# Supplementary material for: VAMP7-dependent late endosomal secretion of ER and mitochondrial proteins impacts the tumor microenvironment and macrophage engagement
Source: Nat Commun. 2026 Feb 21;17:3012. doi: 10.1038/s41467-026-69900-4 (PMC13035943; doi:10.1038/s41467-026-69900-4)
Supplement: Supplementary file 3 — Supplementary Dataset 1 [file 41467_2026_69900_MOESM3_ESM.csv]

Regulation	Ensembl ID	log2 Fold Change	Adj.Pval	Symbol	Chr	Type	WTNRK_REP1	WTNRK_REP2	WTNRK_REP3	WTNRK_REP4	V7NRK_REP1	V7NRK_REP2	V7NRK_REP3	V7NRK_REP4	A5NRK_REP1	A5NRK_REP2	A5NRK_REP3	A5NRK_REP4
Up	ENSRNOG00000004713	6.953747475	4.68E-06	Kcnj16	10q32.1	protein_coding	5.897167165	6.009253783	5.58329485	5.594993608	9.748632107	9.977190126	6.365414826	6.529987066	7.64606823	7.435231017	6.427414064	6.34849543
Up	ENSRNOG00000067365	6.360439206	7.53E-03	NA	NANA	NA	3.497527121	3.49773212	3.508061638	3.497887863	3.72571813	4.081792977	3.498011358	3.499161508	3.950298645	3.77375312	3.577208795	3.572078154
Up	ENSRNOG00000015383	6.218177374	7.66E-03	Asxl3 ENSRNOG00000015383	18p12	protein_coding	1.84623999	1.846293582	1.846169417	1.846334314	2.121941107	1.992638344	1.878116838	1.882508292	1.846985444	1.846272904	1.846370164	1.846979391
Up	ENSRNOG00000028624	6.051668903	9.30E-04	Kif26b	13q26	protein_coding	1.769240504	1.769287626	1.769178459	1.769323444	1.918025726	1.962626191	1.829386934	1.804178559	1.769896405	1.769269444	1.7797095	1.769891076
Up	ENSRNOG00000056915	5.853411573	3.16E-04	Ptprq	7q21	protein_coding	4.378921749	4.379455062	4.378218305	4.379859899	4.652550523	4.569185132	4.394108983	4.398818298	5.420426803	5.33796415	4.98757168	5.029018497
Up	ENSRNOG00000002873	5.644908425	1.16E-04	Fam183a	10q22	protein_coding	2.088598775	2.07890755	2.078772746	2.078951778	2.203162013	2.282041653	2.185516132	2.188779436	2.079659244	2.078885098	2.078990708	2.079652664
Up	ENSRNOG00000002142	5.584508911	7.42E-02	Cds1	14p22	protein_coding	1.26188888	1.261922631	1.261844439	1.261948286	1.362226947	1.456629307	1.272401796	1.273959535	1.262358657	1.261909608	1.261970867	1.262354841
Up	ENSRNOG00000015410	5.546765768	4.91E-06	Aspnl1	17p14	protein_coding	7.906756762	8.047812812	7.388491644	7.382810656	11.70661709	11.97746603	8.373347316	8.311286005	10.42063032	9.995726906	9.093527438	9.170074968
Up	ENSRNOG00000007567	5.531933557	4.40E-03	Rem1	3q41	protein_coding	1.636366944	1.6364087	1.636311967	1.63644044	1.829010872	1.720971182	1.646658619	1.648231377	1.675133886	1.665353425	1.646677114	1.662555904
Up	ENSRNOG00000004610	5.479513261	6.98E-10	Lum	7q13	protein_coding	8.400253782	8.438646174	7.728746806	7.811151593	11.87957513	12.07871886	10.11846316	10.05925998	11.05544691	11.02324238	9.120721417	9.260343804
Up	ENSRNOG00000007999	5.087463522	5.92E-07	Abra	7q31	protein_coding	4.961912936	5.085148414	4.926369728	4.950801753	6.584879022	7.057533031	5.236830865	5.251751558	5.624786925	5.584926564	5.212791709	5.23112341
Up	ENSRNOG00000006956	5.029372387	1.29E-03	AABR07049085.1	5q31	protein_coding	4.187448232	4.161352921	4.024907305	4.027339376	5.460018246	5.449356771	4.384461377	4.267858459	4.036698889	4.062118229	4.027864727	4.082256497
Up	ENSRNOG00000051548	5.023648679	5.83E-04	Lmod1	13q13	protein_coding	4.925739503	4.886410193	4.881775492	4.887918622	5.302543429	5.339474621	5.03189143	4.993370433	7.404899722	7.093605907	6.272295788	6.435446935
Up	ENSRNOG00000004554	5.008652028	1.99E-15	Dcn	7q13	protein_coding	4.368525705	4.347836536	4.406638144	4.348089855	4.763328225	4.799571892	4.904910471	4.902067598	4.5305672	4.547638706	4.606685231	4.585456745
Up	ENSRNOG00000002318	4.985623698	4.10E-40	Limch1	14p11	protein_coding	5.019642406	5.00745853	5.044678087	5.091651202	6.577693946	6.418420272	6.717880831	6.892134575	4.90093473	4.880155873	4.883058565	4.994163585
Up	ENSRNOG00000000614	4.783884544	3.45E-02	Bicc1	20p11	protein_coding	3.044026097	3.011970857	3.022181217	3.012076379	3.490436958	3.393399025	3.023669957	3.051299424	3.148508696	3.106054154	3.012169233	3.013744334
Up	ENSRNOG00000001627	4.725146678	8.19E-19	Abi3bp	11q12	protein_coding	7.078922442	6.934477916	6.535089899	6.630185456	10.11396445	9.961094987	8.933338503	8.937770562	7.090957561	6.823438265	6.536449202	6.473758738
Up	ENSRNOG00000042630	4.630864799	2.47E-37	Asb5	16p11	protein_coding	5.451690935	5.534430338	5.506152577	5.513882333	6.341883197	6.27389919	6.37768636	6.323743404	6.342929661	6.344115945	6.316173009	6.212564324
Up	ENSRNOG00000020030	4.595773369	1.44E-04	Crlf1	16p14	protein_coding	4.025011856	4.025442653	4.024444524	4.016142985	4.159297552	4.33219486	4.09182469	4.081920681	4.500873575	4.396774583	4.293581602	4.295573026
Up	ENSRNOG00000024824	4.520875102	1.04E-04	Col22a1	7q34	protein_coding	2.958950934	2.959274632	2.958524656	2.959520648	3.113988574	3.125080476	3.178093184	3.137975811	2.963452816	2.959149739	2.969403463	3.077929088
Up	ENSRNOG00000017672	4.425318577	5.75E-07	Akr1c14	17q12.2	protein_coding	6.861897546	6.70358427	6.470536083	6.381386595	9.203087693	9.398546539	7.412299804	7.250979302	8.738776926	8.474033234	7.605689107	7.543800186
Up	ENSRNOG00000003895	4.293943201	1.03E-03	Rgs1	13q21	protein_coding	3.75982935	3.761873	3.68443414	3.69896807	4.368367822	4.653651133	3.891849398	3.89286796	3.723445334	3.685049817	3.685627268	3.689218939
Up	ENSRNOG00000061764	4.2677834	1.31E-05	AABR07021812.1	13q24	protein_coding	2.943133434	2.964328869	2.952548508	2.932970541	3.242170074	3.290973834	3.101277359	3.101749294	2.934418717	2.93283383	2.93305034	2.934405268
Up	ENSRNOG00000025042	4.193232361	4.51E-03	Pde3a	4q44	protein_coding	4.034373106	4.038043696	3.924428068	3.945749764	5.178659737	5.392861759	3.929603004	4.127278694	3.901304712	3.927151576	3.894085487	3.901234691
Up	ENSRNOG00000012196	4.112529458	5.64E-04	Asah2	1q52	protein_coding	4.528295096	4.478545673	4.366783041	4.357262638	5.953223204	5.872488558	4.606662899	4.599719371	4.401227939	4.490883217	4.341332227	4.315260594
Up	ENSRNOG00000062444	4.055920042	2.44E-04	NA	NANA	NA	2.387687399	2.378891467	2.369329777	2.379112584	2.455385096	2.542976541	2.504054736	2.53841541	2.370293482	2.378779216	2.398450714	2.370286321
Up	ENSRNOG00000037085	4.036004603	9.59E-05	Xirp1	8q32	protein_coding	3.96323095	3.953918797	3.919065854	3.932313886	4.519340415	4.600588063	4.010219843	4.035603666	4.124064723	4.136684546	3.978093044	4.024929323
Up	ENSRNOG00000032490	4.016856985	2.61E-04	Cdh7	13q11	protein_coding	2.511383516	2.531652212	2.520870524	2.532080478	2.767710602	2.655151012	2.730896922	2.602221896	2.51251465	2.511433451	2.511581011	2.512505465
Up	ENSRNOG00000029792	3.999791911	1.43E-06	NEWGENE_1308171	17p14	protein_coding	6.32578342	6.42123959	6.889899922	6.873061088	8.669032427	8.911342418	7.967979204	8.075760092	8.457855013	8.235461215	7.153685988	6.996448102
Up	ENSRNOG00000008591	3.966540287	8.95E-03	Colec10	7q32	protein_coding	4.304794847	4.282784279	4.313469261	4.258765692	5.000848892	5.131002849	4.259194411	4.291604748	4.854979961	4.723685303	4.356103101	4.344021783
Up	ENSRNOG00000006096	3.945494932	9.51E-03	Slc26a7	5q13	protein_coding	4.959384836	4.936012647	4.413007162	4.484442536	6.376467955	6.310766254	4.795126265	4.791817674	4.471339733	4.394754469	4.420950172	4.415876534
Up	ENSRNOG00000036960	3.940559259	1.21E-03	Abcc9	4q44	protein_coding	9.275935569	9.177457038	7.795050965	7.811515448	12.28612463	12.14541656	10.17448139	10.17665782	6.579591532	6.678326167	6.534694666	6.555589853
Up	ENSRNOG00000004158	3.870359616	7.69E-10	Hdac9	6q16	protein_coding	6.128519804	6.047000045	6.031410174	6.088075008	8.466969762	8.495619456	6.949268634	6.824505324	6.129396192	5.913649321	5.956287018	6.115088207
Up	ENSRNOG00000010658	3.860519503	8.90E-09	LOC103691744	2q45	protein_coding	5.664385731	5.654303301	5.647492479	5.816581358	6.78267901	6.798181723	6.183115819	6.250156334	6.667516681	6.489656715	7.27353567	7.311272864
Up	ENSRNOG00000029911	3.849603525	1.41E-02	Cilp	8q24	protein_coding	7.123496338	6.971136174	6.529950784	6.495733229	9.315321564	9.663861582	6.939295336	6.80891409	10.5456456	10.14963547	7.609650228	7.589263685
Up	ENSRNOG00000066184	3.831218777	3.66E-05	NA	NANA	NA	4.869904002	4.836341234	4.866498072	4.943165176	5.864731986	5.960325651	5.097137423	5.236773833	5.468362976	5.263039131	4.888179238	4.947929422
Up	ENSRNOG00000003526	3.778602609	7.32E-44	Sytl4	Xq32	protein_coding	6.503956213	6.674546341	6.380385799	6.434275675	8.694999441	8.417551409	8.194536001	8.178460177	6.61417424	6.485458808	6.422143365	6.433071299
Up	ENSRNOG00000002167	3.741187936	5.31E-03	Dmp1	14p22	protein_coding	3.466718196	3.457191606	3.408835729	3.410402999	4.098848746	3.997159121	3.47104443	3.427569406	3.447522095	3.456580914	3.423208391	3.416488031
Up	ENSRNOG00000021735	3.732452889	7.16E-07	Akr1c15	17q12.2	protein_coding	7.040418821	7.121939942	7.069702876	6.678205205	9.339690659	9.428725482	7.738722658	7.893576355	8.694941787	8.413359823	7.606167089	7.605545343
Up	ENSRNOG00000063458	3.719894262	2.32E-03	NA	NANA	NA	2.68585513	2.675744296	2.714283053	2.69696895	2.846952054	2.72879087	3.014916829	2.908907368	2.676990846	2.675707022	2.686698756	2.676979946
Up	ENSRNOG00000065882	3.701703714	5.98E-06	NA	NANA	NA	3.106243748	3.106801148	3.087743322	3.10722469	3.252451004	3.310629374	3.215468256	3.231492698	3.21666866	3.1601826	3.16345007	3.161082441
Up	ENSRNOG00000014684	3.677113573	2.06E-02	Npr1	2q34	protein_coding	2.032819745	2.032869498	2.041618281	2.03290732	2.068219317	2.045424891	2.080301667	2.07625771	2.104747273	2.121228595	2.158842169	2.104598625
Up	ENSRNOG00000014721	3.655930528	2.79E-03	Ahrr	1p11	protein_coding	2.984091469	2.985219935	2.952489057	2.94257203	3.279928144	3.38554781	3.02848885	3.051055367	2.944108536	2.963897275	2.953939615	2.944094274
Up	ENSRNOG00000064933	3.632806656	1.02E-04	NA	NANA	NA	8.127936417	8.241615694	7.273847434	7.281171467	10.6011504	10.65124692	8.582584086	8.535560029	9.209701229	9.097164092	8.08028111	8.026482829
Up	ENSRNOG00000007516	3.585000405	5.86E-05	Smtnl1	3q24	protein_coding	2.928540684	2.91073393	2.909992456	2.910977159	3.093889878	3.085773061	2.985314298	3.044209173	2.974188883	2.990341232	2.985444442	2.927008471
Up	ENSRNOG00000018126	3.580803079	1.13E-12	Abca1	5q24	protein_coding	4.241858175	4.23290932	4.279160224	4.211667483	4.938035865	4.754637105	4.606321142	4.627649016	4.25371857	4.253594904	4.268259542	4.239507604
Up	ENSRNOG00000029401	3.502228375	1.27E-03	Actg2	4q34	protein_coding	4.804066717	4.774732148	5.08201274	5.152265804	5.053591765	5.095049483	6.455883433	6.750921874	4.868450271	4.867339693	4.948419035	4.993914849
Up	ENSRNOG00000034191	3.496615562	1.60E-05	Fmo1	13q22	protein_coding	5.710324287	5.56509862	5.625341172	5.51237743	6.500690585	6.68886605	5.968427325	5.809700103	10.49486212	10.26446823	9.841586858	9.718873987
Up	ENSRNOG00000061026	3.472492934	2.18E-12	Npy4r	16p15	protein_coding	4.623501696	4.520638454	4.480084451	4.474532212	5.407956316	5.148827406	5.192296585	5.15080088	4.415863407	4.409025099	4.40996542	4.415805811
Up	ENSRNOG00000010744	3.425006202	5.30E-20	Nrp1	19q12	protein_coding	6.232821411	6.304415114	6.256159525	6.134486338	7.437571448	7.406963168	7.10875347	7.06082739	8.202137633	7.95647368	7.635753703	7.659965919
Up	ENSRNOG00000054186	3.396973801	1.25E-02	Krtap1-5	10q31	protein_coding	4.207052888	4.197188852	4.245112547	4.280591068	4.494149777	4.427905253	4.69513146	4.671542218	4.613453274	4.59891956	4.230600898	4.19015991
Up	ENSRNOG00000064430	3.380020663	6.67E-21	NA	NANA	NA	7.362817629	7.369581936	7.514425109	7.496134306	9.39172101	9.606744344	8.686772553	8.646786323	8.723912483	8.545338338	8.380915997	8.51755875
Up	ENSRNOG00000015941	3.351158708	3.84E-08	Fkbp10	10q31	protein_coding	6.658702382	6.705408668	6.343083528	6.276683839	7.978597635	8.087774697	7.264799185	7.373932888	10.19449471	10.18788647	9.807602322	9.755500172
Up	ENSRNOG00000039560	3.329210799	5.47E-04	LOC103690116	17p14	protein_coding	4.156947114	4.147395014	4.155573211	4.200460447	4.509470075	4.690311216	4.231879101	4.309680236	4.595600111	4.513168856	4.232049427	4.284741819
Up	ENSRNOG00000000875	3.3029232	1.65E-11	Fhl1	Xq37	protein_coding	11.86132365	11.89721012	12.65996904	12.6738244	14.65427394	14.63995974	14.31275283	14.4217811	13.84789124	13.72912436	12.81250701	12.80416545
Up	ENSRNOG00000028889	3.260878425	4.74E-03	Slc51b	8q24	protein_coding	2.277262367	2.268147415	2.302941796	2.277766022	2.393372211	2.33827566	2.368980534	2.453997309	2.305374734	2.268124755	2.277957449	2.281210661
Up	ENSRNOG00000068397	3.24694786	5.80E-06	NA	NANA	NA	3.355518698	3.355891229	3.373283136	3.375832248	3.545664324	3.51738441	3.486234218	3.494233963	3.456784621	3.48071356	3.477839658	3.552185633
Up	ENSRNOG00000000700	3.232542977	2.45E-04	Tmem119	12q16	protein_coding	5.077443293	5.139378731	5.04189192	5.086627109	5.253879603	5.63701523	5.278353539	5.239342481	8.382818079	8.452216044	8.570302021	8.474378546
Up	ENSRNOG00000064852	3.223571625	6.53E-04	NA	NANA	NA	2.899175984	2.909197235	2.935839934	2.929266802	2.997807634	2.984885755	3.082264423	3.173046058	2.987295783	2.937814245	2.977911591	2.951191745
Up	ENSRNOG00000015602	3.214772294	5.05E-04	Cdh2	18p13	protein_coding	3.731809389	3.732264926	3.731209143	3.743211392	3.869414933	3.788934595	3.824633917	3.848910713	3.993198294	4.150164606	3.973648617	4.112695894
Up	ENSRNOG00000000316	3.156390758	1.06E-06	Sobp	20q13	protein_coding	4.392080228	4.384108188	4.350996672	4.405542037	4.932683059	4.824053496	4.577964065	4.625476156	4.676123743	4.584028407	4.426872195	4.535755473
Up	ENSRNOG00000004564	3.151505331	5.65E-03	Lrriq1	7q21	protein_coding	4.796349537	4.703536569	4.510035226	4.519957452	5.897760745	6.075985399	4.857655347	4.588809741	4.459586039	4.438755802	4.407093745	4.459412871
Up	ENSRNOG00000012122	3.150000505	9.85E-02	Clvs2	1p12	protein_coding	1.649437327	1.649922864	1.631227315	1.631342337	1.770719014	1.700827878	1.696633908	1.66395872	1.668096476	1.63129949	1.631367357	1.631793281
Up	ENSRNOG00000016538	3.105573267	5.70E-14	Itga8	17q12.3	protein_coding	6.195703096	6.153280306	5.970958344	5.909025416	7.761093617	7.570669232	7.090115947	7.194696354	5.872562734	5.820878007	5.718650332	5.63930893
Up	ENSRNOG00000010079	3.101071943	2.92E-02	Ca3	2q23	protein_coding	11.12185203	11.18949691	9.69103512	9.707145343	13.23585391	13.48180813	11.01518233	11.00607252	12.91124335	13.00968327	10.94089306	10.89783248
Up	ENSRNOG00000011754	3.091723459	7.08E-03	Myom2	16q12.5	protein_coding	7.903734932	7.775492991	6.726522121	6.746521127	9.367401403	9.612060718	8.423451093	8.475243626	9.577801165	9.265507609	7.788257852	7.750713615
Up	ENSRNOG00000015406	3.082741449	1.93E-11	Pgm5	1q51	protein_coding	7.595164059	7.46391842	7.85572781	7.754111608	9.749873399	9.667263301	8.872400163	9.016977878	8.447255264	8.514668619	7.862236693	7.736100397
Up	ENSRNOG00000068909	3.078630236	9.87E-05	NA	NANA	NA	4.447021148	4.45855561	4.425547991	4.46998263	4.719246261	4.450321158	4.843988466	4.808403214	4.927510458	4.810124739	4.783617729	4.760278873
Up	ENSRNOG00000002548	3.032503867	2.44E-02	Tnn	13q22	protein_coding	9.389433328	9.361698008	7.956354764	7.979120432	11.69162742	11.59878248	8.771585663	8.611853407	9.00077934	9.229195877	8.337387287	8.426034109
Up	ENSRNOG00000070011	3.023039969	2.10E-04	NA	NANA	NA	5.758178734	5.790705837	5.42859931	5.518588824	6.723223382	6.810569839	6.161302129	6.151094901	6.24044898	6.036812551	5.733792433	5.780145468
Up	ENSRNOG00000039902	3.021419005	1.27E-04	Lbh	6q13	protein_coding	5.060482202	4.986325647	4.977483723	4.911408321	6.006257006	5.834013443	5.206889657	5.153326255	5.404900633	5.135671023	5.120437563	5.033537263
Up	ENSRNOG00000058039	2.977686169	2.01E-13	Acta2	1q52	protein_coding	8.021796965	8.196387882	8.660965456	8.586981295	9.810588158	9.756205624	10.49663516	10.65511665	8.557015068	8.433338931	8.23512792	8.12371878
Up	ENSRNOG00000003587	2.953527415	9.19E-14	Vegfd	Xq14	protein_coding	5.965361801	5.848647614	6.004236105	6.130316686	6.738346921	6.928933773	7.376020341	7.335258115	6.058736856	5.856301491	6.056746363	5.943582977
Up	ENSRNOG00000001115	2.907878403	6.03E-10	Slc29a4	12p11	protein_coding	3.905187509	3.906997009	3.875336606	3.878898709	4.139056007	4.161644211	4.200646759	4.194283007	3.917833546	3.986660662	3.938384209	3.892705439
Up	ENSRNOG00000053400	2.876114033	3.20E-02	Cfi	2q43	protein_coding	5.082450471	4.940445244	4.87755334	4.881381604	5.66764885	5.679247875	4.943902319	4.931130804	5.883433233	5.797903538	5.20624863	5.323127318
Up	ENSRNOG00000021938	2.870987985	1.07E-07	Lrrtm4	4q34	protein_coding	3.788263809	3.790373738	3.785477296	3.729420336	4.071187649	4.073559603	4.065720311	4.186395824	3.710000879	3.749449972	3.707536551	3.709976684
Up	ENSRNOG00000045913	2.864921978	4.38E-03	Prdm16	5q36	protein_coding	4.322521158	4.323216691	4.4295529	4.342458507	4.439537234	4.463413125	4.779583521	4.74804576	4.508998308	4.393947087	4.695350861	4.725052755
Up	ENSRNOG00000022320	2.856215004	7.61E-02	Primpol	16q11	protein_coding	3.592532281	3.56974471	3.580431393	3.569921593	3.613981592	3.644960925	3.629502434	3.638180164	3.702161783	3.758348951	4.205548247	4.196899991
Up	ENSRNOG00000014104	2.839620732	6.76E-05	Myo5b	18q12.2	protein_coding	2.867632344	2.840911064	2.874897359	2.850652423	3.037818531	3.034547163	2.950032766	3.010338791	2.85718599	2.840789303	2.841362014	2.857125355
Up	ENSRNOG00000006224	2.825094483	7.57E-02	Klhl31	8q24	protein_coding	3.294703813	3.305572782	3.28414855	3.295417042	3.415813378	3.388170131	3.327615658	3.285560418	3.659629503	3.682878026	3.387981891	3.449752701
Up	ENSRNOG00000017550	2.817304187	8.11E-06	Fbln7	3q36	protein_coding	4.660529024	4.618861267	4.716266679	4.842108406	5.329363867	5.521329082	5.13677679	5.150869112	4.698431653	4.67288904	4.585293685	4.627318119
Up	ENSRNOG00000002811	2.817084405	7.32E-53	Brinp3	13q21	protein_coding	7.266785978	7.172299961	7.357152375	7.328272098	8.728115722	8.656419217	8.698227453	8.685996922	7.914146117	7.803345042	7.655139973	7.545512486
Up	ENSRNOG00000024082	2.808811163	4.31E-02	Gldn	8q24	protein_coding	4.3589069	4.392301269	4.197640532	4.188175832	5.054311791	5.016738628	4.437012918	4.273680605	4.429796728	4.223130552	4.295360748	4.211997901
Up	ENSRNOG00000014163	2.788002771	4.70E-04	Zfp536	1q21	protein_coding	3.668949686	3.661342669	3.637150567	3.599368632	4.159246228	4.000596387	3.788012705	3.773360575	3.608096723	3.576721596	3.588555574	3.608016049
Up	ENSRNOG00000018598	2.785595221	1.83E-20	Ankrd1	1q53	protein_coding	7.937336635	8.026453185	7.59677294	7.670544039	9.182772179	9.086345705	9.469757488	9.551460457	8.654917965	8.580184944	8.379967975	8.218312244
Up	ENSRNOG00000063312	2.772196569	2.54E-03	NA	NANA	NA	4.049838029	3.993905392	3.959585345	3.963533376	4.489793584	4.570239028	4.076728963	4.019285416	4.093685827	4.003231973	4.027777935	4.018823791
Up	ENSRNOG00000070763	2.769925863	1.34E-04	NA	NANA	NA	4.603846341	4.636562873	4.599807241	4.588484678	5.184284614	5.399498176	4.827742093	4.774607006	4.805482191	4.726124895	4.557634832	4.619430874
Up	ENSRNOG00000059618	2.762808984	1.42E-17	Scarf1	10q24	protein_coding	7.235834231	7.236670087	7.326761913	7.400595495	8.867474605	8.967526342	8.285323834	8.194921524	8.223936624	8.038028701	8.263545217	8.13330413
Up	ENSRNOG00000004699	2.745984502	4.35E-03	Fibin	3q34	protein_coding	10.37364703	10.40337278	9.674723105	9.718368681	12.55443166	12.72483013	10.32525082	10.35228722	10.12719068	10.11407256	8.861462591	8.913020706
Up	ENSRNOG00000055450	2.732923447	4.77E-02	Ckmt2	2q12	protein_coding	5.391100634	5.439387106	5.157841667	5.16320227	6.054121895	6.266964176	5.509384986	5.439732277	6.627207193	6.734651516	5.383826874	5.460458857
Up	ENSRNOG00000068455	2.708685187	9.11E-02	NA	NANA	NA	2.905818631	2.956120075	2.885351957	2.937616029	3.22484044	3.204123603	3.006553512	2.898623668	2.927478778	2.895949953	2.917832911	2.887046936
Up	ENSRNOG00000013887	2.703563646	4.86E-02	Adra2b	3q36	protein_coding	4.933579623	4.958486149	4.973014061	5.004633661	4.953778071	4.961638904	5.283127636	5.2919661	7.334707249	7.310366613	6.940276543	7.033675664
Up	ENSRNOG00000003357	2.702022867	3.98E-04	Col3a1	9q22	protein_coding	12.57269083	12.57616092	11.69966353	11.71222109	14.55120731	14.53046692	12.71796546	12.66446998	14.27853736	14.27062214	13.65811899	13.68444337
Up	ENSRNOG00000007202	2.698172139	6.90E-103	Sema3d	4q12	protein_coding	10.68021623	10.5919187	10.87004715	10.83736494	12.59948582	12.48500438	12.66558782	12.67067089	9.865302469	9.947612765	9.85364318	9.98468977
Up	ENSRNOG00000021088	2.676255553	7.28E-02	Tmod4	2q34	protein_coding	3.432750351	3.433196743	3.42168755	3.433535824	3.473584857	3.50512501	3.467152775	3.44901683	3.97554326	3.794289926	3.642327882	3.605962108
Up	ENSRNOG00000005082	2.673426621	1.69E-02	Irf6	13q27	protein_coding	5.100270833	5.022222305	4.993522852	5.002349344	5.400895071	5.519823202	5.070170484	5.044608578	7.6305099	7.534978437	6.76218549	6.731379468
Up	ENSRNOG00000042084	2.638858563	3.72E-04	Acsm2	1q35	protein_coding	6.595496088	6.671733519	6.859435179	6.827927085	8.333153818	8.453513755	7.476767489	7.620694215	6.177779984	6.144870885	6.750712316	6.961836408
Up	ENSRNOG00000031814	2.588560317	1.36E-10	Sort1	2q34	protein_coding	7.101132618	7.313517347	6.955081333	7.007361454	8.481742963	8.441493942	7.977317987	7.863164225	10.09262299	9.964356122	9.459631228	9.400671836
Up	ENSRNOG00000048924	2.582568894	7.70E-03	Islr	8q24	protein_coding	5.514404189	5.457990284	5.151002161	5.201014491	6.523859489	6.704767361	5.377526582	5.40930959	5.366985642	5.294265586	5.141700471	5.287061056
Up	ENSRNOG00000009448	2.565878943	9.99E-02	Papln	6q24	protein_coding	4.253325159	4.31333472	4.216156388	4.243071501	4.644027504	4.482478232	4.268812062	4.263469735	5.180586383	5.043003475	4.373226284	4.464398623
Up	ENSRNOG00000013674	2.516646483	1.84E-03	Megf10	18q12.1	protein_coding	6.961461209	7.013079033	6.507796748	6.546938613	8.311583542	8.179808642	7.22146187	7.138439559	9.760514321	9.566639907	8.521567089	8.42334415
Up	ENSRNOG00000017637	2.511917054	3.89E-02	Fbp2	17p14	protein_coding	4.821566564	4.760421858	4.701951089	4.705370887	5.04854567	5.20878438	4.777336007	4.82145926	6.010609882	6.106186228	5.100896985	5.288423384
Up	ENSRNOG00000051792	2.493749852	7.42E-06	LOC689959	8q23	protein_coding	5.640003032	5.684547099	5.673263521	5.773742813	6.444556051	6.526735768	5.919884013	6.022253053	6.767266323	6.522608006	6.331601425	6.222997868
Up	ENSRNOG00000029979	2.438580408	6.60E-07	RGD1563815	20p12	protein_coding	5.441221261	5.342538365	5.185347253	5.29187098	5.774225552	6.027114462	5.711620028	5.915636842	5.644573489	5.475287106	5.458051495	5.514667727
Up	ENSRNOG00000004752	2.427327462	3.05E-02	Nalcn	15q25	protein_coding	4.811327393	4.803084536	4.912794004	4.93677333	4.888184109	4.868365272	5.552470491	5.632591303	4.87260917	4.921962996	5.327289798	5.3553568
Up	ENSRNOG00000032443	2.418644404	3.80E-03	Lmod3	4q34	protein_coding	7.428286258	7.335047311	7.017173875	6.984366718	8.731964923	9.121162458	7.342003358	7.383880866	8.148575236	8.143039246	7.371329046	7.450722273
Up	ENSRNOG00000019403	2.417985024	1.54E-02	Afap1l1	18q12.1	protein_coding	4.184417437	4.173112137	4.227171868	4.197511188	4.383903925	4.277403899	4.244786087	4.242726212	4.903559871	4.908480904	4.552645394	4.64202643
Up	ENSRNOG00000002583	2.380376475	1.99E-02	Serpinb11	13p11	protein_coding	4.518654215	4.434317386	4.449983234	4.476404349	4.922200659	4.942185493	4.545504996	4.56648095	4.81240629	4.935651907	4.436568035	4.564988763
Up	ENSRNOG00000007031	2.373738694	1.43E-02	Trim9	6q24	protein_coding	3.071073972	3.052610821	3.122908206	3.032605588	3.141804001	3.157320507	3.276882789	3.387027817	3.037068594	3.021931268	3.032851816	3.037027198
Up	ENSRNOG00000011913	2.333029789	1.14E-46	Cp	2q24	protein_coding	7.290435667	7.364604708	7.323734979	7.179701837	8.49400485	8.434389085	8.484358751	8.488278695	7.263621062	7.16944021	7.340863229	7.471309169
Up	ENSRNOG00000010666	2.321611692	1.69E-06	Ccn5	3q42	protein_coding	6.942475176	7.145513873	6.750332959	6.752161603	8.00526786	8.264402805	7.645133483	7.540838364	7.874049664	7.590843894	7.322480662	7.204316047
Up	ENSRNOG00000001584	2.31214407	1.49E-02	Map3k7cl	11q11	protein_coding	6.012414394	6.107586435	5.886077766	5.85801228	6.986368048	7.010031727	6.174942586	6.2021112	7.779693607	7.789715293	6.392899694	6.447540437
Up	ENSRNOG00000050792	2.308794468	2.94E-03	Tnfaip6	3q12	protein_coding	4.326138609	4.355967321	4.313759487	4.282777769	4.671586918	4.727104528	4.554246884	4.526135827	4.461375677	4.477092714	4.303791159	4.237919296
Up	ENSRNOG00000036859	2.267624885	4.24E-07	Gdpd5	1q32	protein_coding	7.470191646	7.481758952	7.316632035	7.274554545	8.787858434	8.720307503	8.261900129	8.224587023	8.078214321	7.970147277	7.299613081	7.395177304
Up	ENSRNOG00000015117	2.267454352	1.57E-03	Lrrc39	2q41	protein_coding	5.135629125	4.961295777	5.127637041	5.110963636	5.652015789	5.981335648	5.278639219	5.338219001	5.22620402	5.180559606	4.964963086	5.129092676
Up	ENSRNOG00000004516	2.2408157	1.16E-05	Itgbl1	15q25	protein_coding	10.05680867	10.00395604	9.627280089	9.605802318	11.59676785	11.75698885	10.45700102	10.55857759	11.12252518	11.01006337	10.5365185	10.51620496
Up	ENSRNOG00000032339	2.231745054	7.81E-02	Rasl12	8q24	protein_coding	1.959130535	1.996115783	1.9853858	1.978238654	1.994548851	2.08236314	2.015768835	2.109506174	1.959789841	1.968467404	1.968965968	1.972089265
Up	ENSRNOG00000017959	2.230425669	1.42E-02	Cfap100	4q34	protein_coding	6.561544848	6.754781621	6.176836907	6.295363364	7.44820264	7.730936195	6.914718234	6.942348051	8.851370539	8.437875639	7.104719962	7.354381514
Up	ENSRNOG00000013704	2.208517875	3.55E-04	Cps1	9q32	protein_coding	4.392474215	4.333731677	4.477710681	4.484853279	5.065943892	4.919949719	4.653894423	4.688084287	4.259134448	4.265931226	4.254864726	4.259092632
Up	ENSRNOG00000050539	2.190933674	3.30E-03	Fbln5	6q32	protein_coding	9.846824332	9.815543342	8.568459662	8.64794762	10.64651402	10.84379737	10.61076057	10.51426161	12.29530286	12.20594086	11.563248	11.52879807
Up	ENSRNOG00000019128	2.185961253	1.50E-02	St8sia4	9q36	protein_coding	3.879235055	3.792077172	3.759268021	3.763614769	4.17280242	4.161795385	3.906015621	3.939031151	3.780570462	3.78164198	3.721981455	3.71330025
Up	ENSRNOG00000066896	2.184467184	2.32E-02	NA	NANA	NA	4.644776305	4.676287176	4.508841989	4.517033009	5.14884191	5.341385195	4.648075973	4.743853963	4.479519613	4.656802054	4.518802821	4.450019173
Up	ENSRNOG00000018131	2.176639236	1.40E-02	Slc16a4	2q34	protein_coding	5.339945637	5.52874002	5.213389066	5.199933651	5.995315785	6.07872519	5.494669423	5.437970494	5.919840521	5.722082839	5.547559917	5.547994109
Up	ENSRNOG00000061739	2.171604388	7.97E-03	Klrk1	4q42	protein_coding	5.017909435	4.874213212	4.680431917	4.677944607	5.569846934	5.431863175	5.182863066	5.177212405	4.58727489	4.617108256	4.581216672	4.587215685
Up	ENSRNOG00000014953	2.160483804	1.75E-02	Fbxo39	10q24	protein_coding	2.906744473	2.879990745	2.905459857	2.870612679	2.981026154	2.952531664	2.954630927	2.945581183	2.987988871	2.951182097	2.963580554	3.059483244
Up	ENSRNOG00000028865	2.157859643	2.90E-03	Kprp	2q34	protein_coding	7.12156448	7.297484387	7.876871629	7.937112138	7.937845135	7.90013643	9.260578873	9.201234178	8.21814665	8.05473536	8.021731094	7.951067513
Up	ENSRNOG00000018938	2.143162563	1.34E-04	Mkx	17q12.1	protein_coding	7.898676732	8.001838736	8.035590939	8.188479993	9.461037217	9.702142055	8.456401224	8.533702211	9.711819279	9.602836908	8.870190028	9.026944251
Up	ENSRNOG00000004124	2.129834996	2.02E-06	Grpr	Xq14	protein_coding	6.775551874	6.76965135	6.568443557	6.559504445	7.873485898	7.655629889	7.088686321	7.134485548	7.608451612	7.294686931	7.338299733	7.275258591
Up	ENSRNOG00000014907	2.126819251	6.83E-02	Aldh8a1	1p12	protein_coding	3.332949206	3.325387167	3.278730052	3.279101461	3.331964977	3.484238955	3.372377974	3.344274132	3.450015181	3.393611658	3.494455612	3.479437633
Up	ENSRNOG00000045829	2.093750704	2.36E-06	Thbs1	3q35	protein_coding	13.75871062	13.72497778	14.58435127	14.57852655	15.61496732	15.54699185	15.53621405	15.60962679	15.63255861	15.40003985	16.14773992	16.20619822
Up	ENSRNOG00000016372	2.087036823	9.20E-05	Slc12a7	1p11	protein_coding	8.223228113	8.189980133	9.11380025	9.212690269	9.735169726	9.87784609	10.20435944	10.19248621	9.474645283	9.559787728	9.803928225	9.745125839
Up	ENSRNOG00000068351	2.086512795	8.14E-02	NA	NANA	NA	3.226484547	3.236199466	3.226031207	3.227090419	3.235238855	3.242679899	3.310696535	3.272167361	3.455781301	3.473087887	3.394365457	3.473379179
Up	ENSRNOG00000005662	2.067265186	1.67E-03	Grm7	4q41	protein_coding	2.933281078	2.915813804	2.91342478	2.945304531	3.033307044	3.039825277	3.052895051	3.14427282	2.877813501	2.876458856	2.876643724	2.877801992
Up	ENSRNOG00000015036	2.049640357	1.49E-43	Ccn2	1p12	protein_coding	12.21941533	12.28272077	12.43342294	12.39766829	13.75780255	13.94808178	13.48565108	13.61643477	12.33037992	12.31308466	12.38192481	12.37053773
Up	ENSRNOG00000008336	2.015023224	4.51E-03	Tnfrsf11b	7q32	protein_coding	8.981463022	8.825406504	8.32096992	8.244054604	10.01684718	10.34414318	9.153386049	9.09741051	10.85237217	10.59151428	9.710322334	9.585512701
Up	ENSRNOG00000003172	2.013103393	1.32E-18	Serpinf1	10q24	protein_coding	11.36718326	11.45420047	11.57244414	11.54723586	12.8750303	13.04759641	12.38079045	12.46489194	13.4178521	13.39825072	13.30810782	13.26672286
Up	ENSRNOG00000008865	2.007903904	1.96E-04	Stac	8q32	protein_coding	5.13772375	5.083819452	5.056332213	5.113621879	5.656064027	5.745377905	5.317539057	5.23470962	5.150695652	5.323056423	5.116925558	5.22186491
Up	ENSRNOG00000008806	1.960445847	5.94E-05	Clip4	6q13	protein_coding	5.321666308	5.276703855	5.44569559	5.469232874	5.775853494	5.615488034	5.666983978	5.702498973	8.661032198	8.487860617	8.314176948	8.235185443
Up	ENSRNOG00000004400	1.950118852	1.23E-04	Avpr1a	7q22	protein_coding	10.68612611	10.72224788	10.08863728	10.00466517	11.93790872	12.0389274	11.0661526	11.11774847	12.22886334	12.26813168	11.68259901	11.66115702
Up	ENSRNOG00000006783	1.944073022	1.24E-03	Neb	3q12	protein_coding	9.345559692	9.316353695	8.718205313	8.735346292	10.60876612	10.64887507	9.685284174	9.560363964	10.32834728	10.22126227	9.368072018	9.582918434
Up	ENSRNOG00000029071	1.937893437	1.83E-12	Unc5c	2q44	protein_coding	7.032096486	7.1662939	6.940760414	6.877179216	8.010261584	7.899398235	7.621732475	7.655534976	7.752853005	7.847733633	8.000370442	8.000422911
Up	ENSRNOG00000066798	1.9351838	5.66E-05	NA	NANA	NA	9.349225785	9.207060076	10.17080648	10.09342987	10.93957082	10.37758159	11.29054827	11.26785384	9.912543912	10.00833589	10.23153762	10.10370109
Up	ENSRNOG00000000323	1.887543098	3.93E-03	Prdm1	20q13	protein_coding	6.026014381	6.07801746	6.070635113	5.986646289	7.152695847	7.099279848	6.26600799	6.21020241	5.888382788	5.774698948	5.639904018	5.605066889
Up	ENSRNOG00000026573	1.878403767	6.72E-04	Ophn1	Xq22	protein_coding	6.676153504	6.621585243	6.363292446	6.308750965	7.417013892	7.261514706	6.981155567	7.061146942	7.165424365	7.319894037	6.722375855	6.610382632
Up	ENSRNOG00000002045	1.875763186	1.95E-06	Anxa3	14p22	protein_coding	10.46268429	10.48076577	11.07915155	11.07758586	11.75929824	11.71334595	12.18363983	12.2742493	11.95534326	12.13279659	11.4888166	11.48331257
Up	ENSRNOG00000006365	1.866844522	1.85E-03	Asb15	4q22	protein_coding	6.155941632	6.092267644	5.940493859	5.896260832	6.624917068	6.506189444	6.436665831	6.575093352	7.324218979	7.421386857	6.538123837	6.586976639
Up	ENSRNOG00000010640	1.853656904	3.71E-10	Agtr1b	2q24	protein_coding	5.582746633	5.448325188	5.47632469	5.46268859	5.993342911	5.979176457	6.288249109	6.11161258	5.09271086	5.078044783	5.066498549	5.125348511
Up	ENSRNOG00000019018	1.836621842	1.03E-07	Plat	16q12.5	protein_coding	9.481011973	9.496531374	9.412666922	9.393756687	10.68648866	10.92681213	10.16748033	10.12106962	11.16991285	11.18568619	10.61717677	10.64436118
Up	ENSRNOG00000001607	1.833385508	4.58E-05	Adamts1	11q11	protein_coding	10.87381374	10.91103021	10.80752832	10.82148081	12.36272325	12.42249318	11.44804821	11.4855375	11.89937214	12.06963399	11.28011452	11.2450962
Up	ENSRNOG00000020062	1.824752346	2.86E-03	LOC108348233	18p11	protein_coding	4.130483763	4.123351647	4.187308503	4.232653653	4.361526444	4.379866832	4.506710942	4.42695236	4.087030614	4.053982545	4.145568957	4.16134217
Up	ENSRNOG00000022492	1.796832758	5.60E-03	Ppial4g	15q21	protein_coding	3.130146211	3.122297359	3.128565756	3.132255301	3.203599425	3.240829162	3.284061013	3.170399203	3.191944076	3.165801799	3.142298345	3.169473465
Up	ENSRNOG00000010741	1.778472527	8.20E-02	Tigd4	2q34	protein_coding	2.76473243	2.757192849	2.710910441	2.73963027	2.844552347	2.855799471	2.786047754	2.775668129	2.806212278	2.808310443	2.749551907	2.748616488
Up	ENSRNOG00000003345	1.742971659	7.56E-17	AABR07038690.1	Xq21	processed_pseudogene	6.737058039	6.539643408	6.640761377	6.849766906	7.626840167	7.543853675	7.464767958	7.637001164	5.731066294	5.767259769	5.741865177	5.750875516
Up	ENSRNOG00000043426	1.741635226	3.45E-07	Kyat3	2q44	protein_coding	6.691824971	6.659202746	6.584725594	6.579242316	7.66018952	7.650459507	7.061395542	7.080989606	6.321267508	6.235291798	6.259240924	6.222853318
Up	ENSRNOG00000000245	1.736553317	7.25E-02	Slc16a6 ENSRNOG00000000245	10q32.1	protein_coding	2.795684772	2.814559744	2.812318923	2.842516602	2.847038584	2.870091402	2.9042331	2.973268652	2.838649257	2.814186847	2.878950447	2.790889239
Up	ENSRNOG00000017500	1.728440706	2.63E-06	Mtss2	19q12	protein_coding	11.0362217	10.90082197	10.88061513	10.89956184	12.35533811	12.32181901	11.64947917	11.59762921	12.00240229	11.78767046	11.28902281	11.30316168
Up	ENSRNOG00000017808	1.720880232	2.80E-02	Klf15	4q34	protein_coding	6.993327463	7.114174732	6.701396261	6.649880437	7.952923843	8.100019716	6.892327321	6.928870092	7.70537408	7.505530528	7.244211615	7.139277064
Up	ENSRNOG00000036608	1.72051186	1.98E-02	Mlana	1q52	protein_coding	10.9299631	10.85936826	9.585574294	9.515627146	11.78165109	12.2578931	11.0083291	11.13371504	8.070927825	7.738862013	7.778674706	7.724324829
Up	ENSRNOG00000032002	1.713508405	6.68E-04	Hapln1	2q12	protein_coding	11.96512207	11.97502651	11.46197147	11.4230249	13.26689841	13.35118346	12.20787701	12.16780721	12.00514008	12.09722973	11.60233738	11.65480712
Up	ENSRNOG00000029980	1.712655137	6.05E-02	Zbtb16	8q23	protein_coding	2.879414134	2.870633427	2.937829836	2.926252776	3.002372958	2.95388332	3.012570263	3.003832915	2.874724139	2.906854438	2.936311499	2.933796017
Up	ENSRNOG00000023824	1.707446822	2.40E-02	RGD1561648	7q22	protein_coding	4.281942264	4.354003724	4.261222183	4.248390686	4.539829975	4.633046844	4.359271029	4.33203261	4.500100422	4.502861501	4.31551645	4.391937574
Up	ENSRNOG00000046862	1.697538421	4.12E-02	LOC108348137	Xq32	protein_coding	3.608839359	3.56436728	3.623718788	3.65575739	3.72032684	3.832775865	3.639519196	3.727139301	3.68466657	3.725452769	3.630652576	3.726319234
Up	ENSRNOG00000045816	1.683132179	6.03E-02	Gria1	10q22	protein_coding	6.351117746	6.239420462	5.64739229	5.55047382	7.115312787	6.852850519	6.330353184	6.295265687	5.524955223	5.44698972	5.426286785	5.425882552
Up	ENSRNOG00000011599	1.680278239	9.66E-02	Gldc	1q52	protein_coding	5.307017903	5.35776569	5.02451273	5.084998494	5.891273727	5.92483751	5.180913279	5.241490014	5.306135221	5.228542292	5.107382879	5.046539165
Up	ENSRNOG00000002041	1.67892324	2.31E-02	Boc	11q21	protein_coding	7.107260539	7.135733173	7.001367062	6.840259613	8.165025234	8.249965491	7.025032334	6.948699236	7.669591725	7.361201929	7.593895859	7.351794194
Up	ENSRNOG00000046468	1.650591027	3.24E-05	Ptgfr ENSRNOG00000046468	2q45	protein_coding	8.936839248	8.751254688	8.503311363	8.447002249	10.02567506	9.72706406	9.156397009	9.202298541	10.42278686	10.36998077	10.13166564	10.14510809
Up	ENSRNOG00000031834	1.637425065	2.36E-06	Nkain4	3q43	protein_coding	4.908184778	4.911024356	4.987445782	4.949694209	5.162534972	5.194448173	5.225614397	5.092164095	5.358686302	5.236190364	5.27648465	5.228069874
Up	ENSRNOG00000049942	1.632451802	7.74E-15	RGD1564899	16p16	protein_coding	9.474981143	9.511993296	9.296631504	9.347255316	10.60123199	10.52263766	10.21612908	10.22660657	10.03866686	9.836661861	9.642227346	9.721740237
Up	ENSRNOG00000014276	1.630821393	7.96E-03	Plce1	1q53	protein_coding	4.587309161	4.67404712	4.520984358	4.560227863	5.050688339	5.062798727	4.658388993	4.783914098	4.464592727	4.408758554	4.399543384	4.437438579
Up	ENSRNOG00000009331	1.606731855	9.37E-02	Hck	3q41	protein_coding	4.22700884	4.208217711	4.394902219	4.472969692	4.520066361	4.482063466	4.740772249	4.55857563	4.260126996	4.247505903	4.318408775	4.23430718
Up	ENSRNOG00000003479	1.596479353	4.01E-04	Rnf150	19q11	protein_coding	6.633134408	6.367252784	6.427722066	6.449551209	7.289005568	7.085340501	7.013543581	7.222088013	6.203046865	5.982305753	5.993529597	5.817043064
Up	ENSRNOG00000066004	1.595954439	9.85E-02	NA	NANA	NA	2.719805263	2.765716615	2.745547428	2.720347847	2.828727887	2.758729695	2.785663378	2.785474671	2.838372916	2.773927738	2.803462501	2.816626556
Up	ENSRNOG00000017248	1.583515882	9.49E-04	Prkag3	9q33	protein_coding	5.082231792	5.063239667	4.961131187	4.997538632	5.334692165	5.323987234	5.295835919	5.174880181	5.464625464	5.329579567	5.149997174	5.198669029
Up	ENSRNOG00000010440	1.57538092	6.42E-02	Gnal	18q12.1	protein_coding	2.765075428	2.775158188	2.763531059	2.757966588	2.806188493	2.874806808	2.829973664	2.880770854	2.733574464	2.800544174	2.739667881	2.733539629
Up	ENSRNOG00000023721	1.57251405	3.59E-03	LOC502684	3q41	protein_coding	4.048480472	4.006567168	4.019714537	4.062045725	4.087358537	4.172746319	4.272345322	4.231373628	4.158948159	4.10018263	4.046105312	4.085447646
Up	ENSRNOG00000049681	1.561343918	6.07E-06	AABR07031491.2	18p12	protein_coding	10.71596334	10.69255465	10.47004752	10.48827453	11.93151487	11.98482154	11.11831567	11.15449334	10.65069916	10.5953836	10.35442148	10.37493438
Up	ENSRNOG00000013867	1.555845358	9.04E-04	Fgf1	18p11	protein_coding	10.34228035	10.26619156	9.912759809	9.846739128	11.41469644	11.48272442	10.51397249	10.52506484	11.36288363	11.08127054	10.80545597	10.77433501
Up	ENSRNOG00000008246	1.553763403	9.42E-02	Emilin1	6q14	protein_coding	11.07636261	11.06707612	9.914581191	10.0049278	12.14109167	12.15547872	10.69888307	10.76564647	12.16098913	11.94602023	11.07344498	11.08116309
Up	ENSRNOG00000024457	1.546912442	9.80E-05	Pde11a	3q24	protein_coding	7.670372386	7.555783676	7.986201005	8.083808668	8.646289797	8.498938825	8.677640832	8.696089562	8.06718516	8.263316296	8.76887577	8.654810652
Up	ENSRNOG00000003956	1.538211951	3.25E-04	Arhgap6	Xq13	protein_coding	5.318770832	5.269690003	5.50303151	5.47005816	5.711955176	5.708637108	5.738984614	5.742117647	5.713557836	5.601284413	5.585506956	5.494229928
Up	ENSRNOG00000052498	1.535207191	2.52E-12	Grb14	3q21	protein_coding	11.93094763	11.96290845	12.08567675	12.11211037	13.08156134	13.21521131	12.84611591	12.92487397	12.8218029	12.85101137	12.38568955	12.38908687
Up	ENSRNOG00000027936	1.534857809	1.14E-39	Ccdc8	1q21	protein_coding	8.57173513	8.486750263	8.732786978	8.714974307	9.509301455	9.453760441	9.545364577	9.493209172	9.115998186	9.068039904	9.115881415	9.094104969
Up	ENSRNOG00000001173	1.53342324	6.64E-02	Cabp1	12q16	protein_coding	6.581846954	6.709064476	6.294203051	6.158272231	7.326349923	7.243556646	6.579553346	6.60125835	7.465334006	7.303216793	6.977856725	6.680529087
Up	ENSRNOG00000056219	1.521502545	8.79E-03	Olr1	4q42	protein_coding	4.253763862	4.274549292	4.166032598	4.1186192	4.456852939	4.461809362	4.422840589	4.409624118	4.076904923	4.056757231	4.109838784	4.049682908
Up	ENSRNOG00000007590	1.513019768	2.25E-45	Eya1	5q11	protein_coding	11.06644843	11.06653087	10.96576983	10.92990465	12.04323894	12.07764004	11.89565745	11.8511195	11.84205018	11.75575415	11.71239269	11.81006807
Up	ENSRNOG00000036604	1.512550264	1.30E-05	Ifit2	1q53	protein_coding	7.882282984	7.938629473	8.135555462	8.132416196	8.970757504	8.814237521	8.680799579	8.742345896	8.518750075	8.546541146	9.20593782	9.163379819
Up	ENSRNOG00000033064	1.502838941	1.80E-07	Edil3	2q12	protein_coding	11.17600923	11.14216471	11.01248315	10.91228165	12.2725181	12.29025532	11.66088977	11.64968885	12.33534787	12.24760639	11.98206033	12.01021412
Up	ENSRNOG00000007613	1.502370488	2.55E-02	C1qtnf5	8q22	protein_coding	7.805851905	7.872767514	7.1256029	7.121694753	8.401989164	8.630131593	7.944133058	7.816226426	10.73215636	10.64837823	10.26843895	10.22370429
Up	ENSRNOG00000066458	1.501809579	1.61E-02	NA	NANA	NA	3.206154468	3.189572729	3.2291976	3.208631484	3.27867965	3.277512797	3.328295195	3.323072714	3.19045949	3.266497744	3.227742535	3.213906568
Up	ENSRNOG00000019338	1.497100022	1.01E-03	Dll3	1q21	protein_coding	3.99867642	4.002208595	3.96059699	3.987269778	4.206315879	4.072418828	4.222138173	4.232005655	3.854125782	3.901161808	3.883288261	3.86756829
Up	ENSRNOG00000022957	1.495036832	4.14E-06	Ctxn3	18q12.1	protein_coding	12.55250064	12.49036142	12.39566194	12.39659565	13.6586065	13.84288869	12.95239976	12.96788006	13.49243995	13.47866989	13.27999303	13.26545897
Up	ENSRNOG00000013000	1.489373423	2.42E-03	Ldhb	4q44	protein_coding	9.523115109	9.717705248	9.077316757	9.086116766	10.60718144	10.82094056	9.762253702	9.747197842	9.026178084	8.995431626	8.702742113	8.782875561
Up	ENSRNOG00000007601	1.487346057	6.12E-03	Inhbe	7q22	protein_coding	9.09593673	9.110334176	9.42156267	9.416703682	10.55213378	10.52156324	9.67703952	9.764708217	8.485717607	8.736824965	9.396764039	9.341980813
Up	ENSRNOG00000028627	1.481295115	2.83E-12	Hmcn1	13q21	protein_coding	11.49586581	11.3314135	11.00927014	11.06561588	12.4123055	12.17322084	12.11573704	12.07700957	11.85176785	11.70408315	11.6390479	11.76982847
Up	ENSRNOG00000016543	1.468141568	6.83E-02	Trim63	5q36	protein_coding	5.549955421	5.429970729	5.350553686	5.456400536	5.755281036	5.947395648	5.535605143	5.559166345	6.929812222	6.676757726	6.017821277	6.117185414
Up	ENSRNOG00000037600	1.461538577	5.61E-02	Sim1	20q13	protein_coding	5.415552711	5.404595369	5.77009095	5.67169986	5.671884365	5.646006602	6.375196372	6.267616715	5.206982126	5.246222246	5.316798395	5.331005625
Up	ENSRNOG00000033564	1.458021901	6.65E-02	Cfd	7q11	protein_coding	4.216285275	4.18607678	4.243200945	4.208378623	4.254141796	4.222166939	4.392061656	4.297234923	4.686518082	4.55568029	4.750532609	4.578878173
Up	ENSRNOG00000014548	1.447761651	9.80E-03	Nedd9	17p13	protein_coding	8.75218214	8.692493793	9.438157982	9.40096028	10.23698733	10.24251019	9.652446816	9.640762109	10.35180131	10.29733823	9.570154134	9.559524699
Up	ENSRNOG00000016437	1.44706431	4.55E-02	Tm4sf4	2q26	protein_coding	3.736606092	3.728829271	3.768847953	3.766943107	3.761759325	3.984774312	3.846765477	3.829639839	3.825575455	3.924038125	3.830195462	3.836074722
Up	ENSRNOG00000001827	1.42618681	3.12E-04	Masp1	11q23	protein_coding	10.83422263	10.78270544	10.03745711	9.990563192	11.52141001	11.36026056	11.27996462	11.29029068	11.88790879	11.75702294	11.67121709	11.62626334
Up	ENSRNOG00000004810	1.424258239	2.25E-03	Plcb1	3q36	protein_coding	8.179801146	8.164386609	7.860561746	7.851246151	9.020908292	8.964735779	8.408568547	8.412521954	8.019664832	7.967929397	7.589949651	7.626770851
Up	ENSRNOG00000064496	1.41962198	1.01E-03	NA	NANA	NA	6.05785805	5.96531959	6.007460235	6.034501502	6.616985418	6.618953509	6.271983525	6.177522233	6.391030479	6.251649633	6.09331258	6.051561674
Up	ENSRNOG00000008116	1.418142467	1.69E-02	Plpp3	5q34	protein_coding	9.698306211	9.786203995	9.067610047	9.094069437	10.45689752	10.62557922	10.02885022	10.00848663	11.01915286	10.94465526	9.992681775	9.987058063
Up	ENSRNOG00000010350	1.414411475	5.55E-03	Rcan2	9q13	protein_coding	12.72135114	12.68603076	12.25014807	12.23308219	13.69989747	13.82669708	12.89582452	12.93962201	13.64511339	13.58755159	12.84732132	12.82287233
Up	ENSRNOG00000013364	1.405631635	7.32E-02	Hey2	1p11	protein_coding	9.095262141	9.22046364	8.6455888	8.77086161	10.20180637	10.31145177	9.054115696	9.100159118	8.86615347	8.927355758	7.970808319	8.151058426
Up	ENSRNOG00000010731	1.397943177	2.10E-02	Gpm6a	16p11	protein_coding	7.343211618	7.506799644	6.922044596	6.860041157	8.088736327	8.195848008	7.621064223	7.678796962	6.447638464	6.551042282	6.23040569	6.204752345
Up	ENSRNOG00000014029	1.393746093	5.85E-15	Klhl13	Xq34	protein_coding	10.64368203	10.63875302	10.9727219	10.9131092	11.62101616	11.66643406	11.79875834	11.7978698	10.50568496	10.59829911	10.36580099	10.31450936
Up	ENSRNOG00000038955	1.390741446	6.72E-04	MGC105567	18q12.1	protein_coding	5.465067269	5.386879573	5.423595371	5.52624792	5.697561818	5.827082438	5.579262178	5.691736848	6.254379746	6.065206946	5.923583245	6.033779023
Up	ENSRNOG00000007076	1.384837078	7.30E-06	AABR07055919.1	7q12	protein_coding	5.348895923	5.308733075	5.241590864	5.367116992	5.620705651	5.545343515	5.613208218	5.596333365	5.482646226	5.417041198	5.590725628	5.578137615
Up	ENSRNOG00000020525	1.382209022	1.66E-10	Col5a3	8q13	protein_coding	9.05350142	9.179888337	8.992933013	9.256949284	9.976471874	9.996007869	9.923364461	9.774632536	10.5033008	10.35000846	9.981642114	10.09380849
Up	ENSRNOG00000019181	1.380353579	4.42E-05	Synpo	18q12.1	protein_coding	10.39915678	10.33834364	11.04633261	11.02068093	11.57225472	11.44333691	11.72683069	11.71246042	11.95181277	11.6019343	11.68367378	11.74876716
Up	ENSRNOG00000008135	1.366082293	6.65E-02	Pla2g4f	3q35	protein_coding	3.347487299	3.348495809	3.388207145	3.339936847	3.4059466	3.477623519	3.395623482	3.416743613	3.407448416	3.510878171	3.480125038	3.461159108
Up	ENSRNOG00000001979	1.364503006	2.48E-05	Rcan1	11q11	protein_coding	11.05885735	11.03617596	10.94296871	10.90959082	12.16314894	12.21341018	11.39384666	11.41868733	11.54332205	11.64559323	11.44317065	11.40324584
Up	ENSRNOG00000010524	1.351362261	7.06E-02	Cryab	8q23	protein_coding	10.41416411	10.54961681	11.97365888	11.91629999	12.14849578	12.36405608	12.35667347	12.39907978	12.46613936	12.67050482	12.45758815	12.46465684
Up	ENSRNOG00000023257	1.348801598	1.83E-02	Adamts9	4q34	protein_coding	6.985200738	6.805221429	6.746231901	6.669698657	7.486457204	7.137498691	7.594152259	7.543887734	6.187116216	6.089771153	5.870867875	5.932724235
Up	ENSRNOG00000019068	1.346340624	1.89E-03	Ctrb1	19q12	protein_coding	7.485824987	7.497467341	7.588463203	7.436355552	8.300660795	8.19331427	7.990175844	8.086434097	7.964025098	8.073727982	7.428981712	7.297969565
Up	ENSRNOG00000008178	1.345553447	2.31E-04	Nxn	10q24	protein_coding	10.22577579	10.29998877	10.03625654	10.07443547	11.25347748	11.31574495	10.64941149	10.61844666	10.87797813	10.96487103	10.33406919	10.4571404
Up	ENSRNOG00000057953	1.345494136	5.65E-14	Cox7b2	14p11	protein_coding	7.972033078	8.010676314	8.2082775	7.925597987	8.709114117	8.847363278	8.705406749	8.66901702	8.340319378	8.504606156	8.55544261	8.335728637
Up	ENSRNOG00000014896	1.338927704	7.83E-02	Adgrg3	19p13	protein_coding	4.253341302	4.2978244	4.283388087	4.288379642	4.30482566	4.394201286	4.353124195	4.358028744	4.873432434	4.916111764	4.698173638	4.612998697
Up	ENSRNOG00000006931	1.336080558	3.48E-09	Eepd1	8q13	protein_coding	7.926122412	7.937413622	8.169991236	8.144219588	8.710160441	8.832776328	8.724508781	8.84159976	7.977378467	8.030233618	7.71360904	7.688617887
Up	ENSRNOG00000022777	1.333366464	5.69E-02	Six1	6q24	protein_coding	10.72888086	10.79142509	10.23994124	10.26240958	11.66512057	11.82572702	10.80013751	10.7834355	12.20157035	12.01674714	10.97353634	10.96490518
Up	ENSRNOG00000013583	1.317535488	2.96E-03	Tbc1d8	9q22	protein_coding	9.45525909	9.441820409	9.230038677	9.193602375	10.43542218	10.38033909	9.593943696	9.62460261	10.1251282	9.87673374	9.543620188	9.632343652
Up	ENSRNOG00000017369	1.316666568	1.16E-02	Mustn1	16p16	protein_coding	7.830768029	7.742424934	7.697505165	7.527742225	8.470289789	8.855496576	7.827376887	7.849250324	8.620633081	8.514437785	8.270175482	8.288858003
Up	ENSRNOG00000008678	1.304700501	1.08E-05	Antxr1	4q34	protein_coding	12.19460102	12.06332095	11.64663273	11.62464168	12.90066277	12.83485834	12.59397116	12.63585201	13.11201488	12.90437901	12.61621188	12.64285122
Up	ENSRNOG00000007759	1.296881095	4.31E-02	Foxd2	5q35	protein_coding	5.117752654	5.069148599	5.109699224	5.004665289	5.437682546	5.556672505	5.13972297	5.076260952	5.151982199	5.19330322	5.108871649	5.268051353
Up	ENSRNOG00000062503	1.296456525	9.88E-23	NA	NANA	NA	10.91633278	10.89592881	11.11204484	11.09099509	11.89285756	11.85417786	11.76565025	11.76367972	12.18871754	12.11565125	11.93699744	11.98630226
Up	ENSRNOG00000003510	1.292424104	4.13E-02	Fmo2	13q22	protein_coding	5.437919092	5.249861303	5.25581844	5.25214905	5.595852272	5.51627684	5.334482298	5.426704893	6.732785885	6.579608745	6.517202223	6.443704223
Up	ENSRNOG00000007104	1.28391364	5.22E-13	Itpr1	4q41	protein_coding	11.62972241	11.48617425	11.8924926	11.89561343	12.66677953	12.47671083	12.56525316	12.54397197	12.63712415	12.45423358	12.4332182	12.49494686
Up	ENSRNOG00000033479	1.28122881	2.87E-03	Pcdhb21	18p11	protein_coding	5.777735247	5.868624384	6.069386731	6.10178667	6.26014048	6.286175011	6.41604084	6.409419323	6.000038236	5.90166816	6.102905206	6.144803222
Up	ENSRNOG00000051850	1.27974477	7.79E-02		2q34	scaRNA	3.325127189	3.379460416	3.391021616	3.35419612	3.384330498	3.48370026	3.417023478	3.504203713	3.394009	3.420407901	3.382331563	3.371173852
Up	ENSRNOG00000008554	1.277120846	2.09E-06	Slc9a9	8q31	protein_coding	6.103525705	6.309826428	6.158486536	6.239735184	6.647758318	6.611720061	6.412309445	6.620826328	6.764644684	6.666444024	6.732372444	6.797028492
Up	ENSRNOG00000016717	1.268602187	3.86E-02	Gas2	1q22	protein_coding	4.876153005	4.91269419	4.830171776	4.867317436	5.18478374	5.205075006	4.996353814	4.873784805	4.936924484	4.918488025	5.156407436	5.040132408
Up	ENSRNOG00000054438	1.261550518	1.40E-04	LOC292543	1q12	protein_coding	8.14316983	8.146169844	8.426470797	8.417382498	9.083712522	9.074453573	8.890712451	8.856828321	8.739624122	8.730375788	8.24127945	8.183009871
Up	ENSRNOG00000016069	1.261212412	6.63E-02	Cd3e	8q22	protein_coding	3.465190178	3.43515824	3.371354478	3.392804838	3.558118686	3.550675145	3.455625569	3.498720465	3.398400142	3.399967184	3.402915288	3.37468431
Up	ENSRNOG00000056793	1.259415111	7.61E-02	Hsf5	10q26	protein_coding	3.095072701	3.079663605	3.050568915	3.053594643	3.141835609	3.171119933	3.125881017	3.120648829	3.088705929	3.129670024	3.06358609	3.077040051
Up	ENSRNOG00000002372	1.258585898	2.69E-09	Sgcd	10q21	protein_coding	7.989448645	8.053543874	7.754635275	7.746170132	8.651264856	8.617933857	8.415582571	8.438430204	8.222579182	8.20787407	8.057066913	8.149843061
Up	ENSRNOG00000071083	1.250653483	9.74E-02	NA	NANA	NA	3.065477822	3.040239107	3.029314199	3.031681021	3.08112426	3.085161673	3.095996774	3.108085656	3.109763982	3.125241834	3.113492587	3.152121774
Up	ENSRNOG00000002004	1.245149586	2.15E-03	Prdm8	14p22	protein_coding	5.746227639	5.813900034	6.084774464	6.036795607	6.276763699	6.359406001	6.246278392	6.366401117	5.885025273	5.781127955	5.882744426	5.961693902
Up	ENSRNOG00000006132	1.222587995	1.05E-10	Fam71f1	4q22	protein_coding	7.295566776	7.472639291	7.435037881	7.421903038	7.931450853	8.113402897	7.997151625	7.902630264	7.532720528	7.3497698	7.254925726	7.318890731
Up	ENSRNOG00000018780	1.216849422	2.92E-29	Sh3rf2	18p11	protein_coding	8.991666585	9.066882012	8.988683266	8.987283064	9.681644017	9.727089077	9.677899478	9.751009294	9.802951658	9.627618553	9.573507041	9.565201781
Up	ENSRNOG00000058470	1.212192394	4.58E-15	Col12a1	8q31	protein_coding	11.72908269	11.64841284	11.81226978	11.79878776	12.69545161	12.58266561	12.39675792	12.40268063	12.42093827	12.38233051	12.59478245	12.6750872
Up	ENSRNOG00000062279	1.205176484	6.87E-09	AABR07019209.2	15q23	protein_coding	9.291499136	9.192846444	9.227730267	9.215583703	10.03991757	10.10815009	9.802273315	9.780615795	9.986208312	9.917979635	9.640362094	9.566671413
Up	ENSRNOG00000018865	1.203494774	1.87E-03	Adamts12	2q16	protein_coding	6.666654671	6.644583527	6.277377575	6.492408303	7.204394546	7.113396229	6.801637264	6.88101068	6.253275152	6.348770455	6.170713701	6.242973661
Up	ENSRNOG00000062419	1.195263366	6.14E-02	NA	NANA	NA	4.194646087	4.156802383	4.15387954	4.178355488	4.211714715	4.196403888	4.266978714	4.276117293	4.5959588	4.478005124	4.539043153	4.59516824
Up	ENSRNOG00000005964	1.192492365	1.82E-04	Nr4a3	5q22	protein_coding	8.247456687	8.10486757	8.023688718	7.951472839	8.905992343	8.984523863	8.447411633	8.325141484	8.69305553	8.64295248	8.593038869	8.588935576
Up	ENSRNOG00000043295	1.191549021	1.50E-03	RGD1565033	10q32.1	protein_coding	7.199188855	7.389964504	7.281399617	7.252984718	7.913834238	8.121650195	7.484410792	7.515512616	8.264653989	8.286023137	8.029098861	7.980282439
Up	ENSRNOG00000007905	1.191457717	2.94E-12	Itga7	7q11	protein_coding	10.60970644	10.66274956	10.79662447	10.82700026	11.37466624	11.32585065	11.55357569	11.52305756	12.58161305	12.48629299	12.23563174	12.22851817
Up	ENSRNOG00000065278	1.18352656	3.99E-02	NA	NANA	NA	4.074952585	4.086030733	4.07943702	4.035571013	4.248040777	4.14837876	4.131907455	4.187667392	4.132540789	4.076587469	4.187552203	4.239101236
Up	ENSRNOG00000060687	1.173009986	4.12E-02	Slc24a3	3q41	protein_coding	4.308865576	4.176467189	4.246338464	4.244594715	4.314329594	4.322487077	4.359204348	4.383776574	4.447110047	4.468304438	4.480158144	4.509214179
Up	ENSRNOG00000008754	1.172995268	2.76E-03	Flvcr2	6q31	protein_coding	7.383689657	7.347941378	7.135103787	7.251412609	8.000969009	7.915276118	7.65498198	7.566993016	7.922791732	7.934133025	7.447381603	7.457778232
Up	ENSRNOG00000054957	1.171980495	1.31E-02	Sfrp4	17q11	protein_coding	10.59692117	10.67972269	10.35409671	10.35044816	11.29603899	11.1598604	11.29881971	11.31365272	9.723468417	9.834542254	10.69875718	10.71282934
Up	ENSRNOG00000020025	1.171324014	9.51E-03	LOC108348052	1q43	protein_coding	9.95171406	10.02909887	9.472127491	9.631964796	10.92089674	10.85638744	10.04113571	9.971728601	9.59790197	9.627098643	9.803891864	9.805116291
Up	ENSRNOG00000025730	1.168835212	5.90E-06	Armcx3	Xq32	protein_coding	10.70123981	10.62231419	10.49614879	10.56848282	11.63625423	11.6017033	10.98325529	11.05809624	10.49125627	10.45518461	10.45999283	10.33022256
Up	ENSRNOG00000046660	1.168810102	3.39E-06	Gpc6	15q24	protein_coding	9.858222233	9.646732929	10.14523036	10.11142524	10.672067	10.40239406	10.77237106	10.79020968	10.90694908	10.68641272	10.97298733	10.92710192
Up	ENSRNOG00000007805	1.166846484	2.24E-03	Mybl2	3q42	protein_coding	10.62858077	10.61427959	9.938092129	9.941617463	11.32066496	10.9087361	11.01444075	10.98139118	10.64872931	10.83484617	11.06301216	11.03362945
Up	ENSRNOG00000019382	1.163081419	4.84E-02	Zbtb47	8q32	protein_coding	7.271254215	7.148869803	7.76613296	7.898112917	7.848327113	7.836537564	8.308513944	8.341828709	8.62844718	8.532589369	8.907234657	8.860485834
Up	ENSRNOG00000031700	1.161410302	2.29E-03	Map3k5	1p12	protein_coding	5.468853679	5.460955603	5.449372553	5.451213662	5.571683559	5.73698659	5.627481708	5.605776449	7.056467728	6.978303382	6.788094512	6.908834293
Up	ENSRNOG00000002208	1.154110607	4.68E-03	Shroom3	14p22	protein_coding	5.753776227	5.791504551	5.714025108	5.7541432	6.172919798	6.050145969	5.851659209	5.82684129	7.015808199	7.120993838	6.998014532	6.92361762
Up	ENSRNOG00000004624	1.149512752	2.28E-02	Rnd3	3q12	protein_coding	11.49121173	11.44191817	12.55524433	12.53494214	12.80301227	12.88819848	12.92223122	12.98037608	12.37381657	12.39876	12.30129392	12.2815952
Up	ENSRNOG00000014886	1.149498071	4.73E-05	Fam107b	17q12.3	protein_coding	8.671091482	8.712245984	8.909397627	8.890381251	9.609693378	9.70580028	9.079284892	9.248353454	9.925303984	9.918750854	9.703773328	9.708496649
Up	ENSRNOG00000003170	1.135991968	2.34E-02	Nlrp3	10q22	protein_coding	8.223090205	8.219182254	8.585992207	8.652795113	8.67228036	8.556208431	9.360631069	9.438811971	8.269065347	8.258251532	8.597964324	8.663496079
Up	ENSRNOG00000005854	1.13534427	6.63E-03	Angpt1	7q31	protein_coding	10.26098849	10.16663769	9.830155553	9.680127967	10.91163662	10.91631488	10.40010239	10.50401315	11.10805306	11.09486227	10.48194066	10.45764657
Up	ENSRNOG00000013742	1.130779648	1.65E-02	Large1	19p11	protein_coding	11.22072342	11.16130925	10.90465196	10.93409992	12.13654881	12.08569477	11.23559452	11.29166615	12.71618329	12.5014313	12.0330873	12.02538574
Up	ENSRNOG00000055439	1.129783351	3.61E-05	AABR07008608.1	2q21	protein_coding	6.177951665	6.078179096	6.125580113	6.122200666	6.549744004	6.349686817	6.52269181	6.365637014	6.50747482	6.317682972	6.307131545	6.2619597
Up	ENSRNOG00000010065	1.127736249	6.85E-02	Dgkh	15q11	protein_coding	6.008144232	5.802241519	6.080600396	6.111766965	6.174980455	6.026032194	6.494466756	6.544703641	6.212273019	6.00707089	6.322000926	6.32178651
Up	ENSRNOG00000004118	1.126107946	4.61E-03	Frmpd4	Xq13	protein_coding	7.522024512	7.487040538	6.990867356	7.014443039	8.050887916	7.882288462	7.754931608	7.778466134	6.256616362	6.43325426	6.340266368	6.340256004
Up	ENSRNOG00000011070	1.125243181	2.23E-06	Gnb4	2q24	protein_coding	6.531700304	6.348479151	6.326763889	6.322414863	6.671767636	6.75238314	6.780782836	6.779819008	6.752609116	6.706687617	6.781696585	6.891617497
Up	ENSRNOG00000005695	1.121282976	6.42E-02	Mgp	4q43	protein_coding	9.920399859	9.910518838	9.848344372	9.801860448	10.90852289	11.2912536	9.826131074	9.996832149	6.9717177	6.919804312	6.942149211	6.989238899
Up	ENSRNOG00000008785	1.10608079	1.29E-09	Klf5	15q21	protein_coding	8.336818835	8.382706556	8.431601625	8.42358593	9.064476505	9.203355298	8.807931031	8.818690038	9.029839223	8.938593463	8.955011695	9.060602433
Up	ENSRNOG00000048025	1.105613489	2.33E-05	Cstf2	Xq32	protein_coding	11.78326933	11.80631385	11.74171841	11.73480862	12.67083302	12.50561347	12.41708982	12.39284191	11.26658084	11.39732738	11.85475953	11.89734677
Up	ENSRNOG00000069441	1.103816089	7.42E-02	NA	NANA	NA	3.370729178	3.406892135	3.360187098	3.373585246	3.501861919	3.454369959	3.418783814	3.423394926	3.404352883	3.422557434	3.41029094	3.392923185
Up	ENSRNOG00000018681	1.103136423	7.64E-02	Nes	2q34	protein_coding	4.241123106	4.194488519	4.220441796	4.187706425	4.276889749	4.203644067	4.435805031	4.406612505	4.240123802	4.235326754	4.3298723	4.250511527
Up	ENSRNOG00000060775	1.100711242	3.13E-02	Lmo7	15q21	protein_coding	11.29130819	11.18995369	12.29321653	12.27887254	12.72124958	12.73767667	12.51973695	12.49194718	11.63142673	11.65386136	11.85109434	11.95126107
Up	ENSRNOG00000042915	1.08761685	1.66E-04	Mxra7	10q32.2	protein_coding	6.875309032	6.872397025	6.828499767	6.871148868	7.424490082	7.419507744	7.098903077	7.107352205	7.435798484	7.364164308	7.120469599	7.426778303
Up	ENSRNOG00000014350	1.086726905	8.07E-03	Ccn1	2q44	protein_coding	12.79579576	13.00481312	13.63251678	13.71595882	13.7525419	13.99172478	14.26051501	14.28447696	13.25365381	13.36178758	13.04505173	13.07298577
Up	ENSRNOG00000004882	1.086387642	6.19E-02	Capn6	Xq33	protein_coding	9.050263143	8.947347345	8.337429644	8.319608384	9.605766408	9.787586623	9.056341476	9.076598331	6.686023415	6.772798764	6.561284429	6.615938135
Up	ENSRNOG00000019328	1.083866583	5.03E-02	Phgdh	2q34	protein_coding	9.276614947	9.422213643	9.962307482	9.982642273	10.49699854	10.48106137	10.23340869	10.24720088	9.574220189	9.889616383	10.56276208	10.63240907
Up	ENSRNOG00000065252	1.076533655	6.60E-07	NA	NANA	NA	6.569821637	6.523005813	6.626228987	6.641721227	6.907098159	7.054213566	7.081002685	6.963167164	6.363396995	6.425738206	6.582945978	6.54424833
Up	ENSRNOG00000030416	1.07594229	1.54E-02	Zfp870	7q11	protein_coding	5.356829233	5.17196322	5.238028695	5.324362312	5.405700509	5.50277498	5.415468325	5.561621723	5.489200381	5.544610702	5.482517832	5.683309181
Up	ENSRNOG00000067409	1.074124937	3.50E-02	NA	NANA	NA	5.5994969	5.712866348	5.688311554	5.592778237	6.013546426	5.989981498	5.786863607	5.714783008	5.82219686	6.263248383	6.132585426	6.086613134
Up	ENSRNOG00000039470	1.071530347	7.86E-05	AC131360.1	18p11	pseudogene	6.819921643	6.791120831	7.043094223	6.88637224	7.326430168	7.517153167	7.228741012	7.201102798	7.019806561	6.807289523	7.013401845	6.962542634
Up	ENSRNOG00000012508	1.071510705	9.83E-04	Slc39a8	2q43	protein_coding	7.756107736	7.638599544	7.790161513	7.89478371	8.329548581	8.105635171	8.340087688	8.343586701	9.285724769	9.102787715	8.666399123	8.615326216
Up	ENSRNOG00000010133	1.068928784	1.46E-02	Bpgm	4q22	protein_coding	10.56794544	10.57840334	10.53033108	10.41506703	11.45747421	11.60975578	10.70540136	10.74757815	11.05128351	11.18189371	10.60775098	10.58606468
Up	ENSRNOG00000031536	1.067743615	3.79E-02	Syndig1	3q41	protein_coding	4.596882804	4.599307985	4.575229215	4.684342739	4.730818686	4.726762329	4.730000131	4.679438198	5.004110895	4.883560213	5.048161771	5.07026207
Up	ENSRNOG00000063969	1.065388597	7.98E-03	NA	NANA	NA	5.843086963	5.858515874	5.62791784	5.688999101	5.92122317	6.066803024	5.935260234	6.027994964	6.449939653	6.567564595	6.384420905	6.453700762
Up	ENSRNOG00000016575	1.057985767	5.86E-03	Tnfrsf1b	5q36	protein_coding	6.52067975	6.592390691	6.710761595	6.797488042	7.02717799	7.030600025	7.143178588	7.14435285	6.643735206	6.463443283	6.257156552	6.280237568
Up	ENSRNOG00000013053	1.054816098	6.13E-03	Trpm6	1q43	protein_coding	5.690395295	5.625051515	5.822811948	5.966083562	6.100160421	5.962352464	6.170734059	6.178726084	5.570537176	5.559158451	5.517129484	5.55919336
Up	ENSRNOG00000021966	1.050802651	3.11E-02	Il17rd	16p16	protein_coding	7.861804542	7.660618875	7.376752524	7.26116955	8.239311935	8.196563962	7.900512788	7.812467785	8.708330551	8.512842899	8.144205593	8.226001446
Up	ENSRNOG00000033123	1.049836585	7.54E-04	Pcdhb20	18p11	protein_coding	5.579956163	5.524761302	5.588986546	5.492204553	5.860782642	5.915028855	5.742793391	5.639470344	5.665305605	5.63021284	5.638728802	5.61448511
Up	ENSRNOG00000024818	1.042631424	8.23E-03	Eva1b	5q36	protein_coding	7.342151889	7.406571113	7.183567403	7.184178332	7.69444565	7.986761086	7.64104269	7.544993061	8.281208042	8.243221796	7.708055317	7.811896414
Up	ENSRNOG00000012874	1.041785327	9.89E-16	Rgma	1q31	protein_coding	10.47513471	10.44374894	10.28748173	10.26980257	11.11828937	11.06319899	10.92654266	10.93891682	11.26327814	11.13723292	11.29523433	11.32370941
Up	ENSRNOG00000057556	1.038926008	7.25E-05	Pdzrn3	4q34	protein_coding	8.778218225	8.813472942	9.268519622	9.267856895	9.617305474	9.755111839	9.562132329	9.706910807	9.587036702	9.441455995	9.464108486	9.493969152
Up	ENSRNOG00000064037	1.035955826	1.87E-02	NA	NANA	NA	5.992616815	6.133964051	6.195767167	6.332012723	6.315099167	6.408852761	6.801556285	6.735253212	5.48579856	5.447591189	5.489792513	5.469236703
Up	ENSRNOG00000063083	1.031314713	9.95E-04	NA	NANA	NA	6.193087563	6.107456162	6.263697869	6.273134719	6.442270757	6.577635203	6.438642273	6.536449975	7.154318377	7.032502187	6.939580359	6.747983145
Up	ENSRNOG00000031032	1.030747774	6.08E-02	Hmgn3	8q31	protein_coding	10.19950734	10.30472731	9.808784669	9.834950026	10.94592083	11.07417231	10.25029255	10.28353847	10.75844615	10.83965812	10.08413384	10.06320726
Up	ENSRNOG00000005930	1.029847834	1.20E-04	Nnmt	8q23	protein_coding	8.360829751	8.35673508	8.583344987	8.517346571	9.169573528	9.335434731	8.721344382	8.822489748	8.257413689	8.219570394	8.267932823	8.206282731
Up	ENSRNOG00000010977	1.026987525	4.28E-02	Igfbp6	7q36	protein_coding	12.84161938	12.99973482	12.54789073	12.50102175	13.68684661	13.93776521	12.81216598	12.82018685	13.02686722	12.9837054	12.71468936	12.65197677
Up	ENSRNOG00000012405	1.023610459	6.22E-09	Tcf4	18q12.1	protein_coding	9.6060604	9.619596227	9.95306033	9.927699564	10.48038936	10.48336014	10.3850832	10.30296223	10.23001596	10.24298581	10.15272545	10.15947467
Up	ENSRNOG00000012982	1.019086513	2.68E-07	Map9	2q34	protein_coding	6.313258003	6.341544687	6.1838	6.323893315	6.655514805	6.547677483	6.555207971	6.610524934	6.800465213	6.805878619	6.829245627	6.764383323
Up	ENSRNOG00000016021	1.016549989	1.50E-02	Lims2	18p12	protein_coding	5.488226037	5.485514537	5.562167118	5.612488885	5.691658874	5.765914691	5.68608786	5.85152684	6.06167046	5.907715739	5.699835397	5.842476911
Up	ENSRNOG00000018184	1.016531482	2.82E-02	Tpm1	8q24	protein_coding	12.22635647	12.3104458	12.96110767	13.00916498	12.9233927	13.00896729	13.58588943	13.70683668	12.85043198	12.91230729	13.06930463	13.11446385
Up	ENSRNOG00000042152	1.016496114	3.30E-02	Gipc2	2q45	protein_coding	7.993214159	7.956098179	7.776603184	7.741535153	8.577024032	8.751676511	7.968239897	8.014322017	8.325671321	8.342751194	7.983778857	7.923115525
Up	ENSRNOG00000026807	1.014464092	3.88E-02	LOC362863	7q13	protein_coding	4.849560297	4.878429473	4.769110321	4.777699959	4.965682026	4.950984943	4.985710809	4.893159706	5.268476947	5.042262136	5.049358798	5.106882273
Up	ENSRNOG00000020514	1.014261144	5.47E-03	Sox6	1q35	protein_coding	5.551353537	5.354702569	5.406734855	5.411083559	5.761452803	5.55455179	5.601796643	5.674648879	5.57228707	5.562616117	5.526923592	5.479236165
Up	ENSRNOG00000006916	1.012642805	6.72E-08	Sardh	3p12	protein_coding	9.961579977	9.87695193	9.574998292	9.615884781	10.45076132	10.40830691	10.36675057	10.31743699	10.38057474	10.30550287	10.18547905	10.14377292
Up	ENSRNOG00000004757	1.011252142	4.25E-02	Tmem158	8q32	protein_coding	8.231685764	8.279030887	8.029113214	8.000587581	8.743590038	9.08127157	8.245670309	8.426949537	8.767745105	8.679663556	8.088670039	8.300185802
Up	ENSRNOG00000004328	1.009168457	3.55E-02	Deptor	7q32	protein_coding	10.34519235	10.23811536	11.0147936	10.94897818	11.07769183	10.87745984	11.57367965	11.58423045	11.71703879	11.51267298	11.91888104	11.90488895
Up	ENSRNOG00000033741	1.007830084	6.22E-04	Ankrd34a	2q34	protein_coding	6.62451492	6.603046627	6.421555979	6.449843344	6.749599406	6.891772082	6.827061991	6.959470492	7.207395229	7.278256619	7.031231628	6.988924303
Up	ENSRNOG00000031890	1.006851939	6.07E-20	Ncam1	8q23	protein_coding	12.72234578	12.69265426	12.59151357	12.59482568	13.25700311	13.16314352	13.40336122	13.41125361	12.99149793	13.06347273	12.93073427	12.97728568
Up	ENSRNOG00000024886	1.004128128	9.44E-06	Ext1	7q31	protein_coding	11.10075437	11.11811346	11.47392288	11.4677123	12.03662296	11.89984063	11.91690539	11.98448322	11.20740654	11.23099351	11.58533272	11.52859398
Up	ENSRNOG00000011478	0.999191063	5.62E-03	Ackr4	8q32	protein_coding	8.295440202	8.256804549	8.660103649	8.568405191	8.714429056	8.80912654	9.181691847	9.258798503	8.279950587	8.331501164	8.585262017	8.681973896
Up	ENSRNOG00000016534	0.994379312	4.77E-07	Fam171a1	17q12.3	protein_coding	6.636422312	6.59400934	6.775071949	6.752420463	7.028744663	7.080608342	7.073408559	7.101643464	6.752186419	6.606266497	6.793800269	6.70663423
Up	ENSRNOG00000026958	0.993696191	5.15E-03	Cyren	4q22	protein_coding	8.345295624	8.359554099	8.183928648	8.181795584	8.938942378	9.140114036	8.529740498	8.423542821	8.7419061	8.805641073	8.541023123	8.483291649
Up	ENSRNOG00000001259	0.991401597	1.03E-02	Cux2	12q16	protein_coding	6.845743611	6.645984154	6.557562927	6.506911847	7.1276093	7.160599592	6.850494733	6.802431708	7.191997278	6.96588249	7.038645111	7.13999193
Up	ENSRNOG00000023016	0.987620893	2.11E-06	Magea9	Xq36	protein_coding	11.3452055	11.34080379	11.57456329	11.57177997	11.84971093	11.96034429	12.19133742	12.30530378	12.14324387	12.24337142	12.41105061	12.39534363
Up	ENSRNOG00000008173	0.987257179	4.04E-04	Sesn3	8q12	protein_coding	12.47965529	12.26453803	12.03802704	12.05226736	13.24258996	12.87633643	12.65046865	12.60419373	12.57308021	12.3512439	12.46224994	12.47418388
Up	ENSRNOG00000022356	0.973173195	7.26E-08	Zc2hc1a	2q23	protein_coding	10.65432122	10.65626493	11.00887765	10.99613891	11.46741274	11.56045818	11.42218953	11.42740585	10.84701064	10.8713187	11.03280209	11.00329154
Up	ENSRNOG00000011800	0.967270714	3.07E-02	F3	2q41	protein_coding	10.79902695	10.76872675	11.06016771	10.97679672	10.89138459	11.01109563	11.86321623	11.91639156	11.66483324	11.6373592	11.62352372	11.63541656
Up	ENSRNOG00000023337	0.964425344	4.25E-04	Sema3a	4q12	protein_coding	11.37155039	11.25710715	11.42161442	11.35523453	12.07812477	11.92216732	12.00295724	11.98317096	11.06854605	11.06678315	10.52923985	10.51186862
Up	ENSRNOG00000018804	0.962910197	2.88E-02	Ripor2	17p11	protein_coding	6.343615379	6.320322974	6.487937961	6.428460722	6.65156996	6.748786895	6.818037464	6.755656901	6.493641225	6.292703036	6.097858132	6.059069343
Up	ENSRNOG00000032240	0.958240603	2.40E-04	Gbp5	2q44	protein_coding	7.344902061	7.532871602	7.137923652	7.297617977	7.674106614	7.61535517	7.870481128	7.81464341	8.042464832	8.011668067	8.120304905	8.155513067
Up	ENSRNOG00000009149	0.945398	6.70E-04	Jam3	8q13	protein_coding	8.115129246	8.070590274	8.480710657	8.551167106	8.852434636	8.915520185	8.789898417	8.73609268	8.895256706	8.889219379	9.087864983	9.004349191
Up	ENSRNOG00000068100	0.941694063	7.00E-03	NA	NANA	NA	4.75462454	4.730720596	4.704590884	4.742091019	4.891398789	4.939776108	4.896832288	4.852787635	4.716448241	4.634646109	4.614191159	4.586951108
Up	ENSRNOG00000010134	0.938768942	4.99E-03	Acot2	6q24	protein_coding	8.549751393	8.642404434	8.434953258	8.319246663	9.073613032	9.299810237	8.732455011	8.854414423	8.833908485	8.809099357	8.465994288	8.431316273
Up	ENSRNOG00000018177	0.930126769	1.71E-02	Dhrs2	15p13	protein_coding	4.790482464	4.760064833	4.781356613	4.741265564	4.91651673	5.115350058	4.956231058	4.867882479	4.474495447	4.480418023	4.481541516	4.474454656
Up	ENSRNOG00000047799	0.913404581	1.19E-04	Gnb5	8q24	protein_coding	6.375391067	6.263539845	6.344227197	6.428835089	6.538211466	6.650937475	6.735587108	6.603458844	6.765191601	6.790304168	6.925144605	6.774283825
Up	ENSRNOG00000015538	0.913344807	1.18E-03	Abcd2	7q35	protein_coding	6.136601724	6.071727809	5.99257023	5.935496298	6.239115315	6.286382668	6.320362002	6.27564567	6.552697222	6.428852331	6.470014946	6.318563788
Up	ENSRNOG00000002986	0.9116819	4.13E-02	Efhc2	Xq11	protein_coding	4.55988751	4.433207052	4.508322843	4.502756091	4.603065502	4.74999712	4.723828566	4.603259748	4.270010489	4.252196353	4.252738737	4.256128827
Up	ENSRNOG00000009530	0.91105857	1.09E-02	Uchl3	15q21	protein_coding	6.809195067	6.800406716	7.04201543	7.103339248	7.156782011	7.223781448	7.429081989	7.445790854	6.771671215	7.027081494	7.105292401	6.98256541
Up	ENSRNOG00000000900	0.908198932	4.87E-02	Tpst1	12q12	protein_coding	8.200258379	8.158471455	7.750418014	7.770994637	8.598799787	8.497353336	8.39478997	8.243363876	9.680596376	9.712650913	9.029554374	9.068074481
Up	ENSRNOG00000018760	0.905497492	8.98E-02	Mpp7	17q12.1	protein_coding	7.395249835	7.271341383	7.743461512	7.78631074	8.16151459	8.071614674	7.775112464	7.900687644	9.126478484	8.93609065	8.426575702	8.386852642
Up	ENSRNOG00000018358	0.904484422	4.60E-08	Nt5dc2	16p16	protein_coding	9.262175977	9.348786903	9.333721384	9.355295672	9.866132982	9.794692376	9.912263557	9.869917989	9.738838121	9.830259574	9.516630116	9.431909884
Up	ENSRNOG00000012094	0.901651836	7.27E-02	Ltbp2	6q31	protein_coding	14.8387906	14.78101863	13.82071288	13.82104125	15.21993148	15.06445476	14.96028519	14.88251899	14.08810722	13.99360191	14.26875954	14.27563871
Up	ENSRNOG00000033791	0.899864605	7.32E-02	Apc2	7q11	protein_coding	6.278275624	6.103557126	5.944265521	6.023327836	6.210111875	6.177951148	6.479745654	6.425130621	6.796443649	6.670162904	6.842748422	6.945724035
Up	ENSRNOG00000018355	0.896628862	1.06E-05	Msx2	17p14	protein_coding	9.254023237	9.328580635	9.030980772	9.001735045	9.676016438	9.811552195	9.629427721	9.691971602	8.943753396	8.978637422	8.680747049	8.774666569
Up	ENSRNOG00000025925	0.885684522	1.94E-03	Txk	14p11	protein_coding	6.38836485	6.410539552	6.167522256	6.220428097	6.530443198	6.63573139	6.543806118	6.548595378	6.87909614	6.864589959	6.759345708	6.758327216
Up	ENSRNOG00000015054	0.881339003	5.19E-02	Rcbtb2	15q11	protein_coding	7.662364151	7.621411538	7.464881137	7.421348974	8.098512452	8.135238246	7.770545776	7.679599728	8.186771368	8.057333037	7.599556327	7.695397035
Up	ENSRNOG00000007687	0.873303204	5.96E-10	Sema7a	8q24	protein_coding	7.309489239	7.310224961	7.158729333	7.215196134	7.58166042	7.71487828	7.624456495	7.614733826	7.266629448	7.278154535	7.281659346	7.310553893
Up	ENSRNOG00000000728	0.87018155	1.31E-02	Clic2	20p12	protein_coding	10.45015855	10.45561255	11.04109405	10.92524316	11.4152292	11.62052068	11.0530395	11.04454423	10.96512876	10.8669971	10.82678902	10.79305059
Up	ENSRNOG00000010107	0.86936046	7.43E-03	AABR07025295.1	16p12	protein_coding	10.72360872	10.73588302	10.23286413	10.27085858	11.30187037	11.31533948	10.80791366	10.78128098	10.23704849	10.21161022	10.22883082	10.20841627
Up	ENSRNOG00000010940	0.867556238	1.32E-03	Acad11	8q32	protein_coding	8.646413844	8.581146046	8.402487617	8.367210861	9.097650483	9.168020601	8.723224146	8.840176403	9.319700758	9.191700056	9.084231811	8.971427548
Up	ENSRNOG00000005424	0.865574305	3.50E-02	Odc1	6q16	protein_coding	13.01531403	12.89386252	13.6214808	13.60067222	13.63804874	13.68462656	14.1325763	14.13942647	12.55847404	12.64456704	12.96065369	12.92389806
Up	ENSRNOG00000005006	0.863748915	1.86E-09	Ndufaf1	3q35	protein_coding	7.336131423	7.420422015	7.430992491	7.377777177	7.81429913	7.84524181	7.739298405	7.700380338	7.536544295	7.711678482	7.662954007	7.610802363
Up	ENSRNOG00000015573	0.862508147	9.09E-17	Ctbs	2q44	protein_coding	9.267720227	9.384395782	9.276907549	9.238959205	9.739258208	9.873724718	9.873525859	9.806580897	8.764596332	8.656562158	8.816495374	8.746109216
Up	ENSRNOG00000059801	0.859807035	1.44E-08	Lima1	7q36	protein_coding	12.40860712	12.37480089	12.5886585	12.56305519	13.02007585	12.89082489	13.14233088	13.16107658	12.54766437	12.59126	12.36693591	12.38257036
Up	ENSRNOG00000024733	0.855104548	7.64E-03	Mnd1	2q34	protein_coding	5.212210833	5.232751235	5.131017741	5.137231051	5.350896373	5.375202729	5.325057092	5.267696216	5.34463095	5.368041044	5.338753924	5.423137465
Up	ENSRNOG00000004681	0.854387273	2.93E-02	Eny2	7q31	protein_coding	11.31561508	11.36969161	10.98524895	11.02375536	12.0115214	12.09264606	11.28454924	11.36283088	11.1029528	11.25325823	10.97785786	10.91839555
Up	ENSRNOG00000031934	0.851884546	9.59E-05	Enah	13q26	protein_coding	11.34593302	11.36272491	11.53751047	11.59332151	11.96307796	11.91098957	12.06958559	12.09842524	12.05533496	12.18737192	11.67615161	11.77062459
Up	ENSRNOG00000013707	0.850266667	2.17E-03	Spata13	15p12	protein_coding	6.013831276	5.927555693	6.074001367	5.91282255	6.187282017	6.184295353	6.182420405	6.326628259	6.136699852	6.22191516	6.060678766	6.085360273
Up	ENSRNOG00000059166	0.848718999	6.74E-05	Ldb3	16p15	protein_coding	8.772954691	8.577935502	8.820272121	8.873357475	9.216009015	9.296055487	9.210118792	9.229341518	9.531245253	9.527331955	9.152882807	9.232311691
Up	ENSRNOG00000019711	0.844435488	1.04E-02	Isoc1	18q12.1	protein_coding	7.67964497	7.492550447	7.945026356	7.904688992	8.068341296	8.101278583	8.291808999	8.252714596	7.841526323	7.870653938	8.122586896	8.156346506
Up	ENSRNOG00000006930	0.830143621	9.80E-03	Casq1	13q24	protein_coding	8.294201146	8.392901914	8.389192724	8.377135524	8.799043058	8.906696686	8.696688008	8.792070764	9.353301745	9.293930336	8.812905564	8.678825389
Up	ENSRNOG00000013011	0.829200537	3.83E-08	Dnajb4	2q45	protein_coding	10.64884626	10.56925264	10.70552326	10.67421519	11.25073696	11.28037584	11.04056049	11.10296141	10.89066143	11.10830751	11.13166865	11.23565093
Up	ENSRNOG00000005464	0.824802665	7.66E-02	Lgalsl	14q22	protein_coding	10.30843565	10.36216668	10.39930885	10.3705326	11.05566188	11.30234198	10.45061687	10.42888783	11.1752569	11.02718953	10.56036154	10.57974989
Up	ENSRNOG00000010748	0.823161462	5.07E-06	Mtus1	16q12.1	protein_coding	10.15965814	9.991410273	10.25533124	10.25020914	10.55856308	10.50596873	10.80288788	10.81874014	10.47138028	10.40922534	10.56721765	10.61676314
Up	ENSRNOG00000002171	0.821663597	1.45E-03	Phldb2	11q21	protein_coding	11.59773693	11.56037573	11.83549283	11.8301074	12.21892641	12.19780368	12.32505252	12.27111398	11.43913125	11.43434463	11.89101569	11.94701053
Up	ENSRNOG00000062466	0.820434986	4.60E-04	NA	NANA	NA	6.613372376	6.696024111	6.859314514	6.834456782	7.022529091	7.017042462	7.042774286	7.152539583	6.999607453	7.04250462	6.927783428	6.897082844
Up	ENSRNOG00000050312	0.817546913	2.98E-02	Ism2	6q31	protein_coding	6.003610059	6.174709673	5.954937331	5.892896481	6.29784366	6.398583083	6.158366207	6.114308084	6.050264045	6.112722583	6.103658368	6.087422493
Up	ENSRNOG00000016950	0.814609791	5.44E-08	Otud1	17q12.3	protein_coding	9.335900126	9.248178697	9.286204398	9.267971518	9.822411409	9.95110963	9.656539253	9.625051802	9.346205908	9.330757549	9.178623898	9.244340155
Up	ENSRNOG00000059579	0.811941659	2.06E-02	Gpt2	19p11	protein_coding	10.47123599	10.37003572	10.08670453	10.11203723	11.1059458	11.01488346	10.43909685	10.40141532	10.33892758	10.3548107	10.23991273	10.21554167
Up	ENSRNOG00000011416	0.811212183	2.63E-08	Vegfc	16p11	protein_coding	8.354788685	8.362496698	8.453217957	8.281351808	8.837449802	8.898897271	8.726212001	8.743595431	8.493113754	8.478004211	8.318048035	8.31291709
Up	ENSRNOG00000009276	0.807951777	1.65E-02	Schip1	2q32	protein_coding	9.694030673	9.708202332	10.28961195	10.24628821	10.53399658	10.67219336	10.44599843	10.44392267	10.20515607	10.22212771	9.89199004	9.973564877
Up	ENSRNOG00000011134	0.795418135	1.62E-02	Lama2	1p12	protein_coding	12.47424788	12.39305932	11.82584646	11.82712309	12.92826865	12.73809412	12.58788639	12.52695389	11.86194709	11.67499066	11.84602243	11.9132571
Up	ENSRNOG00000003435	0.793202323	2.61E-02	Mcf2	Xq36	protein_coding	6.285871028	6.40915692	6.6739573	6.605803985	6.805225182	6.793419059	6.726337805	6.8634946	6.445833842	6.278838349	6.353123094	6.330854153
Up	ENSRNOG00000002657	0.791708595	9.59E-06	Pla2g4a	13q21	protein_coding	11.5815232	11.57112746	11.85828363	11.83773075	12.32306823	12.1965641	12.21818495	12.17586476	12.0613449	12.2426001	12.36160066	12.40146787
Up	ENSRNOG00000013213	0.789922057	2.95E-03	Epha4	9q33	protein_coding	9.574718817	9.485780546	9.246609369	9.299171137	10.15039422	10.01528073	9.701833254	9.584554534	9.432512658	9.392431937	9.389453411	9.312551162
Up	ENSRNOG00000012818	0.789520453	2.53E-03	Ksr1	10q25	protein_coding	6.481275589	6.524787495	6.455785284	6.342485253	6.729581044	6.810361466	6.571987695	6.709089038	6.931917699	6.735520222	6.789431412	6.789925941
Up	ENSRNOG00000067395	0.787877834	1.81E-02	NA	NANA	NA	5.588823956	5.685215262	5.552524998	5.509214532	5.805447441	5.746811287	5.733329532	5.802912772	5.524082187	5.669712152	5.71006608	5.696811312
Up	ENSRNOG00000015895	0.785293748	2.17E-18	B4galt6	18p12	protein_coding	9.102628779	9.056890904	8.996198675	8.971568121	9.501713956	9.571702647	9.441628699	9.455804173	8.938782073	8.969408803	8.915270461	8.963140764
Up	ENSRNOG00000019643	0.782871543	1.82E-13	Pcyox1l	18q12.1	protein_coding	9.273537574	9.36385633	9.22111277	9.211286432	9.78167935	9.735783516	9.676669807	9.707321925	9.679638598	9.812167045	9.746496583	9.629304408
Up	ENSRNOG00000037134	0.777984821	5.88E-02	Shc4	3q36	protein_coding	9.04030496	9.047682985	8.721758003	8.776555559	9.582826704	9.383754552	9.241841091	9.246420737	8.561084674	8.535127815	8.016397291	8.050133339
Up	ENSRNOG00000016731	0.77501073	2.55E-02	Tpm2	5q22	protein_coding	12.95582031	13.0384151	12.35109141	12.38257541	13.21916834	13.37363168	13.13339528	13.18833297	13.47976889	13.49271673	13.21033306	13.22514493
Up	ENSRNOG00000070119	0.768757947	7.32E-02	NA	NANA	NA	11.22542963	11.17428432	10.56820433	10.51594408	11.69078793	11.53612254	11.24495715	11.12259829	10.97518831	10.8622585	10.62037783	10.70117024
Up	ENSRNOG00000068330	0.766597327	8.62E-02	NA	NANA	NA	5.853351717	5.74513817	5.745641154	5.68093892	6.043110531	6.06708403	5.881928549	5.798913042	6.006435602	5.847697167	5.763161383	5.759234602
Up	ENSRNOG00000058202	0.7624414	1.09E-05	Ppp2r2c	14q21	protein_coding	8.275691674	8.439349229	8.588825273	8.556792922	8.857885845	8.843344991	8.932475067	8.900318404	8.887099967	8.736485689	8.683740994	8.702266984
Up	ENSRNOG00000039048	0.762344693	3.87E-04	Cd200r1	11q21	protein_coding	8.253272607	7.969408937	8.103943654	8.077293112	8.566608732	8.400127467	8.512734608	8.53376437	7.813557087	7.997049056	8.15110117	8.097894354
Up	ENSRNOG00000055305	0.761548935	2.10E-05	Parvb	7q34	protein_coding	9.590577716	9.507559788	9.805307475	9.772253933	10.0728084	9.954254487	10.24886181	10.23593969	10.15717243	10.06637809	10.11049242	10.010956
Up	ENSRNOG00000018304	0.759236801	9.83E-04	Lars1	18p11	protein_coding	12.12653672	12.13154901	12.40330221	12.3836906	12.91174395	12.82745276	12.65526587	12.68229875	11.92172925	11.980111	12.29492534	12.33422784
Up	ENSRNOG00000021120	0.757471241	4.93E-03	Prune1	2q34	protein_coding	9.038438847	9.075383464	8.915791547	8.927038317	9.59037662	9.667028663	9.254990567	9.104838528	9.213821081	9.166572872	9.075024907	8.962804457
Up	ENSRNOG00000042668	0.756770913	5.33E-06	Msrb3	7q22	protein_coding	10.59127629	10.58666518	10.88004645	10.89150443	11.14379102	11.12497588	11.29300045	11.33181791	11.06522364	11.12142153	11.12635576	11.12399152
Up	ENSRNOG00000026644	0.755773869	4.12E-02	Glipr1	7q22	protein_coding	10.94481509	10.99379323	11.13246149	11.13794882	11.0541881	11.19499253	11.81495752	11.87718135	11.22255665	11.22839515	11.06788872	10.9862005
Up	ENSRNOG00000070637	0.75458967	7.00E-02	NA	NANA	NA	7.247494237	7.229847479	7.487344888	7.583499929	7.558292044	7.647758585	7.805602178	7.892476268	7.40566752	7.567798058	7.909334002	7.770985887
Up	ENSRNOG00000010777	0.753455533	2.94E-04	Tox	5q12	protein_coding	10.31620382	10.30637232	10.76220161	10.67935803	11.01858633	11.09826356	10.96242238	10.98064181	10.6395942	10.56410518	10.57662875	10.60937916
Up	ENSRNOG00000007345	0.752761468	2.79E-02	Amot	Xq34	protein_coding	8.061259788	7.856381303	7.661851708	7.554333216	8.432090689	8.244045472	7.955243744	8.089232373	7.245711103	7.22869578	7.317414663	7.237876476
Up	ENSRNOG00000017406	0.749920848	1.11E-10	Atrnl1	1q55	protein_coding	11.82949873	11.68717218	11.69171921	11.7101729	12.39052085	12.21677988	12.09663691	12.14443971	12.03533747	11.98827582	12.04745453	12.02749759
Up	ENSRNOG00000002418	0.748375796	1.62E-02	Tgfb2	13q26	protein_coding	8.081466661	8.140001252	8.021481925	7.993699605	8.461469492	8.472563619	8.386749833	8.419424532	8.845956467	8.937552407	8.364123538	8.381644759
Up	ENSRNOG00000033119	0.747019192	4.51E-03	Plcb4	3q36	protein_coding	10.72951016	10.7362163	10.28540991	10.30179621	11.09691937	11.16863304	10.90023157	10.82974286	10.9296876	10.74545695	10.82254056	10.786981
Up	ENSRNOG00000015496	0.744797439	3.53E-04	Tpm4	16p14	protein_coding	14.63112317	14.7133084	14.92168923	14.88054055	15.10642632	15.08867618	15.44169894	15.48406822	14.60891737	14.77776357	14.54732667	14.56715822
Up	ENSRNOG00000010685	0.742440119	9.76E-02	Tbx18	8q31	protein_coding	11.38600548	11.42578346	10.86741462	10.95230171	11.89434326	12.01697059	11.31934027	11.25400023	11.32778922	11.08927518	10.96605058	11.00433978
Up	ENSRNOG00000002339	0.740494154	4.40E-02	Mark1	13q26	protein_coding	5.26805941	5.32353837	5.253490516	5.193104971	5.364498838	5.354357371	5.394026787	5.449425988	5.405331886	5.572687511	5.451841175	5.513045223
Up	ENSRNOG00000008595	0.738335884	8.14E-02	Ttc12	8q23	protein_coding	4.38856615	4.345312532	4.360410616	4.32266225	4.44307932	4.450535852	4.44492144	4.43145925	4.447401247	4.37579061	4.41480079	4.377603145
Up	ENSRNOG00000003205	0.7333924	9.88E-02	Ldb2	14q21	protein_coding	8.061391198	8.160226682	7.77397621	7.844189959	8.501043855	8.460879417	8.221092385	8.115222873	8.717883264	8.535015495	8.112765057	8.171488456
Up	ENSRNOG00000071119	0.729825001	1.35E-05	NA	NANA	NA	9.450551576	9.521950867	9.727312608	9.759726762	10.03498516	10.07771024	9.991005734	10.18019618	9.302619371	9.499966823	9.348052304	9.385347488
Up	ENSRNOG00000011076	0.722546579	8.94E-02	Ank2	2q42	protein_coding	10.08079433	9.885537829	10.24899044	10.26550933	10.76279462	10.56221944	10.47529774	10.46015533	11.3338546	11.16748224	10.49926124	10.55053526
Up	ENSRNOG00000008868	0.720508816	3.80E-05	Dusp19	3q24	protein_coding	7.716324559	7.75484736	7.606228864	7.612351042	8.079714596	8.128463109	7.91124674	7.90669122	8.0828486	7.937999024	7.995719634	8.001861529
Up	ENSRNOG00000028837	0.71470868	4.97E-02	AC128207.1	7q11	protein_coding	6.390157033	6.385812057	6.214133811	6.16957034	6.460264082	6.68406365	6.478304639	6.413901457	6.514503971	6.466963176	6.641449886	6.622078913
Up	ENSRNOG00000064828	0.711947187	1.34E-03	NA	NANA	NA	7.8827631	7.740693427	8.044816699	7.903141893	8.322441999	8.063369836	8.257901784	8.314307027	8.438504216	8.194101174	8.342932475	8.35872278
Up	ENSRNOG00000062429	0.711862139	1.96E-02	NA	NANA	NA	5.48220318	5.412245878	5.466254503	5.432417159	5.56523013	5.644171869	5.589985474	5.534344011	5.859160948	5.719765413	5.829081565	5.813059774
Up	ENSRNOG00000068826	0.710056657	1.15E-04	NA	NANA	NA	12.0354863	11.9883786	12.36758091	12.37801825	12.66537887	12.57509582	12.7174681	12.72457601	12.39235609	12.4352337	12.51936238	12.50770408
Up	ENSRNOG00000042137	0.708231485	9.99E-02	Sting1	18p11	protein_coding	6.221411134	6.181076355	6.276227165	6.391216186	6.514406443	6.499329726	6.506113016	6.348499109	7.393471983	7.469227521	7.036046652	7.012296439
Up	ENSRNOG00000033434	0.706808046	1.67E-03	Casp12	8q11	protein_coding	10.27965114	10.33280469	10.3057573	10.23147546	10.86951681	11.00267622	10.4837954	10.50252996	10.0660858	9.988798822	10.15258159	10.1403854
Up	ENSRNOG00000004532	0.705258625	8.07E-02	Dipk1b	3p13	protein_coding	7.826726232	7.832037257	8.133507502	8.198168709	8.076252336	8.219791142	8.562953149	8.510482767	8.463783835	8.457401752	8.794193001	8.74675945
Up	ENSRNOG00000007430	0.704412771	2.45E-02	Slx4ip	3q36	protein_coding	8.96541728	8.896389766	8.795113398	8.758077989	9.459643196	9.499816513	8.984791456	8.960661043	9.14873679	9.144551035	8.947874393	8.94055177
Up	ENSRNOG00000023941	0.702994043	1.63E-06	Fam178b	9q21	protein_coding	8.636096227	8.714105494	8.699567583	8.859340747	9.08956336	9.12683762	9.188035713	9.077068328	8.942822553	8.880363076	9.105988854	9.067943898
Up	ENSRNOG00000010819	0.698509982	9.27E-05	Hspa4l	2q25	protein_coding	9.234248157	9.127264613	9.130778228	9.167929226	9.731905713	9.634631199	9.514973726	9.434302102	8.889790471	8.883250622	8.68560643	8.62859594
Up	ENSRNOG00000063964	0.698471762	3.26E-04	NA	NANA	NA	7.721817856	7.662649191	7.597857657	7.701896593	8.061975191	8.109559165	7.807582647	7.984338575	8.178438822	8.035511287	8.038258248	7.965402964
Up	ENSRNOG00000008937	0.695153639	1.80E-07	Csrp1	13q13	protein_coding	12.87935801	12.94643845	12.92111291	12.91741157	13.25529411	13.20368533	13.46233711	13.55388243	12.88244491	12.95881346	12.95572643	12.87094775
Up	ENSRNOG00000069592	0.692633208	6.65E-02	NA	NANA	NA	5.980659501	6.042040185	6.110506174	6.03547501	6.213590854	6.083311493	6.253325588	6.346945071	6.344762501	6.180686553	6.416625407	6.493938502
Up	ENSRNOG00000020624	0.691129674	3.69E-03	Acadsb	1q41	protein_coding	10.25868342	10.14096933	10.01838485	9.941595315	10.70105333	10.69856956	10.34950153	10.30598645	10.16995022	10.16441421	9.955753293	9.997567932
Up	ENSRNOG00000069152	0.68982069	6.18E-02	NA	NANA	NA	6.228299316	6.272609709	6.334599644	6.405955288	6.511694112	6.698040993	6.532264779	6.425127095	6.29403876	6.262924658	6.126758236	6.026988103
Up	ENSRNOG00000018516	0.689502524	4.24E-04	Impa2	18q12.1	protein_coding	7.593617975	7.613061503	7.490303177	7.552559746	7.812753305	7.893948283	7.896522209	7.891907365	8.196749699	8.135528109	7.876088926	7.946418739
Up	ENSRNOG00000000925	0.688618604	1.07E-02	Psph	12q13	protein_coding	10.49282716	10.46597841	10.76166375	10.79745892	11.21611907	11.22045418	10.90896417	10.94943982	10.21942707	10.43165956	10.65598545	10.62606007
Up	ENSRNOG00000020349	0.687263709	1.67E-09	Rab3il1	1q43	protein_coding	7.824362013	7.830673119	7.822560003	7.860807675	8.196524669	8.196093765	8.163697855	8.163509339	7.702116142	7.650351131	7.505554727	7.595811756
Up	ENSRNOG00000042785	0.686684388	9.03E-02	Sesn2	5q36	protein_coding	10.37716079	10.47252664	11.01884064	11.0007206	11.28630962	11.18902768	11.17516965	11.17250927	10.12695742	10.05642819	10.57331862	10.52017658
Up	ENSRNOG00000047931	0.685879291	9.68E-02	Tmsb4x	Xq13	protein_coding	13.78898601	13.90529254	13.51175984	13.47139671	14.31925974	14.46427769	13.79781243	13.86657887	13.51370177	13.63132192	13.14049277	13.09037791
Up	ENSRNOG00000017595	0.683554512	3.75E-06	Rsu1	17q12.3	protein_coding	10.1422518	10.34687116	10.33034177	10.29661507	10.61660955	10.68778158	10.73686342	10.79457222	10.51768972	10.51729316	10.31337401	10.2767138
Up	ENSRNOG00000027770	0.676527268	7.29E-02	Trpm3	1q51	protein_coding	5.480221916	5.438101871	5.552482325	5.485397474	5.488587052	5.632516977	5.732254429	5.680347359	5.588667337	5.610731289	5.531235212	5.611697494
Up	ENSRNOG00000011101	0.676322449	1.85E-02	Twist1	6q16	protein_coding	10.83067043	10.95832562	10.78707303	10.7697999	11.4064583	11.58805627	10.95657014	11.012645	10.98821299	11.0192231	10.77570106	10.79468487
Up	ENSRNOG00000068528	0.675568352	4.72E-02	NA	NANA	NA	5.483976856	5.458284516	5.435446653	5.406992884	5.655170162	5.61122545	5.55354205	5.535622265	5.622018684	5.482119805	5.447162654	5.59124262
Up	ENSRNOG00000000221	0.67338662	2.60E-07	Abhd5	8q32	protein_coding	12.10986331	12.12350045	11.92051194	11.90108434	12.35856064	12.3871329	12.53688686	12.53962643	11.76699243	11.77079713	11.82509854	11.8741552
Up	ENSRNOG00000010489	0.669506651	1.90E-03	Samd4a	15p14	protein_coding	8.931360961	8.989086954	9.197557992	9.300815029	9.417567468	9.333421239	9.608116275	9.618015288	9.435831787	9.522360868	9.5327808	9.459900102
Up	ENSRNOG00000018233	0.669463648	2.53E-03	Gas6	16q12.5	protein_coding	10.66351522	10.5843671	10.95169736	10.83947088	11.07831249	11.19218833	11.21075229	11.2631139	11.66436772	11.52377956	11.33025045	11.240015
Up	ENSRNOG00000069246	0.667969357	9.07E-02	NA	NANA	NA	5.583788226	5.458093048	5.493626257	5.463408131	5.768505861	5.670587835	5.605157204	5.586761249	5.54459345	5.475891855	5.393558844	5.359139305
Up	ENSRNOG00000049088	0.665321167	4.93E-03	Ttc32	6q14	protein_coding	7.045050561	7.223348614	7.069947533	7.035511765	7.397641944	7.442804549	7.366884979	7.300509132	7.048388621	7.078404685	7.026788769	6.804718473
Up	ENSRNOG00000014153	0.664831406	1.20E-04	Lhfpl6	2q26	protein_coding	12.657844	12.66106586	12.9956545	12.97927024	13.18895389	13.25356519	13.28985087	13.35804697	12.93978154	13.00589848	13.10107905	13.07376822
Up	ENSRNOG00000024929	0.663060669	2.23E-03	Nudcd1	7q31	protein_coding	10.17812989	10.12741968	10.41512809	10.35770612	10.75982515	10.74922189	10.61638778	10.63877527	10.12442701	10.2669941	10.51074874	10.53289547
Up	ENSRNOG00000038877	0.65992663	1.04E-03	Btn2a2	17p11	protein_coding	7.374965251	7.471112603	7.276401074	7.278566048	7.652506774	7.608344624	7.605872363	7.699410291	7.47122763	7.480831583	7.303648991	7.281998183
Up	ENSRNOG00000018960	0.659360053	5.93E-05	AABR07001382.1	1q11	processed_transcript	12.23183277	12.19278889	12.38872591	12.38683639	12.69926253	12.50651072	12.87581318	12.85294171	12.04968858	11.96562059	12.07690165	12.13853892
Up	ENSRNOG00000009117	0.658686522	9.37E-02	Otub2	6q32	protein_coding	8.260801177	8.188322194	7.730201054	7.850992878	8.548199064	8.386445611	8.227316012	8.275504824	8.265285328	8.303567083	8.099475346	8.014375108
Up	ENSRNOG00000067040	0.649060147	5.34E-04	NA	NANA	NA	7.590992657	7.469318786	7.397326448	7.375189507	7.869257878	7.728475907	7.741162725	7.658321642	7.600865044	7.551098791	7.679575656	7.631685977
Up	ENSRNOG00000010691	0.645620465	1.09E-02	Cmtm3	19p14	protein_coding	10.82447526	10.94700359	10.69670829	10.60016801	11.26705626	11.44314503	10.94974329	11.02454189	10.88578521	10.9463213	10.6942217	10.72828729
Up	ENSRNOG00000028426	0.644858861	1.61E-02	Mcf2l	16q12.5	protein_coding	11.17243187	11.14261795	11.22828459	11.27766692	11.40041459	11.30047052	11.80974531	11.87981225	11.26541163	11.22729901	11.00972527	11.04010827
Up	ENSRNOG00000052247	0.642146365	1.98E-02	Manba	2q43	protein_coding	8.246329383	8.159627901	7.86148745	7.789900678	8.398996477	8.41534183	8.348725689	8.333548242	7.642380724	7.587458999	7.515164033	7.468892403
Up	ENSRNOG00000028156	0.641616064	4.42E-02	Pld1	2q24	protein_coding	10.50887121	10.38568156	10.12218255	10.04778682	10.93194085	10.87452385	10.45875302	10.37619486	10.28941245	10.24066348	10.25801091	10.2737329
Up	ENSRNOG00000013934	0.640227058	3.64E-09	Dennd2b	1q33	protein_coding	9.94181025	9.953590013	9.995553095	9.992389205	10.32775116	10.32701082	10.36880168	10.41084812	10.68270847	10.60299678	10.41728555	10.50122549
Up	ENSRNOG00000057713	0.638996333	6.24E-02	Cav2	4q21	protein_coding	11.74224106	11.74305873	12.35529246	12.24183416	12.51523804	12.72291668	12.33097183	12.272363	12.2501407	12.31583335	12.35713491	12.34519646
Up	ENSRNOG00000009322	0.636731457	3.54E-02	Ccdc126	4q24	protein_coding	9.464286226	9.410428647	9.811940748	9.753119159	9.834899896	9.81695272	10.17584887	10.16975511	9.375007634	9.488045299	9.700949356	9.668549209
Up	ENSRNOG00000024433	0.635014567	2.85E-03	Fbxl7	2q22	protein_coding	9.165090564	8.984257741	9.046413158	9.112528402	9.487159267	9.461196361	9.438303792	9.407746223	9.379380684	9.072925821	9.00290086	8.911430762
Up	ENSRNOG00000025895	0.63383548	5.28E-02	Cavin2	9q22	protein_coding	10.48723387	10.47760283	10.0765177	10.02424651	10.78756288	10.84701757	10.43941853	10.57084931	11.45115153	11.44257558	11.18067777	11.15367025
Up	ENSRNOG00000015810	0.629451728	4.84E-02	Trip13	1p11	protein_coding	9.643960202	9.652141389	9.277587405	9.186884365	10.00731335	9.736876546	9.850267112	9.715490516	9.629210284	9.823882895	10.02361335	9.976943006
Up	ENSRNOG00000039776	0.62896986	3.73E-08	Exoc3	1p11	protein_coding	10.47678693	10.55565527	10.64361292	10.69654033	11.0629467	11.07615523	10.93820839	10.90082337	10.63692667	10.61985205	10.57819606	10.56275344
Up	ENSRNOG00000049236	0.62412878	9.25E-02	Myh9l1	7q34	protein_coding	15.29782277	15.30654111	15.79326386	15.82262955	15.78645399	15.64705211	16.18461648	16.23483114	15.5525905	15.58212551	15.62111872	15.6797338
Up	ENSRNOG00000005971	0.619223068	1.16E-06	Gpr176	3q35	protein_coding	10.74253688	10.63360574	10.7103586	10.70508967	11.00687813	10.9520687	11.19054616	11.19131856	11.06437841	10.91877714	10.92039419	10.89084403
Up	ENSRNOG00000010260	0.618580879	2.12E-02	Dixdc1	8q23	protein_coding	7.26103576	7.143679225	7.482325139	7.525043194	7.605567249	7.622379313	7.622352398	7.665536126	8.012553504	7.933451879	7.956126979	7.917621632
Up	ENSRNOG00000019802	0.614032974	4.45E-04	Zfp428	1q21	protein_coding	7.958337334	7.984210744	7.959534106	7.963211903	8.292752332	8.469389313	8.154256188	8.173543145	7.728232488	7.852973252	7.769622553	7.821139903
Up	ENSRNOG00000002886	0.61345751	7.92E-02	Myh10	10q24	protein_coding	12.42478748	12.3658512	12.08643733	12.12151457	12.99658125	12.81822077	12.32307458	12.35378932	12.58964803	12.56583174	12.33001417	12.39382328
Up	ENSRNOG00000017579	0.610190379	6.40E-04	Mylip	17p14	protein_coding	7.636136626	7.489327106	7.689788808	7.64935966	7.956945608	7.902060084	7.889303585	7.857449171	7.713065162	7.497872192	7.691395033	7.643557081
Up	ENSRNOG00000009205	0.609417605	2.05E-15	Lmo4	2q44	protein_coding	10.99040572	11.0582929	11.01342885	10.98060756	11.41308354	11.43892973	11.37082239	11.40844497	10.73145405	10.86624896	10.75799187	10.69267318
Up	ENSRNOG00000058329	0.606856697	2.40E-03	Prrx2 ENSRNOG00000058329	3p12	protein_coding	12.60887907	12.75983359	12.3228085	12.2535206	12.86471245	12.92234582	12.95606394	12.90667391	12.16900667	12.19280081	12.1620484	12.13882499
Up	ENSRNOG00000009037	0.606131376	5.88E-02	Sulf1	5q11	protein_coding	12.96450506	12.84787375	13.28243052	13.26544438	13.43021026	13.30338472	13.59737296	13.67521833	12.76060961	12.84752462	13.23055093	13.21110669
Up	ENSRNOG00000023322	0.604846298	1.70E-03	Ostc	2q43	protein_coding	11.0602906	11.09261519	11.1098478	11.0053358	11.56474654	11.63848356	11.27643862	11.31440244	10.99021123	11.17756177	10.97953121	10.84325223
Up	ENSRNOG00000014490	0.604533108	1.50E-02	Bdh2	2q43	protein_coding	9.546388816	9.589800399	9.337257378	9.385729654	9.752426503	10.12727613	9.70948282	9.705957595	9.315314281	9.233649252	9.09693441	9.064454056
Up	ENSRNOG00000020587	0.604361879	1.89E-03	Efemp2	1q43	protein_coding	13.36899555	13.37847153	13.1085553	13.09307277	13.71229236	13.80037008	13.48808273	13.5069996	14.13173364	14.09917169	14.02327067	13.95371048
Up	ENSRNOG00000026211	0.602211616	2.58E-04	Mri1	19q11	protein_coding	7.702428018	7.782441545	7.687000075	7.737573751	7.977790273	8.043757604	7.930235777	8.083323248	8.046830591	7.989848975	8.236400809	8.081911312
Up	ENSRNOG00000017593	0.601074802	7.79E-02	Mtr	17q12.1	protein_coding	9.230658824	9.126170455	9.214942319	9.318770819	9.871712707	9.652606067	9.437379726	9.285438088	8.725784553	8.699171724	8.985622543	9.115797836
Up	ENSRNOG00000038574	0.599452164	2.99E-06	Rassf9	7q21	protein_coding	9.191718432	9.153715142	9.40174522	9.389201379	9.658536608	9.636274927	9.652172154	9.642238125	9.156780031	9.126805664	9.178322147	9.207432591
Up	ENSRNOG00000050675	0.59805603	5.87E-02	Myl4	10q32.1	protein_coding	6.380227773	6.310845305	6.478195084	6.519402109	6.558031209	6.717670561	6.467398805	6.702344398	6.744374112	6.779696594	6.683751531	6.68941486
Up	ENSRNOG00000038933	0.59778441	1.27E-05	Spcs3	16p11	protein_coding	11.96261068	11.87746224	12.15620311	12.12325149	12.36797294	12.34733221	12.49903138	12.48412023	11.79772894	11.87178125	11.92734292	11.92991554
Up	ENSRNOG00000039471	0.596247628	5.02E-02	LOC108348771	18p11	protein_coding	6.836237269	6.850482091	6.685381317	6.645892034	7.078742449	7.144224669	6.836177909	6.868753144	6.586590426	6.611618568	6.542825213	6.606901218
Up	ENSRNOG00000000275	0.59585948	4.90E-02	Fam13c	20p11	protein_coding	5.817560939	5.818815589	5.929979656	5.930988359	6.000080257	5.983715766	6.032301665	6.105273017	6.016611839	5.896782559	6.032986329	5.896719853
Up	ENSRNOG00000001964	0.59418091	1.96E-03	Cd47	11q21	protein_coding	11.53586931	11.51097595	11.34691303	11.35828755	11.84710861	11.9342421	11.7528984	11.74520592	12.05221628	11.9444157	11.66805581	11.69322673
Up	ENSRNOG00000018782	0.594129142	7.04E-02	Gmnn	17p11	protein_coding	11.35773129	11.40874499	11.09575167	11.03707779	11.77640473	11.92038369	11.31164325	11.34046673	11.33781875	11.48566923	11.50430614	11.42456951
Up	ENSRNOG00000016357	0.594075723	1.25E-02	Casc4	3q35	protein_coding	8.338472298	8.332346582	8.530856974	8.333438873	8.679594504	8.817629376	8.628610861	8.661212772	9.016586722	9.094035303	8.815363579	8.674651665
Up	ENSRNOG00000053468	0.593153854	7.99E-05	Tuba1b	7q36	protein_coding	12.55765718	12.63325284	12.64499776	12.75555206	13.09304102	12.96480201	12.95184821	13.14661317	12.54871459	12.8530007	12.76688283	12.63020696
Up	ENSRNOG00000011589	0.592755152	1.31E-02	Camk2d	2q42	protein_coding	11.68354793	11.53369677	12.00327387	11.95438069	12.17686911	12.04088162	12.28111505	12.26881487	12.00646022	11.92836568	12.14801637	12.19891934
Up	ENSRNOG00000005133	0.590983226	1.36E-02	Mapt	10q32.1	protein_coding	9.586465956	9.499433276	9.19807069	9.318103164	9.814066606	9.900804974	9.623985189	9.651366707	10.42833088	10.25754354	10.18511506	10.16215925
Up	ENSRNOG00000029466	0.588981177	4.83E-02	RGD1562608	18p12	protein_coding	7.600633865	7.599945178	7.617488632	7.608546796	7.940986437	7.964147908	7.858000371	7.730541431	7.765572156	7.586969959	7.911491665	8.09034517
Up	ENSRNOG00000031440	0.585092203	4.73E-03	Nova1	6q21	protein_coding	8.397797317	8.432042904	8.504276783	8.557554859	8.694655944	8.613026215	8.923151986	8.900881981	8.409999075	8.456700573	8.623694402	8.610709642
Down	ENSRNOG00000018839	-11.96973088	1.54E-23	Ntrk2	17p14	protein_coding	8.793921144	8.747547656	8.028666582	7.861667296	4.860813982	4.931587132	4.878291852	4.945781257	5.053174367	5.159044028	5.009127386	5.087776016
Down	ENSRNOG00000022686	-11.18083093	3.11E-24	Zdhhc2	16q12.1	protein_coding	7.399579204	7.45847678	7.231807796	7.102884588	4.747419528	4.784257173	4.756308885	4.772170821	4.788224442	4.751242244	4.756499104	4.787924394
Down	ENSRNOG00000007038	-10.75740676	1.11E-21	Cntn5	8q11	protein_coding	7.113053348	6.923686424	6.711751447	6.616008779	4.7000009	4.727533489	4.70659623	4.718442253	4.730529582	4.702833228	4.706737705	4.730302781
Down	ENSRNOG00000058193	-10.70625061	3.02E-06	Slc27a6	18q12.1	protein_coding	6.363235603	6.328387397	5.103597151	5.224474129	4.279747236	4.303804838	4.28555086	4.295910155	4.306396155	4.282242756	4.285675068	4.306200175
Down	ENSRNOG00000000655	-10.08595731	3.54E-14	Ptprc	13q13	protein_coding	6.157782099	6.1501266	5.254339857	5.336296166	4.35790771	4.37403145	4.361744103	4.368676217	4.375802848	4.399435275	4.382795618	4.375668643
Down	ENSRNOG00000061595	-10.00293255	1.34E-11	Tfec	4q21	protein_coding	5.808728028	5.755175955	4.854604793	5.003171888	4.208690398	4.222613769	4.212005522	4.217992169	4.22414186	4.210112454	4.212076777	4.224026099
Down	ENSRNOG00000056643	-9.636837488	9.74E-14	Cdh8	19p13	protein_coding	6.409285257	6.306137867	5.7541026	5.531695486	4.449916076	4.469296007	4.476639716	4.46287789	4.471415043	4.451901658	4.454641991	4.471254567
Down	ENSRNOG00000011823	-9.469192221	1.05E-15	Tfap2b	9q13	protein_coding	6.472750242	6.488735974	5.996144318	5.912390257	4.586322875	4.628903138	4.590578118	4.598278659	4.606210827	4.588147427	4.59066965	4.606061307
Down	ENSRNOG00000009932	-9.347481413	1.58E-13	Mctp2	1q31	protein_coding	6.38202271	6.428722125	5.674294465	5.538520966	4.501128224	4.498579876	4.485729538	4.492972948	4.500436663	4.483443654	4.485815622	4.500295951
Down	ENSRNOG00000004201	-9.337387374	2.83E-12	Rims2	7q31	protein_coding	5.525930581	5.656199534	4.916235391	4.848764943	4.213326533	4.222621732	4.215516428	4.219507938	4.223657483	4.214264126	4.215563657	4.223578912
Down	ENSRNOG00000006853	-9.332476993	7.04E-17	Elavl2	5q32	protein_coding	5.44346011	5.369679776	5.3833784	5.327441241	4.351695079	4.360257074	4.353708036	4.357383716	4.361213996	4.352556598	4.353751478	4.361141385
Down	ENSRNOG00000069091	-9.172571331	1.96E-15	NA	NANA	NA	5.184103744	5.408263872	5.08299437	5.141431361	4.268906028	4.276473007	4.270683155	4.273931233	4.277320017	4.28417635	4.270721521	4.277255737
Down	ENSRNOG00000008592	-9.162203734	9.05E-15	Barx2	8q21	protein_coding	6.364660178	6.363533491	5.788823128	5.974660093	4.840746583	4.853947771	4.84385951	4.867712654	5.187880447	5.061992971	4.979786577	5.115645821
Down	ENSRNOG00000053122	-9.059905636	1.07E-07	Scn1a	3q21	protein_coding	5.173179621	5.316557742	4.126563026	4.206802353	3.857678242	3.865904161	3.859618131	3.863150935	3.866819443	3.85850894	3.859659956	3.86675002
Down	ENSRNOG00000025245	-9.020922893	1.74E-14	RGD1311946	1q43	protein_coding	5.171162851	5.145258103	4.82378211	5.009104335	4.181712422	4.188406176	4.183282969	4.186155869	4.189156469	4.182384354	4.183316885	4.189099522
Down	ENSRNOG00000063811	-8.632628351	1.68E-13	NA	NANA	NA	4.80886095	4.681105769	4.596348202	4.547691581	3.98468709	3.989532114	3.985821094	3.987899873	4.006882857	3.985172044	3.985845601	3.990035722
Down	ENSRNOG00000045535	-8.591264297	6.49E-12	Rtl8a	Xq22	transcribed_processed_pseudogene	4.730661499	4.758826267	4.422099689	4.386333812	3.917181733	3.921953756	3.918298902	3.920346422	3.922490355	3.917659507	3.918323045	3.922449615
Down	ENSRNOG00000004473	-8.449820101	2.95E-10	Ppargc1a	14q11	protein_coding	4.606440745	4.614754502	4.198821158	4.166764293	3.796002356	3.800342393	3.797018098	3.798880197	3.80083062	3.79643673	3.79704005	3.800793551
Down	ENSRNOG00000009453	-8.318026218	6.23E-11	Mob3b	5q21	protein_coding	4.511119006	4.412031751	4.152264307	4.130942751	3.749079372	3.752922994	3.749978077	3.75162698	3.753355971	3.749463632	3.762948843	3.753323093
Down	ENSRNOG00000008834	-8.241692244	5.73E-09	Dach1	15q21	protein_coding	4.424954826	4.38110968	3.932537489	3.915784425	3.639111655	3.642865667	3.639989742	3.641600285	3.660003738	3.639487124	3.640008722	3.643256224
Down	ENSRNOG00000000451	-8.204684851	2.25E-11	RT1-Ba	20p12	protein_coding	4.298983295	4.417297732	4.095400902	4.199280055	3.742228854	3.745732671	3.743047418	3.744550377	3.777051718	3.742578796	3.75546557	3.776960098
Down	ENSRNOG00000046972	-8.141654795	1.06E-04	Chrm2	4q22	protein_coding	4.579446794	4.568665592	3.535984195	3.644570507	3.505333723	3.5317538	3.50669541	3.509173444	3.511744238	3.505916908	3.50672476	3.511695611
Down	ENSRNOG00000005307	-8.136475716	5.56E-12	Slc4a10	3q21	protein_coding	4.263973167	4.075404518	4.155543093	4.165059569	3.671672698	3.674923243	3.672431845	3.673826103	3.675290028	3.671997221	3.672448263	3.69065498
Down	ENSRNOG00000069375	-8.111019981	7.45E-11	NA	NANA	NA	4.991186151	5.050857592	4.635480036	4.611888498	4.063297206	4.06913854	4.078932366	4.06717333	4.069794103	4.063882972	4.078982967	4.06974434
Down	ENSRNOG00000028832	-8.082443813	1.86E-12	Sorcs3	1q55	protein_coding	4.894047524	4.896965944	4.787130347	4.795794924	4.09395141	4.09948006	4.108983973	4.097618769	4.100101243	4.094505301	4.095274415	4.100054084
Down	ENSRNOG00000016753	-7.956901382	4.11E-14	Slc14a1	18q12.3	protein_coding	6.299822287	6.262512636	8.118762204	8.171559426	5.177348181	5.239982425	5.27474527	5.25126397	5.619469054	5.768339377	6.256956599	6.429639187
Down	ENSRNOG00000007795	-7.928523424	7.07E-07	AABR07058410.1	7q34	pseudogene	3.577548077	3.572139642	3.983904561	4.113813605	3.382069443	3.385040849	3.382763906	3.38403856	3.38537578	3.382366352	3.382778922	3.385350345
Down	ENSRNOG00000042445	-7.92433392	4.58E-04	AC130970.1	10q32.1	protein_coding	5.244516943	5.013907087	3.964874359	3.966441936	3.965194266	3.990930383	3.96674805	3.969587242	4.283194632	4.154780892	4.098146058	4.149949651
Down	ENSRNOG00000069107	-7.872440446	8.90E-09	NA	NANA	NA	4.792181503	4.769192768	4.236028139	4.293863635	3.867419753	3.872378786	3.882662477	3.870709466	3.872935853	3.867916656	3.868606611	3.872893563
Down	ENSRNOG00000007354	-7.835248378	1.26E-07	Trpa1	5q11	protein_coding	4.75878505	4.732462943	4.101034309	4.093125388	3.783838207	3.80659359	3.785007341	3.787147741	3.789385676	3.784338316	3.785032596	3.789343181
Down	ENSRNOG00000067356	-7.780025246	8.76E-07	NA	NANA	NA	3.933080095	3.880949073	3.425851479	3.466906971	3.287551922	3.290209126	3.288172635	3.289312427	3.306447696	3.287817276	3.288186058	3.290486099
Down	ENSRNOG00000020747	-7.714453614	5.60E-10	Nkx2-5	10q12	protein_coding	3.831530363	3.969856617	3.801298151	3.822129161	3.48756504	3.490016318	3.488136666	3.489187884	3.55942087	3.519966122	3.488149034	3.532388832
Down	ENSRNOG00000032844	-7.635642935	2.31E-09	RT1-Da	20p12	protein_coding	3.594926357	3.697300432	3.837494916	3.883468615	3.403062556	3.405410598	3.403610138	3.40461709	3.420111254	3.425054559	3.448372408	3.461758373
Down	ENSRNOG00000009043	-7.561404499	1.28E-11	Piwil4	8q12	protein_coding	5.830274372	5.792152905	5.27646931	5.158633788	4.414538472	4.377774884	4.369615929	4.37420121	4.378962975	4.368176328	4.369670212	4.378872859
Down	ENSRNOG00000023601	-7.511550387	7.13E-05	Elavl4	5q35	protein_coding	4.341310131	4.380222426	3.563632697	3.521601298	3.435795777	3.458346385	3.436776121	3.438570566	3.440446312	3.436215144	3.436797297	3.440410699
Down	ENSRNOG00000030840	-7.501120517	4.31E-05	Cadm2	11p12	protein_coding	3.626572351	3.556897633	3.132764546	3.171715432	3.046586828	3.04874067	3.047089667	3.048013474	3.048983827	3.046801769	3.047100543	3.048965359
Down	ENSRNOG00000071186	-7.431734652	1.39E-06	NA	NANA	NA	3.539732835	3.516714263	3.213093916	3.242801584	3.06628052	3.068232986	3.066735925	3.067573255	3.068453703	3.066475154	3.066745778	3.068436938
Down	ENSRNOG00000030515	-7.320968538	2.08E-09	Nfasc	13q13	protein_coding	4.201501889	4.052861073	3.98560155	4.003107772	3.596288303	3.599318685	3.609114873	3.598295646	3.599660744	3.596590761	3.597011167	3.599634765
Down	ENSRNOG00000028649	-7.295392061	1.85E-05	Tox3	19p11	protein_coding	3.325348017	3.43151945	3.057706765	3.037532567	2.928372949	2.930164064	2.928790715	2.929558848	2.930366544	2.928551496	2.928799753	2.930351164
Down	ENSRNOG00000022429	-7.194047121	1.58E-06	Minar2	18q12.1	protein_coding	3.308364607	3.226867464	3.114938568	3.013639939	2.899300345	2.900905051	2.899674361	2.900362483	2.90108665	2.899460174	2.899682454	2.901072854
Down	ENSRNOG00000005042	-7.140395835	1.84E-07	Ranbp17	10q12	protein_coding	3.251602058	3.153059509	3.039252459	3.085425153	2.875328462	2.876845289	2.875681887	2.876332298	2.877017019	2.875479483	2.875689536	2.877003972
Down	ENSRNOG00000031930	-7.109550134	4.34E-55	Bin2	7q36	protein_coding	7.657986611	7.729711773	7.51454821	7.689751345	5.567715272	5.561759685	5.628405494	5.649769268	6.361808225	6.280265473	6.247846782	6.220134955
Down	ENSRNOG00000010291	-7.071419838	3.86E-04	Slc46a1	10q25	protein_coding	3.204109746	3.272765303	2.983852535	3.064566643	2.888440075	2.889975658	2.888797881	2.889456338	2.957694058	2.888592969	2.888805625	2.890136296
Down	ENSRNOG00000052173	-7.047204979	2.83E-08	AABR07008439.1	2q16	protein_coding	3.632909474	3.646228103	3.511312542	3.43082988	3.323589057	3.325465934	3.324026152	3.324830896	3.437979404	3.410012638	3.423251106	3.437745296
Down	ENSRNOG00000025404	-7.041001638	8.28E-07	Dppa4	11q21	protein_coding	3.056213318	3.154524621	2.940330053	2.951702156	2.785198333	2.786612566	2.78552782	2.786134231	2.786772704	2.785339123	2.785534951	2.786760538
Down	ENSRNOG00000052424	-7.02633376	1.96E-05	RGD1306556	12q16	protein_coding	3.074363216	3.129881165	2.86352091	2.844100563	2.739604014	2.741037043	2.739937982	2.740552479	2.741199236	2.739746727	2.73994521	2.741186915
Down	ENSRNOG00000001714	-6.983581472	1.75E-07	Atp13a4	11q22	protein_coding	3.119940241	3.054819379	2.942015147	2.961906965	2.789008685	2.790384541	2.78932916	2.789919097	2.80425157	2.789145619	2.789336096	2.80421155
Down	ENSRNOG00000008683	-6.961987176	1.10E-16	Alk	6q13	protein_coding	7.399755753	7.466696035	5.908768176	6.081073036	4.944501277	4.930728047	4.843735836	4.9395605	5.279637732	5.173596623	5.172094755	5.21998041
Down	ENSRNOG00000003439	-6.945011375	4.92E-06	Il15	19q11	protein_coding	2.977137206	3.10365065	2.859539405	2.84231029	2.721209722	2.72256112	2.721524558	2.722104023	2.72271415	2.721344251	2.743369039	2.722702524
Down	ENSRNOG00000025211	-6.816212257	9.49E-47	LOC100361265	Xq22	protein_coding	7.418407063	7.452958956	7.078031633	7.081592299	5.002589981	5.106082275	4.946737493	5.014124399	5.007931374	5.008151531	5.037583582	5.00757649
Down	ENSRNOG00000008416	-6.662533028	1.49E-06	Gimap5	4q24	protein_coding	2.656536643	2.744889627	2.635589587	2.62141816	2.478824393	2.479869128	2.479067604	2.479515529	2.479987561	2.478928303	2.479072869	2.479978563
Down	ENSRNOG00000005776	-6.627398484	4.15E-04	Bcl11b	6q32	protein_coding	2.663388085	2.705774983	2.488411951	2.446641786	2.394118739	2.395181158	2.394366194	2.394821734	2.395301505	2.394224472	2.39437155	2.395292362
Down	ENSRNOG00000000811	-6.511743318	1.27E-06	Pkib	20q12	protein_coding	3.777219377	3.686432237	3.604906391	3.549302805	3.488982304	3.49107394	3.489469439	3.490366269	3.76075312	3.730614773	3.633531509	3.66964525
Down	ENSRNOG00000027837	-6.49670352	2.04E-03	AABR07041232.1	Xq35	protein_coding	3.384653487	3.400267053	2.910835987	2.958006967	2.899870994	2.901723789	2.912379728	2.901097964	2.901933112	2.956341253	2.92431521	2.901917212
Down	ENSRNOG00000020557	-6.453625423	1.50E-15	Ryr1	1q21	protein_coding	5.927646858	5.952020245	5.424252747	5.419301641	4.624490931	4.653025603	4.6268347	4.713322238	4.824084929	4.723041133	4.780926755	4.760098947
Down	ENSRNOG00000015480	-6.443377965	9.29E-08	Prkcz	5q36	protein_coding	4.375691323	4.503175178	4.361165095	4.344775313	4.147989332	4.141462386	4.138783201	4.140281362	4.502002657	4.539186577	4.412095396	4.492497771
Down	ENSRNOG00000029598	-6.412868957	1.38E-03	Robo2	11p11	protein_coding	2.519517945	2.373871867	2.28020554	2.23744673	2.195434551	2.196346695	2.195646968	2.196038065	2.196450045	2.19552531	2.195651566	2.196442193
Down	ENSRNOG00000002338	-6.35905144	7.35E-06	Dgke	10q26	protein_coding	2.356505126	2.423684619	2.336110258	2.345243387	2.21362827	2.214466547	2.213823353	2.214182745	2.214561621	2.213711613	2.213827577	2.214554397
Down	ENSRNOG00000003880	-6.294422788	4.11E-14	Tph2	7q22	protein_coding	5.236435526	5.294504772	4.925133107	4.92522864	4.249666938	4.242969917	4.252277017	4.288853929	4.243743559	4.236760433	4.26667806	4.24368484
Down	ENSRNOG00000005367	-6.262053314	1.38E-05	Slc12a1	3q36	protein_coding	2.985768198	2.982841953	2.907070338	2.8195522	2.790938508	2.792048849	2.791196717	2.791672702	2.840471904	2.879762163	2.917739737	2.851988427
Down	ENSRNOG00000005109	-6.25114523	2.33E-06	Rprm	3q12	protein_coding	6.414056521	6.449174176	5.393683807	5.328478328	4.582277833	4.656064944	4.466883848	4.501265168	4.513081761	4.660432756	4.466993275	4.485216946
Down	ENSRNOG00000064614	-6.23156054	1.38E-05	NA	NANA	NA	3.615791471	3.926220639	3.505350965	3.503644886	3.276644779	3.279029833	3.301053328	3.278224356	3.279299216	3.276882707	3.277213464	3.294430057
Down	ENSRNOG00000054695	-6.198365475	1.79E-16	Calcrl	3q24	protein_coding	6.912972502	6.694321345	6.067967085	5.916573873	4.724317596	4.830019122	4.670073627	4.770941919	4.740191416	4.66723162	4.691752417	4.688118294
Down	ENSRNOG00000026235	-6.182642049	8.35E-10	Hk3	17p14	protein_coding	4.280124207	4.372674586	4.165175975	4.219371855	3.742751401	3.761372709	3.74356382	3.772629772	3.746621487	3.743098712	3.743581388	3.746591695
Down	ENSRNOG00000032708	-6.150040434	9.00E-07	RT1-Bb	20p12	protein_coding	3.121404122	3.237680856	3.123712393	3.136601327	2.945090602	2.946508285	2.945420652	2.957793514	2.985598429	2.993900102	2.986297154	2.985507183
Down	ENSRNOG00000017531	-6.119970549	2.58E-03	Akr1c3	17q12.2	protein_coding	2.482222102	2.473580409	2.665627134	2.658013384	2.443759197	2.444749988	2.443989801	2.444414586	2.444862339	2.45379105	2.56901346	2.52038599
Down	ENSRNOG00000007993	-6.11720425	1.43E-05	Sh3tc1	14q21	protein_coding	4.035492755	4.068224346	3.92798826	3.896925181	3.787119247	3.801425568	3.787644705	3.788613078	4.10787878	4.174850354	3.854053197	3.959458826
Down	ENSRNOG00000013413	-6.100685629	3.24E-03	Rorb	1q43	protein_coding	2.132783987	2.152661654	2.013879805	1.971382998	1.940828584	1.941536508	1.940993343	1.941296852	1.94161679	1.940898973	1.94099691	1.94161069
Down	ENSRNOG00000030517	-6.081054299	1.88E-04	Zfp879	10q22	protein_coding	2.102895901	2.138395019	2.024786039	2.048533863	1.952950591	1.953639956	1.953110993	1.953406535	1.953718159	1.953019115	1.953114466	1.953712217
Down	ENSRNOG00000003468	-6.054801891	1.16E-06	Capn8	13q26	protein_coding	4.110614747	4.040011477	3.998297012	4.018606185	3.839903857	3.842649774	3.851149683	3.841721107	4.04514477	4.061831489	4.146972512	4.231570776
Down	ENSRNOG00000001959	-6.019428313	3.15E-07	Mx1	11q12	protein_coding	6.413049361	6.400383813	5.281209187	5.157969368	4.396968976	4.501366128	4.471737203	4.662732062	4.450800635	4.399298009	4.402505525	4.478369801
Down	ENSRNOG00000014574	-5.954873545	5.98E-06	Entpd1	1q54	protein_coding	6.123059836	6.070959196	4.584177603	4.798852442	4.325310113	4.441024009	4.224590064	4.309385723	4.24195279	4.244764871	4.293843707	4.241788936
Down	ENSRNOG00000031222	-5.932052218	8.49E-30	RGD1561327	Xq36	protein_coding	5.860426614	5.862351912	5.844657215	5.763704122	4.641427321	4.642320602	4.630220011	4.722640594	4.683194751	4.673392531	4.630300587	4.623705567
Down	ENSRNOG00000004160	-5.900718053	2.47E-44	Prps2	Xq13	protein_coding	6.391329315	6.324307822	6.412057225	6.385115882	4.865856844	4.764819032	4.843471076	4.821714468	4.813478329	4.749075701	4.751539307	4.766607282
Down	ENSRNOG00000013694	-5.880273202	5.08E-03	Ntng2	3p12	protein_coding	2.123966321	2.034345847	1.90525977	1.876876327	1.876747043	1.877439128	1.876908136	1.877204859	1.890885323	1.89690118	1.887465627	1.890851729
Down	ENSRNOG00000003136	-5.857895163	6.61E-44	Fcrla	13q24	protein_coding	8.333067577	8.479570062	7.940577455	7.882310354	6.421388998	6.463260572	6.393907014	6.332207945	9.305416352	9.328570114	9.096319018	9.072279467
Down	ENSRNOG00000019890	-5.845051354	3.52E-02	Folr2	1q32	protein_coding	3.458909165	3.387877593	2.863937876	2.864416487	2.86403541	2.866067934	2.877313497	2.879825715	2.88245831	2.888627942	2.864520417	2.866279823
Down	ENSRNOG00000059837	-5.842959675	9.59E-04	Cdkn2a	5q32	protein_coding	3.426303001	3.454341043	3.049192832	3.086034187	2.987983277	2.978919396	2.977504536	2.991546288	3.022831171	2.977258087	2.977513847	2.979112152
Down	ENSRNOG00000031449	-5.798061835	1.64E-04	RGD1306441	15q21	protein_coding	1.918357477	1.967954753	1.875267663	1.897336665	1.81559205	1.816147577	1.815721204	1.815959341	1.840540804	1.82489821	1.815724001	1.816205877
Down	ENSRNOG00000014653	-5.788187458	2.46E-04	Arl11	15p12	protein_coding	3.535761831	3.582255398	3.21618664	3.152749067	3.108181236	3.124203077	3.120081719	3.109455404	3.153001572	3.119362833	3.175026603	3.166598012
Down	ENSRNOG00000001174	-5.785626688	1.45E-02	Pde9a	20p12	protein_coding	4.005588189	3.969651032	3.22346096	3.212281419	3.197514943	3.200743575	3.19827094	3.247192773	3.201106514	3.211626329	3.198287276	3.20107896
Down	ENSRNOG00000053099	-5.764158335	3.18E-05	Wfdc15a	3q42	protein_coding	2.551236487	2.602396761	2.498233413	2.574062941	2.401477964	2.392826114	2.392094887	2.392503483	2.39293419	2.39196784	2.412674908	2.392925978
Down	ENSRNOG00000001967	-5.753628292	1.05E-09	Sult1b1	14p21	protein_coding	5.693986547	5.61237564	5.204522862	5.211036329	4.387012118	4.396208186	4.420745685	4.510667596	4.397234887	4.387938245	4.389222429	4.397156988
Down	ENSRNOG00000009949	-5.729114026	4.18E-03	Pcdh18	2q26	protein_coding	1.741488626	1.785286667	1.679576424	1.656228777	1.616770393	1.617309077	1.616895715	1.617126652	1.6173702	1.61682393	1.616898428	1.617365555
Down	ENSRNOG00000059984	-5.725529421	2.45E-02	Dll1	1q12	protein_coding	1.897343005	1.893287125	1.769041612	1.723323011	1.723212482	1.723804394	1.723350209	1.723603971	1.723871542	1.742863045	1.743804795	1.72386644
Down	ENSRNOG00000063268	-5.70403463	2.90E-04	NA	NANA	NA	1.73332347	1.718536864	1.714582134	1.793730042	1.646869848	1.647362434	1.646984364	1.647195519	1.647418384	1.656155763	1.646986844	1.647414132
Down	ENSRNOG00000057031	-5.69734148	5.46E-03	Six3	6q12	protein_coding	1.709534214	1.753344114	1.638934278	1.624243873	1.58477241	1.585299686	1.584895078	1.585121125	1.585359515	1.584824813	1.584897734	1.585354969
Down	ENSRNOG00000002365	-5.69045849	5.82E-03	Itm2a	Xq22	protein_coding	1.731252409	1.718261999	1.653798733	1.61232834	1.582597791	1.583121188	1.582719552	1.582943935	1.58318058	1.582649806	1.582722188	1.583176067
Down	ENSRNOG00000039971	-5.679684153	9.56E-06	Ctla2a	17p14	protein_coding	4.937734748	4.940552456	4.215777591	4.177969822	3.907603827	3.88552973	3.881151211	3.949199433	3.886170938	3.880383193	3.881180198	3.88612227
Down	ENSRNOG00000013147	-5.67657592	5.29E-12	Cacna1d	16p16	protein_coding	4.761721706	4.763007163	4.552912434	4.574784602	4.086944109	4.12108544	4.112274968	4.103644037	4.234154813	4.15542679	4.124226482	4.137107626
Down	ENSRNOG00000039571	-5.662537607	2.68E-02	Glod5	Xq12	protein_coding	1.72157509	1.652980129	1.542261262	1.55377356	1.523509387	1.524030346	1.523630608	1.523853953	1.524089442	1.523561173	1.523633233	1.524084952
Down	ENSRNOG00000018416	-5.659228188	1.59E-03	Ttbk1	9q12	protein_coding	1.800041187	1.755139086	1.672899685	1.657334716	1.627531883	1.62807441	1.627658099	1.627890684	1.64105006	1.627585802	1.637849492	1.628131291
Down	ENSRNOG00000013279	-5.642812431	2.24E-07	LOC681458	1q54	protein_coding	9.020309423	9.000066839	6.44657046	6.431845077	5.929749421	5.644840503	5.486014034	5.522530887	6.797025411	6.979788557	5.799072402	5.720757258
Down	ENSRNOG00000016451	-5.632496089	2.67E-02	Cd1d1	2q34	protein_coding	1.653223166	1.672903913	1.521425435	1.532881967	1.50276305	1.503271622	1.502881381	1.503099413	1.503329318	1.502813601	1.502883943	1.503324934
Down	ENSRNOG00000047876	-5.601651726	1.17E-05	LOC689986	14p22	protein_coding	5.35154994	5.563665578	5.198420673	5.215024075	5.026976207	5.011629696	4.999973511	5.006527627	6.650040949	6.589045747	6.184547016	6.16271914
Down	ENSRNOG00000012337	-5.561690472	2.03E-08	Pde1c	4q24	protein_coding	6.427510433	6.522617109	5.490347026	5.212212276	4.993670799	5.022742382	4.985931075	4.963185772	5.711349575	5.761065711	5.227419493	5.186588855
Down	ENSRNOG00000011455	-5.51304531	2.53E-13	Slc36a4	8q12	protein_coding	5.504543324	5.362893696	5.141614254	4.901141493	4.426016389	4.381383861	4.39008935	4.441236791	4.434669132	4.428328435	4.508347916	4.417426583
Down	ENSRNOG00000013306	-5.500716688	8.11E-07	Pcdh20	15q12	protein_coding	3.817630572	3.848327247	4.138197054	4.137268483	3.55650441	3.592249433	3.54585049	3.547121461	3.548456186	3.545454345	3.545865455	3.548430786
Down	ENSRNOG00000005708	-5.500199734	1.10E-16	Mmp16	5q13	protein_coding	6.864493523	6.743338857	6.224618095	6.322493059	5.003804643	4.925615452	4.791387334	4.825063689	4.78875617	4.767813997	4.770743106	4.788583146
Down	ENSRNOG00000018378	-5.496876545	4.07E-04	Cacnb2	17q12.3	protein_coding	3.646745987	3.619907305	3.479068315	3.52065251	3.3710711	3.375726684	3.362404941	3.363120744	3.581960082	3.539575441	3.372178684	3.400428846
Down	ENSRNOG00000009892	-5.492766952	2.18E-05	Adamts15	8q13	protein_coding	5.21455394	5.221227185	4.046567607	4.087285431	3.904943525	3.901592826	3.891949003	3.95341652	3.944861097	3.890246022	3.87452386	3.881170676
Down	ENSRNOG00000025938	-5.483369801	1.18E-02	Lin28b	20q13	protein_coding	1.525417992	1.496829229	1.418110761	1.447349573	1.392055826	1.392467377	1.392151499	1.392327915	1.392514126	1.392096692	1.392153571	1.392510573
Down	ENSRNOG00000013496	-5.478524506	9.80E-12	Crisp3	9q13	protein_coding	11.99945195	11.98212052	12.81236549	12.7388226	8.116130374	8.173678749	9.357410446	9.418491506	9.624566483	9.662977133	10.53929384	10.49945891
Down	ENSRNOG00000029614	-5.469623751	1.75E-24	Robo1	11p11	protein_coding	7.582502751	7.630563997	6.784370605	6.672355704	5.075788338	5.03014955	5.151868951	5.169069123	4.922850912	4.889998412	4.919291609	4.980846581
Down	ENSRNOG00000033215	-5.463891841	4.55E-49	RT1-Db1	20p12	protein_coding	7.889168831	8.080440122	7.576187613	7.477595958	5.905294208	5.85129194	5.962218751	5.919477182	6.691043511	6.816896314	6.628057444	6.561255486
Down	ENSRNOG00000022286	-5.436666023	1.07E-02	AABR07039316.1	Xq22	lincRNA	1.427894225	1.486163446	1.417387406	1.377991065	1.349818721	1.350218082	1.349911559	1.35008275	1.350263447	1.349858376	1.34991357	1.350259999
Down	ENSRNOG00000011648	-5.424127965	4.21E-11	Aqp1	4q24	protein_coding	11.37053692	11.23506862	12.18637999	12.11283585	7.782213243	7.569510702	8.70895609	8.749063789	8.453161919	8.263034523	9.762338751	9.732077528
Down	ENSRNOG00000062454	-5.40865053	1.04E-43	NA	NANA	NA	7.170368473	6.912875576	6.889256061	6.955287798	5.30588789	5.392950055	5.217139653	5.390487066	5.485620033	5.411994127	5.539971215	5.593073481
Down	ENSRNOG00000063451	-5.400961647	6.10E-09	NA	NANA	NA	5.377765963	5.516885221	4.904252086	4.878585582	4.660828289	4.655871283	4.686747002	4.680729147	5.114004163	5.047095199	5.158687862	5.039730857
Down	ENSRNOG00000011306	-5.397588339	1.55E-05	Myod1	1q22	protein_coding	5.093517121	5.18235538	5.126255728	5.125800075	4.927612673	4.967126579	4.937148985	4.954163289	7.71959672	7.80478504	7.370573376	7.397499208
Down	ENSRNOG00000049280	-5.395059907	4.28E-04	Slpil3	3q42	protein_coding	4.197654435	4.262627476	3.547100243	3.562703662	3.512158264	3.531339491	3.538639685	3.528942286	3.532139742	3.572823655	3.61122475	3.651746736
Down	ENSRNOG00000009862	-5.379184708	1.61E-07	Olfm1	3p12	protein_coding	5.814139652	5.807697657	6.320916858	6.186417878	5.384347747	5.463110633	5.373869633	5.437656071	9.234288626	9.147199416	9.557006106	9.647405756
Down	ENSRNOG00000016120	-5.35672906	8.13E-05	Tlx1	1q54	protein_coding	4.487016825	4.448236014	4.294559325	4.31079436	4.24079387	4.260413508	4.24190482	4.243944124	4.865799196	4.917462477	4.730605787	4.804103507
Down	ENSRNOG00000059491	-5.312331953	9.51E-03	Fgd4	11q23	protein_coding	1.361989628	1.299303842	1.279322844	1.29163638	1.23640926	1.236778089	1.236494999	1.236653101	1.236819987	1.236445882	1.236496856	1.236816803
Down	ENSRNOG00000005478	-5.295458132	1.27E-11	Fkbp9	4q24	protein_coding	6.336751595	6.24002678	6.10601176	6.117815723	4.889578077	5.035571128	4.970380894	4.868337136	4.914352836	4.90695347	5.039796304	5.150256904
Down	ENSRNOG00000043329	-5.287542403	8.00E-04	Rnf180	2q13	protein_coding	3.697449196	3.828262487	3.427893614	3.374910211	3.276485501	3.234956213	3.233175201	3.234171617	3.235218612	3.232864746	3.23318693	3.235198682
Down	ENSRNOG00000063586	-5.278558266	5.53E-10	NA	NANA	NA	4.744092201	4.765133031	4.822108712	4.885673503	4.441704974	4.446245709	4.464713026	4.469450794	4.804324538	4.776696996	4.910318963	4.864778354
Down	ENSRNOG00000000564	-5.258902257	5.03E-05	Tbata	20q11	protein_coding	4.084466734	4.067843506	4.003029365	3.892153894	3.821332574	3.849905059	3.821962019	3.823120427	4.08693358	4.151206726	4.149484121	4.025845897
Down	ENSRNOG00000031058	-5.212214423	1.36E-03	Was	Xq12	protein_coding	2.193039317	2.219240315	2.18157727	2.103951538	2.066371393	2.067035395	2.066525776	2.077749547	2.079391235	2.066437337	2.076210007	2.115044683
Down	ENSRNOG00000016700	-5.184433463	1.16E-02	Tcf21	1p12	protein_coding	1.636785562	1.705533028	1.555805123	1.556646801	1.546631703	1.547133567	1.546748441	1.546963589	1.559968093	1.602838986	1.556829757	1.572481278
Down	ENSRNOG00000032101	-5.179601651	2.69E-06	Morc1	11q21	protein_coding	3.275249193	3.374019901	3.238094101	3.245826246	3.012588987	3.040955944	3.012971555	3.026034381	3.014416883	3.01275246	3.012979835	3.014402759
Down	ENSRNOG00000045585	-5.175619833	3.70E-07	Dpy19l2	8q13	protein_coding	4.5542238	4.62263102	4.21988996	4.196894425	3.887794262	3.864731835	3.829955134	3.831724234	3.833578731	3.829403087	3.829975982	3.833543471
Down	ENSRNOG00000067800	-5.170840502	9.83E-05	NA	NANA	NA	3.496964714	3.480076395	3.494041409	3.461523928	3.40896654	3.411103119	3.409464424	3.410380596	3.699277878	3.824202222	3.611163036	3.679164375
Down	ENSRNOG00000025200	-5.149871832	1.09E-51	LOC102553785	Xq22	protein_coding	7.567039565	7.469535525	7.075950407	7.208587219	5.305214286	5.288301801	5.308899169	5.344356183	5.177493325	5.151144706	5.218136146	5.097976033
Down	ENSRNOG00000007302	-5.128329081	7.06E-18	Fbn1	3q36	protein_coding	6.619451422	6.503682293	6.411943321	6.23395672	5.538822471	5.541041583	5.569773083	5.663835543	6.550143064	6.384106923	6.843274848	6.761601639
Down	ENSRNOG00000012040	-5.097457174	4.76E-47	Slc25a48	17p14	protein_coding	7.998269811	8.017155936	7.748252064	7.759735541	6.238096217	6.341331803	6.381668999	6.400209002	8.798257109	8.795426165	8.456129582	8.466289341
Down	ENSRNOG00000018735	-5.078289581	4.38E-08	Cd74	18q12.1	protein_coding	5.227074142	5.269702544	5.17491841	5.263823427	4.586912526	4.55213559	4.532290693	4.589294456	4.626870801	4.555102297	4.864889387	4.836109003
Down	ENSRNOG00000058006	-5.072485596	1.33E-15	Sncg	16p15	protein_coding	8.335491577	8.480654092	7.262036731	7.139597443	6.285802811	6.39172485	6.271597733	6.325189872	9.90582807	10.02361964	9.328012401	9.206737729
Down	ENSRNOG00000016875	-5.07237849	8.42E-04	Cbx7	7q34	protein_coding	2.053998349	2.143970705	2.075686323	2.057023106	1.983833163	1.996387225	1.983978562	1.984246645	1.996794387	2.02913841	2.003203245	1.984524175
Down	ENSRNOG00000071215	-5.070577177	4.03E-04	NA	NANA	NA	2.570279135	2.555316239	2.543003551	2.511396135	2.482800433	2.483697968	2.483009142	2.483393896	2.555247155	2.620160235	2.548847057	2.650776682
Down	ENSRNOG00000068535	-5.06066541	1.43E-14	NA	NANA	NA	7.239847422	7.279018468	6.265998806	6.404003888	5.479533728	5.606653917	5.433553201	5.431793314	6.186927129	6.15077014	5.919393218	5.82764544
Down	ENSRNOG00000040201	-5.059842774	6.33E-04	Atp6ap1l	2q12	protein_coding	3.4106276	3.340155078	3.084939408	3.023878463	2.979987447	2.998733258	2.969902033	2.970628567	2.971393079	3.022314632	2.992333826	2.99960869
Down	ENSRNOG00000018778	-5.015477617	1.83E-73	Cadm1	8q23	protein_coding	8.43213836	8.406247341	8.678729101	8.590174602	6.81659202	6.705703953	6.572397598	6.694773957	9.624007504	9.624543352	9.451667743	9.532097676
Down	ENSRNOG00000005634	-5.012554095	4.69E-03	AABR07047872.1	5q21	protein_coding	1.867041192	1.813770774	1.72227589	1.771546407	1.694789935	1.695356408	1.69492172	1.706653047	1.695420685	1.704586723	1.694924574	1.695415801
Down	ENSRNOG00000069550	-5.003595551	1.14E-02	NA	NANA	NA	1.449447719	1.477021162	1.569806097	1.495692144	1.440328412	1.440755177	1.440427623	1.440610561	1.440803653	1.485483118	1.459603639	1.476884043
Down	ENSRNOG00000007340	-4.989523081	1.66E-04	Dcp1b	4q42	protein_coding	2.505705028	2.524207532	2.463861296	2.496478142	2.357442501	2.349272181	2.358322032	2.348998257	2.349363992	2.357818279	2.348655743	2.349357015
Down	ENSRNOG00000068440	-4.989475192	2.05E-05	NA	NANA	NA	4.960055852	4.922078354	4.667708469	4.653842832	4.54525649	4.554812709	4.528354614	4.529956999	5.149872442	5.168049815	4.664457603	4.920526218
Down	ENSRNOG00000014832	-4.974104573	1.40E-25	Mapkapk3	8q32	protein_coding	6.438734658	6.408023688	6.193338865	6.234830262	5.427040098	5.458205107	5.468043043	5.531670373	6.145530966	6.170121571	6.354294043	6.349859908
Down	ENSRNOG00000037753	-4.97219221	1.15E-03	Slc10a2	16q12.5	protein_coding	3.5237571	3.501160928	3.419327034	3.42998222	3.410469377	3.412208085	3.410873818	3.411619199	3.736280305	3.700341529	3.656188489	3.649779003
Down	ENSRNOG00000003099	-4.961827413	1.55E-43	Ubqln2	Xq12	protein_coding	8.092916852	8.054213091	7.773965064	7.578604947	5.695373509	5.633338781	5.515546783	5.421610674	5.359749903	5.271851734	5.210519458	5.220681036
Down	ENSRNOG00000010094	-4.95759671	1.29E-16	Kcnmb2	2q24	protein_coding	5.515891247	5.536086738	5.980100553	5.961863932	4.587456799	4.607746457	4.654157706	4.717874945	4.569267291	4.557903249	4.559476099	4.569172281
Down	ENSRNOG00000004470	-4.935973703	1.02E-02	Il24	13q13	protein_coding	3.046722606	3.118613247	3.372618623	3.468925846	3.036110992	3.037839055	3.058612413	3.04982719	3.038034636	3.057493787	3.19812648	3.118827227
Down	ENSRNOG00000019999	-4.933557608	2.40E-11	Lypd3	1q21	protein_coding	5.948767957	5.950054744	6.407498513	6.530250631	5.235270414	5.310784818	5.303238542	5.356750202	5.590711599	5.670678238	6.065153222	6.121369366
Down	ENSRNOG00000053430	-4.916978893	2.01E-03	Slco4a1	3q43	protein_coding	1.836425742	1.879320231	1.801111696	1.873290067	1.758013839	1.770472168	1.758138011	1.758366964	1.758608605	1.758066878	1.777352596	1.782890001
Down	ENSRNOG00000008871	-4.910211724	2.10E-02	Sdr16c5	5q12	protein_coding	1.954038544	1.907198719	1.852774944	1.844866882	1.835229608	1.835795431	1.835361159	1.83560371	1.929088716	1.923330624	1.873406997	1.835854811
Down	ENSRNOG00000005903	-4.877815506	9.58E-05	St14	8q13	protein_coding	3.896849219	3.86816829	3.818476066	3.862344576	3.719673957	3.725359745	3.710434484	3.711501651	4.057842675	4.038955851	3.978671769	3.903202218
Down	ENSRNOG00000001469	-4.867963224	6.65E-04	Eln	12q12	protein_coding	4.878419044	4.796640175	4.692211574	4.684949197	4.618337009	4.630383378	4.637967643	4.626351435	5.575549188	5.476001123	6.231333521	6.008525247
Down	ENSRNOG00000060017	-4.865093297	8.14E-03	AABR07058578.2	7q34	lincRNA	2.254827662	2.346665318	2.272232814	2.294261669	2.23561397	2.236447083	2.235807825	2.236164996	2.452117587	2.319613688	2.246035765	2.311055883
Down	ENSRNOG00000013928	-4.862825754	3.84E-03	Dsp	17p12	protein_coding	3.801913153	3.837762207	3.583460703	3.575797367	3.564080385	3.556300789	3.554461124	3.567857977	3.997347264	3.850142784	3.686201104	3.719771659
Down	ENSRNOG00000000638	-4.851011563	3.76E-08	Zfp365	20p11	protein_coding	4.061459929	4.058812179	4.15757019	4.151275494	3.866415482	3.853152522	3.838207384	3.839352445	4.01933012	4.079577295	4.01679795	4.029567847
Down	ENSRNOG00000047891	-4.828383986	1.71E-04	Foxg1	6q22	protein_coding	2.929682616	2.92717063	2.922960544	2.823418024	2.72733672	2.699679689	2.698748501	2.699268902	2.726195355	2.698586654	2.698754618	2.699806818
Down	ENSRNOG00000000138	-4.825661531	2.54E-06	Glis1	5q34	protein_coding	4.655437747	4.648495501	4.488159628	4.544784972	4.313118921	4.306903913	4.337206724	4.305427672	4.863336019	4.93413379	4.531237719	4.595700562
Down	ENSRNOG00000007377	-4.808588662	2.94E-03	Slit3	10q12	protein_coding	3.601998047	3.636962668	3.433731578	3.398892235	3.377983001	3.405574194	3.378436158	3.37927046	3.630817414	3.642105218	3.565593952	3.480442968
Down	ENSRNOG00000016656	-4.797419365	5.00E-04	Nkx2-3	1q54	protein_coding	4.590987729	4.564112968	4.433463983	4.45041291	4.397183381	4.40379026	4.412237274	4.401566402	5.190476619	5.186803233	5.104998579	5.322596599
Down	ENSRNOG00000067673	-4.795918602	5.84E-04	NA	NANA	NA	3.757326043	3.7766597	3.679512552	3.664764684	3.635762482	3.637798279	3.646010599	3.637108796	3.947247602	3.999798147	3.910845935	3.903567261
Down	ENSRNOG00000067302	-4.784610308	1.24E-03	NA	NANA	NA	2.454748443	2.402750033	2.337918054	2.421847685	2.266365709	2.279807472	2.276764368	2.266927842	2.267312028	2.276234925	2.266567753	2.305430719
Down	ENSRNOG00000031523	-4.766450041	1.54E-02	AABR07071287.1	8q31	protein_coding	1.650795528	1.700615031	1.582368637	1.611657904	1.556285968	1.556748304	1.55639345	1.567490591	1.556800819	1.583715683	1.556395778	1.556796828
Down	ENSRNOG00000047023	-4.755616985	2.16E-06	Aldh1l1	4q34	protein_coding	6.968065989	6.954580995	5.601190499	5.729547229	5.510461626	5.538180597	5.490579673	5.489494512	7.308929276	7.278399159	6.48881286	6.407734186
Down	ENSRNOG00000007137	-4.7528628	5.40E-03	Ly6i	7q34	protein_coding	2.276804629	2.295538589	2.405750484	2.40795094	2.267608265	2.268376289	2.277479249	2.268116078	2.362014178	2.339177814	2.333393588	2.304780368
Down	ENSRNOG00000063752	-4.723162637	1.50E-03	NA	NANA	NA	3.527927857	3.426158139	3.462266707	3.55103493	3.405236878	3.407315186	3.405721067	3.418740325	3.765859426	3.555833194	3.646197234	3.747554741
Down	ENSRNOG00000020385	-4.666834244	4.09E-67	Fads3	1q43	protein_coding	9.053567031	9.045327624	9.147753032	9.129300457	7.156977756	7.135196798	6.999880185	6.877678533	9.330154213	9.322365014	9.014888665	8.963926491
Down	ENSRNOG00000016953	-4.630516648	1.19E-03	Chst4	19q12	protein_coding	2.506893089	2.534058221	2.520760777	2.483205254	2.445325786	2.437186068	2.436522521	2.436893149	2.519819185	2.53317082	2.578961382	2.47362213
Down	ENSRNOG00000015616	-4.587513932	9.54E-04	Rgs14	17p14	protein_coding	2.765212294	2.793049529	2.79821719	2.775826342	2.737826293	2.738903962	2.738076912	2.738538893	2.92678559	2.875793766	2.921117321	2.876097284
Down	ENSRNOG00000015581	-4.575805538	5.26E-06	Dnah6	4q31	protein_coding	5.155245508	5.214139427	5.125863511	5.08515972	4.92063449	4.904372526	4.910396727	4.900247112	6.22950771	6.067025056	6.05206717	6.177813167
Down	ENSRNOG00000065997	-4.552066576	3.22E-02	NA	NANA	NA	3.423155619	3.399854443	3.258892862	3.270511198	3.269484075	3.261068423	3.259476281	3.260366614	3.679205731	3.706286059	3.335352695	3.368662939
Down	ENSRNOG00000014481	-4.54388547	3.49E-05	Adtrp	17p13	protein_coding	4.705145849	4.825617123	4.214559883	4.018371541	3.954312565	3.934873209	3.882415269	3.914713068	3.952733128	3.894841228	3.960738774	3.903511368
Down	ENSRNOG00000002579	-4.541348536	5.12E-03	Parm1	14p22	protein_coding	2.909596096	2.928234711	2.755261103	2.766838867	2.72892178	2.753851163	2.729169788	2.729626966	2.801628129	2.826203023	2.785987264	2.856377846
Down	ENSRNOG00000038625	-4.511326907	2.09E-27	Sbk2	1q12	protein_coding	7.122265377	7.322964022	7.368538791	7.345388297	5.834488864	5.791612055	5.549605972	5.632822688	5.936327975	5.845333267	6.079528543	6.031049662
Down	ENSRNOG00000054311	-4.509032769	1.43E-03	LOC102551526	12q16	lincRNA	3.209287189	3.254960743	3.24242419	3.299581655	3.190861892	3.183262505	3.182127506	3.182761544	3.455590233	3.320701932	3.397068016	3.401106052
Down	ENSRNOG00000065004	-4.480949282	3.82E-03	NA	NANA	NA	2.662767506	2.503967423	2.374125502	2.4170871	2.336085143	2.327050893	2.33708209	2.338915345	2.327163291	2.326157602	2.32629491	2.327154752
Down	ENSRNOG00000015184	-4.372523011	3.60E-02	Clic3	3p13	protein_coding	3.273828135	3.222360586	3.054261593	3.055413817	3.044479117	3.059396358	3.055639405	3.045558138	3.332315796	3.364892801	3.076812271	3.086468545
Down	ENSRNOG00000062492	-4.367554438	1.07E-21	NA	NANA	NA	5.56215773	5.522905109	5.651119184	5.58339459	4.881099556	4.947413575	4.95138053	4.926985286	5.237823647	5.116151457	5.255380645	5.320458793
Down	ENSRNOG00000010697	-4.366101882	1.13E-02	Hadh	2q43	protein_coding	2.603774852	2.682993326	2.585272437	2.586199297	2.57641685	2.577378522	2.576640484	2.577052736	2.745233029	2.714140367	2.719861209	2.714349403
Down	ENSRNOG00000000815	-4.360628936	4.19E-03	Smpdl3a	20q12	protein_coding	2.32636179	2.319133775	2.273044375	2.292742195	2.264207038	2.264976173	2.264385879	2.264715589	2.369730581	2.369336416	2.398775815	2.358597534
Down	ENSRNOG00000018400	-4.357985534	2.53E-13	Golm1	17p14	protein_coding	7.441016781	7.444772229	6.49497092	6.417166823	5.65188099	5.753596542	5.52089022	5.645528866	6.207284244	6.11514445	5.987346938	5.98413194
Down	ENSRNOG00000048980	-4.351850691	3.31E-10	Gng2	15p16	protein_coding	5.501645131	5.533310196	4.984919214	5.046582188	4.499018597	4.497162054	4.402274734	4.409168972	4.379855724	4.37200676	4.387858246	4.416202417
Down	ENSRNOG00000009726	-4.333790154	7.97E-17	Grip2	4q34	protein_coding	5.828130591	5.916668499	5.835120942	5.781560847	5.245327075	5.220844258	5.285553964	5.285543864	6.215947941	6.201855024	5.89552277	5.89182087
Down	ENSRNOG00000006025	-4.327574064	4.72E-30	Lamb3	13q27	protein_coding	12.35882493	12.3622036	11.21411303	11.20011445	8.854367089	8.892394103	9.1837791	9.135354217	8.871178546	8.938974555	8.752306466	8.762288499
Down	ENSRNOG00000004149	-4.321268493	2.88E-16	Mgat4c	7q21	protein_coding	7.216777123	7.329876582	6.627270321	6.600669868	5.755211789	5.700127438	5.605289525	5.667581762	6.265963951	6.414951619	5.952794463	5.997014996
Down	ENSRNOG00000038600	-4.310823099	6.39E-08	Dnaaf3	1q12	protein_coding	4.345555585	4.231512261	4.113645864	4.059159698	3.836805143	3.816152087	3.808701043	3.787486765	3.817247009	3.888277014	3.819780296	3.909040267
Down	ENSRNOG00000023951	-4.305960769	3.70E-03	Tbc1d30	7q22	protein_coding	2.872129343	2.941475707	2.853305397	2.84699974	2.81828242	2.831459041	2.818547422	2.819035911	3.007400779	2.971873487	2.99394767	2.924581903
Down	ENSRNOG00000065622	-4.300464701	1.48E-07	NA	NANA	NA	6.581430532	6.679109677	5.601642918	5.581114214	5.084691423	5.253389554	5.132967365	5.20728609	5.504377078	5.658870767	5.236281752	5.589031244
Down	ENSRNOG00000016301	-4.282405138	2.20E-02	Dmrt2	1q51	protein_coding	2.216262115	2.164563005	2.047448499	2.077893086	2.029071997	2.042292383	2.03936919	2.029542258	2.09213363	2.038860704	2.069046089	2.029857595
Down	ENSRNOG00000006368	-4.281967873	2.30E-09	Lrrn3	6q21	protein_coding	10.67831964	10.56901418	8.425513463	8.462912184	7.715674293	7.724489997	7.504923767	7.608578223	9.400611285	9.622772953	9.400513653	9.388891464
Down	ENSRNOG00000019716	-4.280150099	9.46E-14	Ntf3	4q42	protein_coding	4.352732672	4.387152955	4.425982102	4.438063015	3.968087849	3.952638566	4.007617101	3.995030089	3.952923311	3.950378589	3.95072562	3.952901674
Down	ENSRNOG00000011334	-4.253569494	5.75E-02	Tmem63c	6q31	protein_coding	1.649446944	1.691995309	1.571622079	1.562911493	1.562824411	1.575220591	1.562932927	1.563133016	1.611300286	1.608092136	1.582153805	1.575580381
Down	ENSRNOG00000053687	-4.249491113	4.52E-03	Znf660	8q32	protein_coding	2.165350168	2.242374307	2.235897635	2.211230533	2.120662384	2.12135224	2.130490225	2.132059259	2.121430585	2.166047706	2.168106327	2.169372407
Down	ENSRNOG00000005378	-4.236548152	6.45E-08	Gna15	7q11	protein_coding	5.743812852	5.657566023	6.310353954	6.238842384	5.166041317	5.183928449	5.299809471	5.24651724	5.454693364	5.504874555	5.976241461	5.980390746
Down	ENSRNOG00000048039	-4.225107009	3.17E-06	LOC679149	19p14	protein_coding	3.878356673	3.825974849	3.641732919	3.557924932	3.406366742	3.405116417	3.409279268	3.376216727	3.377274992	3.374896886	3.398135903	3.37725484
Down	ENSRNOG00000011016	-4.221124727	2.56E-02	Slc7a2	16q12.1	protein_coding	3.232709779	3.106907527	2.826650341	2.789317035	2.776580811	2.798875769	2.755455396	2.756122519	2.756824213	2.755247674	2.755463244	2.756810849
Down	ENSRNOG00000015562	-4.215806032	1.31E-06	Cdh17	5q13	protein_coding	9.985849827	9.882846429	7.547005501	7.397438746	7.125159453	7.129733339	6.728571711	6.768501425	8.113117892	8.177192197	7.555084345	7.583850316
Down	ENSRNOG00000013484	-4.194075874	2.53E-04	Gsta1	9q13	protein_coding	4.996790038	5.068235002	5.737876712	5.790777084	4.844613831	4.852387551	4.907179796	4.980599819	5.472378957	5.364342564	5.368789616	5.432582192
Down	ENSRNOG00000067638	-4.171705569	2.10E-02	NA	NANA	NA	2.731353532	2.751651801	2.796048136	2.791652379	2.731288034	2.732532333	2.731577728	2.732111222	2.953648662	2.919511127	2.802358078	2.992767215
Down	ENSRNOG00000049596	-4.170902034	4.38E-14	Cfap58l1	1q55	protein_coding	4.932274862	5.001283141	5.201224605	5.054271131	4.34724438	4.429338336	4.30161009	4.349392148	4.326763232	4.287421494	4.301660278	4.293446803
Down	ENSRNOG00000003969	-4.168740238	2.49E-02	Fam20a	10q32.1	protein_coding	3.840590573	3.840875869	3.926348254	3.922548276	3.84039351	3.844121014	3.841264376	3.842863296	4.442803897	4.443633963	4.196954114	4.378232878
Down	ENSRNOG00000020530	-4.147401704	2.05E-04	Cnfn	1q21	protein_coding	4.591192889	4.752290574	4.177999835	4.068802944	4.022237284	4.02966338	4.047201092	4.0785687	4.11490417	4.33664044	4.154217011	4.22649387
Down	ENSRNOG00000017147	-4.135344397	2.41E-06	Trim6	1q32	protein_coding	4.383086978	4.409798167	4.202533886	4.159149787	4.006047362	4.062953904	4.007526096	3.998169022	4.32125281	4.272506881	4.15283028	4.170461562
Down	ENSRNOG00000013102	-4.119010125	1.05E-05	Entpd2	3p13	protein_coding	4.355136135	4.300309891	3.94007997	3.9643366	3.786255383	3.740103324	3.769462949	3.724474042	3.755538955	3.78855984	3.813349408	3.740801283
Down	ENSRNOG00000024899	-4.087127448	4.91E-02	Cxcl13	14p22	protein_coding	1.863163601	1.863682555	1.871581137	1.911866383	1.843974036	1.844608007	1.844121537	1.844393328	2.040025156	1.945345408	1.864423756	1.857595806
Down	ENSRNOG00000001823	-4.076729	7.88E-02	St6gal1	11q23	protein_coding	1.714107736	1.650875265	1.576571654	1.643603359	1.558246122	1.583501572	1.558364655	1.558583103	1.558813507	1.558296758	1.558367222	1.558809113
Down	ENSRNOG00000009178	-4.073552706	9.85E-02	RGD1563056	5q21	protein_coding	1.35180643	1.317795345	1.307537268	1.309008995	1.28996651	1.290354807	1.290056782	1.290223232	1.290398912	1.299287276	1.318787791	1.425772904
Down	ENSRNOG00000063855	-4.072465599	8.16E-10	NA	NANA	NA	5.170794359	5.227250195	5.039230186	5.004327147	4.692592393	4.701679582	4.705945559	4.771544342	5.134082785	4.981652403	5.270152168	5.26568047
Down	ENSRNOG00000023256	-4.064352194	1.73E-04	Nxf7	Xq32	protein_coding	3.179703358	3.331417075	3.062761711	3.073637042	2.936025137	2.930821607	2.916068959	2.953456118	2.917437019	2.915861566	2.916076797	2.917423651
Down	ENSRNOG00000000516	-4.001735431	6.02E-02	Pxt1	20p12	protein_coding	2.078246558	2.104422915	1.969143102	1.951711828	1.969453256	1.952210911	1.951740004	1.952003019	2.00033057	1.979161541	1.999024257	1.988509031
Down	ENSRNOG00000043465	-3.973656902	2.45E-02	Arc	7q34	protein_coding	2.377681658	2.378896476	2.339477884	2.350469442	2.330089623	2.330998378	2.330301115	2.330690724	2.382183055	2.414955545	2.489510871	2.567987523
Down	ENSRNOG00000003899	-3.966970219	5.54E-02	Krt14	10q31	protein_coding	7.153754493	7.177468411	5.619541719	5.832223474	5.54876184	5.633089246	5.257495925	5.231094023	6.582251343	6.973291253	5.291781737	5.325256382
Down	ENSRNOG00000011846	-3.957777909	8.22E-06	Krt28	10q31	protein_coding	4.639013764	4.669302699	4.502147027	4.569652571	4.392267395	4.415041932	4.405922032	4.384564041	5.038633884	5.106340019	4.835506525	4.801157664
Down	ENSRNOG00000016469	-3.945050579	2.93E-06	Fxyd2	8q22	protein_coding	7.529602558	7.652572566	7.438152628	7.545882195	6.101991254	6.100636829	6.435491688	6.479750714	7.617961014	7.571707328	7.895119523	7.963425185
Down	ENSRNOG00000006860	-3.932515545	1.35E-03	Itk	10q21	protein_coding	2.772411864	2.73564734	2.729863886	2.720577771	2.629476652	2.630466673	2.658482625	2.630131269	2.678818708	2.692598481	2.764233389	2.678711937
Down	ENSRNOG00000005944	-3.871168251	4.10E-10	Slurp1	7q34	protein_coding	8.543212419	8.707861375	7.756758972	7.674736439	6.226375879	6.252219407	6.705460505	6.580514088	6.534608049	6.62302696	7.17443292	7.15721003
Down	ENSRNOG00000062776	-3.86021652	1.76E-05	NA	NANA	NA	3.43912754	3.458051471	3.481902526	3.461384981	3.257304798	3.27086755	3.277022047	3.290956422	3.271380457	3.379629792	3.376431656	3.31901284
Down	ENSRNOG00000020245	-3.857085756	1.56E-02	Syt8	1q41	protein_coding	2.661554129	2.633235338	2.641835368	2.673042509	2.623057413	2.624181047	2.623318954	2.623800698	2.735318473	2.808998039	2.863928715	2.77973521
Down	ENSRNOG00000014961	-3.853404949	6.57E-03	Pdpn	5q36	protein_coding	4.928667132	5.047945225	4.860260388	4.877464652	4.832121921	4.89475225	4.8475027	4.87451569	8.316422602	8.343617223	8.182921441	8.237650614
Down	ENSRNOG00000000596	-3.850345454	2.52E-02	Fyn	20q12	protein_coding	2.136678491	2.12852733	2.12685907	2.119719974	2.1005519	2.101238482	2.100711543	2.101005863	2.237762408	2.26042503	2.129555292	2.194835513
Down	ENSRNOG00000027811	-3.806947566	2.26E-03	Lilrb4	1q12	protein_coding	2.387319011	2.390884193	2.298294495	2.370223292	2.230274161	2.231018239	2.259107626	2.241705093	2.231102737	2.230348062	2.24013194	2.231096316
Down	ENSRNOG00000023007	-3.8066874	2.12E-03	Col6a6	8q32	protein_coding	3.207793194	3.277349064	3.066151154	3.165736656	3.06649771	3.06186692	3.04880687	3.060403738	3.144266488	3.120666924	3.20873678	3.18726044
Down	ENSRNOG00000008904	-3.806316491	9.29E-04	Fli1	8q21	protein_coding	3.864740574	3.978021792	3.784229021	3.752422405	3.710755619	3.742047019	3.701454812	3.70252964	3.967232881	4.084205178	3.940138933	3.95692319
Down	ENSRNOG00000008766	-3.802325465	5.27E-04	Grin2b	4q43	protein_coding	2.462164955	2.465593443	2.427776939	2.43641032	2.31234501	2.348489316	2.322203989	2.312866987	2.313224104	2.312423419	2.322222941	2.325482907
Down	ENSRNOG00000029223	-3.800388318	9.93E-02	Prss32	10q12	protein_coding	1.88668707	1.871811228	1.799686335	1.809365722	1.799712757	1.800266858	1.809528017	1.800079111	1.925873093	1.879609721	1.819131174	1.824704241
Down	ENSRNOG00000016558	-3.799067964	4.08E-02	Pllp	19p13	protein_coding	2.18628303	2.197006796	2.102139527	2.215065789	2.067418552	2.103391693	2.067572983	2.067857709	2.068158191	2.076752411	2.105609742	2.068152459
Down	ENSRNOG00000017976	-3.791712161	2.31E-02	Slco2b1	1q32	protein_coding	2.262685217	2.219362615	2.243942994	2.247460698	2.200587179	2.2013219	2.210461538	2.201072972	2.225877789	2.280717175	2.33500707	2.347757366
Down	ENSRNOG00000002429	-3.781241341	3.93E-04	Rtl3	Xq22	protein_coding	4.473301625	4.608379697	4.136226953	4.106707885	3.882021256	3.934387488	3.814567362	3.844608083	3.817976213	3.814048384	3.814586963	3.817943024
Down	ENSRNOG00000016874	-3.760319934	6.67E-04	Zfp521	18p13	protein_coding	2.882700843	2.89483589	2.816141464	2.774319505	2.688318257	2.679960704	2.709352241	2.691134782	2.693055443	2.688742051	2.757408703	2.70574603
Down	ENSRNOG00000049295	-3.747557651	1.54E-02	AABR07071891.3	1q21	protein_coding	2.736013895	2.729917688	2.716865383	2.789385646	2.640153144	2.665033249	2.640386518	2.651828841	2.735298935	2.640252833	2.724189489	2.788377206
Down	ENSRNOG00000039832	-3.742411723	6.22E-02	Gpr12	12p11	protein_coding	2.837364643	2.92120697	2.801398563	2.766596684	2.766391779	2.767489721	2.786018545	2.767117785	2.992979838	2.91986115	2.901856942	2.815944463
Down	ENSRNOG00000061813	-3.719654191	3.27E-02	Ly6c	KL567988.1	protein_coding	2.829671238	2.848568222	2.734408107	2.744851541	2.74354777	2.726626853	2.725808522	2.726265628	2.894593394	2.855461168	2.869104037	2.831648825
Down	ENSRNOG00000000994	-3.710895996	8.27E-03	Stxbp2	12p12	protein_coding	2.607316939	2.694919682	2.538495922	2.550562481	2.503600629	2.516506286	2.523122012	2.504201399	2.609361373	2.592295072	2.542051875	2.564392341
Down	ENSRNOG00000032656	-3.710067807	9.63E-08	Ptprt	3q42	protein_coding	3.928406651	3.845366222	3.707813402	3.785153832	3.516989509	3.561257514	3.54990553	3.520663678	3.56292277	3.567521563	3.53956847	3.575589272
Down	ENSRNOG00000017673	-3.708519367	2.09E-02	Brsk1	1q12	protein_coding	2.389263222	2.358027302	2.320538167	2.33256825	2.303580866	2.286426412	2.285827258	2.286161917	2.443446282	2.331254502	2.360511904	2.334675948
Down	ENSRNOG00000015310	-3.700535613	2.01E-02	Lrrc32	1q32	protein_coding	2.11324014	2.196607642	2.051013348	2.054632141	2.006042976	2.006736037	2.016287433	2.029147715	2.006814682	2.015783192	2.036111659	2.056684678
Down	ENSRNOG00000018697	-3.697307146	9.86E-08	Abcb6	9q33	protein_coding	6.423618432	6.399690467	6.167036121	6.228192739	5.368772783	5.380450394	5.173484273	5.296430505	5.498890305	5.643165549	5.226124191	5.258264514
Down	ENSRNOG00000025378	-3.693629923	3.01E-02	Ccdc155	1q22	protein_coding	3.071369429	3.14288794	2.881958535	2.932149933	2.872548908	2.911613696	2.872859916	2.885146831	3.029735243	3.026374708	2.91355865	2.900028291
Down	ENSRNOG00000067468	-3.681196823	4.27E-03	NA	NANA	NA	5.914774981	5.885485562	4.761583347	4.719656592	4.731926087	4.805964883	4.574889184	4.548880632	4.85365461	4.804507833	4.722505927	4.798235052
Down	ENSRNOG00000054203	-3.674499186	5.62E-03	Sim2	11q11	protein_coding	3.233098348	3.234374094	3.340283446	3.32636664	3.185175644	3.186841501	3.206181101	3.198008972	3.435380524	3.474924287	3.310892056	3.2979298
Down	ENSRNOG00000021670	-3.674215703	9.08E-03	Frem2	2q26	protein_coding	3.652028824	3.527028248	3.270401294	3.28884923	3.244358054	3.15616424	3.15466609	3.168327845	3.184856593	3.176045652	3.166048083	3.156368437
Down	ENSRNOG00000062101	-3.663487235	6.37E-03	Ace	10q32.1	protein_coding	3.049289423	3.139106259	2.823232919	2.806922926	2.804875217	2.802920361	2.786292658	2.776083862	2.803801858	2.795887331	2.828079126	2.829878341
Down	ENSRNOG00000032832	-3.627021776	4.82E-03	Mmp10	8q11	protein_coding	10.53766089	10.5763614	10.9049075	10.85609457	7.269623857	7.399538078	9.00553837	8.974702534	8.678105193	8.735821634	9.7154717	9.732287984
Down	ENSRNOG00000000693	-3.612014313	8.94E-02	Svop	12q16	protein_coding	1.958836043	1.978541118	2.170804085	2.080536457	1.977655974	1.972098749	1.958960004	1.959255126	1.985280931	1.968665963	1.979288914	2.022190433
Down	ENSRNOG00000025143	-3.600159756	1.48E-03	Icam2	10q32.1	protein_coding	3.694345133	3.608764956	3.482402876	3.469277195	3.430906444	3.44752967	3.432008094	3.434036493	3.632624093	3.691344941	3.566710294	3.518171891
Down	ENSRNOG00000012262	-3.593640521	1.04E-06	Depdc7	3q32	protein_coding	5.030163816	5.002816607	5.05868687	5.135660718	4.786125095	4.665493446	4.683619848	4.663644522	5.171645816	5.143536161	5.012916326	5.237855389
Down	ENSRNOG00000032626	-3.58928289	1.18E-02	Mmp3	8q11	protein_coding	11.76177688	11.73322887	13.20905849	13.12127963	9.356875225	9.360900267	11.00608285	10.90664785	11.87555035	11.94805977	14.01231509	13.99549318
Down	ENSRNOG00000052758	-3.574318787	8.03E-02	Fam49a	6q15	protein_coding	1.249925194	1.17859292	1.141804072	1.161641423	1.124353342	1.136576105	1.134045181	1.124579052	1.124733532	1.133605394	1.124434423	1.124730584
Down	ENSRNOG00000015445	-3.557082827	1.03E-02	Mal	3q36	protein_coding	4.946651973	4.901390459	4.676469819	4.65259466	4.663848962	4.645664099	4.668194764	4.642315915	5.453061807	5.519852634	5.944409468	5.871159391
Down	ENSRNOG00000004179	-3.551208092	9.27E-10	Nts	7q21	protein_coding	4.849056835	4.824401932	4.52186408	4.642556998	4.265669178	4.304905938	4.216859612	4.234352739	4.295142391	4.336959523	4.261334065	4.307922205
Down	ENSRNOG00000026060	-3.549247127	6.26E-03	Arsi	18q12.1	protein_coding	3.877165562	3.926280489	3.807221577	3.822244448	3.756514459	3.773544067	3.757214232	3.784043577	4.231667592	4.325625134	4.010781734	3.985797483
Down	ENSRNOG00000010535	-3.54023252	1.90E-02	Cdh18	2q21	protein_coding	4.612950231	4.55493208	4.60916738	4.556129897	4.536880385	4.53243924	4.523849374	4.52867614	5.884041014	5.958445235	5.496442734	5.532487609
Down	ENSRNOG00000070149	-3.52091628	2.79E-02	NA	NANA	NA	4.629069418	4.614262508	3.929790308	3.931614824	3.833952226	3.94551884	3.761774047	3.778964076	3.799464214	3.76119718	3.761795828	3.765519704
Down	ENSRNOG00000058422	-3.503742261	2.91E-13	Pirb	1q12	protein_coding	7.155740085	7.110451397	6.303860211	6.421122916	5.57443605	5.642998041	5.636632582	5.751004538	5.742636072	5.88460754	5.825899649	5.778593395
Down	ENSRNOG00000042025	-3.501224208	1.96E-06	AABR07030520.1	10q32.1	protein_coding	4.6522721	4.818838822	4.516471125	4.563033919	4.395432633	4.416545477	4.408168264	4.436944662	4.868545355	4.846538289	4.850052708	4.843716671
Down	ENSRNOG00000011808	-3.495994302	2.38E-02	Ghrhr	4q24	protein_coding	1.76864205	1.74714257	1.684894553	1.740431936	1.650268393	1.662675164	1.650383368	1.672266481	1.650819124	1.650317504	1.660039608	1.650814855
Down	ENSRNOG00000049768	-3.481071325	1.30E-06	Adcy9	10q12	protein_coding	5.860025329	5.773349833	5.408904358	5.450362206	5.272220971	5.291527655	5.203428034	5.263543028	6.729033752	6.626104938	6.828119964	6.586559141
Down	ENSRNOG00000014505	-3.464553571	1.24E-02	Pmfbp1	19q12	protein_coding	2.288381096	2.324101407	2.357987206	2.390774653	2.234991019	2.235739552	2.263859756	2.24643807	2.260232884	2.235065362	2.291641767	2.272086822
Down	ENSRNOG00000028216	-3.460375876	1.12E-07	Igsf5	11q11	protein_coding	4.484813311	4.458750559	4.38977753	4.266306996	3.99028781	4.059464837	4.023818714	4.087294476	4.135773566	4.071811953	4.114728653	4.061433423
Down	ENSRNOG00000028404	-3.447669134	2.10E-05	Ppp1r1b	10q31	protein_coding	5.223592071	5.154723048	4.82405185	4.844018666	4.754133947	4.760285621	4.723575879	4.754582662	5.387810591	5.378236423	5.461381046	5.37279618
Down	ENSRNOG00000042029	-3.438416137	3.14E-02	Efs	15p13	protein_coding	4.179119595	4.20571411	4.152626421	4.141327372	4.140243015	4.146007924	4.14159364	4.144067413	5.054292738	4.859712314	4.78409983	4.886095747
Down	ENSRNOG00000064982	-3.430395192	7.59E-02	NA	NANA	NA	3.759467267	3.692790042	3.691526821	3.68090963	3.680271724	3.683673128	3.681066404	3.682525444	4.324138173	4.321364894	4.015048397	4.006137321
Down	ENSRNOG00000020939	-3.422279309	1.43E-06	Ms4a8	1q43	protein_coding	4.87188429	4.998618154	4.743306804	4.651390409	4.521293911	4.495332081	4.524691657	4.577919717	4.838057753	4.983236697	4.944028803	4.974751509
Down	ENSRNOG00000033202	-3.404860197	4.88E-02	Fbxo41	4q34	protein_coding	2.915558816	2.88765408	2.966289816	2.92741668	2.867404724	2.868754971	2.888447263	2.868297991	3.137618991	2.916331963	3.10208629	3.036135745
Down	ENSRNOG00000001379	-3.404371128	8.07E-05	Cyp3a62	12q11	protein_coding	5.387106534	5.292816614	4.514872411	4.486085585	4.343710219	4.344926442	4.317058093	4.303821808	4.249328812	4.247693897	4.264177991	4.213140906
Down	ENSRNOG00000029865	-3.380901566	2.04E-03	Prss56	9q35	protein_coding	5.463522453	5.464153323	4.857826424	4.912073689	4.836455289	4.847901195	4.855090991	4.796574333	5.900810158	5.800012049	5.141947273	5.221656276
Down	ENSRNOG00000005906	-3.351873905	2.85E-02	LOC103690020	4q11	protein_coding	3.614781918	3.626164767	3.691116032	3.678998841	3.603900141	3.60994468	3.593986055	3.59511778	3.853359314	3.89824475	4.044169295	4.064346465
Down	ENSRNOG00000026518	-3.344904527	2.47E-02	Tmem156	14p11	protein_coding	3.209654437	3.230084102	3.271552283	3.231071024	3.179949714	3.18167486	3.190929786	3.19304693	3.383568102	3.393229143	3.527779521	3.393575516
Down	ENSRNOG00000021839	-3.342976829	1.06E-04	Cep126	8q11	protein_coding	3.384732934	3.329204965	3.395229761	3.555032529	3.263324073	3.240118947	3.246589557	3.238487645	3.290847988	3.301649643	3.314405121	3.382225986
Down	ENSRNOG00000029508	-3.312928209	7.19E-05	Slpil2	3q42	protein_coding	5.657266966	5.769193655	5.212893971	5.199564991	4.777266396	4.77665837	4.924408595	4.979414616	4.993454829	4.974074442	5.14540677	4.992987928
Down	ENSRNOG00000025273	-3.30674017	7.50E-06	AABR07068728.1	9q38	protein_coding	4.102469047	4.115267648	4.05899466	4.126873568	3.866899557	3.934031887	3.868262753	3.882379609	4.184220215	4.090960178	4.035826497	3.959930869
Down	ENSRNOG00000001963	-3.30601021	1.89E-02	Mx2	11q12	protein_coding	5.954832883	5.887145216	4.870554226	4.901223483	4.997177359	4.997305322	4.902519118	4.870512491	5.668444375	5.810877859	5.191069037	5.096563849
Down	ENSRNOG00000002434	-3.290589359	8.25E-03	Tmem100	10q26	protein_coding	3.62419195	3.636018104	3.566083011	3.570318672	3.527659343	3.53327905	3.518055744	3.531381224	3.748504576	3.72885051	3.935950359	3.891540878
Down	ENSRNOG00000017063	-3.274260948	9.35E-08	Fcna	3p13	protein_coding	7.125046743	7.19411717	6.627149088	6.43565289	5.849422652	5.985911407	6.047865418	6.157915574	7.159484743	7.178271612	7.349647404	7.197379695
Down	ENSRNOG00000017117	-3.26986725	9.08E-02	Ybx2	10q24	protein_coding	3.913499296	4.061425857	3.935477848	3.902369442	3.888582688	3.924851217	3.889606965	3.891485416	4.609705995	4.77616117	4.185427508	4.195947652
Down	ENSRNOG00000020203	-3.266363436	6.56E-02	Ptpn20	16p16	protein_coding	3.633370231	3.67982759	3.666083817	3.645821671	3.633203843	3.636352929	3.633939232	3.635289956	3.921505334	4.033060871	4.196129785	4.229071306
Down	ENSRNOG00000029663	-3.263057898	6.68E-02	Il1rapl1	Xq21	protein_coding	1.84957301	1.850066265	1.857601877	1.840981765	1.831303648	1.831872693	1.831435954	1.831679888	1.957783723	1.911394951	1.897103505	1.925365399
Down	ENSRNOG00000002468	-3.261175097	9.51E-03	Tnr	13q22	protein_coding	7.871086563	7.661115004	6.073187572	6.116739629	6.04519323	5.996387259	5.96916552	5.743947328	7.163596607	7.072912295	5.742136801	5.75699321
Down	ENSRNOG00000048782	-3.259952729	2.51E-10	Wnt7a	4q34	protein_coding	6.24052846	6.223972355	6.235722419	6.370520642	5.251874965	5.481951426	5.25490348	5.22730616	5.409826045	5.188702404	5.182296672	5.153444822
Down	ENSRNOG00000020057	-3.233021446	7.79E-02	Tex101	1q21	protein_coding	2.737499343	2.708361287	2.610847992	2.611776438	2.628799377	2.602987077	2.602238992	2.602656851	2.707973938	2.731568223	2.736991446	2.696801616
Down	ENSRNOG00000032669	-3.207717565	1.04E-04	Serpina1	6q32	protein_coding	2.653672041	2.619434712	2.619584587	2.645290826	2.490386862	2.506043434	2.500857713	2.503757396	2.482386458	2.481484382	2.481607335	2.482378783
Down	ENSRNOG00000015035	-3.196489765	3.78E-05	Myo7b	18p12	protein_coding	4.27639407	4.410854902	4.060113061	4.089226478	3.966739026	3.953887449	3.910468214	3.937014941	4.01760697	4.076085824	4.01124831	4.148865529
Down	ENSRNOG00000018715	-3.183791758	1.25E-02	Clec10a	10q24	protein_coding	5.034389423	4.926640054	4.734013678	4.710166009	4.721373306	4.740275571	4.710850721	4.700068527	5.923449686	5.970443616	5.701533598	5.625442271
Down	ENSRNOG00000042411	-3.147187451	3.10E-23	Rps6ka1	5q36	protein_coding	6.806741955	6.685339103	6.641957164	6.616641483	5.826755109	5.849370521	5.941205934	5.961626546	6.859444298	6.876994906	6.612699541	6.605947061
Down	ENSRNOG00000018019	-3.143488836	1.53E-05	Hspa12a	1q55	protein_coding	4.909152749	4.906788343	4.484705699	4.528238494	4.269347475	4.256303543	4.286435404	4.299254538	4.272216099	4.21823563	4.338205769	4.37523614
Down	ENSRNOG00000020952	-3.134620281	5.01E-02	Cgn	2q34	protein_coding	3.472020902	3.473201749	3.440253213	3.463418666	3.440528924	3.432369061	3.430571546	3.43157679	3.87593568	3.756260097	3.775829189	3.729539372
Down	ENSRNOG00000018414	-3.119925872	2.09E-02	Csf1r	18q12.1	protein_coding	4.805301188	4.80574763	4.448576103	4.451511096	4.438087159	4.432226078	4.475358352	4.483521721	4.908395719	5.157736745	5.063753028	5.013121052
Down	ENSRNOG00000005711	-3.112356459	2.56E-06	Ptprd	5q31	protein_coding	4.467151709	4.443586315	4.233275953	4.232886528	4.020807068	3.972979717	3.936163598	3.941903205	3.988457806	3.944943852	3.936231312	3.905131886
Down	ENSRNOG00000058436	-3.112184061	5.42E-05	LOC108348215	1q12	protein_coding	3.933841532	3.914211763	3.775248508	3.769522353	3.687848018	3.672485455	3.635264648	3.658066913	3.79636686	3.842777791	3.754646812	3.742604066
Down	ENSRNOG00000026065	-3.080765236	2.03E-07	Slit1	1q54	protein_coding	3.540955046	3.590203368	3.582534718	3.58037975	3.311093184	3.306440831	3.343722904	3.362273544	3.293525375	3.311918126	3.302539759	3.306975798
Down	ENSRNOG00000006557	-3.036957732	1.57E-12	Cyfip2	10q21	protein_coding	7.736776208	7.55993574	6.965239084	6.976138381	6.331807129	6.352793853	6.382220222	6.204175558	7.291706876	7.169717416	7.087760921	7.061459143
Down	ENSRNOG00000006527	-3.028223816	1.71E-07	Slc6a1	4q42	protein_coding	4.110639534	4.213085735	3.967752955	4.116814387	3.809138783	3.805323352	3.834095285	3.764325558	3.832629072	3.820946364	3.804003089	3.806914318
Down	ENSRNOG00000025111	-3.017481673	6.09E-04	Nfkbid	1q21	protein_coding	3.653851194	3.58583768	3.602552618	3.637914723	3.457554042	3.459500534	3.468212528	3.536215162	3.704526277	3.592997339	3.624114754	3.602157733
Down	ENSRNOG00000064204	-3.005391185	9.26E-02	NA	NANA	NA	2.002246726	1.993791273	2.001305925	2.003503169	1.975050063	1.975676891	1.984889522	1.975464509	2.046929938	2.126961461	2.031742661	2.069056583
Down	ENSRNOG00000060193	-2.987256715	9.96E-06	Prr29	10q32.1	protein_coding	3.749443321	3.728438402	3.68918782	3.611320818	3.503732762	3.525885893	3.496650321	3.51073293	3.606320583	3.557869229	3.525079235	3.616712067
Down	ENSRNOG00000018250	-2.978025695	1.64E-02	Tnni3	1q12	protein_coding	2.508502509	2.467150622	2.344101204	2.367054765	2.317818376	2.30314915	2.320154666	2.290219246	2.29061245	2.299549713	2.289850681	2.31631652
Down	ENSRNOG00000008869	-2.976338664	2.31E-19	Ppp1r9a	4q13	protein_coding	6.570342501	6.468288936	6.219410669	6.205320775	5.454068658	5.305496839	5.298245991	5.345347338	5.028461191	5.014032086	5.016030522	5.028340644
Down	ENSRNOG00000047977	-2.968769853	1.08E-03	Tcim	16q12.5	protein_coding	5.795792015	5.736234147	5.149855482	5.238409088	5.047039951	5.100433754	5.011456316	5.010764474	5.892953964	5.817478656	5.325965526	5.155734147
Down	ENSRNOG00000035576	-2.965134871	7.66E-03	Mir27b	17p14	miRNA	2.472687486	2.467932029	2.38111566	2.402573085	2.364513626	2.350589994	2.347688498	2.338342476	2.409913224	2.37444859	2.394563618	2.375021732
Down	ENSRNOG00000003486	-2.934814272	1.53E-04	Mnda	13q24	protein_coding	9.937508331	10.07002522	10.62559052	10.61470501	7.914532543	8.010329153	9.091861523	9.138807096	10.68611955	10.75951174	11.2418709	11.28524266
Down	ENSRNOG00000025645	-2.914880919	1.19E-04	Abca13	14q21	protein_coding	4.721930069	4.834800154	4.454013024	4.432972703	4.250924534	4.154336519	4.149406757	4.147242191	4.083092554	4.078793139	4.115245857	4.156519159
Down	ENSRNOG00000033338	-2.906057795	3.55E-04	Gimap6	4q24	protein_coding	5.138695539	5.172225443	4.998271867	5.217613006	4.949799861	4.973521879	5.009013469	4.944838499	6.627194114	6.560502937	6.693128793	6.553683742
Down	ENSRNOG00000057044	-2.901984336	1.15E-05	Garnl3	3p11	protein_coding	5.689482503	5.695288122	6.12034553	6.260689402	5.149530186	5.266024889	5.359032124	5.21252421	5.601189298	5.330035284	5.181432462	5.284035051
Down	ENSRNOG00000017606	-2.886337108	1.51E-02	P2rx1	10q24	protein_coding	3.4782338	3.552033103	3.22750975	3.324669499	3.219132854	3.211325538	3.202729877	3.195814277	3.238154586	3.276890789	3.181785075	3.172585359
Down	ENSRNOG00000013251	-2.885879204	2.68E-02	Trim24	4q22	protein_coding	3.660550041	3.643737187	3.591100073	3.604535795	3.561027409	3.5772394	3.572752427	3.575263185	4.018720865	3.952289045	3.865452097	3.795881854
Down	ENSRNOG00000032353	-2.869574144	2.26E-02	Mmp1	8q11	protein_coding	3.317992981	3.346153832	3.34622767	3.314213533	3.2002178	3.201870617	3.231050685	3.246804119	3.227917349	3.275979264	3.484329767	3.418612295
Down	ENSRNOG00000014075	-2.852911171	6.11E-02	Clybl	15q25	protein_coding	2.07623094	2.00634243	1.9759719	1.981460897	1.942060318	1.905987565	1.905493446	1.928375801	1.906060637	1.905407645	1.90549669	1.906055085
Down	ENSRNOG00000003870	-2.843835394	9.67E-04	C1qtnf2	10q21	protein_coding	2.73565078	2.693445345	2.686505722	2.742475683	2.60718515	2.599504516	2.563368608	2.574737898	2.576507442	2.572536237	2.573078283	2.564191238
Down	ENSRNOG00000009822	-2.84337341	1.28E-02	Tlr2	2q34	protein_coding	2.036690013	1.981278934	2.009862611	1.99984812	1.91799715	1.942287221	1.93733425	1.929321238	1.930932169	1.918056524	1.946808862	1.930901459
Down	ENSRNOG00000062002	-2.83625256	1.76E-03	Kcna3	2q34	protein_coding	4.029068481	3.98351286	4.00219504	4.046571695	3.761337195	3.719084661	3.828033663	3.751044941	3.743901013	3.735753637	3.801784725	3.857401917
Down	ENSRNOG00000013324	-2.822575941	1.35E-03	Cdh5	19p14	protein_coding	3.099247649	3.054569705	3.079630145	3.097490296	2.974683807	2.96111452	2.967496431	2.970559392	3.086545795	2.966542885	3.058165308	3.020687848
Down	ENSRNOG00000020699	-2.819617875	1.29E-05	Cd37	1q22	protein_coding	5.68819712	5.725914278	5.077235237	5.088869685	4.750313181	4.837933226	4.876151639	4.846549919	4.881614717	4.838131432	4.781356609	4.759404503
Down	ENSRNOG00000010600	-2.813925672	1.78E-02	Cysrt1	3p13	protein_coding	2.133315868	2.071040166	2.067047186	2.063582544	2.016944507	2.011675907	2.018458424	1.999524825	2.012084134	2.008433059	2.055602235	2.024118478
Down	ENSRNOG00000016414	-2.811700084	2.42E-08	Slc22a17	15p13	protein_coding	5.510360362	5.498031598	5.322190119	5.360118532	5.099867566	5.066444815	5.10630855	5.170451823	5.995717945	5.813772277	6.114822821	6.048271453
Down	ENSRNOG00000025119	-2.806307339	5.25E-02	Fmo9	13q23	protein_coding	5.058111014	4.98743255	4.67991692	4.729144377	4.482752373	4.487899925	4.572201229	4.662589106	5.013738921	5.182942055	4.697754103	4.58528707
Down	ENSRNOG00000033837	-2.798948057	9.77E-07	Cdh9	2q21	protein_coding	5.77423295	5.85073532	5.221883878	5.249596402	4.804614564	4.807298344	4.933712125	4.830472315	4.671233383	4.65456439	4.642956181	4.636159727
Down	ENSRNOG00000047194	-2.787780276	1.82E-06	Arl13b	7q11	protein_coding	4.599220235	4.610657392	4.313796717	4.291338048	4.060456065	4.082931801	4.047541347	4.023444872	3.959761561	3.955899424	3.956428447	3.959728888
Down	ENSRNOG00000006958	-2.786705238	6.63E-03	AC126572.1	12p11	protein_coding	4.191380935	4.146053231	4.022518992	3.960277066	3.776055513	3.862481647	3.696558825	3.723027418	3.713291317	3.728214889	3.707870079	3.699008212
Down	ENSRNOG00000009871	-2.770633356	2.43E-14	Piwil2	15p11	protein_coding	7.109300088	7.156126584	6.826651451	6.71940235	6.165287239	6.288313007	6.172885252	6.152117049	8.009856297	7.849457934	8.299322793	8.278389044
Down	ENSRNOG00000051237	-2.763459549	1.46E-08	AC120712.2	1q21	unprocessed_pseudogene	5.213836679	5.419986754	5.00312393	5.060788333	4.74569818	4.74111908	4.801977706	4.756004038	4.977892328	4.906406536	4.908253752	5.005881591
Down	ENSRNOG00000061160	-2.759590637	1.67E-02	Htra4	16q12.4	protein_coding	3.436619679	3.455801239	3.374701343	3.395743493	3.375202119	3.361965271	3.348613314	3.349326398	3.623206335	3.541250905	3.600519542	3.596121773
Down	ENSRNOG00000016479	-2.751483406	4.77E-04	Plekhg4	19q12	protein_coding	11.24016063	11.23787865	8.922997368	8.906093289	8.963217339	8.980133548	8.630460016	8.454915708	8.377751704	8.450765287	8.292345035	8.335963618
Down	ENSRNOG00000004351	-2.743162347	3.56E-06	Slc25a29	6q32	protein_coding	4.689222569	4.736665256	4.887798621	4.89624605	4.322585728	4.302786353	4.466315201	4.405990334	4.358906044	4.345262311	4.390144025	4.317997617
Down	ENSRNOG00000022704	-2.738688543	8.93E-02	Esyt3	8q31	protein_coding	6.574971746	6.527130705	5.479193188	5.525465655	5.78455699	5.572511446	5.366574467	5.358580335	6.474350805	6.541674915	6.347535844	6.128222613
Down	ENSRNOG00000008031	-2.737634075	5.94E-09	Cacna2d4	4q42	protein_coding	5.248742279	5.070145187	5.042692912	5.202758513	4.658229034	4.659752978	4.788536799	4.687503902	4.880187443	4.727638842	4.806333397	4.783713643
Down	ENSRNOG00000064499	-2.725327097	7.13E-03	NA	NANA	NA	3.456000431	3.483339315	3.394809186	3.39857446	3.369154044	3.376734874	3.361253682	3.352195574	3.617053498	3.572883141	3.581597473	3.532109278
Down	ENSRNOG00000018262	-2.718588812	3.66E-13	Ampd3	1q33	protein_coding	9.555711056	9.53869766	8.940007656	8.890854699	7.89299334	8.024990511	7.871544218	7.821814391	10.71637079	10.59169378	9.941992037	9.959106063
Down	ENSRNOG00000005818	-2.711828681	6.65E-02	RGD1563349	4q12	protein_coding	2.887322543	2.871248791	2.631162549	2.652308274	2.640922183	2.635677071	2.662794904	2.645819628	2.674493824	2.670506611	2.632394775	2.674380061
Down	ENSRNOG00000025998	-2.710780687	2.63E-13	AABR07045485.1	20q13	protein_coding	6.99850961	6.844679395	6.787775877	6.789427914	6.160650041	6.191477155	6.023970127	6.004032766	8.380795594	8.307418735	8.819324695	8.920061665
Down	ENSRNOG00000065043	-2.701582081	5.07E-03	NA	NANA	NA	3.674931676	3.736935738	3.706304279	3.686564738	3.656532808	3.622749274	3.630978538	3.62206702	3.861483013	3.911868354	3.94223887	3.947818259
Down	ENSRNOG00000031306	-2.69312237	4.42E-05	Zfp804b	4q12	protein_coding	5.679232469	5.594190516	5.190390829	5.227155958	4.932836316	4.983952231	5.07608777	4.973468526	5.095190668	5.364970465	5.41879701	5.293161549
Down	ENSRNOG00000059330	-2.687509126	1.64E-09	AABR07004549.1	1q31	lincRNA	5.42672009	5.361975198	5.580898384	5.549412171	4.863276588	4.942318097	4.828732838	4.715222215	4.679860301	4.652314102	4.679589908	4.647123275
Down	ENSRNOG00000015024	-2.677775266	1.01E-15	Mcoln3	2q44	protein_coding	7.111424908	7.00773474	7.400822212	7.280958683	6.011253871	5.97790747	6.234207442	6.315533142	6.124969096	6.083015756	5.998834846	6.046188777
Down	ENSRNOG00000029889	-2.673891945	2.97E-02	Clca4	2q44	protein_coding	2.460958484	2.54979654	2.496993052	2.473168252	2.373899365	2.3747241	2.421374324	2.406877361	2.399229836	2.383264102	2.4122004	2.374810637
Down	ENSRNOG00000033087	-2.664633449	3.76E-03	Cdh23	20q11	protein_coding	4.77535998	4.758701469	4.40731451	4.471278262	4.427286673	4.409238344	4.362215749	4.366826448	4.888923229	4.774460218	4.702061136	4.615955436
Down	ENSRNOG00000003954	-2.632810343	1.68E-06	Il2rg	Xq22	protein_coding	8.128216252	8.240391108	7.276734441	7.074685473	6.432988633	6.539986701	6.537099036	6.472902972	6.01538798	6.224013557	5.903167617	5.916905753
Down	ENSRNOG00000005271	-2.632240293	3.99E-02	Rapgef5	6q33	protein_coding	4.808892247	4.6914723	5.396064124	5.344120987	4.450040322	4.432383272	4.671180473	4.741117356	4.567863112	4.475147171	4.547832509	4.567561492
Down	ENSRNOG00000006970	-2.630773059	3.20E-03	Ntn3	10q12	protein_coding	3.106063831	3.173866998	3.158508559	3.152049842	3.044577591	3.051794288	3.036628343	3.060101217	3.175924787	3.203104467	3.07459766	3.099554918
Down	ENSRNOG00000011156	-2.627712476	4.53E-15	Clstn3	4q42	protein_coding	7.772052145	7.736175073	7.400308707	7.49942459	6.578529386	6.505237095	6.7483124	6.589901673	7.630205251	7.476030133	7.169219307	7.174101878
Down	ENSRNOG00000020125	-2.62178839	3.34E-03	Cd79a	1q21	protein_coding	3.463032661	3.586568344	3.357102618	3.313402277	3.263072112	3.289082	3.266331536	3.237913353	3.338720396	3.254818202	3.276328708	3.303009819
Down	ENSRNOG00000011550	-2.59430275	3.11E-17	Kcnab2	5q36	protein_coding	5.436948212	5.442041067	5.448606392	5.369895681	5.009041858	4.948075525	5.010315639	5.018049813	5.309646135	5.265814447	5.194673849	5.25734118
Down	ENSRNOG00000012575	-2.593322111	1.55E-02	Fat2	10q22	protein_coding	4.837019629	4.893658901	4.996838458	5.012780149	4.835702961	4.836513421	4.860674697	4.851969108	6.60977569	6.575562943	6.439955233	6.502746955
Down	ENSRNOG00000001570	-2.592260405	9.75E-02	LOC100363136	11q11	protein_coding	3.036853095	3.130677979	3.288306901	3.342770183	2.997262789	2.998804008	3.069276716	3.078893507	3.012479228	3.027682087	3.059538512	3.012438206
Down	ENSRNOG00000006052	-2.586205638	5.28E-02	Sulf2	3q42	protein_coding	3.216970903	3.259213772	3.181590938	3.162755667	3.124152865	3.125506396	3.088837402	3.100449151	3.288044979	3.329294852	3.145800025	3.102381571
Down	ENSRNOG00000018241	-2.56469709	5.63E-03	Ank1	16q12.5	protein_coding	4.58545059	4.489862594	4.238570918	4.172850707	4.159292523	4.20257732	4.143053704	4.160301979	4.543283261	4.296164305	4.337464283	4.400826866
Down	ENSRNOG00000016978	-2.558990662	5.48E-04	LOC308990	1q37	protein_coding	4.968259953	5.079473038	4.630971533	4.609383696	4.565121275	4.494246186	4.535177542	4.536211773	4.849128753	4.833719662	4.72251319	4.696138805
Down	ENSRNOG00000052499	-2.557808937	6.95E-02	Rab27a	8q24	protein_coding	4.434527465	4.40223416	4.324162217	4.340118625	4.311750563	4.351855852	4.327160173	4.316108674	5.139467699	5.254626659	5.170269595	4.943211182
Down	ENSRNOG00000020478	-2.552054237	4.47E-05	Camk4	18p12	protein_coding	3.408966786	3.420718446	3.360395644	3.417139183	3.225427033	3.258589069	3.246548564	3.221455039	3.236806227	3.226447097	3.282934661	3.224720555
Down	ENSRNOG00000001295	-2.538479378	9.78E-05	S100b	20p12	protein_coding	3.902382224	3.797114383	3.982135637	4.10036212	3.684861718	3.69337732	3.729129531	3.664041901	3.642640579	3.686958202	3.669379654	3.682406634
Down	ENSRNOG00000019035	-2.534810442	1.86E-02	Trpm8	9q35	protein_coding	3.178613771	3.116016706	3.086492236	3.108717329	3.034379535	3.082949609	3.054098322	3.035258214	3.152257092	3.140464295	3.186784489	3.26188367
Down	ENSRNOG00000062859	-2.527980197	2.08E-03	NA	NANA	NA	3.248014298	3.259286718	3.20519808	3.230096453	3.123192283	3.109747307	3.09665842	3.1613482	3.158019471	3.168490594	3.240364514	3.22455055
Down	ENSRNOG00000012482	-2.520863179	5.60E-04	Ndrg4	19p13	protein_coding	9.338050996	9.245896341	7.776881337	7.841879155	7.592937068	7.861623218	7.195386576	7.437093111	9.91938068	9.906538748	9.599352976	9.509267449
Down	ENSRNOG00000003550	-2.519331778	1.16E-07	Acbd6	13q21	protein_coding	5.684960905	5.687826855	5.76282199	5.734155686	5.40819251	5.379413451	5.23404031	5.267252516	6.126646373	6.172281953	5.956887749	5.94866186
Down	ENSRNOG00000031773	-2.515338375	6.60E-02	Cngb1	19p13	protein_coding	3.643185082	3.699407839	3.556289064	3.588708138	3.585915476	3.562144517	3.547060122	3.54805583	3.806206648	3.860813864	3.835650545	3.94311843
Down	ENSRNOG00000010529	-2.513256495	2.91E-13	Thbs2	1q12	protein_coding	11.4773044	11.28343825	10.53178315	10.54093864	9.547170827	9.597626475	9.712872408	9.717144117	12.67796664	12.62850832	12.87354161	12.81893992
Down	ENSRNOG00000016671	-2.507507798	2.01E-03	Dtna	18p12	protein_coding	4.029324876	4.139976043	3.784611142	3.849136682	3.727241874	3.6347666	3.636002058	3.678389783	3.593781562	3.591084329	3.591453238	3.593758705
Down	ENSRNOG00000016945	-2.506819859	2.45E-02	Pla2g2a	5q36	protein_coding	6.805735946	6.781891382	6.625680259	6.666337394	5.768960374	5.777592952	6.177014148	6.242553943	6.677187714	6.458796782	7.285822837	7.445243174
Down	ENSRNOG00000004989	-2.460060601	1.15E-02	Cst8	3q41	protein_coding	2.564674189	2.559664776	2.590333721	2.528373507	2.437470077	2.496517544	2.456939143	2.459829719	2.474824501	2.456039313	2.456973145	2.438424707
Down	ENSRNOG00000028630	-2.454381852	3.57E-06	Ksr2	12q16	protein_coding	7.127014323	7.102974806	6.437525118	6.473080613	6.012944192	6.19787539	6.082407979	6.252115041	7.391615039	7.213446334	7.257784838	7.326112459
Down	ENSRNOG00000014610	-2.452864967	1.20E-02	Anpep	1q31	protein_coding	9.758197166	9.789983392	8.085067121	8.046512402	8.014308296	8.128507151	7.588636608	7.583901863	9.666008696	9.19602372	8.024755871	7.952179388
Down	ENSRNOG00000038784	-2.423236378	4.19E-02	Piezo2	18q12.1	protein_coding	2.701630938	2.695542248	2.657769779	2.63450655	2.63268722	2.630723232	2.606122754	2.60654185	2.743841867	2.735467915	2.715812053	2.666833635
Down	ENSRNOG00000049361	-2.418899186	9.27E-06	Gas7	10q24	protein_coding	6.843582864	6.808776844	7.598939728	7.416046263	6.151951242	6.143942477	6.490278319	6.445226887	6.500239407	6.518526104	6.829881734	6.730647724
Down	ENSRNOG00000069516	-2.414113931	3.07E-03	NA	NANA	NA	4.77351815	4.713880753	5.360628914	5.300045576	4.504672396	4.581440178	4.617809503	4.733862538	4.598531144	4.56067284	4.521638058	4.611225967
Down	ENSRNOG00000036703	-2.412890375	1.29E-03	Itgax	1q37	protein_coding	6.80160338	6.573752432	5.944512393	5.897360906	5.799271825	5.750024204	5.779659877	5.766411867	7.014705299	6.803168802	6.251633114	6.305729342
Down	ENSRNOG00000064936	-2.405647931	4.89E-02	NA	NANA	NA	2.369829034	2.379964219	2.368045254	2.363169824	2.325235694	2.340851353	2.316399102	2.327737433	2.453707867	2.379366043	2.399984472	2.388339036
Down	ENSRNOG00000016483	-2.402778397	7.51E-02	Myo16	16q12.5	protein_coding	2.705825171	2.662900644	2.616927913	2.648487055	2.540456634	2.553376326	2.559970203	2.604857746	2.541493249	2.568163034	2.56950136	2.635033334
Down	ENSRNOG00000001544	-2.390658003	1.82E-02	Cyyr1	11q11	protein_coding	3.990217654	3.970288414	3.640617148	3.577311324	3.522391663	3.554108797	3.51595832	3.604083962	3.47320932	3.47068558	3.471030775	3.487674803
Down	ENSRNOG00000000906	-2.38853545	5.26E-03	Medag	12p11	protein_coding	5.674748868	5.707791183	6.550844209	6.36026599	5.543753455	5.811500106	5.567464893	5.721242695	10.14726031	10.09190379	9.701694958	9.73561022
Down	ENSRNOG00000058111	-2.383965708	4.33E-03	Itga2	2q14	protein_coding	4.838362821	4.78821897	4.886646011	4.785524309	4.504100079	4.567288791	4.628249479	4.547754716	4.689158152	4.631295906	5.03492169	5.127178205
Down	ENSRNOG00000045560	-2.37819405	2.94E-03	Gvin1	1q33	protein_coding	4.125440596	4.071354466	3.923808301	3.964173157	3.714888359	3.717346734	3.718479461	3.864746687	3.705302218	3.696027545	3.718557033	3.677716422
Down	ENSRNOG00000065273	-2.375516103	8.03E-02	NA	NANA	NA	6.49497909	6.455484104	5.130904758	5.104317713	5.415156376	5.35736225	5.153964814	4.980458806	5.29845209	5.226474187	4.950635728	4.961066108
Down	ENSRNOG00000005003	-2.348341251	4.42E-02	Ptprn2	6q33	protein_coding	2.952274499	2.971776561	2.837067299	2.806486611	2.812366956	2.783584343	2.757898326	2.792243612	2.856181009	2.777036512	2.797669784	2.82098061
Down	ENSRNOG00000038328	-2.336332803	8.98E-02	Gjc2 ENSRNOG00000038328	10q22	protein_coding	4.189425519	4.316155659	4.107592297	4.159483401	4.131692042	4.105027204	4.111149319	4.087285889	5.037573287	4.846952176	4.352444918	4.436065668
Down	ENSRNOG00000026653	-2.335904128	9.46E-02	Hcar2	12q15	protein_coding	3.310707832	3.432142666	3.283220438	3.348177495	3.182056185	3.183527228	3.283975765	3.21571908	3.342251923	3.227993742	3.211384067	3.299853177
Down	ENSRNOG00000065208	-2.327827428	1.19E-03	NA	NANA	NA	8.399986337	8.284611506	9.029494122	9.035142407	7.148614052	7.09459097	7.943212055	7.916249303	9.626674831	9.470200151	10.18643622	10.16971358
Down	ENSRNOG00000001989	-2.327189671	6.07E-08	Alcam	11q21	protein_coding	8.794782228	8.741723249	8.431101905	8.404682457	6.807621325	6.888586217	7.584843981	7.476800997	6.172309538	6.067409445	6.154735435	6.094891127
Down	ENSRNOG00000069663	-2.318338578	3.22E-12	NA	NANA	NA	6.437459339	6.483378189	6.65229101	6.685036669	5.667746817	5.734152704	5.931550727	5.853216352	5.683810835	5.647659626	5.793594233	5.785709616
Down	ENSRNOG00000067855	-2.310464655	1.61E-03	NA	NANA	NA	3.964692836	3.943812165	3.741076788	3.955506309	3.698122824	3.691122998	3.749704117	3.69848185	3.787559325	3.754453214	3.702251469	3.798393705
Down	ENSRNOG00000014963	-2.308943932	4.89E-03	Adgrg1	19p13	protein_coding	7.499065898	7.577937516	8.47670551	8.402999551	6.852261355	6.579754974	7.2673629	7.381828643	8.567597699	8.66120714	9.420291043	9.412479978
Down	ENSRNOG00000065584	-2.293993598	2.75E-03	NA	NANA	NA	3.274599382	3.376213085	3.389991063	3.43956171	3.247548025	3.246091926	3.26870827	3.254346067	3.338728852	3.292930269	3.348384428	3.338488529
Down	ENSRNOG00000020164	-2.29067406	1.22E-04	Ifitm10	1q41	protein_coding	6.459725152	6.442711983	6.469968864	6.273702543	5.711725369	5.717943024	5.906364595	5.834145425	5.992845286	5.814092409	6.446597381	6.524107182
Down	ENSRNOG00000014652	-2.289968485	2.47E-02	Aqp8	1q36	protein_coding	6.778297098	6.715719065	5.412615782	5.483984487	5.347157871	5.555041163	5.479240528	5.638824545	5.459560342	5.215852418	5.321206467	5.54244723
Down	ENSRNOG00000003997	-2.279811843	9.83E-03	Pld5	13q25	protein_coding	4.125792605	3.963462525	3.786966906	3.809695381	3.739867544	3.694768531	3.611222144	3.639402339	3.619292838	3.599422256	3.589058101	3.6053683
Down	ENSRNOG00000017762	-2.276772281	4.33E-02	Cdhr5	1q41	protein_coding	4.921096319	5.003187587	4.279769004	4.349558632	4.27168965	4.227421881	4.390393769	4.330981501	4.258039112	4.187920047	4.247635527	4.350289673
Down	ENSRNOG00000020455	-2.270262744	7.53E-02	Cst6	1q43	protein_coding	3.177872431	3.188413649	3.398115628	3.319040038	3.140196611	3.132263077	3.171128521	3.209163154	3.195132511	3.205945425	3.288865386	3.285778334
Down	ENSRNOG00000021206	-2.268139602	6.52E-03	Plaat3	1q43	protein_coding	5.075334993	5.133493312	4.635937185	4.46665684	4.520163225	4.458054124	4.385295542	4.467866205	4.423225331	4.442845098	4.351585733	4.367719028
Down	ENSRNOG00000025520	-2.263397701	1.98E-03	Lbx1	1q54	protein_coding	4.70129461	4.619724446	4.71503073	4.768076623	4.535442655	4.588371589	4.587246987	4.596225481	5.355083786	5.451118809	5.109664899	5.268091284
Down	ENSRNOG00000005580	-2.262114388	7.63E-05	Itgb4	10q32.1	protein_coding	9.104092507	9.213240032	8.606543553	8.492861101	7.258350637	7.365344116	7.976809527	7.840611828	7.448628056	7.191262338	7.930487737	7.977129046
Down	ENSRNOG00000051536	-2.259998986	1.84E-07	Rfx4	7q13	protein_coding	6.1323365	6.266942422	6.01029103	5.939743313	5.606234348	5.591023656	5.612169261	5.628290048	6.448389051	6.314623826	5.977246327	6.000942463
Down	ENSRNOG00000032350	-2.239242267	5.51E-04	Kcnip4	14q11	protein_coding	6.317964407	6.392546744	5.881932311	5.818010033	5.635713585	5.815082742	5.7180823	5.560907275	7.982938287	8.042942665	7.751341369	7.73416513
Down	ENSRNOG00000014532	-2.237652077	1.16E-03	Lbp	3q42	protein_coding	6.435170612	6.484728102	6.55226294	6.559177395	5.736524194	5.93665138	5.911151653	5.958103911	6.100472945	5.924052964	6.772113468	6.835691706
Down	ENSRNOG00000010872	-2.234869358	4.84E-02	Ckb	6q32	protein_coding	3.392010915	3.447325132	3.371792631	3.366787355	3.316281583	3.38047904	3.316711867	3.32930641	3.633528141	3.549940386	3.494756539	3.527652351
Down	ENSRNOG00000004040	-2.226582479	4.41E-02	Abca8	10q32.1	protein_coding	3.589296486	3.637905896	3.459187029	3.38199838	3.399062218	3.400833498	3.412094818	3.385814949	3.600657306	3.530808681	3.468499719	3.42661224
Down	ENSRNOG00000007288	-2.217643419	4.27E-02	M1ap	4q34	protein_coding	2.736512412	2.802131996	2.733215372	2.661279426	2.659457572	2.657512046	2.652231494	2.655184261	2.770601322	2.695893643	2.680469866	2.658231909
Down	ENSRNOG00000012546	-2.21463576	3.67E-04	Frmpd1	5q22	protein_coding	5.328158449	5.286389558	5.239756156	5.171907079	4.964136089	4.942942723	4.979985428	5.136470217	5.552896776	5.733526139	5.650051132	5.719601993
Down	ENSRNOG00000029514	-2.208993272	1.37E-02	Slc26a9	13q13	protein_coding	4.344391535	4.268938741	4.165726201	4.191234433	4.135106651	4.156538038	4.159510835	4.165542618	4.545871117	4.716202121	4.622786756	4.621270485
Down	ENSRNOG00000033983	-2.207168636	6.84E-02	Sohlh1	3p13	protein_coding	4.67377775	4.672502475	4.432719882	4.416780169	4.423690555	4.483972778	4.371679599	4.387011901	4.922008742	5.072010009	4.868283479	4.857037516
Down	ENSRNOG00000000036	-2.20210749	1.99E-02	Klhdc8a	13q13	protein_coding	6.010271829	5.996511793	5.216044355	5.285432781	5.339957496	5.267488453	5.107806361	5.088386444	5.571894403	5.528161136	5.289649048	5.27407867
Down	ENSRNOG00000002387	-2.200616609	6.53E-04	Tceal1	Xq32	protein_coding	4.564884128	4.57818849	4.472630406	4.564711342	4.387173434	4.401653284	4.3682077	4.456355826	4.933059588	4.994333545	4.790639371	4.772566984
Down	ENSRNOG00000017020	-2.200554051	7.09E-06	Inpp5d	9q35	protein_coding	6.603071476	6.610922048	6.066883844	6.082187785	5.700729853	5.795155851	5.677418878	5.766819356	6.036496351	5.717756915	5.818179553	5.964877742
Down	ENSRNOG00000049484	-2.194784362	1.47E-11	Atp9a	3q42	protein_coding	10.21118908	10.17222568	9.793725039	9.722379972	8.74673599	8.615810074	8.579613787	8.452430488	7.952459819	8.009733589	7.619385234	7.48134047
Down	ENSRNOG00000068983	-2.1768803	1.57E-02	NA	NANA	NA	2.488267847	2.466132895	2.529592549	2.540623957	2.394846196	2.389755194	2.415205133	2.430860582	2.377892191	2.377054249	2.377168455	2.377885061
Down	ENSRNOG00000021984	-2.174202471	7.70E-03	Rgs7	13q24	protein_coding	2.774264929	2.83194954	2.705982439	2.73027896	2.664210724	2.644243874	2.648595852	2.652911408	2.64505096	2.656571445	2.638804345	2.619651581
Down	ENSRNOG00000014363	-2.169440745	1.34E-04	Arhgef3	16p16	protein_coding	5.19870066	5.309745257	4.930506857	4.829186576	4.681989842	4.689324706	4.720350072	4.741552208	4.838298153	4.748724337	4.682576193	4.728684462
Down	ENSRNOG00000027350	-2.166719837	1.86E-05	Tns4	10q31	protein_coding	9.456649479	9.469905188	8.789118521	8.757255466	7.736958201	7.857051226	8.206686581	8.22637785	9.050030231	8.738982122	9.721901389	9.637559958
Down	ENSRNOG00000005176	-2.16110034	1.55E-02	Map7d2	Xq14	protein_coding	4.40099005	4.395286438	3.946757826	4.064421441	3.921159878	3.908046001	3.909436877	3.95645559	3.8136277	3.810363856	3.856271015	3.828221341
Down	ENSRNOG00000059865	-2.159870246	4.00E-02	Dnah12	16p16	protein_coding	2.944286885	2.861026768	2.747288759	2.724882201	2.694364671	2.737829886	2.706045931	2.710447955	2.689713924	2.714134643	2.696106099	2.714979386
Down	ENSRNOG00000021294	-2.1581596	4.27E-02	Mstn	9q22	protein_coding	3.902624313	3.904799413	3.927934978	3.853517254	3.830045978	3.836689517	3.865152826	3.821451951	4.255874774	4.419827238	4.178539814	4.124508344
Down	ENSRNOG00000007359	-2.156030315	5.33E-02	Gca	3q21	protein_coding	5.191566737	5.252711437	4.802436567	4.911454527	4.954088073	4.719828006	4.721429016	4.728030714	5.331793977	5.286466258	5.012129596	5.10224869
Down	ENSRNOG00000007049	-2.150803262	5.27E-02	Bcl11a	14q22	protein_coding	4.268120275	4.366287231	3.806395046	3.85405952	3.836726511	3.887874177	3.804810946	3.755780715	3.761772969	3.759088506	3.727051954	3.732788828
Down	ENSRNOG00000004441	-2.149699816	3.30E-02	Fcmr	13q13	protein_coding	3.541178218	3.651133397	3.54623069	3.479917036	3.449009606	3.479161936	3.46046238	3.486620188	3.690173392	3.770121047	3.608674003	3.552571525
Down	ENSRNOG00000016361	-2.147275227	9.50E-07	Plcd4	9q33	protein_coding	8.78725624	8.937419057	8.884701747	8.780926973	7.331296613	7.290888224	7.944504189	8.075373145	8.051425477	8.143654487	8.214847248	8.1675348
Down	ENSRNOG00000012439	-2.142849239	4.12E-02	Bid	4q42	protein_coding	8.66693909	8.648801144	6.855407585	6.988864183	7.325715023	7.311636563	6.897983208	6.768084438	8.419519115	8.466547111	7.670264006	7.594238687
Down	ENSRNOG00000032378	-2.126298434	1.04E-04	Atp1a4	13q24	protein_coding	6.493276097	6.558576595	5.991000847	5.826363061	5.622763971	5.767120199	5.600878776	5.585468424	5.813597339	5.781624906	5.610123418	5.648266675
Down	ENSRNOG00000048838	-2.117088056	1.19E-05	Gjc1	10q32.1	protein_coding	7.304823263	7.293426688	6.865686792	6.789106766	6.428779563	6.595910369	6.297504815	6.228855432	7.125458163	7.228288678	7.560168087	7.508611318
Down	ENSRNOG00000016311	-2.107041414	4.86E-02	Slc6a2	19p11	protein_coding	2.211702674	2.133151743	2.153859476	2.151751058	2.096418691	2.094171998	2.107925796	2.070236242	2.08281514	2.088293065	2.069954355	2.094854693
Down	ENSRNOG00000027026	-2.100102577	6.08E-02	Jazf1	4q24	protein_coding	3.069507911	3.107012073	3.067308731	3.043946755	3.022924607	3.01807028	3.004305087	3.039229845	3.104096069	3.156505904	3.187764315	3.279431785
Down	ENSRNOG00000020138	-2.089563681	3.59E-02	Slc4a3	9q33	protein_coding	4.626771696	4.642212842	4.574109257	4.580769864	4.509518007	4.586969461	4.540482132	4.515103451	5.702923584	5.50442397	5.288814554	5.387976344
Down	ENSRNOG00000030763	-2.083169499	9.59E-04	Dpp4	3q21	protein_coding	7.413442437	7.29124411	7.021560525	7.073569246	6.232923928	6.199298126	6.642313222	6.76111294	7.270387467	7.481688626	7.315638517	7.325873867
Down	ENSRNOG00000006807	-2.079643068	6.08E-02	Aldob	5q22	protein_coding	2.722565302	2.697948002	2.812505248	2.824096784	2.651832859	2.688336393	2.708703374	2.674339364	2.689435676	2.688585886	2.708793634	2.735490132
Down	ENSRNOG00000010708	-2.077248936	1.70E-02	Gata4	15p12	protein_coding	3.631709027	3.650896246	3.686322422	3.759618758	3.577932969	3.570798005	3.607790473	3.634551117	3.818169831	3.76228947	3.842972321	3.780168766
Down	ENSRNOG00000042497	-2.075356986	1.62E-02	Mymx	9q12	protein_coding	4.874489429	4.853430147	4.526977784	4.508543515	4.528971994	4.499993781	4.460161302	4.468679071	4.899621667	4.880102957	4.737004397	4.628886556
Down	ENSRNOG00000001451	-2.070749287	5.25E-02	Fkbp6	12q12	protein_coding	5.05481327	5.274155753	4.9737358	5.152826791	4.934739219	5.061468727	5.025811358	4.952522178	6.712500248	6.934908671	7.284871022	7.085866594
Down	ENSRNOG00000003095	-2.063053311	3.61E-02	Fgfbp1	14q21	protein_coding	2.90911792	2.91212941	2.942183183	2.976367793	2.79933979	2.840832212	2.791369714	2.856149457	2.782632497	2.818157414	2.819905642	2.782622988
Down	ENSRNOG00000048256	-2.061548051	9.62E-04	Fam160a1	2q34	protein_coding	5.073749012	5.007708725	4.840437549	4.940158876	4.832374377	4.775410514	4.797058574	4.755973042	5.57985958	5.585819276	5.321302328	5.43997474
Down	ENSRNOG00000033573	-2.049046809	1.65E-02	Sgk2	3q42	protein_coding	4.25082808	4.238695878	4.229836094	4.268777034	3.96037937	3.939206536	4.03597155	4.115803938	3.987726522	4.056095562	3.982373349	3.951951983
Down	ENSRNOG00000054603	-2.044999539	8.46E-05	Pacsin1	20p12	protein_coding	4.47553699	4.387868724	4.359187264	4.25063891	4.140780934	4.178205819	4.137382908	4.158104484	4.279197878	4.24590484	4.269810287	4.157742959
Down	ENSRNOG00000068198	-2.042841777	2.90E-07	NA	NANA	NA	4.961737313	5.126698944	4.888865448	4.925147066	4.671809905	4.670078916	4.663578088	4.690105656	4.730064429	4.812553749	4.743227801	4.85065996
Down	ENSRNOG00000002768	-2.027722187	3.69E-02	Tmem114	10q12	protein_coding	3.990077684	3.993061417	3.949129928	3.92476302	3.869536338	3.886785564	3.903984299	3.921894158	4.141951153	4.198393581	4.451171992	4.343650526
Down	ENSRNOG00000068408	-2.026318695	3.25E-03	NA	NANA	NA	4.361901829	4.38292317	4.371365277	4.290890668	4.209503518	4.216134273	4.193047895	4.233838073	4.404213042	4.420232399	4.607630197	4.754871003
Down	ENSRNOG00000004483	-2.016916832	8.61E-03	Ptprr	7q22	protein_coding	5.352854503	5.322326982	5.617913152	5.581951477	4.970351521	4.873178064	5.113306744	5.08767074	4.819959256	4.849690192	5.012173554	5.035045552
Down	ENSRNOG00000020865	-2.015251841	7.60E-06	Ano1	1q42	protein_coding	6.659237873	6.561217872	6.253129195	6.251230719	5.9235307	5.834467723	5.651737263	5.597628849	5.488650738	5.465184478	5.615461766	5.567616898
Down	ENSRNOG00000025571	-1.991139886	7.70E-03	Il19	13q13	protein_coding	4.706896977	4.777445994	4.652556439	4.68420522	4.591550079	4.604430568	4.537093098	4.569414738	5.344146121	5.514647232	5.086889594	5.006418644
Down	ENSRNOG00000011151	-1.989262441	2.43E-03	Tenm4	1q32	protein_coding	4.888630382	4.721941396	5.165601869	5.093965791	4.484323594	4.704565692	4.637410878	4.580747411	4.484171335	4.476309385	4.511505982	4.537398355
Down	ENSRNOG00000013906	-1.983659203	1.95E-05	Gpat2	3q36	protein_coding	6.176983383	6.530777534	6.389907857	6.520361951	5.771997681	5.787181022	6.124559578	5.986341524	10.04899016	10.03225504	10.20597954	10.19519815
Down	ENSRNOG00000049614	-1.983381659	5.98E-02	AABR07028488.1	17q12.3	protein_coding	4.803940822	4.673546861	4.773789578	4.689724203	4.641624151	4.656862188	4.705709076	4.633984365	5.983229686	5.945929739	5.572311802	5.589019123
Down	ENSRNOG00000018276	-1.981144901	9.66E-03	Mgat4a	9q21	protein_coding	3.872038354	3.892814662	3.868810187	3.857258339	3.775442543	3.79144196	3.818360822	3.824886324	4.09318939	4.117212689	4.101459548	4.188949152
Down	ENSRNOG00000027592	-1.966852734	4.62E-03	Rerg	4q43	protein_coding	4.445473928	4.509729362	4.724751934	4.69825433	4.244939977	4.411817429	4.223392165	4.246973071	4.196102174	4.16854538	4.136787702	4.195958523
Down	ENSRNOG00000039976	-1.96025911	6.33E-02	Ptk7 ENSRNOG00000039976	9q12	protein_coding	3.460367447	3.404435193	3.372958926	3.369474679	3.328709344	3.327328825	3.310907698	3.347259685	3.490272007	3.66928595	3.452340326	3.377852677
Down	ENSRNOG00000003869	-1.941755064	4.82E-03	Sod3	14q11	protein_coding	11.577961	11.76822436	10.46960097	10.47322074	10.12120091	10.28579076	9.865325054	9.891593094	12.41496882	12.4613409	11.14746715	11.17004881
Down	ENSRNOG00000018122	-1.933404105	5.62E-02	Tspan17	17p14	protein_coding	8.733566908	8.750333601	7.552300325	7.620078201	7.508716831	7.476500386	6.670110252	6.821410687	6.061129334	6.014613124	5.820569012	5.876241453
Down	ENSRNOG00000005731	-1.928082212	3.07E-30	Birc3	8q11	protein_coding	8.09728895	8.322314067	8.027848194	8.076375728	7.259528046	7.185182571	7.247468979	7.247593879	7.558587419	7.551599321	7.431740351	7.413544108
Down	ENSRNOG00000060984	-1.924428269	3.21E-07	Dnah7	9q31	protein_coding	7.363281575	7.254650155	7.032766345	6.810795029	6.370808411	6.533713848	6.501385068	6.56721879	7.295586284	7.353956508	7.679967249	7.649316922
Down	ENSRNOG00000047503	-1.923114689	3.54E-02	Apoc3	8q22	protein_coding	3.510537539	3.539337615	3.524337225	3.496163074	3.436451703	3.469330339	3.448510942	3.430293169	3.706520674	3.755171651	3.595307557	3.519045397
Down	ENSRNOG00000055650	-1.921658424	1.10E-02	Pou2f2	1q21	protein_coding	5.615239729	5.705193407	6.02222861	6.083600219	5.454302884	5.40332275	5.619790982	5.630370867	6.367359042	6.407887507	6.702844089	6.750972648
Down	ENSRNOG00000008943	-1.919110488	8.39E-03	Penk	5q12	protein_coding	11.05881631	11.13569007	9.455309097	9.410712601	9.506998761	9.631069482	8.933191662	9.010819182	9.213750952	9.344975242	8.82516372	8.769831453
Down	ENSRNOG00000048431	-1.917593871	1.14E-09	Nynrin	15p13	protein_coding	6.625138205	6.476194511	6.350686069	6.409643358	6.050295757	5.980933775	5.99115518	5.893453181	6.939758899	6.836675163	6.700916559	6.626100702
Down	ENSRNOG00000003221	-1.911572616	4.98E-02	Myoc	13q22	protein_coding	3.127493619	3.065719656	2.969885402	2.940353216	2.945600635	2.920266875	2.902514248	2.927748338	2.957563879	2.901528845	2.922174041	2.957405232
Down	ENSRNOG00000047367	-1.905200311	2.54E-06	Card14	10q32.3	protein_coding	5.874555325	5.879847729	5.901722982	5.936699028	5.417082015	5.412379571	5.595058128	5.58535975	6.121572197	5.94943986	5.830856534	5.935475278
Down	ENSRNOG00000068537	-1.893138736	1.02E-04	NA	NANA	NA	9.20482475	9.257797979	9.254910065	9.170180074	7.886958078	7.68515033	8.600311686	8.332948747	8.597660592	8.711511218	9.253139387	9.164314655
Down	ENSRNOG00000020165	-1.889859686	5.42E-08	Ahsp	1q37	protein_coding	8.592995046	8.693956895	8.020424488	7.929946024	7.240843132	7.421082524	7.457447111	7.450383571	7.208170813	7.367956689	7.324534259	7.165661483
Down	ENSRNOG00000002540	-1.88386187	9.03E-02	Rhoh	14p11	protein_coding	3.745768159	3.843043569	3.70877521	3.653631034	3.676486666	3.657933061	3.614903043	3.59524019	3.873121737	3.91097601	3.754456917	3.695485149
Down	ENSRNOG00000023536	-1.8803757	7.53E-06	Adgrd1	12q13	protein_coding	5.960559035	6.009670485	6.217475286	6.10236104	5.539124416	5.622092444	5.779125775	5.822994526	8.192502483	8.309204661	8.385367742	8.376664235
Down	ENSRNOG00000012222	-1.87757823	2.89E-02	Cdh16	19p14	protein_coding	4.540587601	4.340685768	4.545021918	4.663600433	4.36133821	4.377671634	4.289010111	4.316235517	4.557342951	4.649076058	4.352864416	4.433771803
Down	ENSRNOG00000006075	-1.875138969	5.05E-02	Fez1	8q21	protein_coding	4.63724762	4.626410539	4.44147462	4.479861032	4.432525509	4.470702812	4.380876985	4.411032884	5.125035366	5.12452672	4.813724877	4.675236187
Down	ENSRNOG00000010347	-1.868645511	1.31E-02	Styk1	4q42	protein_coding	6.021332457	6.022194681	5.24092587	5.284955779	5.118830819	5.11291906	5.21088617	5.171344139	4.79182907	4.822027168	4.797731397	4.791750485
Down	ENSRNOG00000023195	-1.867557623	3.42E-12	Defb29	3q41	protein_coding	6.277556718	6.443419779	6.284802422	6.323293055	5.770057069	5.700185611	5.68117155	5.828863022	5.600073901	5.715802016	5.537304458	5.587882384
Down	ENSRNOG00000004679	-1.86645426	2.96E-03	Fign	3q21	protein_coding	5.973407567	5.869268711	5.302115724	5.474996324	5.20037446	5.030331607	5.250008343	5.089605201	4.800729343	4.791874807	4.793093578	4.800654847
Down	ENSRNOG00000043167	-1.854428599	1.55E-02	Itga9	8q32	protein_coding	3.065208103	3.121796219	2.982046189	3.00784019	2.905863857	2.931016044	2.94714113	2.903596124	2.869961826	2.87846409	2.868822915	2.895653688
Down	ENSRNOG00000059793	-1.852128428	9.09E-02	Rab37	10q32.1	protein_coding	3.198540147	3.175626002	3.146059555	3.113317949	3.102976815	3.142570149	3.103996497	3.105874036	3.322238978	3.263526824	3.278257747	3.243517972
Down	ENSRNOG00000035501	-1.840512521	1.88E-02	Mir24-2	19q11	miRNA	3.037157467	3.063612166	3.047517731	2.967620764	2.954869439	2.941868634	2.92272972	2.916260739	2.988979248	2.921402378	2.932196377	2.954836814
Down	ENSRNOG00000049491	-1.829783987	1.09E-04	RT1-DMb	20p12	protein_coding	4.418796279	4.499566797	4.324842428	4.254151143	4.170769844	4.12493923	4.144766018	4.14896976	4.151386271	4.112880387	4.144938895	4.151141212
Down	ENSRNOG00000013973	-1.823587866	4.78E-02	Lcn2	3p12	protein_coding	5.897554239	5.926480066	6.0797466	6.064236344	5.431466884	5.457906603	5.711792994	5.682225051	5.749165064	5.625311742	6.458314893	6.532999008
Down	ENSRNOG00000063737	-1.805726295	6.27E-02	NA	NANA	NA	3.048605934	3.033959862	3.004526036	3.061226002	3.005399667	2.965804225	2.981710234	2.953351036	3.122080216	3.128912014	3.054299249	3.036747582
Down	ENSRNOG00000036592	-1.802364226	1.27E-02	Zfp518a	1q54	protein_coding	4.558626471	4.523495265	4.505504054	4.403888355	4.2221468	4.191960361	4.266197436	4.35052846	4.206280019	4.177888466	4.301939015	4.343040781
Down	ENSRNOG00000030127	-1.798989857	5.76E-02	Eml2	1q21	protein_coding	3.118355421	3.05034881	3.127651333	3.176705056	3.021745435	3.000405454	3.027188997	2.963931546	3.013507529	2.970779539	2.95240681	2.965803612
Down	ENSRNOG00000020729	-1.792168226	1.14E-06	Stc2	10q12	protein_coding	7.642065463	7.565971223	7.725394863	7.798924931	6.992832379	7.053921745	6.784314583	6.788869117	7.266045792	7.295214762	6.91380269	6.781740311
Down	ENSRNOG00000030715	-1.791689099	1.11E-27	Cfh	13q13	protein_coding	11.50038539	11.35420551	11.44257388	11.30175748	10.02276148	10.06445731	10.34359412	10.31594617	9.405513454	9.198150889	9.174453692	9.206446822
Down	ENSRNOG00000069878	-1.791647856	1.13E-02	NA	NANA	NA	4.85144728	4.842970962	4.810322143	4.845736663	4.720224002	4.787409044	4.738451454	4.762688173	5.8403362	5.778295317	5.725401966	5.930481086
Down	ENSRNOG00000011861	-1.79135282	1.10E-05	Aadat	16p12	protein_coding	6.143940235	6.137830993	6.361053995	6.26637721	5.74800692	5.94422008	5.835094316	5.705737535	6.339148114	6.306246881	6.585473002	6.629766636
Down	ENSRNOG00000000940	-1.787261255	1.10E-10	Flt1	12p11	protein_coding	7.224346633	7.203817116	7.199033927	7.217735161	6.542394132	6.237089559	6.450815127	6.577346815	6.227797372	6.211033676	6.020274893	6.152756198
Down	ENSRNOG00000014361	-1.786810129	1.92E-04	Edn1	17p13	protein_coding	6.6444527	6.820642887	6.77260452	6.910134065	6.080056795	6.0572354	6.485951932	6.340978648	8.420271522	8.537328087	8.201772684	8.232048864
Down	ENSRNOG00000025074	-1.786621771	1.55E-02	Fgg	2q34	protein_coding	2.896617449	2.931691328	2.917024721	2.925805527	2.818756844	2.825768729	2.866838863	2.834120252	2.862043625	2.837601208	2.87592912	2.884681306
Down	ENSRNOG00000013018	-1.767377625	1.13E-02	Eda2r	Xq22	protein_coding	4.016028375	3.90624186	3.760190796	3.771319394	3.721114154	3.723152066	3.673127484	3.67074844	3.690715532	3.715899561	3.653485421	3.67835412
Down	ENSRNOG00000022101	-1.762432289	1.01E-03	Crabp2	2q34	protein_coding	6.412225527	6.37367816	6.034512207	5.892584551	5.831476504	5.849986757	5.753807778	5.781475881	6.495884995	7.045527204	6.656534317	6.685566163
Down	ENSRNOG00000070783	-1.758560362	1.07E-07	NA	NANA	NA	6.574524117	6.508643095	6.235045325	6.290422382	6.009880127	5.919476335	5.934185292	5.913869446	6.338125068	6.24305174	6.253455162	6.101065787
Down	ENSRNOG00000008846	-1.758118143	2.97E-26	Plag1	5q12	protein_coding	8.065304779	7.959661207	7.867590676	7.768885046	7.137244578	7.14065733	7.173200336	7.12922943	7.52184707	7.437216405	7.51833047	7.59137487
Down	ENSRNOG00000070043	-1.747900112	2.95E-10	NA	NANA	NA	7.21099422	7.165181139	6.981972308	6.908873197	6.417309928	6.62368214	6.525302135	6.408863249	7.235320491	7.277157894	7.439004879	7.434720044
Down	ENSRNOG00000017197	-1.742645412	8.78E-02	Pdgfb	7q34	protein_coding	4.141314222	4.009793726	4.092569483	4.120631411	3.97699767	4.021347146	4.032662795	4.02902275	4.205020031	4.405357156	4.542716857	4.431203383
Down	ENSRNOG00000030537	-1.73494116	8.59E-16	Slc26a11	10q32.3	protein_coding	9.253571018	9.228167466	8.980606642	8.906634143	8.183267932	8.279147768	8.106443699	8.037574908	8.598213771	8.548871776	8.297924013	8.321845831
Down	ENSRNOG00000016177	-1.723530918	2.16E-02	Scara3	15p12	protein_coding	6.51432624	6.351645001	5.771972976	5.819752054	5.728458802	5.657698739	5.639525049	5.762418454	6.205614494	6.002937317	5.706511053	5.685883639
Down	ENSRNOG00000001128	-1.710769756	3.91E-02	Tesc	12q16	protein_coding	4.179647778	4.353877782	4.319877853	4.354133393	3.98925402	4.006033532	4.184645222	4.099485761	3.947693077	3.954474909	3.94549387	3.947671424
Down	ENSRNOG00000024346	-1.705294931	6.34E-02	Plet1	8q23	protein_coding	3.402283352	3.404302794	3.374607102	3.369861365	3.349339573	3.336080159	3.361233562	3.323457819	3.561269789	3.515192087	3.56725037	3.560830665
Down	ENSRNOG00000055293	-1.701463155	7.11E-02	Ptprb	7q22	protein_coding	3.490622388	3.454892119	3.496747309	3.556830304	3.453061556	3.417021746	3.436207831	3.462420805	3.60580257	3.625531499	3.738167345	3.66596028
Down	ENSRNOG00000064331	-1.69913746	3.18E-03	NA	NANA	NA	3.798824906	3.849785625	3.787016909	3.868333005	3.721924129	3.72684984	3.725757143	3.732786802	3.849617729	3.921352393	3.855381982	3.908117684
Down	ENSRNOG00000024204	-1.662496149	6.44E-03	Ifne	5q32	protein_coding	3.973450072	4.055928994	4.020791712	3.967841213	3.82973232	3.794206223	3.872982827	3.810005861	3.771370667	3.858881875	3.819224403	3.745742357
Down	ENSRNOG00000067596	-1.66193117	1.02E-08	NA	NANA	NA	6.315288678	6.451542149	6.592849255	6.522343463	5.898824564	5.878515875	5.946687608	6.002990842	5.708406007	5.837685142	5.786655279	5.951510152
Down	ENSRNOG00000021166	-1.660916421	2.42E-05	Ecm1	2q34	protein_coding	13.11990133	13.22006185	12.15543709	12.12630358	11.62335805	11.79360462	11.65650749	11.6670776	12.21726403	12.1779341	12.36235339	12.33388138
Down	ENSRNOG00000015476	-1.660353794	2.43E-03	Ubxn11	5q36	protein_coding	4.091186771	4.16181683	4.032292547	4.091578885	3.924749462	3.974038404	3.937788197	4.007383671	4.095613745	4.047270039	4.094569156	4.124844545
Down	ENSRNOG00000063793	-1.656349463	8.03E-02	NA	NANA	NA	3.53635386	3.630953652	3.614435909	3.625730944	3.490820712	3.592215498	3.473571496	3.486947753	3.573529487	3.682990537	3.636396145	3.638114133
Down	ENSRNOG00000069314	-1.650951751	3.72E-03	NA	NANA	NA	4.632610969	4.599061772	4.668006702	4.634447142	4.437929647	4.481230372	4.422079042	4.565949108	4.750933442	4.701354632	4.77557647	4.887281835
Down	ENSRNOG00000019283	-1.649954003	2.08E-03	P2ry2	1q32	protein_coding	9.325758811	9.314411666	10.36812971	10.35838652	8.643800239	8.737537572	9.224817157	9.231853832	9.706095958	9.659140554	9.952158791	10.02463251
Down	ENSRNOG00000003105	-1.645483617	3.36E-02	Kif19	10q32.1	protein_coding	5.051625712	4.942007193	4.705194068	4.779913036	4.725521968	4.748587166	4.660974186	4.737734805	5.250408525	5.182304344	5.160080984	5.18567538
Down	ENSRNOG00000061231	-1.634001317	7.00E-03	Selenom	14q21	protein_coding	6.551433046	6.701614614	6.152973038	6.11093382	6.144174122	6.063632631	5.91364557	5.905684495	7.242853421	7.226449111	6.952441695	6.963596034
Down	ENSRNOG00000065499	-1.62334006	3.26E-02	NA	NANA	NA	3.887411239	3.813563633	3.916136225	3.88010098	3.72498227	3.72704412	3.826032357	3.734037038	3.920333975	3.84448648	3.765191021	3.861059388
Down	ENSRNOG00000051360	-1.620734857	9.09E-05	RGD1563270	Xq22	lincRNA	5.434344581	5.397061852	5.3092327	5.285157628	4.878516245	5.028575466	5.084228915	5.007266976	4.82691347	4.882893511	4.944727489	4.890157196
Down	ENSRNOG00000060603	-1.617997794	3.19E-04	Nhsl1	1p12	protein_coding	9.158640075	9.103356566	9.038296325	9.048455119	7.884757667	7.763701742	8.437210225	8.602052016	9.336007878	9.467489822	9.702357984	9.73784297
Down	ENSRNOG00000050190	-1.593385181	3.94E-03	Eng	3p11	protein_coding	4.288189626	4.287021977	4.239799111	4.305179512	4.184185299	4.120640354	4.092575069	4.070850493	4.198863045	4.270928367	4.196180152	4.123208019
Down	ENSRNOG00000012084	-1.588079117	6.48E-09	Xpnpep1	1q55	protein_coding	9.229153583	9.191582043	8.73325211	8.600442295	8.063110845	8.211937596	8.101492013	8.162159149	8.899292051	8.869133455	8.689602462	8.797286239
Down	ENSRNOG00000027880	-1.581086475	2.32E-06	Nbeal2	8q32	protein_coding	9.893618431	9.872699197	9.114159894	9.135740571	8.679685651	8.60748096	8.732442422	8.708707794	9.706709594	9.639353692	9.58985661	9.567829456
Down	ENSRNOG00000020578	-1.5620803	1.28E-04	Ceacam1	1q21	protein_coding	7.916143782	7.967919318	7.297354166	7.336932333	6.918171275	6.936182043	7.125218847	7.033757347	7.298530853	7.091740414	7.392974761	7.376005067
Down	ENSRNOG00000002607	-1.561458804	1.40E-05	Sox9	10q32.1	protein_coding	10.35680686	10.45223187	10.58362762	10.46646486	9.236107618	9.274211652	9.729652875	9.625637341	9.101866217	9.035837718	9.689399078	9.707264353
Down	ENSRNOG00000029543	-1.556857421	6.09E-04	Cish	8q32	protein_coding	6.940850323	6.943914654	6.384869781	6.505078473	6.311594125	6.312101026	6.233811775	6.145166531	6.786241087	6.777870001	6.959923318	7.012651433
Down	ENSRNOG00000028622	-1.553348735	6.37E-03	Pnpla1	20p12	protein_coding	4.109759552	4.113123192	4.089664955	4.123901465	4.0076876	4.066923387	4.010990927	4.006378238	4.310993661	4.327629545	4.248719356	4.241665966
Down	ENSRNOG00000063991	-1.550498238	3.47E-04	NA	NANA	NA	5.767255717	5.962489319	5.66865804	5.749657437	5.482718943	5.572099551	5.343058503	5.3264245	5.590231464	5.533695171	5.497386769	5.614474441
Down	ENSRNOG00000013720	-1.544106549	5.80E-02	Aebp1	14q21	protein_coding	5.984677831	5.926725917	5.387840714	5.378176849	5.412670048	5.439621389	5.40449868	5.420799494	5.882083213	5.739993092	5.714242556	5.662010514
Down	ENSRNOG00000013220	-1.540555624	4.64E-02	Arhgap45	7q11	protein_coding	3.961321324	3.800737217	3.911463435	4.073330269	3.752766437	3.748970557	3.856793725	3.797737548	3.810141002	3.754769538	3.813367095	3.798369799
Down	ENSRNOG00000004458	-1.537954909	1.52E-02	Ston2	6q31	protein_coding	7.308694836	7.141085849	7.344332073	7.116184041	6.489230052	6.24096195	6.872013257	6.806457603	6.786676581	6.528269721	6.984507674	7.111791917
Down	ENSRNOG00000029658	-1.531467846	1.65E-07	Rnf213	10q32.3	protein_coding	13.15641803	13.13586102	12.39298079	12.45959878	11.82764807	11.71358243	11.96862017	11.8740022	12.6034192	12.50558275	12.37946172	12.46995743
Down	ENSRNOG00000047028	-1.531116274	5.96E-02	Mmp24	3q42	protein_coding	5.442832083	5.478030736	5.746918356	5.691188081	5.14380642	5.191914068	5.423602455	5.427742607	5.490142953	5.612341936	5.825294058	5.620775439
Down	ENSRNOG00000005053	-1.530744076	8.81E-20	Egln3	6q23	protein_coding	10.22514185	10.2197269	9.911045534	10.00490737	9.112911663	9.160779436	9.194230347	9.166650989	8.876207185	8.892099847	9.082691166	9.161759425
Down	ENSRNOG00000023154	-1.530687701	1.40E-02	Defb21	3q41	protein_coding	4.080422531	4.074038691	3.932136034	4.051371565	3.870911207	3.931990961	3.83472691	3.792510426	3.773629589	3.774551818	3.796242468	3.823623603
Down	ENSRNOG00000018242	-1.530437023	4.67E-11	Camkk1	10q24	protein_coding	8.56576178	8.487492465	8.517616397	8.482416116	7.621361528	7.643600464	7.878166362	7.895793808	8.437972059	8.526029923	8.732835445	8.866116882
Down	ENSRNOG00000002072	-1.52600372	5.46E-09	Eva1c	11q11	protein_coding	7.742581343	7.748830259	7.351627993	7.398216161	6.886177142	7.023422206	6.846772709	6.833569236	6.687962559	6.651910414	6.787018953	6.764754279
Down	ENSRNOG00000004834	-1.52504575	5.83E-04	Llgl2	10q32.1	protein_coding	7.992932722	8.040624378	7.577019397	7.58228099	7.248607928	7.357994736	7.06632283	6.834730429	7.645295727	7.553563568	7.327646471	7.216742234
Down	ENSRNOG00000028580	-1.521314127	9.27E-03	Pcnx2	19q12	protein_coding	7.273908277	7.321957814	6.742767764	6.750572262	6.661656063	6.698276558	6.276791522	6.247744173	6.851525915	6.712042213	6.609854818	6.579510296
Down	ENSRNOG00000062453	-1.504261191	4.00E-02	NA	NANA	NA	3.987150887	3.903012146	3.959666304	3.960060058	3.773214202	3.784168083	3.840023384	3.900581958	3.865656148	3.844568343	3.866350002	3.967722438
Down	ENSRNOG00000033531	-1.500668482	8.75E-02	Cacna2d1	4q12	protein_coding	2.939597697	2.967714957	3.046347252	3.090253422	2.938193128	2.883508568	2.935230057	2.903101112	2.871707634	2.886355227	2.867900046	2.896682027
Down	ENSRNOG00000017804	-1.498175419	4.55E-03	Septin1	1q37	protein_coding	4.21941787	4.181617473	4.156266453	4.21473407	4.040766274	4.054430621	4.055576471	4.077237433	4.174042276	4.187143434	4.055714542	4.221547328
Down	ENSRNOG00000043416	-1.481424991	9.76E-02	Bcl3	1q21	protein_coding	3.926543074	4.016686651	3.958518366	4.00248486	3.849784155	3.87837587	3.911838096	3.953117843	4.198343698	4.086417772	4.238773548	4.133839208
Down	ENSRNOG00000018851	-1.479722175	2.76E-03	Ppp2r2b	18p11	protein_coding	9.108990052	9.126127267	8.24088799	8.272099809	7.847225088	7.838054312	8.149890519	8.104813046	8.496351025	8.732637119	8.199334396	8.305871228
Down	ENSRNOG00000006814	-1.479430535	7.79E-02	Klrg2	4q22	protein_coding	7.008427369	7.091353267	7.220306872	7.304759934	6.271277046	6.232296529	6.960365152	6.820214261	7.168190452	7.155577311	7.485931434	7.596750966
Down	ENSRNOG00000020054	-1.477913847	8.16E-04	LOC108348201	18p11	protein_coding	5.354027395	5.34931428	5.349313883	5.404380703	5.026727667	4.87844464	4.997377664	5.162571586	4.805380816	4.826877801	4.890499402	4.818538572
Down	ENSRNOG00000012802	-1.469685141	6.46E-02	Tenm3	16q11	protein_coding	10.30616964	10.17812071	8.792069605	8.675043928	9.170094873	9.0728353	8.392890461	8.450306275	8.861110312	8.646044416	8.379926532	8.492745415
Down	ENSRNOG00000013194	-1.463341138	2.55E-04	Rps6ka2	1q12	protein_coding	9.465210008	9.373674114	9.55507636	9.402949208	8.368344531	8.289612076	8.767227792	8.890658971	8.575428848	8.485249201	9.126342524	9.116242552
Down	ENSRNOG00000023214	-1.462364322	3.05E-08	Il20rb	8q31	protein_coding	9.441839588	9.269750883	8.820794343	8.89163141	8.393609568	8.33938091	8.277880881	8.423590561	9.504186824	9.325993099	9.591117216	9.530866302
Down	ENSRNOG00000005332	-1.449794646	6.35E-02	Csdc2	7q34	protein_coding	4.220911646	4.18065302	4.247825436	4.164298938	4.101747638	4.082164081	4.146529764	4.114386378	4.660875872	4.406095259	4.306513318	4.336069434
Down	ENSRNOG00000052948	-1.443341416	4.30E-03	AABR07049134.4	5q32	lincRNA	5.845905829	5.703893768	5.853567294	5.837275596	5.400670174	5.275002282	5.543381647	5.579705326	5.341268869	5.287080141	5.411468015	5.428562506
Down	ENSRNOG00000054809	-1.437634588	6.56E-03	AABR07026032.1	16q12.2	lincRNA	4.629188823	4.729977208	4.593790893	4.635086744	4.386831195	4.363839132	4.47381376	4.524115036	4.413500561	4.390296274	4.413339751	4.510248147
Down	ENSRNOG00000025728	-1.435208154	1.09E-07	Adam32	16q12.4	protein_coding	6.17539211	6.295079689	6.148142577	6.127312742	5.879121052	5.850689608	5.811796411	5.936433223	6.894920772	6.751463194	6.946891995	6.861171262
Down	ENSRNOG00000022181	-1.428937677	1.84E-02	LOC103693984	16q12.3	protein_coding	4.282369607	4.335456994	4.129591305	4.22800855	4.082048949	4.155413722	4.080066639	4.071226649	4.231192879	4.152580342	4.098505741	4.148784542
Down	ENSRNOG00000067956	-1.428306544	2.68E-06	NA	NANA	NA	8.149271729	8.139267025	8.039271636	8.032483505	7.460795249	7.34286392	7.500854396	7.486074516	8.247870253	8.326881177	8.872978318	8.865051087
Down	ENSRNOG00000064749	-1.426943001	1.55E-08	NA	NANA	NA	9.559226879	9.527355013	9.579767195	9.554751703	8.634516646	8.391508203	8.926400934	8.884749013	8.876869709	8.841343286	9.138353568	9.109467845
Down	ENSRNOG00000011425	-1.417062747	2.70E-26	Ptpn3	5q24	protein_coding	9.556092314	9.465722493	9.6376863	9.606674584	8.639916486	8.69406657	8.81365443	8.790348024	8.668919748	8.53769329	8.787066654	8.675371698
Down	ENSRNOG00000005345	-1.4144051	6.78E-11	Vsnl1	6q15	protein_coding	8.374290418	8.391929373	8.676612836	8.500936518	7.832388542	7.814796858	7.789329923	7.806634114	8.818544487	8.992420099	9.268233976	9.227163517
Down	ENSRNOG00000014837	-1.403806162	2.67E-02	Emilin2	9q38	protein_coding	6.317488008	6.330806651	5.97827583	5.820541463	5.677559992	5.843391391	5.918151493	5.873371043	7.194680899	7.363534218	7.563649737	7.539536614
Down	ENSRNOG00000011423	-1.403028342	5.68E-04	Pitx1	17p14	protein_coding	5.264610748	5.306056601	5.264061455	5.132654934	4.993952955	4.988835351	4.833580133	4.819655528	4.638989521	4.629791987	4.619474948	4.62436697
Down	ENSRNOG00000060237	-1.400722609	7.13E-05	Inhbb	13q11	protein_coding	8.566515048	8.623414412	9.184009642	9.209005164	8.112922412	7.971523186	8.373984351	8.328554721	9.333547307	9.346454465	9.489829849	9.488630345
Down	ENSRNOG00000063347	-1.397559225	2.57E-02	NA	NANA	NA	3.94261095	4.106379489	3.986577601	4.059940459	3.932663536	3.918197978	3.903401935	3.922000873	3.997652525	4.016895524	4.107174621	4.077277686
Down	ENSRNOG00000067985	-1.391641221	9.12E-02	NA	NANA	NA	4.429669854	4.539440987	4.670202965	4.591575235	4.300530145	4.23476292	4.413790014	4.41733658	4.201055567	4.219294757	4.174010401	4.17656102
Down	ENSRNOG00000043410	-1.386283539	3.33E-04	Cfap300	8q11	protein_coding	6.948904047	6.960249102	6.514906728	6.504906738	6.31489742	6.304004154	6.182047327	6.308907975	6.411435866	6.400411935	6.223951655	6.259599502
Down	ENSRNOG00000003028	-1.348980393	2.45E-03	Dnah17	10q32.2	protein_coding	6.770110442	6.650482191	6.68812974	6.76057679	6.121134313	6.252883175	6.560488266	6.333506096	7.299264765	7.323659581	7.560987875	7.537312446
Down	ENSRNOG00000024040	-1.347961286	9.29E-05	Mb21d2	11q22	protein_coding	6.296024287	6.345389288	6.273037022	6.192116638	5.818345994	5.691013064	5.924152905	5.982801743	5.64361296	5.705216722	5.830817166	5.778329831
Down	ENSRNOG00000023561	-1.339616749	6.91E-05	Ano2	4q42	protein_coding	7.952575395	7.881226828	7.695272051	7.616478308	6.954224908	6.773468899	7.257930136	7.252633354	5.873441238	5.876879109	5.91309765	5.912653163
Down	ENSRNOG00000019810	-1.331985245	2.82E-03	Des	9q33	protein_coding	7.200343226	7.218725486	6.61763435	6.660155831	6.455031542	6.394884138	6.529412569	6.633344768	9.809464734	9.819494407	9.669569118	9.771495293
Down	ENSRNOG00000008012	-1.331726772	6.38E-02	Abcb4	4q12	protein_coding	9.545835563	9.390514359	10.26598051	10.22955564	8.707936498	8.524436053	9.377126253	9.463396135	8.200421724	8.252379836	8.97205754	9.054388026
Down	ENSRNOG00000069525	-1.330158104	7.55E-02	NA	NANA	NA	5.387266659	5.543518057	5.203565435	5.158804226	5.214964691	5.118639513	5.082016626	5.038294267	5.705693881	5.480332721	5.383713349	5.239081794
Down	ENSRNOG00000004560	-1.308883951	3.21E-02	Cacna1b	3p13	protein_coding	5.161385673	5.258388036	5.261358754	5.277116391	4.956011494	4.980075292	5.178487071	4.924708057	5.089313274	5.073459466	5.289030446	5.280952349
Down	ENSRNOG00000047967	-1.30788984	4.42E-02	Arhgef19	5q36	protein_coding	6.092439119	6.053785736	5.700134933	5.630312204	5.62134513	5.745448094	5.521004898	5.526594869	6.050224854	5.887937469	5.799356253	5.801865398
Down	ENSRNOG00000048914	-1.307120575	2.88E-18	Traf1	3p11	protein_coding	7.985673044	8.023681477	7.837042263	7.815738788	7.354709087	7.282218966	7.358476773	7.326902369	7.619278023	7.731630824	7.626797291	7.646253753
Down	ENSRNOG00000039494	-1.307027644	1.08E-26	Aass	4q22	protein_coding	9.6148575	9.50126307	9.627012874	9.527901444	8.753048182	8.69172702	8.904516995	8.885977727	8.998248548	8.950422546	9.037720844	9.106033138
Down	ENSRNOG00000010602	-1.304091677	3.12E-47	Birc2	8q11	protein_coding	11.30870524	11.24743808	11.1643075	11.13904781	10.46785945	10.35386079	10.33841267	10.35714164	10.45079983	10.5153761	10.40520804	10.40992958
Down	ENSRNOG00000049619	-1.302892953	6.37E-02	AABR07053236.1	3q33	protein_coding	4.032720028	4.141122771	4.094110583	4.005586559	3.922978696	3.970925067	3.989906773	3.983792684	4.138138219	4.179323617	4.057574441	4.006700591
Down	ENSRNOG00000007655	-1.275265123	1.43E-02	Zfp174	10q12	protein_coding	4.698033172	4.704497266	4.642947488	4.576587555	4.558897865	4.506715751	4.46712486	4.526937855	4.783507999	4.688582316	4.759950893	4.594624292
Down	ENSRNOG00000022256	-1.26832362	8.51E-02	Cxcl10	14p22	protein_coding	8.860843156	8.938819929	7.897547594	7.851194253	7.948540966	7.849199757	7.83589786	7.827326048	8.794614155	9.07628582	8.113590673	8.109580061
Down	ENSRNOG00000008372	-1.268101089	1.15E-51	Vamp7	12q11	protein_coding	11.39109015	11.40475912	11.4399013	11.3770618	10.71064987	10.66932343	10.52558674	10.5386632	11.51757497	11.5381799	11.55074601	11.56070887
Down	ENSRNOG00000067347	-1.26804476	9.54E-04	NA	NANA	NA	5.354798447	5.259062595	5.523640491	5.422347674	5.114195846	5.042919222	5.184694351	5.186482457	5.122565914	5.113613016	5.146985175	5.200153965
Down	ENSRNOG00000012436	-1.261603719	4.11E-08	Adh6	2q44	protein_coding	11.90221099	11.93401138	11.61784956	11.58024798	10.85575858	11.03917577	10.88550332	10.898792	10.45150045	10.2258767	9.97568644	10.0168171
Down	ENSRNOG00000002997	-1.258706724	1.92E-02	Slc9a3r2	10q12	protein_coding	7.067952613	7.172958357	6.589466568	6.611532057	6.540218574	6.642837031	6.44291233	6.304119655	7.914504466	8.086935294	7.74760262	7.663544714
Down	ENSRNOG00000007947	-1.256084857	9.50E-03	Fam13a	4q24	protein_coding	5.279468925	5.07790559	5.218914429	5.154919559	4.975975878	4.882538693	4.993670005	4.937037511	5.057732399	4.983577363	4.83312228	4.908687084
Down	ENSRNOG00000016653	-1.255944084	9.16E-03	Ngef	9q35	protein_coding	6.432860022	6.476651961	6.577929682	6.565722995	5.931562894	5.911447502	6.267236093	6.319373117	6.296838872	6.29671895	6.245081476	6.35649913
Down	ENSRNOG00000025377	-1.244956951	1.91E-08	Ankdd1b	2q12	protein_coding	8.865693746	8.814764062	9.207512895	9.17520147	8.379346278	8.192277547	8.521864353	8.248784387	8.460585351	8.428807241	8.504211574	8.473036681
Down	ENSRNOG00000042182	-1.234830193	7.13E-02	Mroh2a	9q35	protein_coding	3.94141963	3.94575783	3.935676187	3.874764071	3.851162368	3.827822496	3.812737786	3.831754813	3.960755162	3.863003527	3.885386783	4.064303206
Down	ENSRNOG00000068928	-1.223505186	1.81E-02	NA	NANA	NA	3.883945357	3.926698211	3.917168573	3.906038347	3.799621603	3.807465379	3.840271904	3.832820358	3.958783402	3.932708428	3.891983256	3.958377963
Down	ENSRNOG00000004276	-1.215795674	7.08E-04	Itga3	10q26	protein_coding	14.88415323	14.93203368	15.36832335	15.35754214	13.9935625	13.89768531	14.6535317	14.63326848	14.7278212	14.84439597	14.74947997	14.7643206
Down	ENSRNOG00000069160	-1.203215298	4.60E-02	NA	NANA	NA	8.77154769	8.502610761	9.516306558	9.593183452	8.329915339	8.209681317	8.81210802	8.649779019	9.035162634	8.872003759	9.430944916	9.416785836
Down	ENSRNOG00000019533	-1.200064747	4.39E-03	Klhl3	17p14	protein_coding	5.749492902	5.663169626	5.810494806	5.850629269	5.434637115	5.396497633	5.584807344	5.557788393	5.629015069	5.479969708	5.718020725	5.707365258
Down	ENSRNOG00000014333	-1.194678444	3.80E-09	Vcam1	2q41	protein_coding	8.660106162	8.610534105	8.54734608	8.535309781	7.837678564	8.073164743	8.092355483	8.097380883	11.84236918	11.79172339	11.51188158	11.45881715
Down	ENSRNOG00000049456	-1.189978527	2.23E-03	Slc35f3	19q12	protein_coding	4.982627711	4.954836608	4.834684215	4.928957528	4.663925136	4.793025196	4.758449996	4.74680423	4.779190361	4.832804981	4.774871413	4.768589609
Down	ENSRNOG00000015829	-1.185410878	1.94E-03	Trpm1	1q22	protein_coding	5.85913112	5.745579412	5.792414408	5.737702477	5.483516668	5.387975049	5.623222064	5.500693416	5.383204897	5.545666822	5.559336625	5.542544547
Down	ENSRNOG00000053469	-1.181823545	1.71E-07	AABR07030861.1	10q32.2	protein_coding	11.05536989	11.05449256	10.5722902	10.61724493	10.1792196	10.17063659	10.00892918	10.05618585	10.48150198	10.42152171	10.23776642	10.23189426
Down	ENSRNOG00000042821	-1.173285523	4.38E-03	Cd59	3q32	protein_coding	10.88285627	10.86078508	11.47674412	11.46573183	10.2407373	10.38262955	10.56214344	10.62015311	10.29850611	10.36124777	10.99323446	10.95549267
Down	ENSRNOG00000011471	-1.157686317	4.68E-03	Fgf9	15p12	protein_coding	7.335959047	7.277167414	7.662197581	7.635781252	6.856188913	6.748877177	7.146926905	7.09058108	6.826689884	6.743574441	6.476537669	6.677284791
Down	ENSRNOG00000033740	-1.155565215	4.78E-08	Lurap1l	5q31	protein_coding	9.009339655	9.186347177	8.770577574	8.706359303	8.291515921	8.265777116	8.303162231	8.399724895	8.639018404	8.810508079	8.689755827	8.67979999
Down	ENSRNOG00000008215	-1.153942079	4.31E-10	Trim47	10q32.1	protein_coding	11.44465669	11.61960912	11.13814362	11.12949523	10.593861	10.65708827	10.60761167	10.62748422	11.01093876	10.99738201	11.15073783	11.11454343
Down	ENSRNOG00000007818	-1.151161217	6.34E-03	Slc45a4	7q34	protein_coding	8.615624258	8.534423286	8.98979963	8.901198026	8.264736268	8.162444026	8.152361166	8.060067782	8.646792817	8.616938407	8.023206428	7.949308235
Down	ENSRNOG00000015297	-1.150453369	7.46E-03	RGD1561662	9q12	protein_coding	5.857849044	5.829009245	6.103325912	5.991468046	5.669308312	5.65341175	5.664649428	5.782018544	5.943020305	5.979126131	6.251412513	6.223218031
Down	ENSRNOG00000061376	-1.143432449	8.79E-04	Psca	7q34	protein_coding	10.34764314	10.39003525	10.68918409	10.65030918	9.475353784	9.459890445	10.0432179	10.12924989	10.19849927	10.33802715	10.1026891	10.05995253
Down	ENSRNOG00000027017	-1.131143536	7.77E-03	Rnasel	13q21	protein_coding	5.669235699	5.677965098	5.557062098	5.493205454	5.399655303	5.423369944	5.47345972	5.449548682	6.595386276	6.526630741	6.82831888	6.653113885
Down	ENSRNOG00000003927	-1.1270435	1.08E-03	Cd55	13q13	protein_coding	10.57198271	10.58642083	10.68529988	10.65031792	9.521023898	9.577949436	10.21914579	10.20305881	10.65912397	10.7291006	10.43505756	10.48301978
Down	ENSRNOG00000045846	-1.125432184	4.43E-08	Rfx2	9q12	protein_coding	9.121011253	9.095904958	8.802420142	8.74080427	8.472126093	8.359752609	8.352590533	8.231139797	9.189245286	9.146527407	9.035273882	9.154999075
Down	ENSRNOG00000064880	-1.125252944	4.87E-07	NA	NANA	NA	10.31666917	10.20662793	10.05240133	10.08022409	9.409153274	9.325587114	9.652650708	9.598000201	10.32717256	10.22434	10.64009808	10.60634107
Down	ENSRNOG00000032759	-1.123275585	1.82E-06	Cdx2	12p11	protein_coding	10.50403693	10.49977767	10.38597958	10.38166387	9.572484011	9.471344153	9.931950261	9.943127092	9.832817727	9.864117937	10.11214086	10.07405
Down	ENSRNOG00000033570	-1.12222729	9.82E-13	Arhgap8	7q34	protein_coding	8.626699234	8.724923628	8.488560209	8.496919202	7.951661061	8.078051123	8.021613521	8.05654813	8.879780912	8.920090591	8.706473145	8.763138912
Down	ENSRNOG00000028036	-1.121602651	7.61E-04	Adamts7	8q31	protein_coding	10.2729346	10.15329184	9.879493444	9.867409381	9.334987192	9.161342952	9.494211676	9.524402989	10.17710367	10.18054121	9.604106881	9.638892011
Down	ENSRNOG00000005158	-1.120534185	5.38E-02	Slc24a5	3q36	protein_coding	6.198463878	6.285839555	6.688873655	6.673943737	6.023726382	6.080691393	6.242012423	6.338285021	6.961661053	6.949524278	7.085714163	7.133286543
Down	ENSRNOG00000016678	-1.116171874	1.33E-03	Angptl2	3p11	protein_coding	7.909043523	7.959494039	7.684620125	7.621837898	7.133023464	7.089897321	7.485634536	7.510194265	8.213008139	8.142558334	8.262389549	8.181173451
Down	ENSRNOG00000052795	-1.112603526	1.93E-05	Itpr3	20p12	protein_coding	12.16732702	12.05652647	12.34745393	12.37497592	11.33226643	11.11424121	11.74511066	11.6933435	11.18492749	11.01885343	11.24975201	11.21390048
Down	ENSRNOG00000039969	-1.110859313	6.72E-03	Dsc2	18p12	protein_coding	8.325360394	8.156219166	7.813287258	7.487386507	7.439385789	7.305007458	7.315342672	7.419224018	5.956897041	5.97344092	5.930274847	5.956641165
Down	ENSRNOG00000004766	-1.104156981	3.22E-05	Glis2	10q12	protein_coding	10.74347756	10.76840383	11.26717231	11.3134529	10.25954144	10.14927837	10.50806461	10.45314066	10.52650073	10.39508388	10.54380635	10.46802918
Down	ENSRNOG00000011718	-1.100496589	4.17E-02	C1rl	4q42	protein_coding	10.61115995	10.5940318	9.603902177	9.654316062	9.725729337	9.75720141	9.31935029	9.402193239	10.87724888	10.72085147	10.46569162	10.38020908
Down	ENSRNOG00000055966	-1.095284231	3.07E-05	AABR07062138.2	4q42	protein_coding	8.661456479	8.606499514	8.239914615	8.149281309	7.766165242	7.767531245	7.983514452	7.915722456	7.643011451	7.588662668	7.552050465	7.596796794
Down	ENSRNOG00000050834	-1.092570954	2.63E-11	Fam102a	3p11	protein_coding	10.21254195	10.34372499	10.51472167	10.5477834	9.65585071	9.623245824	9.860855443	9.814333139	10.00730143	10.02199365	10.16566274	10.08295252
Down	ENSRNOG00000000869	-1.088903782	6.68E-02	Arhgef6	Xq37	protein_coding	4.39793392	4.403612215	4.266897207	4.301558649	4.260943691	4.214301226	4.226416566	4.267910513	4.46508231	4.358503425	4.336332271	4.447418759
Down	ENSRNOG00000060448	-1.087742152	1.25E-05	Hand2	16p11	protein_coding	7.988261695	8.050932857	8.268060708	8.395015658	7.486728159	7.533399433	7.65738407	7.828054863	7.258259716	7.335940014	7.292530653	7.306858846
Down	ENSRNOG00000019422	-1.08662515	8.43E-02	Egr1	18p12	protein_coding	10.80761378	10.79824297	10.09656425	10.19937584	10.18950916	10.25083269	9.093382558	9.13349681	8.749126972	8.852298287	8.677407211	8.779652816
Down	ENSRNOG00000070689	-1.085181717	1.76E-03	NA	NANA	NA	11.64697949	11.63488735	10.98902785	10.96388758	10.83649713	10.87811333	10.43368861	10.43342558	10.99632695	11.04512189	11.03404172	11.02531712
Down	ENSRNOG00000012820	-1.084504697	1.77E-08	Add3	1q55	protein_coding	10.55254798	10.46241255	10.20576016	10.18928899	9.868974746	9.782384986	9.542652849	9.602850084	10.23289049	10.30314749	10.2924017	10.31768925
Down	ENSRNOG00000009005	-1.081695917	6.79E-06	Slco2a1	8q32	protein_coding	8.956925465	8.911775877	8.922358362	8.807440068	8.074045009	8.148276046	8.528410818	8.493078003	9.111128329	9.11714843	9.098833239	9.144078184
Down	ENSRNOG00000015076	-1.069085537	2.93E-02	Cyp26b1	4q34	protein_coding	8.7246855	8.7300914	8.202288356	8.0891573	8.26345929	7.988634597	7.581144904	7.512164899	7.203434238	7.222894406	7.091353879	7.164537103
Down	ENSRNOG00000017819	-1.067162288	4.72E-06	Cd14	18p11	protein_coding	11.35299796	11.51931868	10.96274264	10.88335223	10.43794886	10.63133872	10.47839338	10.52896075	10.40376297	10.31747463	10.41812608	10.41335021
Down	ENSRNOG00000036571	-1.064831493	3.22E-02	Ces2c	1q55	protein_coding	5.267433331	5.189470743	5.238224674	5.238357704	4.908006923	4.945034577	5.107943018	5.107213079	4.905398059	4.929768426	5.011549768	5.051525358
Down	ENSRNOG00000034228	-1.058261454	2.44E-04	Pik3c2g	4q44	protein_coding	8.471066277	8.493247977	8.087807165	8.016586689	7.819434921	7.600389201	7.710874632	7.754593852	6.950764948	7.038940193	7.199435483	7.098869186
Down	ENSRNOG00000033835	-1.054800703	2.46E-02	Dnm1	3p12	protein_coding	10.03699187	10.07782652	9.323649441	9.308604494	8.949134741	8.98498681	9.337086697	9.219008447	9.736094272	9.342064941	9.96203467	9.983594774
Down	ENSRNOG00000010635	-1.053729045	2.09E-03	Igfbp4	10q31	protein_coding	8.757497437	8.807208588	8.881421311	8.863273836	8.405314871	8.547754238	8.044559657	8.047566636	10.08695464	9.901424318	9.63961362	9.499851729
Down	ENSRNOG00000037931	-1.032658292	8.15E-02	Plaur	1q21	protein_coding	10.16457181	10.338189	10.7733398	10.77705023	9.626817286	9.586567194	10.13342188	10.12519438	9.575618016	9.640437586	10.56062558	10.45688937
Down	ENSRNOG00000015674	-1.030706763	7.35E-07	Acap1	10q24	protein_coding	6.947870774	6.91599694	6.732135364	6.761411873	6.462654679	6.530936473	6.497728026	6.396622062	6.483984596	6.445525593	6.395599151	6.43254569
Down	ENSRNOG00000006569	-1.027518836	5.93E-03	Itgb8	6q33	protein_coding	5.492152822	5.501809514	5.37566596	5.437231923	5.260377562	5.262770426	5.132333359	5.322294236	5.349841402	5.322796287	5.228349339	5.278664345
Down	ENSRNOG00000056550	-1.01709686	2.64E-05	Epb41l4b	5q24	protein_coding	5.994321413	6.123301969	6.139316645	6.069717495	5.839587505	5.833447612	5.769791501	5.8513789	5.976365445	6.052189189	5.945601447	5.907158751
Down	ENSRNOG00000025167	-1.006722277	1.46E-18	Sema4b	1q31	protein_coding	10.11353129	10.09538548	10.22263353	10.21477977	9.497449817	9.437218242	9.696346826	9.562462798	9.83997818	9.778013603	9.836183442	9.80714806
Down	ENSRNOG00000003704	-1.002815492	1.09E-04	Fam184b	14q11	protein_coding	8.489336397	8.398235509	8.472157447	8.374846239	7.661201362	7.784522926	8.104665938	8.121406293	8.508431249	8.554994602	8.511511775	8.51600297
Down	ENSRNOG00000004417	-0.997489941	3.72E-02	Fam117a	10q26	protein_coding	7.035850968	7.153036216	6.589238566	6.696820176	6.591709129	6.720335044	6.43832407	6.422985728	6.865260771	6.982346059	6.81132007	6.82094958
Down	ENSRNOG00000014902	-0.994435268	1.15E-04	Stx11	1p13	protein_coding	6.882146051	6.836519811	6.764825527	6.777815028	6.384961942	6.317979162	6.561935449	6.602435711	6.675343034	6.651655515	6.578169284	6.650415904
Down	ENSRNOG00000065682	-0.992242905	6.97E-02	NA	NANA	NA	7.123417566	7.22547092	6.790170114	6.725707264	6.670061558	6.813615497	6.575501589	6.450612893	7.255681223	7.171096111	6.803388379	6.851499736
Down	ENSRNOG00000000569	-0.992086716	1.09E-02	Vsir	20q11	protein_coding	11.30754068	11.15788838	11.11575025	11.14047062	10.22663255	10.36925079	10.79720742	10.75931292	11.20211712	11.03238844	11.82288901	11.74053926
Down	ENSRNOG00000045998	-0.983951235	9.66E-03	Sema6b	9q12	protein_coding	7.883279977	7.821452251	7.319826374	7.347392572	7.32953925	7.108139774	7.252812904	7.177785901	8.573720146	8.638151081	8.53253249	8.651789975
Down	ENSRNOG00000004489	-0.982387008	8.01E-10	Adgre5	19q11	protein_coding	7.581020186	7.638316811	7.580890489	7.570346105	7.173994431	7.059933724	7.293853055	7.141265526	7.306456421	7.297766345	7.386546272	7.419772963
Down	ENSRNOG00000001249	-0.977258524	1.19E-13	Col6a1	20p12	protein_coding	16.01964006	16.05158099	15.75823073	15.7577236	15.19103342	15.2014674	15.34141775	15.3141724	15.88610716	15.88474547	15.83452571	15.8380534
Down	ENSRNOG00000007060	-0.975409731	1.96E-45	Plin2	5q32	protein_coding	11.4301001	11.49128461	11.50117609	11.42348763	10.77340878	10.85137331	10.83830853	10.85546499	10.8226266	10.79631912	10.7355473	10.69466549
Down	ENSRNOG00000020533	-0.974219748	9.54E-04	Htra1	1q41	protein_coding	7.146238094	7.19503542	6.961499992	6.874551344	6.705067278	6.730778089	6.71418192	6.579200863	6.726760096	6.862570345	6.714982942	6.566795179
Down	ENSRNOG00000039754	-0.970576872	3.32E-05	Rab7b	13q13	protein_coding	8.486971824	8.41967079	8.606529212	8.661532052	7.908045114	7.842099869	8.242113523	8.177625075	8.657636762	8.619956067	8.64528244	8.623293751
Down	ENSRNOG00000005868	-0.967506114	7.15E-05	Ttc21b	3q21	protein_coding	9.287778156	9.288662706	8.771151871	8.880881736	8.56595371	8.565574364	8.490115661	8.561429305	8.777924937	8.746017498	8.634606509	8.712050878
Down	ENSRNOG00000023348	-0.964889671	3.07E-04	Tbc1d2	5q22	protein_coding	6.134412097	6.112755276	6.082233301	6.086413544	5.857419991	5.957502765	5.871916851	5.81451098	6.420658222	6.390931828	6.436077847	6.208535573
Down	ENSRNOG00000047300	-0.964470543	4.54E-03	Bdkrb2	6q32	protein_coding	10.60987798	10.4484828	10.66112492	10.64301204	9.814068788	9.684037781	10.21358522	10.14784697	9.728853807	9.770069799	10.25686643	10.27051261
Down	ENSRNOG00000062731	-0.963413518	8.80E-06	NA	NANA	NA	10.9610856	10.87542495	10.68195492	10.65970008	10.01963614	9.92865385	10.4053503	10.3068725	9.881335167	9.790427513	9.823763731	9.89488405
Down	ENSRNOG00000023657	-0.962560771	1.73E-03	Gprin3	4q24	protein_coding	7.512406126	7.466811251	7.263039304	7.470083902	6.89160303	6.680945746	7.003029308	7.148350077	5.792378055	5.783932028	5.772289495	5.792183963
Down	ENSRNOG00000039858	-0.961755288	2.45E-02	Mfsd12	7q11	protein_coding	8.281905111	8.179104604	8.527263037	8.476286521	7.761436519	7.49448229	8.15132565	8.047603621	8.192101385	8.109510318	8.491404053	8.438104713
Down	ENSRNOG00000061348	-0.94785224	1.43E-06	Fam53b	1q41	protein_coding	8.204357472	8.434706224	8.171943373	8.123413397	7.655635887	7.73615512	7.842486715	7.858776371	7.910452605	7.989971413	8.03273038	7.863754976
Down	ENSRNOG00000019659	-0.941906891	6.17E-03	Aspa	10q24	protein_coding	5.989779165	6.066857779	5.862397346	5.862763975	5.743285686	5.725346604	5.724158402	5.784894566	6.427894946	6.311270989	6.190159649	6.177186264
Down	ENSRNOG00000008099	-0.939620119	1.08E-05	Galnt12	5q22	protein_coding	8.073803741	8.089401091	7.886454627	7.786794742	7.538802989	7.466653011	7.573202024	7.538316179	7.786756443	7.84680017	7.646144561	7.596116021
Down	ENSRNOG00000046258	-0.92855535	1.54E-02	B3gnt5	11q23	protein_coding	8.415225354	8.355747891	8.477943856	8.419976355	7.828715954	7.838513352	8.053930238	8.014316107	8.067216984	8.215588538	7.630109482	7.583708915
Down	ENSRNOG00000009131	-0.926379745	2.60E-04	Zc3h12a	5q36	protein_coding	10.13633353	10.16365768	9.671561776	9.736660496	9.314403763	9.30786535	9.470530095	9.457135276	9.631117843	9.395029595	9.322414318	9.34073285
Down	ENSRNOG00000004141	-0.925271595	1.78E-02	Vasn	10q12	protein_coding	12.29222982	12.39684078	12.9969155	12.97310978	11.86696868	11.93080911	12.30072675	12.27717851	12.50752599	12.50283086	12.93747428	12.9071626
Down	ENSRNOG00000016913	-0.925243654	7.55E-02	Stk36	9q33	protein_coding	7.803980007	7.840617477	7.309606914	7.365221201	7.425360515	7.271593518	7.088224684	7.001959639	7.785336071	7.507088823	7.286747625	7.366867769
Down	ENSRNOG00000054508	-0.922037342	2.34E-04	Foxp2	4q21	protein_coding	10.83645567	10.74706979	10.24163951	10.29475989	9.925569152	9.897127852	10.02466362	10.08597417	10.12076151	10.00249384	10.09941624	10.09237696
Down	ENSRNOG00000009323	-0.918983526	6.57E-03	Fam214b	5q22	protein_coding	11.15150384	11.22089315	10.62017436	10.64694521	10.39196892	10.42532831	10.32875408	10.30075197	10.83720625	10.63017616	10.36909681	10.22985699
Down	ENSRNOG00000062959	-0.9172533	2.60E-02	NA	NANA	NA	4.700593908	4.708514408	4.773814478	4.796188672	4.642538874	4.508260118	4.565746137	4.550236675	4.316599915	4.312485693	4.355960674	4.316565046
Down	ENSRNOG00000037165	-0.912304245	3.40E-02	Nipal3	5q36	protein_coding	8.979268741	8.702891033	8.303615871	8.270531433	8.419666285	8.069590194	7.895228189	8.109369852	8.933550583	8.886645933	9.063337177	9.03046123
Down	ENSRNOG00000013668	-0.905556746	1.17E-06	Capg	4q31	protein_coding	12.84887123	12.94141434	12.81414637	12.77429466	12.00429086	12.15595626	12.35723031	12.42143285	12.15407546	12.20413112	12.41940555	12.39334576
Down	ENSRNOG00000008390	-0.904405907	1.46E-18	Dcun1d5	8q11	protein_coding	11.43262295	11.48492614	11.45907459	11.46708565	10.83058213	10.85530579	10.82814675	10.96551367	10.63183323	10.79503525	10.5807189	10.57456724
Down	ENSRNOG00000014182	-0.901490935	4.89E-04	Tns1	9q33	protein_coding	11.41137153	11.21031203	11.04247055	11.0474165	10.67438339	10.39719811	10.73653814	10.70688286	11.87494669	11.52908963	12.03548767	12.0554383
Down	ENSRNOG00000007390	-0.894221332	2.12E-04	Nfkbia	6q23	protein_coding	11.31494795	11.35394185	10.89617211	10.88591255	10.53077958	10.55511641	10.59575935	10.60561956	11.13150095	11.1929958	10.89294635	10.83158172
Down	ENSRNOG00000001793	-0.892142756	2.14E-05	Heg1	11q22	protein_coding	10.53588636	10.46989453	10.61669607	10.56771255	9.868560948	9.743668186	10.1502558	10.21065102	11.02595246	10.87356889	11.075728	11.06052379
Down	ENSRNOG00000053735	-0.890270431	4.90E-02	Hebp2	1p12	protein_coding	9.130762082	9.153287778	8.536643505	8.511143216	8.429805025	8.606378646	8.239608374	8.276901741	8.917855993	8.987057882	8.583460307	8.513638867
Down	ENSRNOG00000034200	-0.887711158	4.82E-03	Atp8a1	14p11	protein_coding	8.72189856	8.616560112	8.390640176	8.40480994	8.145839648	8.092301024	8.018551849	8.088615588	8.697681957	8.498338917	8.140039584	8.17996393
Down	ENSRNOG00000008425	-0.882378718	1.90E-02	Nav1	13q13	protein_coding	12.05148839	11.89270737	11.99242378	11.97131142	11.25406727	10.97620239	11.66472019	11.6457041	12.24037601	12.14955976	12.73214714	12.7363767
Down	ENSRNOG00000005861	-0.8818442	2.94E-02	Hsd11b1	13q27	protein_coding	11.20914896	11.14733805	10.85839474	10.82003114	10.01935813	10.27059439	10.72686671	10.73252073	11.77832112	11.75140811	11.3936893	11.3054539
Down	ENSRNOG00000029195	-0.881030007	3.60E-02	Uba7	8q32	protein_coding	8.245939772	8.266026467	7.77106179	7.898677796	7.696092269	7.751210071	7.675276606	7.485023236	8.571203505	8.347110172	8.031996055	7.996517208
Down	ENSRNOG00000017538	-0.880544492	8.02E-02	Lrrc27	1q41	protein_coding	5.983796446	6.04919086	5.673232297	5.737243401	5.727713581	5.71941867	5.612484099	5.556219903	5.82301469	5.751602234	5.670186573	5.728689433
Down	ENSRNOG00000069756	-0.880039125	5.43E-05	NA	NANA	NA	7.729686317	7.829618331	7.966568816	7.985350892	7.350808296	7.437171084	7.576279799	7.48615273	7.41745813	7.312071151	7.27014485	7.161319508
Down	ENSRNOG00000026951	-0.877486096	3.02E-02	Susd5	8q32	protein_coding	5.89631998	5.797386902	6.202138326	6.047770995	5.778798922	5.683056419	5.727756093	5.695583056	5.320683267	5.32659135	5.342807755	5.253063897
Down	ENSRNOG00000065902	-0.87575323	7.61E-02	NA	NANA	NA	5.847755454	5.933025875	5.574033734	5.595363677	5.537932945	5.607931706	5.585428763	5.53287443	5.833067233	5.839441662	5.782937315	5.768580151
Down	ENSRNOG00000002930	-0.870293593	7.77E-02	Ppl	10q12	protein_coding	12.59189462	12.53231443	13.1755905	13.18093522	11.95812661	11.86415727	12.6618348	12.65384132	12.99342314	12.92664582	13.14552166	13.19825294
Down	ENSRNOG00000070777	-0.863246269	7.09E-04	NA	NANA	NA	6.545765899	6.523477669	6.41114204	6.577998888	6.228154586	6.23507513	6.337049794	6.278879694	6.952046776	6.822637735	6.857586457	7.062872335
Down	ENSRNOG00000008945	-0.862720565	5.94E-11	Nans	5q22	protein_coding	12.42876145	12.46384603	12.25802895	12.21254752	11.76665255	11.70674051	11.8323772	11.83007888	11.95858732	12.09920235	12.19890738	12.16732854
Down	ENSRNOG00000001189	-0.858931687	2.01E-05	Sik1	20p12	protein_coding	8.810551797	8.887788806	8.824967081	8.817452709	8.203006743	8.200564258	8.546945244	8.500208217	8.611668101	8.636121619	8.766252144	8.676228676
Down	ENSRNOG00000015664	-0.858106298	1.75E-02	Tmem8b	5q22	protein_coding	9.383355209	9.383124105	8.793007918	8.834439848	8.843787266	8.677415698	8.555853396	8.502788693	8.910261333	8.806167634	8.64770413	8.616870408
Down	ENSRNOG00000023238	-0.857317725	6.69E-04	Dgkd	9q35	protein_coding	12.04509262	11.89207666	11.57478927	11.617172	11.37462608	11.25999131	11.19528499	11.13056804	11.68382972	11.42590336	11.25894838	11.23787454
Down	ENSRNOG00000001585	-0.854141929	6.36E-05	Nrip1	11p11	protein_coding	7.710372875	7.678050987	7.799709574	7.769300692	7.291138268	7.129743822	7.470018281	7.415225413	6.952546033	6.896911723	6.990857414	7.053305836
Down	ENSRNOG00000020374	-0.848336236	1.95E-06	Tmem8a	10q12	protein_coding	10.33245088	10.26203487	9.977928503	9.982559491	9.631623992	9.542213	9.641575022	9.74281328	10.20233461	10.06558254	10.23690488	10.13782439
Down	ENSRNOG00000036649	-0.845946645	7.41E-10	Pwwp2b	1q41	protein_coding	10.83097005	10.84588214	10.6441683	10.68962994	10.15777173	10.10055662	10.30351068	10.31828678	10.30328146	10.23421133	10.42059007	10.37981502
Down	ENSRNOG00000020714	-0.839382553	1.38E-02	Trpm4	1q22	protein_coding	10.63418617	10.62383909	10.17033014	10.164362	9.906910753	9.838696944	9.99254731	9.86949552	9.842329109	9.778992596	10.31552197	10.32422515
Down	ENSRNOG00000004217	-0.832833143	1.79E-02	Stk10	10q12	protein_coding	10.37638366	10.28051858	10.72480356	10.74605123	9.828533846	9.737244475	10.23265165	10.24871626	10.32725748	10.21588152	10.62858509	10.5854806
Down	ENSRNOG00000029662	-0.83227431	4.65E-07	Wdfy4	16p16	protein_coding	9.134512271	9.135332189	8.873664466	8.869835083	8.482753499	8.522836441	8.612613773	8.646711274	9.637334721	9.562022274	9.640916634	9.59624595
Down	ENSRNOG00000007675	-0.832165029	2.01E-03	Gpr63	5q21	protein_coding	7.956371859	7.851022296	7.964247944	7.996182012	7.473046069	7.298579938	7.653772043	7.767033128	8.015425266	8.049022276	8.13356997	8.11377905
Down	ENSRNOG00000055061	-0.831434741	4.72E-02	AABR07050391.1	5q36	lincRNA	5.981888617	5.844806201	6.03954724	6.156471425	5.72288817	5.845096327	5.897121009	5.800262764	6.105687019	6.199762893	6.272318115	6.342657518
Down	ENSRNOG00000009478	-0.830523863	1.44E-07	RGD1359108	5q21	protein_coding	8.652839855	8.62149016	8.45108785	8.484537836	8.219836289	8.106809737	8.068551081	8.098230179	8.330567653	8.226087783	8.17818735	8.381122812
Down	ENSRNOG00000011879	-0.828718032	2.51E-10	Nfat5	19q12	protein_coding	13.16072671	13.19200061	12.99352809	12.99219383	12.5213647	12.52194885	12.66137652	12.43920286	12.64606209	12.45089622	12.52059035	12.64803027
Down	ENSRNOG00000067554	-0.820631219	1.29E-07	NA	NANA	NA	11.48835475	11.48576069	11.35031245	11.3418384	10.83412718	10.79677754	10.9873796	10.95308168	11.41004768	11.31529891	11.13998131	11.07337697
Down	ENSRNOG00000012375	-0.819968888	5.72E-05	Inpp1	9q22	protein_coding	8.370027076	8.447411957	8.155447829	8.052703982	7.873427923	7.884140721	7.861470573	7.84518007	8.131754987	8.197425143	8.133932932	8.046662217
Down	ENSRNOG00000055025	-0.81586345	1.67E-04	Fam25a	16p15	protein_coding	14.07571475	14.18306118	14.04075254	14.18521017	13.27830516	13.42687177	13.68025747	13.81489712	13.04473458	13.22016689	13.33790619	13.18485918
Down	ENSRNOG00000001573	-0.812292859	3.74E-07	Usp25	11p11	protein_coding	10.37777201	10.34089691	10.57650536	10.54461957	9.859135491	9.803993368	10.12095642	10.03737814	10.20742	10.23408699	10.17339587	10.2382326
Down	ENSRNOG00000017163	-0.812289099	4.04E-02	Pfkp	17q12.2	protein_coding	8.912900705	8.89683309	8.303465163	8.238108042	8.311569418	8.187981146	8.0818449	8.237443592	8.276408525	8.500403286	8.340054342	8.396961236
Down	ENSRNOG00000017962	-0.811913688	3.18E-04	Serpinb6a	17p12	protein_coding	11.94863916	11.9965474	12.34548079	12.30613968	11.32736129	11.56667164	11.74554215	11.79079656	11.23712124	11.24490862	11.17835694	11.23357449
Down	ENSRNOG00000014528	-0.804103407	9.51E-03	Zswim6	2q14	protein_coding	6.651459771	6.454498474	6.362384118	6.561115925	6.187695762	6.298685006	6.290650554	6.304153947	6.542722068	6.682989103	6.528996362	6.442958722
Down	ENSRNOG00000043486	-0.802662602	2.63E-08	Tnfrsf26	1q42	protein_coding	10.79375199	10.75311464	11.09359722	11.06066725	10.46481962	10.40689686	10.43769396	10.41164607	10.7202536	10.64757019	10.6464689	10.70103948
Down	ENSRNOG00000010278	-0.802391169	6.42E-05	Il6	4q11	protein_coding	7.437588852	7.380575157	7.348726001	7.40498384	7.059955317	7.080945651	6.938690105	7.113274053	7.033757318	6.827056107	6.810895325	6.786214901
Down	ENSRNOG00000013179	-0.802122638	2.72E-08	Tinagl1	5q36	protein_coding	9.92292234	9.997255513	10.08087989	10.04089101	9.447782669	9.719177686	9.413766793	9.486714287	9.423010511	9.383970635	9.521499527	9.40959475
Down	ENSRNOG00000018517	-0.798423608	2.24E-07	Trim21	1q32	protein_coding	9.103357214	9.053754876	8.868090134	8.824042407	8.52993507	8.613179635	8.458434089	8.530268787	8.843617071	8.729387082	8.765566451	8.835605005
Down	ENSRNOG00000015618	-0.791219412	2.23E-02	Wnt5a	16p16	protein_coding	8.971685811	8.880306253	9.268888773	9.248240302	8.503020643	8.316446506	8.908402056	8.799506188	8.664797954	8.757243091	8.54724727	8.535572564
Down	ENSRNOG00000048848	-0.790928011	1.66E-03	Ccdc9	1q21	protein_coding	11.77548198	11.73720014	11.25662341	11.35260663	11.10523353	11.12122565	10.95686092	10.9783468	11.34613093	11.0812827	10.99244668	11.06076742
Down	ENSRNOG00000002379	-0.789665621	8.98E-02	LOC102550080	Xq37	protein_coding	5.424103879	5.653892466	5.412777667	5.463613055	5.245044896	5.250051188	5.315176164	5.462548035	5.324080603	5.318008825	5.293260656	5.350831991
Down	ENSRNOG00000039559	-0.786879851	1.38E-02	Fam219a	5q22	protein_coding	10.19527391	10.2225383	9.741287854	9.754301718	9.691577299	9.556477905	9.412844905	9.404544978	9.701639479	9.5824146	9.327947814	9.274801478
Down	ENSRNOG00000046848	-0.785849476	3.52E-02	PCOLCE2	8q31	protein_coding	10.74162219	10.69249872	11.11413856	11.10316289	10.25655198	10.36523314	10.57665594	10.51649762	10.38374049	10.5005594	11.05723062	11.01292488
Down	ENSRNOG00000008036	-0.784894358	1.20E-05	Dennd4c	5q32	protein_coding	11.1930871	11.03216781	11.04509107	10.99789548	10.58320364	10.32274764	10.68916754	10.65259953	10.73452553	10.59494697	10.79999056	10.8800497
Down	ENSRNOG00000066142	-0.783335224	1.20E-03	NA	NANA	NA	8.35812897	8.202225894	8.029295952	7.965402935	7.771211092	7.608716281	7.846999852	7.824586985	7.901731939	7.729129707	7.865590492	7.845130279
Down	ENSRNOG00000005446	-0.78316301	9.32E-02	Gna11	7q11	protein_coding	11.6294658	11.59323304	12.15323425	12.14640711	11.16921349	11.00499783	11.60897035	11.67398383	11.21778148	11.19210901	11.71143907	11.67933929
Down	ENSRNOG00000020129	-0.782206136	1.37E-03	Cdh3	19q12	protein_coding	11.08280941	11.07698979	11.23305702	11.20534164	10.71468984	10.6226702	10.6099691	10.63868819	10.69641759	10.73893926	10.24075188	10.2455884
Down	ENSRNOG00000011459	-0.780243782	4.39E-02	Rhbdf2	10q32.2	protein_coding	9.576380663	9.536732133	9.156235108	8.998942803	9.030344961	9.021152235	8.800875152	8.687881213	9.21713677	9.054160701	8.72566481	8.786929091
Down	ENSRNOG00000060410	-0.78017759	6.68E-02	Pcdh1	18p11	protein_coding	10.67174528	10.65844667	10.95695518	10.92575635	10.02318756	9.829407453	10.6349643	10.57651196	10.50077178	10.45105504	10.76593884	10.80113799
Down	ENSRNOG00000034258	-0.778813664	1.39E-02	Xirp2	3q21	protein_coding	5.077577393	5.05091507	5.098478637	5.152087058	4.940079112	4.876118607	4.927014528	4.92406246	4.587182453	4.644663159	4.593914278	4.587137815
Down	ENSRNOG00000020594	-0.776044506	5.00E-12	Rhbdf1	10q12	protein_coding	11.52218238	11.6094557	11.37011471	11.39395201	10.944955	11.04670495	10.98008619	10.94570056	11.24522535	11.18093199	11.14013677	11.07655464
Down	ENSRNOG00000007393	-0.772926486	7.70E-03	Ndrg1	7q34	protein_coding	11.37752572	11.30205035	11.84938405	11.80700744	11.01788799	11.09369735	11.18057841	11.14356383	11.0323095	10.93591697	11.34361041	11.34119465
Down	ENSRNOG00000013987	-0.767520929	1.36E-04	Sbno2	7q11	protein_coding	12.31340339	12.35746917	12.05731494	12.1530133	11.53024701	11.55741972	11.95758326	11.77205326	11.5986127	11.41660689	11.52188073	11.51147133
Down	ENSRNOG00000018114	-0.764231338	1.61E-04	Acadvl	10q24	protein_coding	8.933014601	9.033743902	8.739953238	8.835632839	8.639974837	8.583057227	8.32128587	8.365650997	9.312972437	9.297256218	9.323949003	9.327566222
Down	ENSRNOG00000019005	-0.761532955	9.36E-11	Pde8a	1q31	protein_coding	9.520626618	9.442984913	9.280686632	9.309132972	9.01413344	8.940849767	8.928704337	8.93446861	9.122522252	9.080596094	9.091969647	9.131613562
Down	ENSRNOG00000063266	-0.756955774	6.52E-03	NA	NANA	NA	6.109055712	6.130437266	5.991613168	5.958644786	5.829494502	5.885638834	5.900530598	5.832008458	6.182390832	6.086052591	6.05228717	6.162789049
Down	ENSRNOG00000007622	-0.753924314	2.57E-02	Arrdc1	3p13	protein_coding	9.093841926	9.261520038	8.77190396	8.77454911	8.718147286	8.693778695	8.468254639	8.438299069	9.317253398	9.217545879	9.010406247	8.885124252
Down	ENSRNOG00000064721	-0.753150079	2.52E-04	NA	NANA	NA	9.744982813	9.641826205	9.825518275	9.839313796	9.214350382	9.193322381	9.396504787	9.432271443	9.17152642	9.055467035	9.414757441	9.380440299
Down	ENSRNOG00000007304	-0.749923092	3.96E-04	Herc3	4q24	protein_coding	9.794119581	9.662440948	9.895289551	9.835854185	9.219100654	9.172911299	9.565721428	9.344473043	8.879239664	8.657942304	8.777893509	8.618480777
Down	ENSRNOG00000050742	-0.747329108	3.75E-16	Dnmbp	1q54	protein_coding	10.36051879	10.41120071	10.28291449	10.22866604	9.935052616	9.804691407	9.854487742	9.835783214	9.827645186	9.76691695	9.776806863	9.794184584
Down	ENSRNOG00000006393	-0.741790906	1.52E-02	Sirt6	7q11	protein_coding	10.86536024	10.98883543	10.54167075	10.56113944	10.39810433	10.52663842	10.08867481	10.04847047	10.34079472	10.22070127	10.03044462	10.04953237
Down	ENSRNOG00000001427	-0.740639899	7.27E-05	Orai2	12q12	protein_coding	8.54757235	8.531274307	8.267669303	8.308818647	7.994043278	7.994392827	8.116248703	8.12019647	9.281992334	9.156955202	9.15334767	9.115666759
Down	ENSRNOG00000005933	-0.739817459	9.65E-24	Yap1	8q11	protein_coding	13.48423188	13.41658415	13.40826563	13.3850816	12.98893367	12.93996577	12.88884168	12.90443221	12.83313339	12.80693099	12.92898898	12.93559731
Down	ENSRNOG00000054561	-0.739090085	1.80E-04	Isg20	1q31	protein_coding	8.30057242	8.432698529	8.184800817	8.432458084	7.866574728	7.93861508	8.100719919	7.947864377	8.073463608	7.889158555	7.877000283	8.004071975
Down	ENSRNOG00000004049	-0.737116499	6.78E-02	Baiap2	10q32.3	protein_coding	11.629231	11.72174131	11.99970964	12.02224274	11.08413212	11.12297155	11.58581355	11.61099739	11.34502861	11.41210093	11.8954479	11.91657725
Down	ENSRNOG00000005041	-0.737040524	9.75E-05	Crip2	6q32	protein_coding	12.49125985	12.6720435	12.27489518	12.22753713	11.87921857	12.08604948	11.92831875	11.88626801	12.08568142	12.19550744	12.09152781	11.9830532
Down	ENSRNOG00000009267	-0.735174675	1.81E-24	B3gnt2	14q22	protein_coding	11.49804789	11.47516883	11.4020229	11.3386416	10.92856022	10.96679752	10.98068125	10.97129411	11.29538335	11.34300155	11.29243025	11.26261529
Down	ENSRNOG00000002028	-0.733017152	8.91E-03	Tmem50b	11q11	protein_coding	9.070656036	9.101331053	8.63982655	8.586562522	8.427769574	8.563279013	8.428140704	8.523092688	9.084572518	9.135304527	9.120781978	9.189412887
Down	ENSRNOG00000028930	-0.729900954	6.75E-02	Dab2	2q16	protein_coding	13.95048405	13.9801037	13.16222491	13.14691308	13.22275287	13.20764882	13.11749794	13.01846423	13.21559275	13.08827561	12.99222664	13.04323517
Down	ENSRNOG00000001086	-0.727633805	9.59E-03	Vps37b	12q15	protein_coding	11.21131841	11.22444475	11.55236954	11.53745055	10.77577313	10.70118579	11.07686321	11.10691458	11.12596456	11.13168224	11.46986895	11.43080255
Down	ENSRNOG00000002176	-0.727027351	2.71E-02	Nectin3	11q21	protein_coding	10.44878944	10.32360767	10.99103399	10.93074436	10.12997619	10.02899498	10.37674872	10.39327264	9.683390161	9.751369973	9.844139379	9.856827585
Down	ENSRNOG00000004100	-0.726589364	8.23E-03	Trib1	7q33	protein_coding	11.13958705	11.17793225	11.01341239	10.98243602	10.40456379	10.24013098	10.82038429	10.86495757	10.58169881	10.58442188	10.6040807	10.58503776
Down	ENSRNOG00000007975	-0.724939648	2.04E-03	Ncoa2	5q11	protein_coding	11.39324467	11.23944361	11.4682842	11.4491386	10.87946193	10.76069105	11.0562364	10.98726813	11.01736699	10.84081579	11.29902925	11.33301697
Down	ENSRNOG00000059406	-0.724295663	1.31E-03	Ier5	13q21	protein_coding	10.67585883	10.71670098	10.93905905	10.84280775	10.19471454	10.28385015	10.46173576	10.42890202	10.95404439	10.93696727	10.55635782	10.61360275
Down	ENSRNOG00000002610	-0.723840239	1.34E-02	Carhsp1	10q12	protein_coding	12.03721016	12.12246556	12.48199836	12.45668398	11.60866205	11.59860284	11.98366174	12.01648893	11.90378113	11.95537591	12.20144392	12.1627472
Down	ENSRNOG00000008412	-0.721961617	5.16E-04	Gprc5a	4q43	protein_coding	11.35348367	11.39293678	11.4911175	11.49016812	10.78633221	10.76073155	11.10690596	11.18041568	11.31371921	11.36250485	11.51949698	11.51052548
Down	ENSRNOG00000055751	-0.721295946	3.46E-02	P3h2	11q22	protein_coding	9.792706732	9.789870703	10.27222079	10.23619629	9.70427901	9.485495431	9.614457478	9.615007521	9.368151521	9.421634213	9.780286668	9.856851442
Down	ENSRNOG00000013927	-0.719840864	8.37E-02	Jag2	6q32	protein_coding	10.24266453	10.20814738	9.979109149	10.09350071	9.32688642	9.317470156	9.976230047	9.954666936	9.54892289	9.509216516	9.865690651	9.828619135
Down	ENSRNOG00000015434	-0.718875564	1.16E-03	Midn	7q11	protein_coding	11.47939371	11.49741212	11.80357572	11.81431028	11.19577675	11.03712334	11.32913244	11.20169613	11.28197488	11.14040126	11.48609941	11.47009066
Down	ENSRNOG00000007331	-0.718753291	6.30E-02	Rragd	5q21	protein_coding	7.238567619	7.174109121	7.049178862	6.919798683	6.789733352	7.042396967	6.650941539	6.708668388	6.661655964	6.54698909	6.458980242	6.453703641
Down	ENSRNOG00000014367	-0.718031583	9.09E-04	Ephb6	4q23	protein_coding	9.472885399	9.378934158	9.031810803	9.028046667	8.862994834	8.760443264	8.846829247	8.829538353	8.422075092	8.336096082	8.357478523	8.363861264
Down	ENSRNOG00000058133	-0.717446788	2.82E-04	Ppm1n	KL567892.1	protein_coding	7.09970048	7.133767053	7.021418801	7.041338371	6.722693919	6.785722341	6.922236666	6.834340923	7.436822944	7.329129793	7.477077601	7.390898418
Down	ENSRNOG00000067060	-0.711066977	3.60E-03	NA	NANA	NA	9.875668347	9.896583691	10.11038393	10.04412818	9.23764138	9.42815298	9.718130258	9.742229501	9.369653745	9.433704312	9.477788498	9.483900402
Down	ENSRNOG00000013728	-0.710698356	3.21E-02	Polg2	10q32.1	protein_coding	6.515476921	6.615764161	6.62386334	6.683027442	6.304480478	6.231169702	6.50205755	6.444896754	6.470484017	6.373837413	6.409849542	6.602190038
Down	ENSRNOG00000009687	-0.707784904	3.70E-09	Ccdc120	Xq12	protein_coding	9.204871791	9.237503654	9.33376975	9.317496198	8.782968782	8.803824813	8.956221454	8.938637608	9.0831801	8.975839994	9.072382127	9.099597694
Down	ENSRNOG00000012960	-0.707607574	4.33E-06	Uap1l1	3p13	protein_coding	8.924518737	8.963296404	8.780220865	8.84153058	8.339820189	8.513227589	8.575569527	8.556725328	8.631711955	8.552174205	8.700570193	8.61778158
Down	ENSRNOG00000013825	-0.707400818	1.88E-03	Rap1gap	5q36	protein_coding	6.09669974	6.197429595	6.141251083	6.163917585	5.955085849	5.974247053	5.998308825	5.976991496	6.336085911	6.283703929	6.296202199	6.404080359
Down	ENSRNOG00000009930	-0.70430619	4.65E-03	Pigo	5q22	protein_coding	9.560180157	9.512137246	9.549195908	9.521516445	9.000515085	8.809669604	9.280470158	9.300668093	8.789170837	8.838109354	8.983552216	9.033944573
Down	ENSRNOG00000012864	-0.703637106	8.53E-02	Ern1	10q32.1	protein_coding	8.957652543	8.811991989	9.25255997	9.194812299	8.584589345	8.299829477	8.837739664	8.879111706	8.660981351	8.612202548	8.955370706	8.9840753
Down	ENSRNOG00000019099	-0.702738934	7.56E-02	AABR07054578.1	3q42	protein_coding	5.868014001	5.713829801	5.657090714	5.802493165	5.649923068	5.674199757	5.562252685	5.528765487	5.770872804	5.679631847	5.863645605	5.79958627
Down	ENSRNOG00000007412	-0.698912981	9.93E-06	Dok1	4q34	protein_coding	8.684379294	8.696007737	8.518756711	8.590226976	8.273952823	8.299095388	8.225019009	8.237942373	8.607966659	8.503795966	8.448318014	8.306873653
Down	ENSRNOG00000019103	-0.694816917	1.55E-02	Cln3	1q36	protein_coding	8.161098301	8.281842833	7.86220135	7.884557981	7.58115422	7.830511082	7.767011219	7.709945704	7.716442232	7.573985483	7.72447203	7.774921367
Down	ENSRNOG00000007324	-0.694766741	5.20E-02	Plxna2	13q27	protein_coding	10.00868444	9.855160667	10.08005576	10.06954907	9.594383713	9.463608157	9.68155014	9.599312345	9.455079409	9.467847787	10.07697236	10.08947348
Down	ENSRNOG00000015906	-0.693706675	6.51E-02	Tgif1	9q38	protein_coding	10.22731816	10.31617612	9.864120605	9.88763269	9.863257521	9.917243175	9.328357021	9.453020422	10.01278385	9.94431864	9.790486821	9.728211663
Down	ENSRNOG00000006460	-0.689629059	4.98E-03	Amdhd2	10q12	protein_coding	9.197581168	9.266145015	8.967183227	8.943673418	8.656403578	8.958812922	8.609778857	8.635969559	8.787683487	8.845628354	8.970692866	8.946609226
Down	ENSRNOG00000001254	-0.688525696	2.48E-08	Col6a2	20p12	protein_coding	15.9711498	15.98417768	15.77870567	15.78672744	15.33744484	15.31688852	15.53405088	15.5037699	15.67453295	15.68292618	15.67291743	15.66596332
Down	ENSRNOG00000013747	-0.685400877	4.33E-02	Sh3bp2	14q21	protein_coding	8.971233553	8.994066525	9.155281138	9.244479564	8.520907843	8.3508906	8.955563643	8.890982064	8.696666715	8.776391136	8.745922199	8.610453656
Down	ENSRNOG00000006649	-0.684970898	1.65E-05	Thrb	15p16	protein_coding	9.717806809	9.601111036	9.689429787	9.659830463	9.301657993	9.166098277	9.30906882	9.242323061	9.190420951	9.069067864	8.901208824	8.867110419
Down	ENSRNOG00000014460	-0.681170274	9.84E-06	Hivep1	17p13	protein_coding	11.10797496	10.99413752	11.01890741	11.07784204	10.64618239	10.39278493	10.64833198	10.71364098	10.11373785	10.00679767	10.25843014	10.18162428
Down	ENSRNOG00000033508	-0.67872511	4.60E-04	Mink1	10q24	protein_coding	12.24260382	12.17297004	12.27096932	12.31861828	11.71681334	11.64445064	11.94459327	11.92084477	12.17490781	12.0438131	12.38210273	12.42765682
Down	ENSRNOG00000027540	-0.67849451	8.59E-02	Fam102b	2q41	protein_coding	11.74477134	11.68007829	11.08880605	11.02253273	11.21114593	11.03499001	10.85100085	10.8485112	11.29344847	11.30634208	11.02671347	11.02331369
Down	ENSRNOG00000023208	-0.678355584	4.79E-02	Myorg	5q22	protein_coding	8.03965952	7.879412068	7.557180067	7.578315234	7.466704717	7.571034242	7.465440184	7.416493865	7.929235701	7.820470971	7.669830711	7.67917493
Down	ENSRNOG00000016587	-0.676628403	9.50E-03	Ninj1	17p14	protein_coding	11.71941474	11.87477136	11.40524384	11.40849439	11.11045208	11.23029195	11.1773728	11.19869334	11.18463536	11.29242978	10.97432239	10.84582543
Down	ENSRNOG00000036701	-0.673172887	6.89E-02	Actg1	10q32.3	protein_coding	7.446735034	7.624803599	7.237346907	7.158382939	7.026774851	6.992380268	7.265992624	7.079117577	6.921722041	6.933272895	7.095982791	7.06384249
Down	ENSRNOG00000037957	-0.670873588	9.11E-02	Aifm3	11q23	protein_coding	5.975419852	5.991191943	5.919660901	6.044852879	5.829405751	5.901036023	5.75627154	5.771164316	6.111546102	5.939214312	5.790986532	5.911183046
Down	ENSRNOG00000030830	-0.669400489	1.63E-05	Mex3d	7q11	protein_coding	10.05606184	10.08714262	10.15561393	9.973506521	9.604917134	9.506618506	9.787547385	9.718764115	9.663883528	9.642012205	9.441077381	9.592038741
Down	ENSRNOG00000002417	-0.668820025	1.43E-02	Serpinb10	13p11	protein_coding	10.20495114	10.30418045	10.75564608	10.7063906	10.15341766	10.24769522	9.949852057	9.944866226	8.99681177	9.116555863	9.04839274	9.138560126
Down	ENSRNOG00000017155	-0.667276121	1.73E-09	Nck2	9q22	protein_coding	9.973509873	10.05158525	10.07316465	10.05317088	9.670088079	9.659120558	9.572629909	9.638551644	9.850312567	9.963477149	9.746137403	9.740301189
Down	ENSRNOG00000049052	-0.66674136	2.69E-06	Sgk3	5q11	protein_coding	10.52137685	10.34963242	10.2876564	10.23760938	10.0375451	9.886405615	9.916971784	9.935303736	10.19970435	10.12177636	10.29730038	10.30790918
Down	ENSRNOG00000014530	-0.666617555	4.58E-02	Nav2	1q22	protein_coding	11.64392071	11.63044393	11.75350263	11.75517003	11.04570155	10.91366424	11.53179393	11.43744605	11.09438302	11.05394415	11.3793555	11.50523935
Down	ENSRNOG00000004482	-0.66618926	3.65E-02	Ccdc88c	6q32	protein_coding	9.091695677	9.121144685	9.299979829	9.394893085	8.597558464	8.616719038	9.057156252	9.066310933	9.228613637	9.127687561	9.281123865	9.313779999
Down	ENSRNOG00000020457	-0.660667529	6.52E-03	Tacc2 ENSRNOG00000020457	1q37	protein_coding	11.38424925	11.29362687	11.73409446	11.75647476	11.05931688	10.95829148	11.24452354	11.25056609	11.22403206	11.17758462	11.31207728	11.39547325
Down	ENSRNOG00000020161	-0.658311564	1.96E-03	Zbtb7a	7q11	protein_coding	11.01601779	10.9765716	11.24635047	11.19751249	10.59542382	10.48248765	10.84780373	10.82748691	10.9508445	10.96160923	11.13553461	11.178439
Down	ENSRNOG00000052802	-0.654949189	9.59E-02	Aldoa	1q36	protein_coding	8.66418113	8.593684909	8.044824809	8.360532457	8.11276143	7.93858033	8.020053878	8.319764564	8.1590734	8.350636057	8.433474599	8.357041439
Down	ENSRNOG00000015160	-0.654189259	7.60E-06	Gem	5q13	protein_coding	8.99494851	9.047120834	8.913247834	8.937333522	8.449414586	8.635873947	8.728847301	8.566300702	8.11339529	8.087198475	8.139165156	8.011578007
Down	ENSRNOG00000003031	-0.650838048	2.09E-03	Atp2b4	13q13	protein_coding	11.34415924	11.22426695	11.04508447	11.08221308	10.87849391	10.77753864	10.70981796	10.69673598	10.73450086	10.47323534	10.8624471	10.87024461
Down	ENSRNOG00000064638	-0.649327496	8.30E-02	NA	NANA	NA	6.361196352	6.395256632	6.181943534	6.262111434	6.072550773	6.028790604	6.078701638	6.228689279	6.086871495	6.18898512	5.996262175	5.953009203
Down	ENSRNOG00000051952	-0.648955969	1.72E-04	Tes	4q21	protein_coding	11.49907025	11.50520515	11.83779148	11.75719461	11.27283527	11.23865163	11.19932946	11.24961018	11.22710318	11.23668085	11.45606708	11.4267267
Down	ENSRNOG00000002188	-0.648231606	1.57E-02	Hpse	14p22	protein_coding	12.10905309	12.13568131	11.7813218	11.73469338	11.72002327	11.68280919	11.31440791	11.34908126	11.66836893	11.705773	11.53688197	11.48571273
Down	ENSRNOG00000023778	-0.647217152	1.93E-03	Gcnt2	17p13	protein_coding	9.389921664	9.337529587	9.206309725	9.153120252	8.758194109	8.841041803	8.981661717	9.040471108	9.155697421	8.952718406	8.949686904	8.850713531
Down	ENSRNOG00000038239	-0.64717424	4.96E-02	Spata33	19q12	protein_coding	5.414106226	5.49381345	5.546247569	5.489003001	5.304984829	5.375913736	5.324006467	5.396904462	5.273995732	5.333998749	5.394185825	5.392340994
Down	ENSRNOG00000010232	-0.645611823	1.14E-05	Enpp5	9q13	protein_coding	9.674089648	9.599112897	9.405548981	9.447059202	9.15290412	9.221390615	9.110168554	9.183574118	9.787282788	9.628796281	9.819663515	9.708512792
Down	ENSRNOG00000017912	-0.644319565	4.27E-02	Atp2a3	10q24	protein_coding	8.641661634	8.613943717	8.830702846	8.764979811	8.608193761	8.446247862	8.151911528	8.148865873	7.71465977	7.906109603	8.025080293	7.975874202
Down	ENSRNOG00000002664	-0.640832954	1.13E-02	Emp2	10q11	protein_coding	11.54055049	11.53554983	11.21843003	11.14101716	11.11831272	11.11300437	10.78438913	10.77413603	11.07775764	11.04057697	10.92074937	10.90160996
Down	ENSRNOG00000053577	-0.638118812	4.08E-02	Gramd1b	8q22	protein_coding	7.737456389	7.557970248	7.338598153	7.383037149	7.124544805	7.169232573	7.351004578	7.338565477	7.573490846	7.58632886	7.642916104	7.695746327
Down	ENSRNOG00000018336	-0.637579595	2.88E-08	Eps8l2	1q41	protein_coding	11.32554346	11.35932952	11.57670655	11.50533273	10.98113701	11.03853375	11.09189172	10.99315609	10.57087863	10.5925362	10.47773328	10.50125661
Down	ENSRNOG00000036667	-0.637554351	3.72E-03	Hexd	10q32.3	protein_coding	9.127254445	9.202739457	8.883898162	8.958858258	8.609164686	8.552897751	8.804533018	8.821443095	9.483309668	9.369585159	9.296405619	9.275003147
Down	ENSRNOG00000060146	-0.636387653	9.42E-04	Six5	1q21	protein_coding	9.371190009	9.512580935	9.158486946	9.175915587	8.863550575	8.872797303	9.051856505	9.025931456	9.485485985	9.556318379	9.450555267	9.498169414
Down	ENSRNOG00000029185	-0.632858447	6.58E-02	Rasa1	2q11	protein_coding	11.89015585	11.87645879	12.40718269	12.33899126	11.55323365	11.48384751	11.92773383	11.89632198	11.13812226	11.18263481	11.38355783	11.44757122
Down	ENSRNOG00000025160	-0.632651527	5.06E-02	Tlcd4	2q41	protein_coding	6.81255211	6.677024986	6.659640671	6.590426686	6.6231076	6.379133066	6.533799713	6.368785419	6.905514183	6.905644821	6.823943841	6.778954083
Down	ENSRNOG00000018877	-0.632382086	1.35E-03	Zfp629	1q37	protein_coding	8.575668045	8.473737771	8.594756106	8.56528166	8.158127101	8.110376587	8.316966249	8.294792449	8.285274555	8.226271592	8.442790917	8.539462368
Down	ENSRNOG00000009779	-0.631842698	4.58E-04	Krt8	7q36	protein_coding	14.06102656	14.18636768	14.3233769	14.34623737	13.85681257	13.93765054	13.72145843	13.74293424	13.90906706	14.06957228	14.2208233	14.24650146
Down	ENSRNOG00000012962	-0.631162904	3.45E-05	Nudt16	8q32	protein_coding	7.477239679	7.468623366	7.417237537	7.343134721	7.117907947	7.176252521	7.221486223	7.139163932	7.267562667	7.287524241	7.174300733	7.251811334
Down	ENSRNOG00000002474	-0.630330152	9.24E-04	Tom1l1	10q26	protein_coding	7.029570765	6.991043985	6.902351694	6.906175671	6.694379487	6.707542834	6.713248999	6.779084913	6.690330364	6.808998524	6.689156469	6.642974767
Down	ENSRNOG00000001582	-0.629720923	4.90E-03	Bach1	11q11	protein_coding	10.48837256	10.34255974	10.66718495	10.69114061	10.16423335	9.879417948	10.22489386	10.3248796	10.20302979	10.05325708	10.10588213	10.11104252
Down	ENSRNOG00000003183	-0.629227741	8.27E-09	Fmod	13q13	protein_coding	11.23322364	11.22557481	11.34839849	11.33291847	10.94972665	10.99102027	10.80041851	10.82738168	11.80010446	11.6524723	11.73092656	11.6970408
Down	ENSRNOG00000063373	-0.628950847	2.26E-02	NA	NANA	NA	9.172676493	9.252667824	9.622546677	9.581646906	8.890109431	9.004202415	9.232817834	9.111175475	9.61186277	9.453070946	9.639015821	9.520301919
Down	ENSRNOG00000013160	-0.624369592	1.29E-02	Sash1	1p13	protein_coding	8.483782506	8.41569857	8.084986988	8.156810375	8.068761966	7.918820462	7.986443001	7.957671299	8.170593764	7.97817233	7.981931555	8.071598937
Down	ENSRNOG00000000521	-0.622688498	4.20E-06	Cdkn1a	20p12	protein_coding	11.96022548	11.98450295	12.01512826	12.01450709	11.72343106	11.69584012	11.45279792	11.46045275	11.54514403	11.50608275	11.65329281	11.59416364
Down	ENSRNOG00000003256	-0.620243582	1.41E-02	Ccng1	10q12	protein_coding	13.23449455	13.17440821	13.72756366	13.67943156	12.9963368	12.96526003	13.15822107	13.1321213	12.88426465	12.87393175	12.74030927	12.78355337
Down	ENSRNOG00000016180	-0.620232618	3.60E-07	Pdp1	5q13	protein_coding	11.37890675	11.34226343	11.34696514	11.30142844	10.83826889	10.94509591	10.97982134	11.02170059	11.16601997	11.15355619	11.39631877	11.32471386
Down	ENSRNOG00000026299	-0.616017636	2.06E-05	Mysm1	5q33	protein_coding	10.5589044	10.50306653	10.48507868	10.56677997	10.07099672	10.04467634	10.32124252	10.12739497	10.20315913	10.01394678	10.06456867	10.20119165
Down	ENSRNOG00000000955	-0.608583003	2.76E-02	Lnx2	12p11	protein_coding	10.02372615	10.00718885	10.27710263	10.33540974	9.695955814	9.559301228	9.922001197	9.972995816	9.894179358	10.01020035	10.18936428	10.21184976
Down	ENSRNOG00000013177	-0.606701376	3.21E-02	Map3k1	2q14	protein_coding	8.618253848	8.434027932	8.61980673	8.644985235	8.15204324	8.013946959	8.388652194	8.435287605	8.212458066	8.175941267	8.398354355	8.408565269
Down	ENSRNOG00000019907	-0.605479148	4.60E-08	Nfkbie	9q12	protein_coding	9.541660417	9.576054198	9.62695119	9.662010233	9.227956464	9.196838537	9.323711307	9.251262698	9.747565538	9.711689321	9.594991656	9.567320839
Down	ENSRNOG00000013408	-0.605416821	6.19E-02	Npas2	9q22	protein_coding	10.11170928	10.11075545	10.35635965	10.38941743	9.594389367	9.636025398	10.13327846	10.02782457	9.693436093	9.649921455	9.889341597	9.905896482
Down	ENSRNOG00000017017	-0.605295096	3.96E-05	Zbtb43	3p11	protein_coding	8.619463449	8.588517932	8.623196491	8.577725885	8.368059975	8.286028522	8.317033754	8.146096187	8.286263895	8.362208964	8.31356939	8.499971072
Down	ENSRNOG00000031031	-0.603676004	1.88E-14	Zfp292	5q21	protein_coding	10.47008194	10.37055474	10.40741949	10.4295339	10.09811017	10.02383293	10.07007965	9.998806905	10.18746506	10.17973656	10.123864	10.25922531
Down	ENSRNOG00000032376	-0.602101978	2.01E-03	AABR07026002.1	16q12.1	processed_pseudogene	7.682072802	7.49707828	7.519172345	7.598050893	7.238679754	7.320009546	7.326818211	7.388056446	7.632162138	7.465019077	7.603321177	7.444699251
Down	ENSRNOG00000017489	-0.602024795	1.09E-04	Gse1	19q12	protein_coding	11.47477202	11.40880515	11.43301192	11.37183335	10.92126866	10.87807636	11.19256051	11.09968975	10.83248825	10.66557636	10.85073308	10.89718682
Down	ENSRNOG00000025338	-0.599432103	2.35E-04	Msi2	10q26	protein_coding	10.84577049	10.81843552	10.52175723	10.52286991	10.31013336	10.22892648	10.36232744	10.34805297	10.56476146	10.48791045	10.50302153	10.49509718
Down	ENSRNOG00000027264	-0.59880831	9.38E-09	Dagla	1q43	protein_coding	10.97906523	11.01932024	10.85650373	10.86615407	10.54454626	10.48818341	10.5883824	10.58502711	10.57201516	10.49355662	10.66129877	10.64657263
Down	ENSRNOG00000006864	-0.598581657	1.39E-02	Scaper	8q24	protein_coding	7.487541811	7.479465178	7.29176326	7.343904792	7.103982639	7.206370076	7.194684787	7.130420079	7.331911576	7.125991297	7.309024438	7.427408967
Down	ENSRNOG00000019311	-0.595774608	3.56E-12	Nfkb2	1q54	protein_coding	10.4427543	10.59815475	10.52762117	10.47610687	10.0771973	10.11582573	10.18497734	10.1922426	10.33606828	10.29613563	10.36829997	10.35258354
Down	ENSRNOG00000047940	-0.592727606	2.74E-02	Mmp28	10q26	protein_coding	9.50393728	9.558617095	9.225850072	9.131328155	9.043319487	9.145696084	8.949738641	8.955924955	9.120749259	9.128963623	8.854610983	8.875661711
Down	ENSRNOG00000058094	-0.588605795	5.07E-03	AABR07028902.1	17q12.3	protein_coding	10.28973504	10.19028851	10.54944118	10.46709379	10.01754753	9.817160037	10.1216919	10.0806279	9.873505496	9.755257738	9.942261036	10.00411327
Down	ENSRNOG00000012004	-0.587599038	3.63E-28	Ubap1	5q22	protein_coding	10.64132497	10.65956071	10.6892315	10.64034713	10.27035447	10.25035548	10.30264389	10.33335926	10.38081427	10.37832408	10.40790205	10.3737534
Down	ENSRNOG00000064875	-0.586531887	7.99E-02	NA	NANA	NA	6.894977925	7.019737232	6.899879022	6.860062666	6.606208129	6.7396068	6.775675592	6.749380046	7.041243759	6.814239809	7.19019222	7.12717556
Down	ENSRNOG00000017916	-0.586428189	1.58E-05	Rexo1	7q11	protein_coding	11.50336895	11.50020271	11.37302292	11.39589319	11.08674376	11.08878694	11.06916032	11.01969838	11.26668848	11.13247736	10.92660949	11.04486682
Down	ENSRNOG00000039214	-0.585734466	2.12E-05	Map11	12q11	protein_coding	9.635284406	9.759140489	9.78185638	9.758575953	9.227935234	9.407035882	9.464236033	9.427568745	9.445745551	9.328559853	9.256655916	9.306605125
