# Supplementary material for: VAMP7-dependent late endosomal secretion of ER and mitochondrial proteins impacts the tumor microenvironment and macrophage engagement
Source: Nat Commun. 2026 Feb 21;17:3012. doi: 10.1038/s41467-026-69900-4 (PMC13035943; doi:10.1038/s41467-026-69900-4)
Supplement: Supplementary file 4 — Supplementary Dataset 2 [file 41467_2026_69900_MOESM4_ESM.csv]

Regulation	Ensembl ID	log2 Fold Change	Adj.Pval	Symbol	Chr	Type	WTNRK_REP1	WTNRK_REP2	WTNRK_REP3	WTNRK_REP4	V7NRK_REP1	V7NRK_REP2	V7NRK_REP3	V7NRK_REP4	A5NRK_REP1	A5NRK_REP2	A5NRK_REP3	A5NRK_REP4
Up	ENSRNOG00000002050	10.700203592143	5.49e-22	Igfbp7	14p11	protein_coding	4.65091533562308	4.6527415223167	4.64849607569294	4.65412323840406	4.6496491717749	4.6729662075634	4.65521539271609	4.66524380108988	6.40732197623495	6.41868150315877	6.77838646679915	6.74393487785806
Up	ENSRNOG00000015991	10.4224076375215	1.22e-19	Npr2	5q22	protein_coding	4.63461298222975	4.63708731758446	4.65567088772634	4.63895637124743	4.6328947075957	4.66419228366841	4.64043188250813	4.65390564028119	7.14337586892254	7.01135234015376	6.61944001432114	6.56600963405465
Up	ENSRNOG00000014243	9.75806668664334	3.60e-19	Pear1	2q34	protein_coding	4.63870494504386	4.66060057925065	4.6367071500695	4.6413573466119	4.63765909009322	4.65701285950268	4.64226124389058	4.65058136384965	6.44213313073054	6.43942211973756	6.33343380090451	6.30160738486695
Up	ENSRNOG00000000700	9.59969960564664	4.29e-40	Tmem119	12q16	protein_coding	5.07744329286358	5.13937873076499	5.04189191999192	5.08662710927401	5.25387960268608	5.63701523016471	5.27835353865041	5.23934248141395	8.38281807878465	8.45221604363129	8.57030202114605	8.47437854597841
Up	ENSRNOG00000034191	9.57358525276162	1.30e-41	Fmo1	13q22	protein_coding	5.71032428691076	5.56509862036376	5.62534117227943	5.51237742958824	6.50069058532288	6.6888660499109	5.96842732524539	5.8097001027301	10.4948621235281	10.2644682293673	9.84158685766169	9.71887398744575
Up	ENSRNOG00000034290	9.475646789998	7.89e-86	Ccl21	5q22	protein_coding	5.86602565515322	5.74876335690256	5.49419195276709	5.52048651454558	5.68290591887914	5.66873568637202	5.6116238325224	5.57048756880891	10.7225491611256	10.6606155402482	10.4554760285615	10.4279922384427
Up	ENSRNOG00000051548	9.43107039483937	9.65e-14	Lmod1	13q13	protein_coding	4.92573950337402	4.88641019326327	4.88177549168183	4.88791862241857	5.30254342944738	5.339474621486	5.03189142964556	4.99337043295693	7.40489972236759	7.09360590678481	6.27229578783673	6.4354469346035
Up	ENSRNOG00000056915	9.19361427160405	1.44e-10	Ptprq	7q21	protein_coding	4.37892174877149	4.3794550621546	4.37821830450572	4.37985989909007	4.65255052258733	4.56918513189821	4.39410898339613	4.39881829784455	5.42042680298469	5.33796414954037	4.98757167980007	5.0290184966835
Up	ENSRNOG00000023548	9.18188723180934	1.23e-13	Sned1	9q36	protein_coding	4.48954109477941	4.49117407367381	4.48737717836968	4.53640913816659	4.48840865632651	4.50923230402025	4.49338557862275	4.50234292540309	6.53954972681175	6.2838871030376	5.85008522261498	5.84154077849013
Up	ENSRNOG00000004303	9.06850811727567	1.44e-15	Timp3	7q13	protein_coding	4.69576571103547	4.69773692554664	4.67379900620068	4.67855768401139	4.73229859582021	4.7906271406921	4.67948261221836	4.71125336221257	6.65800650756464	6.6047943598501	6.15334109560402	6.22835407737399
Up	ENSRNOG00000012663	9.01996041542047	3.01e-16	Mfsd6	9q22	protein_coding	4.43365757829094	4.4507251487989	4.4325854251236	4.4350851645913	4.43309596743378	4.4436062670634	4.43557273635537	4.44008615201853	5.53422895939419	5.57592719973917	5.6909248373125	5.64362542259303
Up	ENSRNOG00000000091	9.01073937491257	4.90e-16	Smad9	2q26	protein_coding	4.12523859875766	4.12567761069569	4.12465963740515	4.12601090646424	4.12493521594077	4.164099197319	4.15367471053513	4.12872905163775	4.87254766898403	4.87298443763482	4.9392345326639	4.86410033461766
Up	ENSRNOG00000002525	8.83401719261485	2.17e-38	Ptgs2	13q21	protein_coding	4.91238708956264	4.91842781835274	4.87615201688902	4.83120587803499	4.96256369586459	5.0475713077572	4.83392896288997	4.85852517264619	8.14617781180375	8.19797805800465	7.70641122941917	7.73409240920063
Up	ENSRNOG00000032396	8.81628388691068	5.97e-15	RGD1559575	10q21	protein_coding	4.57833536504468	4.59878901408695	4.59488161818667	4.58056918525637	4.57745519035716	4.61752929421172	4.58133095873295	4.58835517394935	6.38228471867853	6.24804724859451	5.92862539838896	5.94827065148649
Up	ENSRNOG00000007369	8.75471603997119	3.08e-23	Shisa4	13q13	protein_coding	4.77901426012568	4.69022597501905	4.70705862303867	4.66024684714473	4.64533098184946	4.79806767296551	4.69906571837379	4.65671423175628	8.43904913661533	8.46203052313651	7.00390865403731	6.92609140536217
Up	ENSRNOG00000006604	8.73896346630154	8.16e-07	Thy1	8q22	protein_coding	5.60858194170154	5.84806537711101	5.30462374815954	5.26547976170255	5.24666478224554	5.66584327016525	5.27001128605667	5.31057292367547	10.3532120817801	10.4195692484884	9.69084681277968	9.63872228212416
Up	ENSRNOG00000013589	8.61204969188182	1.28e-20	Cxcl12	4q42	protein_coding	4.72063820120382	4.83390132955683	4.71502891529015	4.69811979840282	4.82374460559452	4.92735555822708	4.75972006297608	4.72021517018056	7.6951482288973	7.64256507695456	6.80105515486148	6.73683920241724
Up	ENSRNOG00000020803	8.58252026285177	1.53e-13	Meox1	10q32.1	protein_coding	3.82161876823714	3.82193229771853	3.82120546452449	3.82217040342009	3.82140216739493	3.82549418104309	3.82235915047085	3.82411466131692	4.57258226479663	4.34180583409178	4.35241573889336	4.3810144456016
Up	ENSRNOG00000039906	8.51408128543538	2.53e-14	Abo3	3p13	protein_coding	4.213899580221	4.22868833572653	4.21319945452149	4.21483303592018	4.21353274433393	4.2204336235731	4.21515216509568	4.21811402528885	5.17254206527653	5.12622579613125	5.04076524625752	5.03026629539112
Up	ENSRNOG00000014961	8.39761039191646	3.11e-76	Pdpn	5q36	protein_coding	4.92866713241395	5.04794522486765	4.86026038826527	4.87746465198454	4.83212192101373	4.89475224967864	4.84750270029407	4.87451569010769	8.31642260188706	8.34361722268161	8.18292144080184	8.23765061377715
Up	ENSRNOG00000002154	8.33748484833822	4.30e-12	Mepe	14p22	protein_coding	4.08592993782603	4.08640038517928	4.09860589002503	4.08675748260947	4.08560477524729	4.10941867849439	4.0870404461954	4.08966768960149	4.97092555886076	5.09041701667741	4.57758992850818	4.84937112255903
Up	ENSRNOG00000000008	8.2137835262111	1.66e-11	Alx4	3q31	protein_coding	3.55666308722207	3.55689713272474	3.55635465660698	3.55707491685544	3.55650143393064	3.55956035809559	3.55721587222047	3.55852795001332	3.95117441668731	3.90787085927871	4.20172324997233	4.02502798174782
Up	ENSRNOG00000030688	8.18530565820955	2.23e-12	Lrrc2	8q32	protein_coding	3.62963056212943	3.62978517659363	3.62942699331124	3.62990270508811	3.62952384219933	3.63155310598663	3.62999593689025	3.6308658961533	4.00628540822283	3.98998634238455	3.96583206870689	4.10083923451418
Up	ENSRNOG00000016219	8.11244677001892	4.72e-11	Vnn1	1p12	protein_coding	3.51907852090706	3.5192955202042	3.5187925856689	3.51946036956746	3.55206382985063	3.52176621857376	3.51959107809424	3.52080813039776	4.07095489690417	4.02770338643767	3.87590180108831	3.83525788412461
Up	ENSRNOG00000068444	8.10365410565614	7.67e-45	NA	NANA	NA	4.87055812963711	4.85027656229487	4.79230877951622	4.85316565852054	4.81931508494325	4.86173275824702	4.80287985985197	4.81850846493037	7.32359341613916	7.32464082042506	7.37524485682871	7.29167027027836
Up	ENSRNOG00000013887	8.0982072101062	1.84e-15	Adra2b	3q36	protein_coding	4.93357962286195	4.95848614934103	4.97301406138627	5.0046336608919	4.95377807144894	4.9616389039335	5.28312763629115	5.29196610045893	7.33470724852353	7.31036661295566	6.94027654324641	7.03367566408224
Up	ENSRNOG00000011239	8.02608326104583	5.80e-13	RGD1307595	2q26	protein_coding	4.35761635532471	4.32905144157712	4.3275534862504	4.32954137098819	4.327959238133	4.33634050161375	4.32992946364562	4.33352750086924	5.31624605451075	5.22887203177958	5.41181331912822	5.38300244856857
Up	ENSRNOG00000021719	8.01710626943999	2.49e-21	Slfn5	10q26	protein_coding	4.66768849043326	4.67002923224078	4.62620572353528	4.63083362172993	4.64684015598149	4.64641424336713	4.63173318790388	4.66335151051899	6.7042843594064	6.37263850638989	6.13705536182619	6.11528532905617
Up	ENSRNOG00000027595	7.99870228830318	9.40e-11	Tfap2e	5q36	protein_coding	3.40516678971682	3.4053639491542	3.40490701199827	3.4055137331686	3.40503062998064	3.4076094391279	3.40563250043167	3.40673853426272	3.81734162717849	3.93502460647234	3.66084854709682	3.82581423915078
Up	ENSRNOG00000008979	7.98521869857297	6.73e-05	Guca2b	5q36	protein_coding	3.23801958742281	3.23825280003569	3.2377121321899	3.23842989806032	3.23785846268534	3.24090093509114	3.304996436928	3.2854500530128	3.27548537645131	3.28966970987584	4.00972157758104	3.92656752121693
Up	ENSRNOG00000010238	7.90403041928517	1.72e-45	Chmp4c	2q23	protein_coding	4.88648979432756	4.84267090231531	4.83376664417862	4.79347536743723	4.78645272101557	4.82267000071231	4.82190471972884	4.81077741778392	7.33072381344751	7.44236806121077	7.15919445484808	7.32068904065895
Up	ENSRNOG00000012410	7.89197943513315	7.53e-11	S100a1	2q34	protein_coding	3.34979030250176	3.34997199173863	3.34955093107163	3.35011003281796	3.36054322932903	3.36643433744694	3.35021949492199	3.3512391312773	3.59489744287482	3.84087954080388	3.7640739685664	3.69785559041803
Up	ENSRNOG00000039593	7.84471883478932	1.49e-10	Ecscr	18p11	protein_coding	3.32987389852951	3.33004999457956	3.32964190456251	3.33018378989929	3.34053735906962	3.36034556067358	3.33028988755107	3.33127828148033	3.66633193138236	3.78008967427708	3.76212696810218	3.56165991164161
Up	ENSRNOG00000054764	7.82505970552153	2.32e-17	Flt3	12p11	protein_coding	4.65125449217594	4.65383878538114	4.6275722876307	4.61206591163936	4.7081733635052	4.70754908597956	4.61308705976363	4.62246954593411	6.79277808113214	6.83427959790939	5.93236158904189	5.95124299903779
Up	ENSRNOG00000026953	7.8166416243857	4.42e-57	Gpr88	2q41	protein_coding	4.91600514698077	5.07514190079704	4.93685906764869	4.95166072309616	4.93990854521197	5.09184811967811	4.95451064105525	4.91750295069627	8.10500644738511	7.73801150790249	7.79258404399921	7.82470195099078
Up	ENSRNOG00000045670	7.81283640311721	7.49e-11	Tnfsf12	10q24	protein_coding	3.30001619749546	3.30018675316071	3.29979150913508	3.30031634183457	3.29989842434202	3.30213090891133	3.32332391268386	3.30137651392652	3.67330712929924	3.75505940703815	3.6055683174489	3.59453272963145
Up	ENSRNOG00000011165	7.80615316082779	6.14e-11	Dydc1	16p14	protein_coding	3.28823127296486	3.28840029036799	3.28800861169012	3.28852871052447	3.28811456224859	3.29032693823821	3.28863054764946	3.30259931561117	3.65167714078767	3.67663128434358	3.54447560884443	3.70565178084466
Up	ENSRNOG00000012280	7.77579312717272	1.43e-08	Ptx3	2q31	protein_coding	3.196212045509	3.19638358595571	3.19598602970015	3.19651390969164	3.19609358082754	3.19833757735035	3.20860654738044	3.19757966873502	3.57134287432553	3.79128709884677	3.37922438734097	3.43461358493818
Up	ENSRNOG00000031655	7.76407026523921	7.47e-11	Six6os1	6q24	protein_coding	3.75650477936213	3.7692250837838	3.75612118907258	3.75701681346421	3.75630374589096	3.76010335493839	3.75719202565041	3.75882201491689	4.17375347908901	4.25069982445999	4.32779559370251	4.4845760963355
Up	ENSRNOG00000022268	7.70508170136144	1.80e-08	Pnpla3	7q34	protein_coding	3.63603015123352	3.62343147603679	3.62273608618926	3.62365923376373	3.63560965534399	3.6435307427762	3.63746644311037	3.62551812109665	4.3904980241082	4.46084530262191	3.8498491130036	3.89055603513425
Up	ENSRNOG00000066666	7.69527263054098	1.06e-10	NA	NANA	NA	3.23243645422039	3.23255345786507	3.23228240935578	3.23264239897324	3.23235569630488	3.23389154736454	3.23271295453449	3.23337137249273	3.58074047190393	3.46869148845478	3.51927903817063	3.53253344228463
Up	ENSRNOG00000010911	7.65202099743483	4.18e-27	Tmem108	8q32	protein_coding	4.67631969906583	4.73458906250766	4.65514877775915	4.65953394537812	4.65604616504006	4.69863453023196	4.66038675075872	4.66824297109242	6.47508749263727	6.27952768597352	6.24062067393428	6.32946392745985
Up	ENSRNOG00000008588	7.64486162565326	2.01e-10	Batf	6q31	protein_coding	3.14826611970505	3.14841421118983	3.14807104290332	3.14852673915276	3.14816386533323	3.15010310097792	3.14861597831868	3.14944758310999	3.49712931002253	3.42273616985958	3.53801177073037	3.41764119830655
Up	ENSRNOG00000008942	7.59450044385552	8.38e-04	Pcare	6q13	protein_coding	2.84699392304886	2.84716209819944	2.84677225463891	2.84728982734609	2.84687774931234	2.84907376664948	2.84739108517858	2.84833314318572	3.57570545608246	3.27756402550485	2.8996886331876	2.8661447734534
Up	ENSRNOG00000023628	7.55912636556847	8.16e-11	Tmem106a	10q31	protein_coding	3.72264577797092	3.73228540118496	3.72242867320206	3.7229360152722	3.72253196199265	3.73677813979639	3.72303544555744	3.72396323524488	4.17771659402158	4.16994281790643	4.04025769317811	4.12934338905856
Up	ENSRNOG00000062350	7.49303154664145	5.55e-14	NA	NANA	NA	4.39310451613793	4.41280921023963	4.37345708921059	4.39564512176152	4.37411142998786	4.38750232326281	4.37728062632647	4.38303411848145	6.14085845110368	6.0160148632658	5.29976955532423	5.22205892773885
Up	ENSRNOG00000020797	7.44605919465933	1.86e-21	She	2q34	protein_coding	4.56142860902593	4.51420161442152	4.51208214541123	4.53191678610574	4.52877078604183	4.52446340978682	4.51544222719467	4.52051314430289	5.80640320049098	5.82197927024506	5.78072377545285	5.72294769934089
Up	ENSRNOG00000005082	7.41847215614839	2.89e-17	Irf6	13q27	protein_coding	5.10027083340358	5.02222230499476	4.99352285167966	5.00234934359163	5.40089507122387	5.51982320203157	5.07017048368047	5.04460857815496	7.63050990030299	7.53497843701838	6.76218548969278	6.73137946843259
Up	ENSRNOG00000009466	7.37610584662087	2.68e-15	Unc45b	10q26	protein_coding	4.56910047987815	4.55476582885573	4.53650025358753	4.55570133217938	4.53704892724966	4.58840535962679	4.62008431955896	4.68357995673654	5.46213372496701	5.54205559067694	5.9291271245395	5.97764037565223
Up	ENSRNOG00000039390	7.36897976355588	2.01e-23	Slc37a2	8q21	protein_coding	4.79068848290122	4.84854060895258	4.83581498852555	4.90347757557055	4.73244399477033	4.93689487658968	4.74338646335731	4.76275592721686	7.76844751431588	7.49506890496834	6.99485188438721	6.91148746207368
Up	ENSRNOG00000008806	7.3591330258439	7.53e-80	Clip4	6q13	protein_coding	5.32166630823379	5.27670385504215	5.44569559009373	5.46923287419007	5.77585349401568	5.61548803448551	5.66698397794295	5.70249897325955	8.66103219761819	8.48786061654537	8.31417694806807	8.23518544260342
Up	ENSRNOG00000062986	7.29272700515379	7.59e-76	NA	NANA	NA	5.36493095854653	5.30721100320702	5.11249364836014	5.07333702424041	5.1958099229855	5.19652721212468	5.13623001524553	5.20134773153582	8.71810783338216	8.72761619485138	8.46874881795837	8.41023164358303
Up	ENSRNOG00000020614	7.12609428095176	7.64e-04	Phlda2	1q42	protein_coding	2.59472730637505	2.59483611815183	2.59458396231163	2.5949187951549	2.59465217032886	2.59607660855152	2.59498435879315	2.59559522708493	3.05472756336462	2.92482023712615	2.69519065095729	2.61109306200829
Up	ENSRNOG00000028713	7.12524612143042	7.00e-09	Acvrl1	7q36	protein_coding	2.77813578296558	2.77822051490474	2.77802423097236	2.77828492644414	2.778077301266	2.7791897452511	2.79776389493471	2.77881291663178	2.97734380424337	2.94733802628874	3.00660906574384	3.01417627693586
Up	ENSRNOG00000013835	7.09585159756585	6.87e-17	Timm8a2	15q25	protein_coding	4.44184721299782	4.45742011698812	4.46891450783323	4.45819302964315	4.54927758226751	4.46889889370146	4.45880513955436	4.49784549066283	5.53072297318569	5.52418387140887	5.23467822145416	5.56289249525831
Up	ENSRNOG00000020058	7.06981117071876	5.68e-17	Celsr2	2q34	protein_coding	4.5375560334904	4.54072934731178	4.51237131438305	4.52086962194604	4.53535179019391	4.52166872442738	4.47551606513733	4.48565184797278	6.50832993815051	6.54987985998024	5.48091920368576	5.74864545463787
Up	ENSRNOG00000021157	7.06739881755439	1.66e-07	Ctss	2q34	protein_coding	3.40180072728492	3.39128382146372	3.3908794944283	3.39141639840884	3.39098886199452	3.46051213538055	3.39152153529234	3.4423635409761	3.65029409922073	3.71012394233845	3.78019438458156	3.81088894296097
Up	ENSRNOG00000010866	6.96058371832263	2.70e-08	Tmem154	2q34	protein_coding	2.59677399434865	2.59684837656515	2.59667606952827	2.59690492109472	2.5967226565551	2.59769928676215	2.59694977843213	2.59736844520779	2.79512501133304	2.8088778639911	2.78753789145968	2.7452326867175
Up	ENSRNOG00000019208	6.89587744006772	3.41e-07	P2rx5	10q24	protein_coding	2.51300791204689	2.51309157999035	2.51289773156142	2.5131551698711	2.51295015351878	2.51404727989133	2.51320560803435	2.51367600814794	2.73761057447148	2.77979022207386	2.66821725607017	2.63934395445624
Up	ENSRNOG00000033984	6.87294473549422	4.66e-08	Ifnlr1	5q36	protein_coding	3.10887418851603	3.10901985082382	3.10868230916991	3.12037042248391	3.108773610515	3.11068092435965	3.10921830575615	3.11003622768284	3.54934259282561	3.33669306996431	3.43450670702383	3.35851634024243
Up	ENSRNOG00000015941	6.81929070538592	3.22e-34	Fkbp10	10q31	protein_coding	6.65870238185287	6.70540866753766	6.34308352788523	6.27668383936277	7.97859763535755	8.08777469720509	7.26479918498165	7.37393288779643	10.1944947104116	10.1878864711359	9.80760232233052	9.75550017204169
Up	ENSRNOG00000049425	6.80441851022331	7.67e-07	Fam167b	5q36	protein_coding	3.02099556621888	3.03229223628414	3.02081116730735	3.02124190685118	3.0208989099941	3.02273157706946	3.02132625327642	3.02211217729144	3.393199127841	3.48121006992869	3.19740878393559	3.19382411385698
Up	ENSRNOG00000030238	6.78827634911946	7.76e-08	Fndc5	5q36	protein_coding	3.06673093186568	3.06686940740265	3.07686789612003	3.06697463106818	3.06663531924238	3.0823378284762	3.07833674623961	3.06783578033912	3.35568376830882	3.34761692723652	3.23980168109619	3.49369775752471
Up	ENSRNOG00000013014	6.68646171626852	2.06e-06	Cyba	19q12	protein_coding	2.36618300948467	2.36625875101393	2.36608326800401	2.36631631699291	2.36613072313905	2.38026192620221	2.3663619773593	2.37882991888309	2.52701073139813	2.44441780288925	2.65162064493388	2.51550023115639
Up	ENSRNOG00000045683	6.68428531925764	2.41e-04	LOC102553715	10q23	protein_coding	2.27157644750251	2.27165181336136	2.27147719125494	2.27170908966635	2.27152441686857	2.27251228256237	2.2717545177185	2.27217809354285	2.32682524978833	2.34245952646753	2.50030702451131	2.59121765960288
Up	ENSRNOG00000022660	6.68038487344923	1.27e-08	Ccdc73	3q33	protein_coding	3.62335798581321	3.62385320875712	3.61186435165807	3.61255225401015	3.63387150866197	3.64377139166865	3.64767730075048	3.62730157898992	4.0397986280988	3.91308394213173	4.08569003882328	4.14048455528093
Up	ENSRNOG00000066223	6.65536516072839	4.14e-08	NA	NANA	NA	3.0181272433728	3.0182534717171	3.02798365499807	3.01834939713031	3.0282219486393	3.01969410710071	3.04018463225331	3.04369985113627	3.36635073600219	3.29956088929797	3.25494884533642	3.21665893760468
Up	ENSRNOG00000033567	6.63069017353906	5.19e-36	Musk	5q24	protein_coding	4.96497127517792	4.91169350948906	4.82294560292359	4.89391568440453	4.90550177526885	4.92740442555144	4.89586712484366	4.89025507255638	7.06802042049385	7.10265859847612	6.6436855767307	6.56315951703449
Up	ENSRNOG00000012512	6.60664930419926	2.62e-05	Nexn	2q45	protein_coding	2.24213866904009	2.24220828379874	2.24204699628749	2.24226119349342	2.24209061238851	2.24300352445047	2.24230316073048	2.2426945744206	2.49768638038854	2.44898057038022	2.34298631363405	2.32076585503122
Up	ENSRNOG00000006086	6.57044131272502	4.98e-08	Lynx1	7q34	protein_coding	3.48041694043121	3.49207797221647	3.48014889064321	3.49243883644839	3.48027644399978	3.48293775640524	3.49272491843331	3.50850930824155	4.0089079511361	3.75716479297363	3.8840481818983	3.89772899683329
Up	ENSRNOG00000047867	6.53951321089933	4.96e-07	Klhdc8b	8q32	protein_coding	2.87518161285784	2.86490269056295	2.8646379382004	2.86498952228801	2.88500891696516	2.86620679457269	2.86505838928731	2.86570040258885	3.20466206944156	3.1689974599579	3.03383801844901	3.04161571150144
Up	ENSRNOG00000025502	6.52239715873484	1.04e-05	Arhgef37	18q12.1	protein_coding	2.17932501845926	2.17938935975499	2.17924029507615	2.17943826360684	2.17928060409877	2.18012458973207	2.17947705480119	2.17983890351075	2.41077050569288	2.29206193239536	2.34945930767976	2.26862670141786
Up	ENSRNOG00000023686	6.47490391438771	1.25e-26	Upk3b	12q12	protein_coding	7.41496532047112	7.30068453451753	6.72177253522788	6.79965556826628	7.31162574572296	7.22745623222263	6.80765998140865	6.68087381071428	11.8256674806776	11.8364328977281	10.3819101335744	10.3277066969492
Up	ENSRNOG00000001726	6.47421699652001	2.11e-06	Tmem44	11q22	protein_coding	2.76767639239963	2.76778472366639	2.77766211093932	2.76786704805394	2.7676015990505	2.76902105617335	2.76793233972906	2.76854099997224	3.14565013173182	3.0211649787242	2.95555279780208	2.89900928836939
Up	ENSRNOG00000032989	6.3977228655379	1.93e-17	Lrrn4	3q36	protein_coding	6.43963385085599	6.48902543494642	5.78852607340616	5.82251310752391	6.16902528193808	6.08334243995017	5.66545958322728	5.76613732634936	10.4338333594484	10.4348875412188	8.91483201138273	8.93704146684834
Up	ENSRNOG00000016013	6.37094491851278	4.05e-07	Gprc5b	1q35	protein_coding	2.73738119518237	2.73747963807331	2.74701021841831	2.7375544555539	2.7570152629695	2.7386039207762	2.73761379813798	2.7381671977479	2.96285025136749	3.02665522847687	2.92759728853893	2.90941294409777
Up	ENSRNOG00000067365	6.3308390111778	3.61e-03	NA	NANA	NA	3.49752712106438	3.49773211977757	3.50806163793359	3.49788786292879	3.72571812968738	4.08179297743025	3.49801135751877	3.4991615083374	3.95029864471024	3.77375312047968	3.57720879494604	3.5720781537533
Up	ENSRNOG00000007544	6.30571785062589	1.07e-06	Il23r	4q31	protein_coding	2.64792184276912	2.64801471428465	2.65757705662817	2.64808529757808	2.64785772938186	2.64907537906994	2.64814128182002	2.64866336588872	2.80943057909035	2.80617948192385	2.92620794307422	2.89354303568686
Up	ENSRNOG00000013389	6.27519791249654	4.77e-05	Rgs7bp	2q12	protein_coding	2.58347568366671	2.58357165987852	2.59351226908491	2.58364459568208	2.58340942077859	2.58466703265665	2.59481335027444	2.58424170074702	2.63963974286636	2.70264700189513	2.93117273039629	2.88742032571734
Up	ENSRNOG00000000906	6.20408705485351	1.10e-22	Medag	12p11	protein_coding	5.67474886794671	5.70779118275524	6.55084420890997	6.36026598989818	5.54375345499068	5.81150010636329	5.56746489262725	5.72124269477811	10.1472603074731	10.0919037931279	9.70169495826508	9.73561021971164
Up	ENSRNOG00000047781	6.18977746439568	2.94e-06	Slc25a23	9q12	protein_coding	2.67321146093543	2.6633554573592	2.66314480347006	2.66342456203906	2.66320176920532	2.70271111476417	2.66347937511205	2.68761026613674	2.82248926877485	2.80245092059561	2.8996187582295	2.90559380814238
Up	ENSRNOG00000058938	6.18429755455962	1.32e-05	Camkv	8q32	protein_coding	1.89428438230378	1.89432975826748	1.89422464702193	1.89436425368881	1.89425306528802	1.89484896398879	1.89439161993706	1.89464706640716	2.04166905340628	1.9828712513755	2.01223057444845	1.99940149917338
Up	ENSRNOG00000007900	6.15460731943892	1.72e-06	Tspan33	4q22	protein_coding	2.53753395978527	2.54704448068233	2.53744000230902	2.53765958273886	2.53748470185271	2.53842178346445	2.53770262307952	2.53810433512466	2.70645412615994	2.76329184376557	2.66460146279106	2.72576349693828
Up	ENSRNOG00000017283	6.11965543271647	5.38e-08	Kcnt1	3p13	protein_coding	4.07447673274333	4.13418236984158	4.08815664146429	4.09091437800644	4.07409705894708	4.1550720757953	4.09145249874255	4.07883376933493	5.36361276595908	5.12170766379577	4.66283078731128	4.39184665332866
Up	ENSRNOG00000004687	6.10234825158532	3.85e-12	Thbd	3q41	protein_coding	4.84004945752265	4.811417661183	4.70135517308476	4.70547220950548	4.77246139940661	4.78737611777883	4.70627334503829	4.71366075642185	6.07768963875606	6.05536124936986	6.49431936779462	6.50766647614903
Up	ENSRNOG00000068922	6.05060023584071	1.69e-03	NA	NANA	NA	1.73031362881721	1.7303597680422	1.73025287706265	1.73039483858475	1.73028178055762	1.73088716360067	1.73042265794914	1.7306821999557	1.88680205619004	1.91616931807856	1.76116713337581	1.79449244435154
Up	ENSRNOG00000002364	6.02263810120598	2.62e-06	Rnf112	10q22	protein_coding	3.78550873149733	3.80338970228055	3.76763306612864	3.78788109047362	3.75153490668229	3.78091258657882	3.75337059079458	3.75669966258873	4.94793216645972	4.90268976015984	3.94261143227112	3.86439349385127
Up	ENSRNOG00000022320	6.02208938485604	4.06e-07	Primpol	16q11	protein_coding	3.59253228094294	3.56974470981877	3.58043139335223	3.56992159289567	3.61398159167028	3.64496092548792	3.6295024343823	3.63818016418563	3.70216178272474	3.75834895062299	4.20554824707449	4.19689999144657
Up	ENSRNOG00000020030	6.01258066031358	4.22e-08	Crlf1	16p14	protein_coding	4.02501185601915	4.02544265306756	4.02444452370023	4.01614298500337	4.15929755166324	4.33219485996354	4.09182469035236	4.08192068059221	4.50087357508438	4.39677458262458	4.29358160220743	4.29557302581812
Up	ENSRNOG00000013906	6.00054418094213	2.54e-73	Gpat2	3q36	protein_coding	6.17698338250843	6.53077753449111	6.38990785709144	6.52036195124144	5.77199768146806	5.78718102221847	6.12455957758466	5.98634152394879	10.0489901632457	10.032255037439	10.2059795442933	10.1951981510881
Up	ENSRNOG00000002782	5.98413256200648	1.10e-07	Epgn	14p22	protein_coding	4.28964454949053	4.29052913059974	4.41460271836823	4.32699896776686	4.28903239068897	4.3004556935861	4.29173056943213	4.31713592433218	4.78176587575046	5.15334538822313	5.85055287797601	5.88764529644155
Up	ENSRNOG00000000904	5.98097564440964	1.96e-04	Wdr95	12p11	protein_coding	1.69668387103795	1.69672335847475	1.69663188820228	1.69675337756959	1.69665661827668	1.69717520816304	1.69677719274393	1.69699949770612	1.84376037756352	1.80971025582555	1.75342538330238	1.77963144498366
Up	ENSRNOG00000011306	5.97789319407207	1.33e-66	Myod1	1q22	protein_coding	5.09351712124036	5.18235537982628	5.12625572830513	5.12580007512438	4.92761267255651	4.96712657945591	4.93714898465822	4.95416328906341	7.7195967196354	7.80478504031341	7.37057337630287	7.3974992080974
Up	ENSRNOG00000016163	5.97224683825614	4.63e-10	Slc1a3	2q16	protein_coding	3.73708837342088	3.76185765928659	3.7367155125897	3.76250600556611	3.73689296096201	3.74058711487328	3.7504909303175	3.75369502089159	4.13211210957868	4.08975702602507	4.47529539144548	4.35211168602669
Up	ENSRNOG00000000500	5.95224490800706	4.95e-06	Scube3	20p12	protein_coding	2.3854182366736	2.37628716895653	2.3761399044293	2.37633549661866	2.37617972015129	2.37701448564908	2.38610693486321	2.37673168365163	2.47109221538443	2.53671103371879	2.56622387464894	2.55407421863421
Up	ENSRNOG00000019036	5.89949232086282	4.45e-09	Ldhd	19q12	protein_coding	4.6235227445741	4.63943919404051	4.57985723754435	4.56801295086415	4.67437726538445	4.74610419673392	4.56846272560237	4.57263150077626	5.72983708476211	5.73769122251374	5.48201863617514	5.64551847842066
Up	ENSRNOG00000059900	5.86427379139887	5.65e-05	Bst2	16p14	protein_coding	2.25298165783215	2.26323725088266	2.25289170417351	2.25310189098982	2.25293450185639	2.25383049481978	2.25314307507761	2.25352722557123	2.4952899519206	2.4492832201948	2.35254248831555	2.34269219617107
Up	ENSRNOG00000025898	5.85446029818512	2.25e-16	LOC690142	7q35	protein_coding	4.7307514434318	4.73170807547881	4.85586158256533	4.79519338134275	4.7603864934217	4.92209162438134	4.81170343526453	4.85865567808877	5.87171098198405	6.00506518666146	6.03241568431338	6.11503679847255
Up	ENSRNOG00000032306	5.83860554267335	2.09e-04	RGD1562431	9q33	protein_coding	1.56334245313449	1.5633782269046	1.56329535974638	1.56340542307554	1.56331776364839	1.56378761080124	1.56342699889704	1.56362840761634	1.63491535950774	1.69178478420563	1.65527233481166	1.63476859655103
Up	ENSRNOG00000000394	5.83811444690348	2.84e-08	Srgn	20q11	protein_coding	5.28918066159088	5.33799105962184	5.15816219022977	5.1462222591622	5.7148154199681	5.81097094660528	5.20134799742921	5.21647365572829	7.07742198077466	7.1197039624503	6.74392185877606	6.68359311739773
Up	ENSRNOG00000002775	5.8373111667179	1.62e-10	Npl	13q21	protein_coding	3.88881427531653	3.92605567663102	3.87607951096476	3.87708098245649	3.87628366433716	3.88053029252155	3.87727687070446	3.90812663736117	4.66762725889153	4.50902619963375	4.28117171093955	4.40991752011112
Up	ENSRNOG00000000981	5.81260181028699	4.37e-05	Scarb1	12q15	protein_coding	5.88836748138324	5.95353386002051	5.06145663810227	5.05291455586532	5.29735331220776	5.47357939830547	4.99181151464767	5.12586892143066	9.06340011105075	9.0485833126278	7.2734771987227	7.18750640842969
Up	ENSRNOG00000059956	5.80639150084386	4.18e-06	Bcl6b	10q24	protein_coding	2.92371551831661	2.93422301320075	2.92356617484006	2.93449849770509	2.93361006217815	2.96416810875453	2.92398345442225	2.92462083234131	3.08606570129867	3.22869266405194	3.18780241151004	3.16035840832774
Up	ENSRNOG00000042897	5.7975975593754	1.00e-03	Nmrk2	7q11	protein_coding	1.53435149789083	1.53439115454642	1.53429928343161	1.53442129839994	1.53432412495331	1.54754931089089	1.53444521016363	1.53466831504438	1.59811327819636	1.57311145045523	1.73431935827065	1.59798163006588
Up	ENSRNOG00000018005	5.79585308172201	7.14e-13	Duoxa1	3q35	protein_coding	4.23168412815132	4.20397953997309	4.25655582619249	4.23380815265413	4.21707043097944	4.2102216939169	4.24902397025557	4.20781073982234	4.7619115389364	4.82733644171232	5.337569754621	5.30407565634396
Up	ENSRNOG00000039107	5.77571213208738	5.89e-17	Mfrp	8q22	protein_coding	4.42519392280649	4.51243515292549	4.46643220485315	4.44176707822502	4.45348834020225	4.48920348965718	4.47262169593249	4.43068663431101	5.67674053211054	5.61898783493909	5.22562655275652	5.2521591835492
Up	ENSRNOG00000008716	5.75890861652422	3.89e-03	Nefh	14q21	protein_coding	3.21363989888481	3.20197492364794	3.18884451794265	3.18947009407893	3.30273267959529	3.22338196327455	3.18959248878963	3.19073130876329	3.79135220748083	3.87977710358618	3.20269046344484	3.22444876674648
Up	ENSRNOG00000015089	5.75620561398675	1.96e-05	Mcoln2	2q44	protein_coding	2.81527736839533	2.83640533080038	2.81513380046134	2.81546921751925	2.82535535527631	2.81663070366118	2.81553492064584	2.81614748369587	2.92122496997196	3.09600567384326	3.10668311637466	3.0859273581312
Up	ENSRNOG00000001296	5.74773552680245	9.22e-06	P2rx7	12q16	protein_coding	2.80685424756713	2.80696182157136	2.80671257010961	2.8283651241214	2.80677997999228	2.80818986953864	2.80710841389716	2.80771295206856	3.10644570639483	3.07930896029555	2.96546807173169	3.0254717930655
Up	ENSRNOG00000021088	5.72042293258913	1.47e-07	Tmod4	2q34	protein_coding	3.43275035091932	3.4331967431777	3.42168754963052	3.43353582412518	3.47358485733837	3.50512501032096	3.4671527752342	3.44901683045087	3.97554325981748	3.79428992606146	3.64232788196478	3.60596210843627
Up	ENSRNOG00000003120	5.68173368010327	2.88e-21	Prelp	13q13	protein_coding	5.63262637823045	5.49838031424104	5.83378092177547	6.00204954098628	5.36795112917472	5.48020482205125	5.50971815370933	5.77172835828781	8.30955862688909	7.99889924845027	9.32136331278196	9.17684010203617
Up	ENSRNOG00000014378	5.67285309030074	2.73e-05	Il1r2	9q22	protein_coding	2.1542123320045	2.15426670435866	2.16302584539711	2.15430803861313	2.17213186335232	2.15488881325315	2.15434083010077	2.15464690876429	2.32200509694076	2.28348458647931	2.29697937631417	2.2375074283059
Up	ENSRNOG00000018044	5.65668663420392	2.22e-55	Phyh	17q12.3	protein_coding	5.11912367323768	5.15868084813496	5.13056769571708	5.16236935783544	5.1832973594284	5.19126741290113	5.18280568684235	5.04446744369478	7.19196316605916	7.14073904142553	6.90422612886593	6.86286188917005
Up	ENSRNOG00000009862	5.63481557531881	8.01e-51	Olfm1	3p12	protein_coding	5.81413965187222	5.80769765684624	6.32091685783527	6.1864178784934	5.38434774673595	5.4631106329594	5.37386963303382	5.43765607053148	9.23428862601726	9.14719941643791	9.55700610567346	9.6474057564484
Up	ENSRNOG00000007645	5.63016099017225	9.83e-45	Kcnj9	13q24	protein_coding	4.93613899210139	5.04154516134206	4.96580936796604	4.9417282313304	4.98489773831743	4.90585123589952	4.92481751697156	4.89714409926893	6.82203727255546	6.77937252183079	6.53891351457339	6.51650806151314
Up	ENSRNOG00000011723	5.60506897930143	9.01e-06	Slc44a3	2q41	protein_coding	2.90033286381399	2.91062195062234	2.90019195170099	2.91088900568281	2.91002780223657	2.92738515337735	2.93171016180184	2.96992675185348	3.09197732095563	3.16468080045874	3.03640487340655	3.15252371695878
Up	ENSRNOG00000019093	5.59920312507122	9.18e-02	Nrg2	18p11	protein_coding	1.30178294409124	1.30181645351063	1.30173882434574	1.30184192510395	1.30175981460699	1.30219958926355	1.30186213080841	1.30205066686256	1.41223158006826	1.46201018147373	1.35188935653351	1.30224569457716
Up	ENSRNOG00000002831	5.57303856502543	1.33e-23	Wfikkn2	10q26	protein_coding	4.35977510219547	4.40164867978216	4.40999465758627	4.34695970149128	4.35915478218926	4.35300770922728	4.36189201864845	4.38294705260877	5.18818491707231	5.1828868167373	5.34189534312504	5.31755555448147
Up	ENSRNOG00000053945	5.56824962538707	1.09e-02	Daam2	9q12	protein_coding	1.49877375244043	1.49881204103522	1.49872334013443	1.49884114538194	1.50825474567013	1.53656843822337	1.50910183381121	1.49907965619485	1.6204143501255	1.66675602407211	1.51923756039911	1.49930249464961
Up	ENSRNOG00000028353	5.56785619427709	7.14e-04	Sox13	13q13	protein_coding	1.34232530035768	1.34235588347825	1.34228504050446	1.34237913377575	1.34230419340146	1.34270588795208	1.35206525026441	1.3425697720094	1.37904701912838	1.47046732842925	1.40774164457211	1.41354658234672
Up	ENSRNOG00000016420	5.56107401149152	6.54e-07	Serpinb6b	17p12	protein_coding	4.06494341693954	4.05363336670987	4.05287105741172	4.1127289928103	4.06452271306074	4.05737303845445	4.17977362302929	4.16054234383766	4.61503598495498	4.57057294623891	4.6682312883246	4.66840859834455
Up	ENSRNOG00000004518	5.55839790017916	4.32e-28	Cacnb1	10q31	protein_coding	5.69849491774122	5.77026196610241	5.49668773019718	5.5777742790371	5.62684427189139	5.79878432779498	5.34694354888396	5.56452006421776	8.53600381557199	8.60779670150667	8.0222213031979	7.89402301772295
Up	ENSRNOG00000002947	5.55223727601636	5.99e-08	Dpt	13q23	protein_coding	3.45382642097729	3.45403286710193	3.46456210579803	3.48922729802906	3.46486465604442	3.47116164183193	3.45431405838723	3.46903809877906	3.71622162156523	3.69267541224905	3.98547453606597	4.02003036029096
Up	ENSRNOG00000009343	5.53660778786643	1.23e-09	Evpl	10q32.1	protein_coding	4.52408740485277	4.60501599357919	4.47235931520998	4.47660320071227	4.48994868210238	4.46891292146969	4.47742949495775	4.58013212225001	6.10668292581645	6.1423611391878	5.17558406308548	5.25628295253321
Up	ENSRNOG00000008113	5.53471160445327	1.06e-03	RGD1561149	5q36	protein_coding	2.04393953138871	2.03419588560351	2.03406381117069	2.03423921775903	2.03409952476048	2.03484746980815	2.06497766675411	2.03459425506231	2.22278524193706	2.22791348326976	2.07501027962874	2.1105900242273
Up	ENSRNOG00000012892	5.53253848320635	4.92e-28	Abca4	2q41	protein_coding	5.17879322905643	5.25266215037352	5.27211711228082	5.23942528365023	5.39284689147421	5.36734197376185	5.18807828788983	5.44219933240399	7.46440172201302	7.42182339894806	6.70299265227226	6.70989423698945
Up	ENSRNOG00000032820	5.53082185230547	4.05e-03	AABR07061614.1	4q41	protein_coding	1.29825879318618	1.2982885665424	1.29821959913099	1.29831120115042	1.30723163666677	1.29862929525095	1.29832915816786	1.29849678849884	1.31098309213528	1.38640257087829	1.35479178230479	1.43416318770455
Up	ENSRNOG00000007923	5.53059241068187	6.54e-19	Cgref1	6q14	protein_coding	4.84890525861145	4.91418914470969	4.78064478911581	4.78687439371047	4.83087568066787	4.88963981480469	4.76995017256824	4.75837442877459	6.52270145642965	6.4475546634079	6.10710358019889	5.96021880040005
Up	ENSRNOG00000007405	5.49548743583174	2.54e-05	Krba1	4q24	protein_coding	2.63245870027562	2.6141780388394	2.61400300882119	2.61423547655971	2.61405033224151	2.61504237003848	2.6142810423383	2.61470631541012	2.8408854253664	2.7600739269556	2.76610248857132	2.83128331722057
Up	ENSRNOG00000013793	5.47706523145958	9.01e-06	C1qtnf9	15p12	protein_coding	2.68366077779107	2.68396797908165	2.6743342430458	2.67457653460258	2.68344870606246	2.67541752599478	2.69403889320512	2.68611375958841	2.85376753183996	2.81254865065356	2.86556213863803	2.90084469746655
Up	ENSRNOG00000027410	5.43981291032009	1.59e-05	Ccdc125	2q12	protein_coding	2.57944990866852	2.58896436504603	2.58826519558408	2.5795793268786	2.57939916247536	2.58036454666065	2.58937563790208	2.58003751282432	2.80573826121164	2.75550746119006	2.76257341760092	2.70701557167561
Up	ENSRNOG00000023008	5.42740870345225	1.36e-03	Fam131c	5q36	protein_coding	1.85929313541787	1.84950764297505	1.84939061231491	1.84954603938095	1.84942225801716	1.85008500518476	1.84957649662796	1.84986063503264	2.05927368382634	2.00375175559055	1.90034418076855	1.90158608741665
Up	ENSRNOG00000028016	5.42718360677583	3.14e-04	AABR07021402.1	13q21	processed_transcript	1.92158284273456	1.91189831733105	1.91177859584977	1.9119375980379	1.92138113051466	1.91248905357583	1.922273093729	1.91225946652514	2.05663497471003	2.11217427004755	1.9908864472457	1.95106711118478
Up	ENSRNOG00000009172	5.4229226693558	6.98e-03	Cpvl	4q24	protein_coding	2.78618721183157	2.78655959308502	2.77541647233122	2.77576178031299	2.86473875827297	2.89355878751361	2.78706680702138	2.78915570713004	3.19378628126432	3.0708141421854	2.77583682533784	2.79130877398453
Up	ENSRNOG00000019587	5.4210019691064	2.75e-22	Ptprn	9q33	protein_coding	5.11982400657015	5.12362074220167	5.16484858303914	5.29175105345064	5.02520172248586	5.16538310799831	5.31074205358979	5.18912200048011	6.94062204373667	6.93828274976243	7.14019415812504	6.9862323758711
Up	ENSRNOG00000042029	5.39304982424313	3.35e-17	Efs	15p13	protein_coding	4.1791195945636	4.20571410990825	4.15262642058345	4.14132737190926	4.14024301515589	4.14600792402303	4.14159363955229	4.14406741348511	5.05429273820521	4.85971231408396	4.78409982981832	4.88609574695494
Up	ENSRNOG00000010535	5.38266840037316	4.69e-23	Cdh18	2q21	protein_coding	4.61295023059995	4.55493207991843	4.60916738035824	4.55612989696512	4.53688038480761	4.53243923968162	4.52384937358778	4.52867613976062	5.88404101431649	5.95844523468824	5.49644273434689	5.53248760933684
Up	ENSRNOG00000004089	5.36840872245272	5.96e-22	Enpp2	7q32	protein_coding	5.8672222954774	5.66093981754929	5.70226289020839	5.81693308417468	5.55210626162975	5.66882977991032	5.56084432136352	5.49482377647021	9.13655707730828	8.83629510838254	7.55823770997883	7.68399557988364
Up	ENSRNOG00000013062	5.36041962364401	7.59e-11	Cyp24a1	3q42	protein_coding	4.63782987820347	4.57257937034067	4.4951885547755	4.49761883952404	4.51078491835519	4.5255478433471	4.49809301170636	4.50248465929508	5.79639584013072	5.76418466177609	5.53585476667971	5.39861242449046
Up	ENSRNOG00000006653	5.34476382107719	2.23e-11	Slc38a4	7q35	protein_coding	4.70510412540606	4.76641140080185	4.8147781013563	4.78273080049986	4.90386466024424	4.96807370440702	4.78423677846097	4.7301321458259	6.13363818137835	6.16714004744971	5.65589400777573	5.53422541054825
Up	ENSRNOG00000043249	5.34182129057749	3.44e-05	Pde4c	16p14	protein_coding	2.60496094469627	2.5854460157787	2.58524986819642	2.58551036459519	2.60457100652274	2.61195475586177	2.60629458015306	2.58603750684847	2.83606681152011	2.76448927983562	2.755004560425	2.69806692084333
Up	ENSRNOG00000012575	5.3365627832328	6.80e-41	Fat2	10q22	protein_coding	4.83701962900359	4.89365890056842	4.99683845768609	5.01278014875693	4.83570296129826	4.83651342098045	4.86067469682332	4.85196910836316	6.60977569002797	6.57556294280257	6.43995523343112	6.50274695477719
Up	ENSRNOG00000037082	5.32695412943551	5.21e-03	Mybphl	2q34	protein_coding	2.39557857480374	2.41738669572949	2.39546393042593	2.39573175940902	2.40601335032312	2.41057537679027	2.39578421726661	2.39627320036741	2.72398089083861	2.72883282324688	2.42923668098818	2.41105153731947
Up	ENSRNOG00000003018	5.28155656208744	2.09e-06	Olfml2b	13q24	protein_coding	4.42530181915265	4.39874405042852	4.33332224400916	4.33683255628556	4.4089775772724	4.56287630624914	4.32052134474562	4.36244034137608	5.82592713257084	5.76353200515142	4.77235794288923	4.75560133185159
Up	ENSRNOG00000001451	5.27649180037816	5.92e-18	Fkbp6	12q12	protein_coding	5.05481326999096	5.27415575300482	4.97373580003815	5.15282679075495	4.93473921888676	5.06146872724542	5.02581135837283	4.95252217785196	6.71250024817466	6.93490867121804	7.28487102190454	7.08586659368646
Up	ENSRNOG00000025115	5.27628533067661	1.63e-05	Exph5	8q24	protein_coding	4.86253543214555	4.80944761265613	4.67699547260446	4.69813508710367	4.88585224019142	4.79506312698506	4.6811001788043	4.68728309023947	6.42485982759223	6.33286906334969	5.6852709540975	5.68381730247608
Up	ENSRNOG00000027954	5.26359407520052	7.25e-09	Cdh15	19q12	protein_coding	3.29064822580868	3.27012517877098	3.25880549807779	3.25929509439525	3.26941486200594	3.26098864750973	3.25939097101781	3.26028441067507	3.66185537454422	3.52512836911526	3.58986871018508	3.58766584064144
Up	ENSRNOG00000014008	5.23956042499584	6.06e-06	Mfsd2a	5q36	protein_coding	4.7723185230823	4.71529595833188	4.50679704484998	4.53263010024995	4.50773162935333	4.60161205098805	4.51224628305522	4.54430525677816	6.46615404017858	6.52848812291337	5.38080307121985	5.50246575054929
Up	ENSRNOG00000019403	5.22187903517512	2.66e-11	Afap1l1	18q12.1	protein_coding	4.18441743676829	4.1731121366012	4.22717186789637	4.19751118834686	4.383903924707	4.2774038987361	4.24478608700875	4.24272621162585	4.90355987121218	4.9084809039759	4.55264539405042	4.64202642996809
Up	ENSRNOG00000014133	5.21632145357508	4.69e-02	Hesx1	16p16	protein_coding	0.943552639178478	0.943576098019192	0.943521757574664	0.943593932112795	0.943536448968385	0.943844559744421	0.943608080656108	0.943740157774526	1.069694250801	0.962110678585158	0.953350260732656	1.0262983775245
Up	ENSRNOG00000017882	5.21288208780031	4.33e-03	Camk1d	17q12.3	protein_coding	1.67920698014712	1.66935014349892	1.669245462742	1.66938448748189	1.6692737692201	1.66986654027522	1.66941173002029	1.68151787461247	1.9004485702503	1.78202862657958	1.70047852675716	1.69624245630679
Up	ENSRNOG00000039745	5.21240930140734	6.45e-17	Pm20d1	13q13	protein_coding	4.43559526088696	4.39875719386098	4.36841305736757	4.34325611810235	4.36918967952105	4.36752940383123	4.34361073296064	4.34690092250264	5.46656018513258	5.35715749098417	5.09704375930854	5.1184482344416
Up	ENSRNOG00000033653	5.21190986849343	4.86e-05	Mpp3	10q32.1	protein_coding	2.3612137089235	2.37069804069641	2.3700243473666	2.36132443344339	2.3611702935187	2.36199629550329	2.36136236995313	2.36171646068274	2.47784365011295	2.52916311121936	2.53592241103053	2.51916993064644
Up	ENSRNOG00000003104	5.20404194234482	3.79e-06	Trpv2	10q23	protein_coding	5.1181013287826	5.02206966534169	4.80500323309535	4.81005597065692	4.98137222017467	5.00660544080354	4.83161536921843	4.86519428236598	6.88206957484864	7.03250786132584	6.14657104204898	5.95382701799229
Up	ENSRNOG00000015027	5.2023413318339	2.89e-18	Il18r1	9q22	protein_coding	4.16641144341164	4.14321537647795	4.15330330520051	4.16858044238483	4.17704026172656	4.19648972503536	4.15682954014756	4.16217804265177	4.91100767484548	4.82682343156014	4.65803785868928	4.75989921991317
Up	ENSRNOG00000016070	5.19452130146739	2.20e-03	Trpc3	2q25	protein_coding	1.96131758878529	1.97076367842416	1.96125516343497	1.96140105735508	1.96128486143956	2.03131233027267	1.98073190557786	1.96169661016922	2.04452980005593	2.04978986531449	2.11170360378376	2.02170657676419
Up	ENSRNOG00000065307	5.17518810046639	1.34e-02	NA	NANA	NA	1.06327262146455	1.06330094616147	1.06323532854931	1.06332247686867	1.06325307083948	1.06362482140445	1.08368667362572	1.07508531913202	1.08945633174556	1.10184310535075	1.07359874886249	1.22815624572619
Up	ENSRNOG00000003207	5.14943378347481	2.57e-13	Fmnl1	10q32.1	protein_coding	4.87491498957106	4.7797452602917	4.77087978072417	4.76432711299244	4.70114630710084	4.79990446825772	4.66717515256428	4.69866626528197	6.6118026018383	6.90273763587747	5.79043017084058	5.68887824669764
Up	ENSRNOG00000021285	5.10948665859992	4.29e-02	Celsr1	7q34	protein_coding	1.62540134614945	1.6254445243136	1.6348536858897	1.62547734401803	1.62537154169287	1.65140978819913	1.62550337784814	1.62574625824216	1.79312086433398	1.80385030128765	1.6255062321806	1.65212347832051
Up	ENSRNOG00000024264	5.09664922907257	1.13e-47	Amz1	12q11	protein_coding	5.27084242368673	5.23361621477527	5.16481700824633	5.15967807891884	5.26705441375356	5.31936147848639	5.26934793995568	5.29770337261246	6.59023551281216	6.60237834489149	6.9166075239692	6.90803595144973
Up	ENSRNOG00000014684	5.09519752608049	9.82e-05	Npr1	2q34	protein_coding	2.03281974509705	2.03286949771309	2.04161828068915	2.03290732044107	2.06821931650092	2.04542489124819	2.08030166680248	2.07625770984626	2.10474727295218	2.12122859544415	2.15884216915497	2.10459862502858
Up	ENSRNOG00000029191	5.07922810529433	1.09e-03	LOC685067	2q44	protein_coding	2.68346124465584	2.69469541096641	2.67256332584468	2.67289306309841	2.67263048772983	2.67403402794416	2.67295764069094	2.67355950626321	3.05007997550582	3.03615804432831	2.78000318587786	2.71653389765366
Up	ENSRNOG00000042634	5.06738318872695	8.93e-03	Serpina12	6q32	protein_coding	1.51944259510371	1.5294483096044	1.51939088267572	1.51951172448785	1.5194154853519	1.51993088455447	1.51953540634023	1.51975636601434	1.67482103323908	1.67214303869758	1.55005927216312	1.54584634977575
Up	ENSRNOG00000017637	5.04782947003345	1.47e-07	Fbp2	17p14	protein_coding	4.82156656400029	4.76042185769708	4.7019510890017	4.70537088740966	5.04854566992505	5.20878437969141	4.77733600729771	4.82145925986617	6.01060988174848	6.10618622807742	5.10089698475968	5.28842338410579
Up	ENSRNOG00000029911	5.0373954681687	2.15e-04	Cilp	8q24	protein_coding	7.12349633772066	6.97113617362638	6.52995078439429	6.49573322875315	9.31532156420331	9.66386158163783	6.93929533590413	6.80891409036836	10.5456456029219	10.1496354694078	7.60965022766167	7.58926368545198
Up	ENSRNOG00000015602	5.02682401906796	2.87e-10	Cdh2	18p13	protein_coding	3.73180938919928	3.7322649258504	3.73120914326285	3.74321139239168	3.86941493268354	3.78893459480531	3.82463391693368	3.8489107130746	3.99319829412773	4.15016460596644	3.97364861671651	4.11269589396725
Up	ENSRNOG00000046343	5.00915590531073	2.77e-03	Cryga	9q32	protein_coding	1.48740550521844	1.48743944406574	1.49621013479438	1.48746524531195	1.48738208214383	1.48782783307074	1.48748571450311	1.48767679374696	1.5475622000795	1.63126706641705	1.52558711241308	1.58102333140601
Up	ENSRNOG00000031814	5.00590453982005	1.70e-40	Sort1	2q34	protein_coding	7.1011326175663	7.31351734747457	6.95508133291843	7.0073614537069	8.48174296317386	8.44149394248116	7.9773179866597	7.86316422549705	10.0926229883333	9.96435612189325	9.45963122754277	9.40067183605822
Up	ENSRNOG00000069031	4.97738218675452	8.53e-16	NA	NANA	NA	4.48317610268217	4.48565449090021	4.42764062797	4.43162422409091	4.42845430190842	4.47997973994664	4.43240112346417	4.45584199067416	5.73463639672326	5.35408856182244	5.02531724910453	5.2254452258871
Up	ENSRNOG00000013661	4.97701361364839	5.46e-08	Kif26a	6q32	protein_coding	4.23008858141853	4.20731681661363	4.13921994877919	4.14068409408829	4.1788255384676	4.21339502734387	4.19666701765615	4.17546110036286	5.14660332097258	5.21110557334635	4.5855162759464	4.51809300738021
Up	ENSRNOG00000006224	4.94264026496361	5.02e-05	Klhl31	8q24	protein_coding	3.29470381338472	3.30557278225289	3.28414854959713	3.29541704193115	3.41581337781803	3.38817013081418	3.3276156582338	3.28556041779793	3.65962950275072	3.68287802611256	3.38798189104573	3.44975270134008
Up	ENSRNOG00000011145	4.93613799928278	2.09e-04	Crhr2	4q24	protein_coding	3.19867263013674	3.23435259771261	3.22097487219655	3.19899644488029	3.24367895856711	3.23114071928664	3.22371367710451	3.22787525893212	3.80202250424864	3.75011696223578	3.23579671781915	3.27640961819868
Up	ENSRNOG00000007613	4.93422855412056	6.84e-21	C1qtnf5	8q22	protein_coding	7.80585190533518	7.87276751359864	7.12560290006245	7.12169475285647	8.40198916382047	8.63013159282051	7.94413305794677	7.8162264259639	10.7321563579491	10.6483782345309	10.2684389490032	10.2237042883262
Up	ENSRNOG00000024210	4.93291554927914	4.24e-03	Nlrc3	10q12	protein_coding	2.05391987333597	2.04382389313246	2.05350913128083	2.04387076951334	2.04371963804165	2.04452839879748	2.04390795085187	2.04425471284069	2.3300250548994	2.20270954615975	2.07576294561842	2.11035664316986
Up	ENSRNOG00000061100	4.92699501087399	1.34e-14	Tmem150a	4q31	protein_coding	4.59897547078055	4.61655546351651	4.62576406229819	4.70741095338559	4.61265003079309	4.64227885719176	4.63541845866298	4.63241959181564	6.32561101560741	5.77642932575911	5.41125270490573	5.29566191347677
Up	ENSRNOG00000021100	4.91848874351985	1.01e-14	Tnfaip8l2	2q34	protein_coding	3.84243495161548	3.84324439334652	3.83050560492818	3.85537015762627	3.8418756020566	3.83792039446408	3.82047012663116	3.87488156105105	4.2975044359295	4.41118873657536	4.28586918972225	4.27933567713299
Up	ENSRNOG00000024878	4.91635841828694	6.34e-20	Rbm44	9q36	protein_coding	4.11460835768877	4.13979560069657	4.08957676704891	4.10431834515193	4.07784402035769	4.09876817038217	4.07899790481161	4.09581724486004	4.66552704919445	4.81233103583147	4.73862569353989	4.76602817601762
Up	ENSRNOG00000014867	4.90539858188314	2.47e-68	Synpo2	2q42	protein_coding	6.25822625808145	6.26933091536869	6.45271444235236	6.50449296226077	6.41034884297947	6.42922465065308	6.41663590808703	6.57348634019472	8.65148927492628	8.77799012030971	9.2113439029056	9.23462096180539
Up	ENSRNOG00000010244	4.89436704343027	1.77e-04	Sarm1	10q25	protein_coding	3.29517198959056	3.30824677634276	3.27033325050543	3.28389632367939	3.29461697043098	3.27328444812574	3.27112671636998	3.28707989233765	3.99479752799304	3.87519496974064	3.34661897871904	3.3675515175862
Up	ENSRNOG00000010319	4.89320701261379	1.46e-06	Lcp1	15q11	protein_coding	4.91209105931352	4.98080656521155	4.83994958433124	4.81524658336895	4.79705643623012	4.82894661816691	5.0841522524849	5.04040099247103	5.7480781916125	5.89852744635043	6.2516055569347	6.24787322754802
Up	ENSRNOG00000007431	4.88720045667677	4.19e-04	Shroom1	10q22	protein_coding	2.08668524156316	2.08673718502787	2.08661685984546	2.1058485495449	2.08664939162863	2.08733150877009	2.0868079995916	2.08710040727591	2.23437549618266	2.1836955405997	2.22136000169502	2.21337896829257
Up	ENSRNOG00000002053	4.86288874241415	1.03e-03	Fras1	14p22	protein_coding	3.89869567414774	3.86145670517816	3.85990107143906	3.88848443500364	4.09073551415617	4.03453466240355	3.84857742822942	3.85058962906735	4.91208530927844	4.50773692318007	4.00024695384308	3.98160611373357
Up	ENSRNOG00000010658	4.85232796246509	2.65e-14	LOC103691744	2q45	protein_coding	5.66438573139362	5.65430330061715	5.64749247924159	5.81658135778459	6.78267901000853	6.79818172280865	6.18311581857141	6.25015633355634	6.66751668082862	6.48965671541995	7.27353567037788	7.31127286426087
Up	ENSRNOG00000002196	4.83380360892201	9.56e-14	Ociad2	14p11	protein_coding	4.96367328470503	4.95349437162725	4.98475210056097	4.84849799593621	5.13131520326789	4.97634888166046	4.91346213894925	4.99429534504306	6.63875074373491	6.29737496157653	5.79165487528833	5.80352385616731
Up	ENSRNOG00000028632	4.83061276964105	1.68e-07	Bcl2l14	4q43	protein_coding	5.33342667142399	5.27726852067105	5.06650445549805	5.07189163352757	5.42875421709608	5.49520325287674	5.15506853101387	5.12023824526851	6.97121952030063	6.75813112651132	6.35828718273482	6.32657616032739
Up	ENSRNOG00000033348	4.8176113475131	8.35e-10	Duox1	3q35	protein_coding	4.85576047070559	4.90108894163457	4.8094051037421	4.95816009031337	4.7954370031813	4.79298833322782	4.90582417282174	5.01429575800482	5.81890671813325	5.99401104089568	6.26188728015303	6.2017644725156
Up	ENSRNOG00000020203	4.78169025759502	2.36e-09	Ptpn20	16p16	protein_coding	3.6333702308009	3.67982759022457	3.66608381698189	3.64582167075704	3.6332038427952	3.63635292867266	3.63393923173167	3.6352899560257	3.92150533415008	4.0330608713485	4.1961297848503	4.22907130613256
Up	ENSRNOG00000053410	4.76339652095187	1.07e-08	Adcy10	13q23	protein_coding	3.21289060746778	3.21328971075451	3.2123647526015	3.22428592100146	3.24248257719735	3.20428873923849	3.20283580550511	3.22830016120835	3.49533125648119	3.44684478651983	3.47232426357624	3.56942003038281
Up	ENSRNOG00000009360	4.75566499040765	1.37e-19	Sh3bp1	7q34	protein_coding	5.05289703139022	5.09894186167672	4.91609978943774	4.90771023326687	4.90183748740191	4.99195667612253	4.89176373231945	4.88328538311387	6.63279507710188	6.45480995950728	6.36923976113363	6.12082033411478
Up	ENSRNOG00000002024	4.74726849789887	1.37e-05	Epha5	14p21	protein_coding	2.52859982715238	2.5474335107097	2.53741172048164	2.52872458137787	2.52855091007718	2.52948152852059	2.54814494020121	2.52916626463572	2.66676509969068	2.71905590275075	2.680112114478	2.71666986136943
Up	ENSRNOG00000015357	4.73066986864906	1.99e-07	Bmper	8q13	protein_coding	3.1896118184949	3.18013343116153	3.15865347703791	3.15908507212906	3.18900088417819	3.18744145419334	3.15916960605361	3.15995759141087	3.4516077934992	3.38744315621195	3.53910063586341	3.40077577776353
Up	ENSRNOG00000013674	4.72430149450072	1.33e-11	Megf10	18q12.1	protein_coding	6.96146120937415	7.01307903296348	6.50779674797452	6.54693861251448	8.31158354150282	8.17980864194162	7.22146186988637	7.13843955893173	9.76051432116132	9.56663990661298	8.52156708915029	8.42334414992873
Up	ENSRNOG00000037835	4.7202536662358	2.54e-05	Catip	9q33	protein_coding	3.61943853014839	3.68651942195224	3.60773570035028	3.60844660619953	3.60788055790599	3.61090104167183	3.60858575035104	3.60988127340657	4.12793624304263	4.18846369882985	3.94124949543599	3.96507529054993
Up	ENSRNOG00000017680	4.71586400061813	1.39e-09	Dennd2d	2q34	protein_coding	4.71991970252578	4.69696893499334	4.55691041774679	4.59397809211112	4.61921572475025	4.55368198887687	4.57862186607249	4.58782346930437	6.07269157082364	6.15958891974708	5.3355117787948	5.32922637834124
Up	ENSRNOG00000064982	4.70313001315198	1.97e-06	NA	NANA	NA	3.75946726707904	3.69279004151579	3.69152682098654	3.68090962964941	3.68027172415318	3.68367312750421	3.68106640398159	3.68252544403215	4.32413817303961	4.32136489439477	4.01504839661062	4.00613732123568
Up	ENSRNOG00000053272	4.69873681969783	1.55e-07	Chi3l1	13q13	protein_coding	4.59331010782867	4.52782359052271	4.63485813385196	4.69392342378491	4.50711745435351	4.50357819638765	4.60107623564581	4.60027591886913	5.11420597823524	5.16077043692241	6.32630233729268	6.30718945628719
Up	ENSRNOG00000019500	4.68955500523445	7.74e-04	Cyp1a1	8q24	protein_coding	1.90584728440199	1.89672870330712	1.89662387527396	1.90632701320037	1.89665221684601	1.89724652847915	1.89679039888246	1.89704516409813	1.99087188878494	2.00153753735491	2.05479454890219	1.97962433092626
Up	ENSRNOG00000005701	4.67589553361251	7.02e-04	Il36g	3p13	protein_coding	1.88549034113247	1.88553529137196	1.89430002687159	1.89513808534341	1.88545931806083	1.88604964083445	1.88559657298583	1.88584962837249	1.95737930470393	1.99848159282038	2.01151840564134	2.01170081819684
Up	ENSRNOG00000009225	4.67085021346144	2.56e-16	Copz2	10q31	protein_coding	4.44083162534209	4.40742249240992	4.42699906551622	4.38339856552401	4.50359363224698	4.50829617738421	4.46922924271887	4.41651167316691	5.24334764951571	5.24720859289191	4.93441230486579	4.93006313255297
Up	ENSRNOG00000005342	4.65470487186377	2.48e-21	Rassf5	13q13	protein_coding	4.53657831660752	4.55141582420617	4.62302557451735	4.65703056855114	4.5359085305685	4.56582758350438	4.58098666436961	4.59137308415889	5.56022800631315	5.51419737277618	5.53665798480947	5.37751279649163
Up	ENSRNOG00000015279	4.6501568913464	4.48e-14	Vtcn1	2q34	protein_coding	4.37631473853226	4.31860100778039	4.29044130883858	4.28043250919631	4.3157918305648	4.28877560866368	4.29445130090289	4.30052342762196	5.23910522067948	5.15475996832459	4.78476155157211	4.9816455317994
Up	ENSRNOG00000013426	4.6467776279485	2.87e-13	Mrgprf	1q42	protein_coding	4.88750536771551	5.02140857733381	4.82017945884454	4.89459299405379	4.80545143556601	4.87770033449048	4.75785991144777	4.80628625885055	6.61614616224071	6.61491414343626	5.95331854941683	5.74398724699526
Up	ENSRNOG00000031700	4.64455050489403	3.12e-62	Map3k5	1p12	protein_coding	5.46885367940939	5.46095560319994	5.44937255316757	5.45121366168523	5.57168355911226	5.73698658992016	5.62748170801366	5.60577644889426	7.05646772822345	6.97830338153903	6.78809451172104	6.90883429336713
Up	ENSRNOG00000019612	4.64035501398785	1.36e-07	Haghl	10q12	protein_coding	3.02638495204824	3.037283501113	3.03582175620554	3.01620122525069	3.01588933229618	3.01755706689045	3.01627793955989	3.01699306441727	3.29904434660016	3.35598677891271	3.19417123794516	3.29853267691075
Up	ENSRNOG00000021856	4.62747571423417	1.19e-08	Lat2	12q12	protein_coding	4.08115559783013	4.12988565932977	4.04373972191376	4.03273508821983	4.03180751321985	4.06892369468289	4.04623593726004	4.05002595139624	4.90421808659609	4.8109996081309	4.46753982801043	4.51937217314309
Up	ENSRNOG00000004805	4.61791009571462	3.66e-02	Stac2	10q31	protein_coding	1.11355608054882	1.12294300078558	1.11352172754744	1.11360201590847	1.11353807034394	1.11388083782265	1.11361775530701	1.11376468761185	1.20706241957572	1.24165705846122	1.12330436393608	1.13825497796607
Up	ENSRNOG00000025584	4.6165389339729	5.30e-09	Agap2	7q22	protein_coding	3.58723116752444	3.58798546060221	3.5755239775149	3.59991614538833	3.6080172515124	3.56763740432817	3.5773255081135	3.56667774763752	4.13386812274342	4.07994730750756	3.86147261404336	3.83493027792711
Up	ENSRNOG00000010744	4.60036783804131	3.00e-37	Nrp1	19q12	protein_coding	6.23282141129722	6.30441511406038	6.25615952468847	6.13448633821839	7.4375714484991	7.40696316841504	7.10875346976274	7.06082738972952	8.20213763274337	7.95647367970069	7.6357537033213	7.65996591860873
Up	ENSRNOG00000062383	4.5968509485335	4.18e-80	NA	NANA	NA	6.27488771701044	6.15393365650629	6.14117176682223	6.09940057512948	6.32523509833778	6.2781575223234	6.14329475488442	6.3095671042536	8.60636712225583	8.50857679033432	8.19527187141142	8.23687208973402
Up	ENSRNOG00000068951	4.59049472925854	6.55e-09	NA	NANA	NA	3.51656931155693	3.49657261765972	3.48472201484957	3.4749282926928	3.48500210522278	3.51799059820379	3.51937616981835	3.5014498929121	3.90427966040147	3.92876137244975	3.79841762555107	3.67967036321891
Up	ENSRNOG00000019810	4.58199205458995	5.53e-41	Des	9q33	protein_coding	7.20034322639979	7.21872548617177	6.61763435003136	6.66015583086097	6.45503154205053	6.39488413763098	6.52941256906472	6.63334476798027	9.80946473433107	9.81949440663876	9.66956911798078	9.77149529275816
Up	ENSRNOG00000014135	4.57843672742951	1.24e-02	Rab11fip4	10q25	protein_coding	1.13799725069681	1.12841564363176	1.12834792252034	1.12843786508745	1.13781286558285	1.12874993766185	1.12845549288343	1.12861998807792	1.2819874092846	1.1573074365098	1.15862325619474	1.17910781825564
Up	ENSRNOG00000014333	4.57398697461098	2.17e-157	Vcam1	2q41	protein_coding	8.66010616241968	8.61053410466081	8.54734607991238	8.5353097808707	7.83767856413992	8.07316474330531	8.0923554830066	8.09738088280753	11.8423691767524	11.7917233906965	11.5118815769851	11.4588171476948
Up	ENSRNOG00000042630	4.5679657962374	1.47e-36	Asb5	16p11	protein_coding	5.45169093527372	5.53443033815636	5.50615257726709	5.51388233258653	6.34188319703982	6.27389918971661	6.37768636027082	6.32374340357466	6.34292966136945	6.34411594491451	6.31617300910502	6.21256432363798
Up	ENSRNOG00000002331	4.55149027557034	3.62e-24	Aldh3a1	10q22	protein_coding	8.13770712161523	8.22125020555741	8.07522851329534	7.96740190327196	7.9518240446619	7.94553206387385	8.3690536165657	8.51890315995263	11.52840578876	11.4516214750599	10.2255448064464	10.2595914488479
Up	ENSRNOG00000025676	4.54307478878829	2.96e-02	Gask1a	8q32	protein_coding	1.04822345123014	1.05763827652453	1.04819041574986	1.04826762447871	1.04820613179056	1.0485357412712	1.04828276000371	1.04842405249601	1.18443162332608	1.06673344916159	1.11382419407697	1.07298261524769
Up	ENSRNOG00000068351	4.52983129000797	1.04e-07	NA	NANA	NA	3.22648454718699	3.23619946552573	3.22603120690007	3.22709041860101	3.23523885455739	3.24267989877364	3.31069653470735	3.27216736062109	3.45578130111772	3.47308788681875	3.39436545651625	3.47337917886715
Up	ENSRNOG00000003510	4.52631912834541	6.86e-23	Fmo2	13q22	protein_coding	5.43791909236738	5.2498613027866	5.25581843974309	5.2521490502531	5.59585227155083	5.51627683980402	5.3344822982646	5.42670489304462	6.73278588477438	6.5796087449641	6.51720222317134	6.4437042226842
Up	ENSRNOG00000025238	4.52227740877467	5.90e-03	Bpifb5	3q41	protein_coding	1.99167927713099	1.99172772907875	2.00048899001251	2.00133808434203	1.99164583720664	1.99228213562502	2.05738899049176	2.00305613665635	2.10769760163542	2.12067663794302	2.04844150582972	2.08582901584937
Up	ENSRNOG00000018092	4.52062958429208	5.67e-03	Cd83	17p12	protein_coding	1.73467682308505	1.72497864941704	1.72487333286313	1.7351804977269	1.72490181027531	1.72549832953244	1.72504061468556	1.72529635396348	1.92278458923742	1.77318401886546	1.84065793125181	1.77653281021065
Up	ENSRNOG00000000699	4.51677087107806	5.25e-04	Selplg	12q16	protein_coding	3.33723215647318	3.31496195905944	3.31453238441809	3.37234641676536	3.35819465540651	3.346210399195	3.31521443497968	3.31625430935965	3.75432360491203	3.93088509968585	3.44804679422508	3.49398832542192
Up	ENSRNOG00000009448	4.48827970123156	1.78e-04	Papln	6q24	protein_coding	4.25332515875862	4.3133347197516	4.21615638755457	4.2430715007291	4.644027503624	4.48247823219078	4.2688120624728	4.26346973453635	5.18058638306249	5.04300347501034	4.37322628372653	4.46439862328588
Up	ENSRNOG00000024426	4.46846322789812	5.68e-20	AABR07032520.1	18q12.2	protein_coding	4.30246529009253	4.24647425471131	4.26736403262711	4.29449357437726	4.26812645981438	4.28389265717143	4.29553061551766	4.35568845688268	4.93819570163691	4.89387111497284	4.82675910694136	4.87246779663404
Up	ENSRNOG00000008666	4.46532076805969	1.41e-10	Etl4	17q12.3	protein_coding	6.26732936932253	6.13997532761018	5.54672942243084	5.64032899423953	5.67333587586508	5.96388804347916	5.64457957978198	5.81093892362515	8.7002940232396	8.46574870189422	7.59238260872641	7.56316543401164
Up	ENSRNOG00000013304	4.46467966007771	4.85e-15	Arg1	1p12	protein_coding	4.56674049411406	4.50919119688813	4.45381933661331	4.4712633082016	4.49284581206354	4.43567025940407	4.42980058851844	4.43309226587904	5.45755059189273	5.41631695119725	5.26562302006762	5.23358875268821
Up	ENSRNOG00000062934	4.46240970150976	5.94e-39	NA	NANA	NA	4.90543835205777	5.0107635052894	5.00230677692542	5.00106438517941	5.05036852521273	5.05113680337421	5.07591286172793	5.02179070844447	6.05524007408365	6.11525054988744	5.97697235378582	5.92103330666
Up	ENSRNOG00000026344	4.45525649076351	4.46e-13	Togaram2 ENSRNOG00000026344	6q13	protein_coding	5.07938490720055	5.04705684062622	4.9039472223062	4.98289331122797	5.06384883335765	5.14148900591493	4.92570465976176	4.98658489962746	6.474211421563	6.33217725066111	5.93404822848026	5.87557768991384
Up	ENSRNOG00000033338	4.4490369400706	2.60e-38	Gimap6	4q24	protein_coding	5.13869553875289	5.17222544318851	4.99827186658951	5.21761300629641	4.9497998608861	4.97352187902507	5.00901346888026	4.94483849881634	6.62719411410573	6.56050293687626	6.693128792566	6.55368374161216
Up	ENSRNOG00000016353	4.41319838476796	1.76e-11	Nim1k	2q15	protein_coding	3.68437779424005	3.7073218696251	3.71534425434763	3.69676739701042	3.67301859195913	3.69061962613285	3.70871703891088	3.67503871721197	3.97521566321267	4.09771289945428	4.19844304776711	4.19355165764984
Up	ENSRNOG00000049614	4.40389548942152	7.73e-16	AABR07028488.1	17q12.3	protein_coding	4.80394082229771	4.67354686120021	4.7737895775294	4.68972420266174	4.64162415112587	4.65686218813971	4.70570907645781	4.63398436500157	5.98322968574908	5.94592973888403	5.57231180192499	5.58901912323742
Up	ENSRNOG00000052499	4.4020556099113	7.63e-14	Rab27a	8q24	protein_coding	4.43452746460158	4.40223415972937	4.32416221715452	4.34011862467795	4.31175056277904	4.35185585214287	4.32716017296789	4.31610867434057	5.13946769862021	5.25462665946338	5.17026959539765	4.9432111822091
Up	ENSRNOG00000005987	4.38443026597882	1.21e-08	Suox	7q11	protein_coding	3.47585283095917	3.49756940311279	3.44411815708803	3.44467032511264	3.45469496795202	3.46043569676695	3.44477845220545	3.48331350922889	3.78218362397353	3.86485106168894	3.79631465518295	3.752683169845
Up	ENSRNOG00000008810	4.37571117705327	9.64e-10	Nsmf	3p13	protein_coding	3.82500374317957	3.86048891547972	3.82389050984492	3.83841115127188	3.80138334008977	3.80508901408058	3.83907989289094	3.8038388335784	4.46769232378219	4.47018687386671	4.11112450389365	4.20894910605361
Up	ENSRNOG00000063993	4.3554435833884	3.35e-18	NA	NANA	NA	4.28732472166338	4.25483023861055	4.22848922540334	4.25598404873749	4.28574830208454	4.21051357100475	4.2193886671637	4.23755833726042	4.92552157056943	4.7869998809823	4.9184739434482	4.9314847995712
Up	ENSRNOG00000023536	4.34159523137809	7.27e-53	Adgrd1	12q13	protein_coding	5.96055903490923	6.00967048506937	6.21747528618488	6.10236104028996	5.53912441568879	5.62209244381997	5.77912577461188	5.82299452594325	8.19250248302328	8.30920466102372	8.38536774178987	8.37666423482535
Up	ENSRNOG00000016110	4.34135971110787	9.81e-08	Kcnk12	6q12	protein_coding	3.56343588173392	3.58517253591051	3.56284161182924	3.58589236973115	3.62290155330764	3.64712850538416	3.56450102703682	3.62745831587368	3.93610625113263	4.07555042896465	3.76082275005391	3.78901489304062
Up	ENSRNOG00000020014	4.33007148696472	9.09e-02	Myh14	1q22	protein_coding	1.60958449666839	1.62952000973575	1.60952894056239	1.60965876254632	1.62864261772354	1.61010902460921	1.60968420356215	1.60992156554166	1.7870243650702	1.76291771633419	1.64034432218953	1.61016705519812
Up	ENSRNOG00000001195	4.3260981431478	5.84e-02	Trpv4	12q16	protein_coding	2.41941781497686	2.37786309910348	2.37766584691763	2.37792779055013	2.37771919614073	2.37883457527851	2.37797909718609	2.3784573728533	2.64512440013586	2.74475562640629	2.3892409735871	2.43429131307221
Up	ENSRNOG00000005413	4.31824642663832	1.96e-10	Creb3l1	3q24	protein_coding	3.38328602169497	3.3736194225151	3.38206457542965	3.35211306565986	3.36215583858003	3.35390045473917	3.35221425284979	3.36585844545137	3.73534006378118	3.66206134417121	3.73918838632308	3.62984417799519
Up	ENSRNOG00000020673	4.3092162937688	2.58e-12	Pbxip1	2q34	protein_coding	7.08132401606501	6.84094754829738	6.2842224362591	6.30444373080878	6.68062520321322	6.71317372443849	6.06545231827779	6.22921639823353	9.36158241770855	9.14737711253339	9.03053474749757	9.04279767876499
Up	ENSRNOG00000011263	4.30011809882944	5.96e-04	Plac9	16p16	protein_coding	2.15985622689204	2.15991801033465	2.16922471467307	2.18021415940161	2.1694145229806	2.17338208693057	2.17033915561529	2.16034974672977	2.38860317144219	2.28825425111886	2.27589065735093	2.21178807793413
Up	ENSRNOG00000068555	4.28421230606369	9.39e-03	NA	NANA	NA	1.51408888805266	1.50456124641355	1.51372768270119	1.50458981847048	1.50449771536623	1.50499107985049	1.50461248407498	1.50482399068886	1.54298624732753	1.60512641623666	1.66106928499299	1.55512503931803
Up	ENSRNOG00000066869	4.27505870510312	1.18e-04	NA	NANA	NA	4.44275710342622	4.28179301118042	4.26212673682638	4.26762198791274	4.21659636842741	4.22587620842232	4.25239847319129	4.33078774952133	4.62770025830812	4.56222271912347	5.78648221909421	5.47949393397469
Up	ENSRNOG00000059207	4.26962164852392	3.61e-09	Oas3	12q16	protein_coding	3.39185451842442	3.38227004273999	3.39064355775435	3.36094952523245	3.38113007755615	3.36271667003376	3.39402293317369	3.38696423038914	3.70501904032706	3.78421215507644	3.68018477118427	3.57368303089835
Up	ENSRNOG00000070082	4.25179482458063	3.93e-04	NA	NANA	NA	2.1571472598817	2.17593002384977	2.16596515321382	2.1572432759575	2.17507595137984	2.15782592682397	2.16700431029383	2.16859214792691	2.28414609795935	2.21160025011342	2.32377045985289	2.29433710324181
Up	ENSRNOG00000005404	4.2494654919993	8.64e-03	Rasgrp1	3q35	protein_coding	3.04127422370698	3.04137628823387	3.0411398506745	3.09774894383773	3.07696911579837	3.04254368081184	3.04151542368372	3.04208983042921	3.25104815892833	3.26220628877063	3.26353369101408	3.32241146077761
Up	ENSRNOG00000017602	4.22734159219223	5.69e-10	Il34	19q12	protein_coding	3.8454549885846	3.91282860691563	3.83332755461141	3.84690926665105	3.83367610500031	3.85565199682848	3.83537160892215	3.8246953284881	4.51472115083184	4.31182583466259	4.19958996396703	4.27907459392334
Up	ENSRNOG00000008054	4.22593227682626	1.40e-15	Igsf9	13q24	protein_coding	4.16609182482745	4.2022259770085	4.18725330302207	4.21511345405096	4.18817880307721	4.16241612867802	4.21630033950434	4.17354755954046	4.96424496463277	4.79160817873925	4.66955350825231	4.65732214047949
Up	ENSRNOG00000028238	4.21699574427137	1.28e-02	Sh3bgr	11q11	protein_coding	1.97324535701139	1.97330206103298	2.00178803550298	1.97334515962662	1.97320621426186	1.97394997673046	1.983943633677	1.97369822742575	2.23647080570642	2.08691412015819	2.04457138411285	2.01347715797248
Up	ENSRNOG00000006924	4.21292277531497	3.22e-02	Tmem125	5q36	protein_coding	1.63722194232968	1.65681885346744	1.63716724883979	1.63729506006101	1.66516568738232	1.63773848292411	1.63732010906886	1.66038105493194	1.75810351783456	1.80412030858003	1.66746363603827	1.65067190037422
Up	ENSRNOG00000004610	4.19519461811576	2.20e-06	Lum	7q13	protein_coding	8.40025378168745	8.43864617400825	7.72874680646412	7.81115159341896	11.8795751274972	12.0787188642275	10.1184631622861	10.0592599766527	11.055446908053	11.0232423754992	9.12072141678322	9.26034380399976
Up	ENSRNOG00000005479	4.17377889890203	1.09e-06	Slc1a2	3q32	protein_coding	3.1975726634237	3.18816482454934	3.17771636474999	3.20871060797964	3.18753526674027	3.26576817831741	3.23904676292898	3.24743669432069	3.35866056813275	3.41216007134471	3.49529728885147	3.36890573561143
Up	ENSRNOG00000067151	4.17358499569443	1.16e-04	NA	NANA	NA	2.39225303731967	2.39276794263328	2.37386130729628	2.37405703854877	2.37390115139563	2.37473650370119	2.37409540491491	2.3744535046509	2.54243518702589	2.54953149538302	2.46671461814992	2.54211349082861
Up	ENSRNOG00000020138	4.17252566305891	5.33e-19	Slc4a3	9q33	protein_coding	4.62677169623785	4.64221284189489	4.57410925686848	4.580769864063	4.50951800732728	4.58696946147125	4.54048213227975	4.51510345143658	5.70292358411263	5.50442396972973	5.28881455375555	5.38797634438828
Up	ENSRNOG00000052296	4.16193015128857	8.26e-12	Shank3	7q34	protein_coding	3.63293213050177	3.67650946420436	3.66310253459306	3.63377315059247	3.63260197985261	3.62467543622483	3.65660246365392	3.63673965445754	3.97631049148102	4.08254917958173	4.09197950700976	3.97569179437444
Up	ENSRNOG00000022839	4.15981081090291	1.65e-02	Ifit3	1q53	protein_coding	1.44122093580242	1.42303858569728	1.42296319781928	1.42306332727806	1.42298357961291	1.42341102235628	1.42308295578598	1.42326618697078	1.47163060152049	1.47721898684497	1.50634040649055	1.54877611765831
Up	ENSRNOG00000037097	4.15239829059854	1.16e-03	Wfdc18	10q26	protein_coding	3.1702910766825	3.17072615293279	3.15888787208007	3.22689322968449	3.15898988698739	3.16111912364764	3.18297172302356	3.16039981557785	3.29954100837443	3.26590159969315	3.67788196266405	3.62910545913249
Up	ENSRNOG00000004731	4.13572651197266	6.93e-03	Ano3	3q34	protein_coding	2.13163065272016	2.14164445402541	2.15023321809086	2.13173611561993	2.14113770457185	2.19384500042279	2.13177224334756	2.14373705790958	2.15833926755284	2.21615472854358	2.26471776427322	2.34896359166463
Up	ENSRNOG00000015904	4.13030510032152	7.21e-03	Wfdc1	19q12	protein_coding	3.7792618512909	3.84461163944012	3.75182172457021	3.78154930315087	3.82811392640551	3.88950571543114	3.7399701587592	3.74199842178764	4.73702085513668	4.62294585935419	3.76852856837873	3.86246045493866
Up	ENSRNOG00000001469	4.12874042604845	7.51e-11	Eln	12q12	protein_coding	4.87841904364756	4.79664017463889	4.69221157353595	4.68494919728137	4.61833700899168	4.63038337766135	4.63796764265376	4.62635143507085	5.5755491879955	5.47600112281367	6.23133352130275	6.00852524658832
Up	ENSRNOG00000048824	4.12660368766316	9.60e-05	Rnf165	18q12.3	protein_coding	2.81816637542814	2.81826621824494	2.84635663667623	2.8388171930182	2.86546206064438	2.86974331965402	2.85938534559644	2.81896369771453	3.09808725079602	3.05916147627128	2.9355347453883	2.93121838315978
Up	ENSRNOG00000024382	4.11820969962809	1.85e-10	Fcgr3a	13q24	protein_coding	4.73223759831765	4.77803358557612	4.6853927919035	4.65374447011308	4.89431075450964	4.92483314532586	4.71526888208232	4.72716152273038	5.49407204373976	5.52705448686127	5.41888370710573	5.2677433318809
Up	ENSRNOG00000050697	4.11179958758471	4.65e-02	Ctsz	3q43	protein_coding	1.26223958685645	1.25311122628647	1.25304425849142	1.25313320464809	1.28845479782772	1.30030300425969	1.27242129920003	1.25331341149077	1.37896413076344	1.28066533829801	1.2819265056257	1.25348192775364
Up	ENSRNOG00000003969	4.09147488742113	1.43e-04	Fam20a	10q32.1	protein_coding	3.84059057255252	3.8408758690057	3.92634825422737	3.92254827591414	3.84039350989314	3.84412101446394	3.84126437613591	3.84286329626577	4.44280389662817	4.44363396346053	4.19695411365064	4.37823287781792
Up	ENSRNOG00000027259	4.07171129323938	9.65e-20	AABR07029661.1	10q22	protein_coding	5.34974592660559	5.41821553956416	5.34134227200961	5.29289972207302	5.33272698123184	5.27647747400204	5.28156059459939	5.32413498659198	7.26517452848649	6.81823412326802	6.33677127712344	6.36959493287449
Up	ENSRNOG00000000231	4.06054971607137	3.89e-07	Kctd17	7q34	protein_coding	4.60040160134989	4.59273663513607	4.48672350974294	4.45010373332781	4.4879090175783	4.44212307512249	4.4936534937307	4.43935721890553	5.57713200264761	5.6612063943843	5.02232412536494	5.1410476093836
Up	ENSRNOG00000050539	4.05143446907758	2.53e-10	Fbln5	6q32	protein_coding	9.84682433160149	9.81554334238963	8.56845966176193	8.64794761979977	10.6465140180022	10.8437973671175	10.6107605675273	10.5142616122732	12.2953028632433	12.2059408640159	11.5632479988781	11.5287980698858
Up	ENSRNOG00000000599	4.05076006695644	6.13e-76	Lama4	20q12	protein_coding	6.80218219642921	6.73601658581352	6.44062428498043	6.54788260277916	6.42780296830485	6.43268816081517	6.57465275057093	6.43036621819435	8.7421716939335	8.78978043598786	8.91339613887248	8.90928596791849
Up	ENSRNOG00000069878	4.02542123755935	9.75e-37	NA	NANA	NA	4.85144728048107	4.84297096161966	4.81032214302804	4.8457366634427	4.7202240024775	4.7874090443143	4.73845145401626	4.76268817312186	5.84033620038303	5.77829531723866	5.72540196607656	5.93048108572346
Up	ENSRNOG00000003620	4.0095608094922	2.22e-42	Fmo3	13q22	protein_coding	6.83260305414944	6.71669454923347	6.65118789529823	6.70181015320414	6.43131815713195	6.38954229907587	6.84596727837283	6.71660583804741	8.7148057579204	8.85242522377987	9.07421477605608	8.98469464080546
Up	ENSRNOG00000059500	4.0074916432602	1.68e-02	Cdkn1c	1q42	protein_coding	1.94900036053042	1.97698796256506	1.94893818046328	1.949083500332	1.94896776184172	1.97346393763128	1.94911198630852	1.96039160559363	2.10670616730931	2.07034759923484	1.96849372658112	2.06501709286371
Up	ENSRNOG00000032967	3.99928422329001	3.44e-02	Tuba3b	4q44	protein_coding	1.99528993284276	2.00549965483209	1.98541612073744	1.98558572622944	1.99508482440803	2.03616226278551	1.99599178097822	1.98592902468298	2.14213213605109	2.20978682227347	2.02635713145327	1.98624965950422
Up	ENSRNOG00000001156	3.98956703874426	3.29e-07	Msi1	12q16	protein_coding	3.31942859080621	3.32033375244092	3.30835180112217	3.29960849605043	3.30876709827327	3.34358104617975	3.28876809701384	3.28964496930678	3.67627770653857	3.67785140605362	3.5360190635602	3.4782968365739
Up	ENSRNOG00000033496	3.98946553079896	2.70e-03	Igdcc4	8q24	protein_coding	2.31624968548948	2.35339105720754	2.31616929176665	2.3163571758598	2.32525039414787	2.32904174864001	2.31639400433516	2.33863553385868	2.46438082615014	2.49899918647109	2.36404458260735	2.47424588027012
Up	ENSRNOG00000059225	3.98698789068273	1.93e-06	AABR07020987.1	13q13	lincRNA	5.24884832423129	5.21092567290018	5.03660935379736	5.15606405656158	5.54928943116364	5.56008557919275	5.15805296017068	5.22868366522924	6.4896713930198	6.14337124450664	5.80779796556009	5.90814419670759
Up	ENSRNOG00000003669	3.98010399729917	3.05e-08	Myocd	10q24	protein_coding	3.54695218097048	3.52794717870604	3.48445241960223	3.49622138391576	3.48457004179057	3.48702648788285	3.49649193215119	3.51161639197002	3.89786528131799	3.81926850684529	3.91618296493431	3.77524546329142
Up	ENSRNOG00000003698	3.96762478635028	6.22e-04	Mroh9	13q22	protein_coding	2.93603738578179	2.94743436722118	2.92487685721209	2.92608183279833	2.96616073862424	2.91618201048134	2.93756827493764	2.92851343218151	3.41255763687367	3.20611526749211	3.0019715020225	2.97250328637703
Up	ENSRNOG00000014896	3.96528662729456	2.62e-14	Adgrg3	19p13	protein_coding	4.25334130204904	4.29782439985407	4.28338808674358	4.28837964206108	4.30482565956794	4.39420128581684	4.35312419531837	4.35802874369251	4.87343243375655	4.91611176416942	4.69817363847338	4.61299869691706
Up	ENSRNOG00000018346	3.96486419773324	5.41e-02	Agtr1a	17p12	protein_coding	1.31837726173535	1.31840741213691	1.3183375713706	1.33740339806251	1.32734397656047	1.31875245757971	1.32812905290908	1.31861827168816	1.44412324495559	1.4388388029351	1.32814604856474	1.3310697942034
Up	ENSRNOG00000055519	3.93334272895964	2.51e-04	AABR07002868.1	1q21	protein_coding	2.24858247910738	2.24886779560666	2.2393242854041	2.258557240205	2.26614227642921	2.24011768024592	2.23953648969703	2.2398611176106	2.36637798427829	2.41436921934888	2.34052810666241	2.35552500362635
Up	ENSRNOG00000029949	3.9149691270878	9.94e-03	RGD1565462	6q32	protein_coding	5.95889534620614	6.11130216759503	7.39516055478861	7.18765726195208	5.74112229625404	5.77028746553224	6.3269459163793	6.52349525898732	7.54997693148932	7.30367515276783	9.9483840457523	9.94676995065782
Up	ENSRNOG00000068985	3.9142637632323	5.62e-03	NA	NANA	NA	1.9728266178081	1.96324391523719	1.96312243511633	1.98326135749403	1.99122096948887	1.97643334059916	1.97351309053251	1.98651035067207	2.14897469465094	2.10648159490995	2.02264944839076	1.97683168249296
Up	ENSRNOG00000037456	3.91121506995727	8.76e-03	P2rx2	12q16	protein_coding	1.78925402273995	1.79930293206605	1.77954089348797	1.77968343550291	1.77956991383843	1.79279086194712	1.77971137055034	1.77997202226068	1.94468611642198	1.92311901680754	1.84862034524258	1.80590874815513
Up	ENSRNOG00000004296	3.88642836848697	7.07e-19	Nt5c1b	6q14	protein_coding	5.06275233501615	5.07872598764492	5.10255356328388	5.05728807573308	5.11661777912561	5.04957808103712	5.18783895531113	5.00708782307221	6.27940247726726	6.30016956566689	5.88162047349214	5.8159875405288
Up	ENSRNOG00000016878	3.88554083049975	7.18e-02	Plppr5	2q41	protein_coding	1.21654876684911	1.21657920859377	1.23480332447239	1.21660234935745	1.23511412645669	1.21692737667732	1.21662070671788	1.2167920225952	1.22975926661163	1.2906027744625	1.36394436150353	1.24228181721423
Up	ENSRNOG00000007567	3.87217892096359	5.06e-02	Rem1	3q41	protein_coding	1.63636694403841	1.63640869992329	1.63631196695205	1.63644044003768	1.82901087232956	1.72097118196312	1.64665861912841	1.64823137715901	1.67513388589188	1.66535342521124	1.64667711368817	1.66255590373274
Up	ENSRNOG00000070875	3.86969090262498	4.72e-06	NA	NANA	NA	4.16261227008049	4.08466871146405	4.09189647720673	4.08517054701954	4.14422299849204	4.1155832610554	4.06616653673201	4.06734508652468	4.5469018173147	4.51882876808492	4.46137184179786	4.55890656518434
Up	ENSRNOG00000061373	3.86628159565971	7.09e-10	Loxl3	4q34	protein_coding	8.06102612551589	8.09035281086918	7.17066333803632	7.13193565983803	8.329500064701	8.2446226934142	7.65758567622924	7.60569100865904	10.3850625102335	10.435873194178	9.56744947760953	9.50947813940312
Up	ENSRNOG00000002497	3.86343738375412	7.51e-03	Anos1	10q26	protein_coding	3.74223789586023	3.68457220196947	3.64356483138032	3.61899618004701	3.61821704555919	3.62236142165027	3.61918752891942	3.65227938391516	3.67466264488563	3.80016761643203	4.49830530752852	4.47016497926381
Up	ENSRNOG00000007837	3.86011865307319	1.42e-07	Acot11	5q34	protein_coding	3.22900152543546	3.2296419898688	3.25693338504492	3.2087924358056	3.22855912360497	3.21030996503023	3.23051411579269	3.24603218278336	3.58211704103566	3.41125899151141	3.46830761437164	3.4887688205446
Up	ENSRNOG00000011680	3.84188662279015	4.74e-16	Il16	1q31	protein_coding	4.54189138541889	4.54489703148837	4.51529964670719	4.51069653235246	4.48119842785283	4.45489116221968	4.48644761875628	4.48133909154411	5.48880818093471	5.38959945606359	5.17358651579425	4.97313182428906
Up	ENSRNOG00000068009	3.83363977430002	2.14e-08	NA	NANA	NA	3.83882409419586	3.77028470964741	3.73717891015363	3.74908468534838	3.76861279191235	3.7947700483771	3.7716301858361	3.76473086036432	4.17762002100819	4.10803699862809	4.18976483719346	4.12441967132256
Up	ENSRNOG00000004713	3.82770277276149	1.58e-02	Kcnj16	10q32.1	protein_coding	5.89716716456567	6.00925378316433	5.58329484952032	5.5949936078796	9.74863210728743	9.97719012600405	6.36541482581073	6.52998706551451	7.64606823042268	7.43523101658252	6.42741406448968	6.34849542980616
Up	ENSRNOG00000067740	3.82684296026841	9.66e-20	NA	NANA	NA	5.26479670583837	5.14936315571013	5.1164323746703	5.10261438012212	5.11879508647549	5.30380292764635	5.14272791358562	5.10791532152597	6.31616213099643	6.33669553669463	6.04156684894096	6.08693213653822
Up	ENSRNOG00000059507	3.8198684992071	3.34e-04	Lamc3	3p12	protein_coding	2.54215580344927	2.54270937688091	2.53211775707857	2.5229372720784	2.57846980173422	2.53650010723897	2.53329258405683	2.53508597471515	2.74131453963212	2.70777920654247	2.68209158602783	2.57481926218274
Up	ENSRNOG00000019019	3.81337383002014	9.24e-02	Fitm1	15p13	protein_coding	1.6534104004632	1.64409969260603	1.63404553209717	1.63417610198708	1.63407211539885	1.63462900127695	1.63420169022311	1.63444043608366	1.78937285263914	1.79475923640835	1.69401562724072	1.6346873766426
Up	ENSRNOG00000029333	3.79504179148978	1.93e-04	Echdc2	5q34	protein_coding	3.2769376470712	3.24713178766639	3.25608187705677	3.25807042091102	3.34132908737328	3.2907592691488	3.24767606865982	3.2375613550989	3.59334658400222	3.64079063684003	3.3867246885119	3.37849301083952
Up	ENSRNOG00000020952	3.79233670423251	1.99e-10	Cgn	2q34	protein_coding	3.4720209016886	3.47320174868744	3.44025321332183	3.46341866625196	3.4405289236586	3.43236906135082	3.43057154644869	3.43157679016879	3.87593567990495	3.7562600966757	3.77582918949892	3.7295393723593
Up	ENSRNOG00000001242	3.78095386340817	3.52e-02	Gstt3	20p12	protein_coding	1.57355350378909	1.56443372141369	1.5732070845859	1.56446099184876	1.60836528693251	1.58862359312058	1.57417512285406	1.59714906134196	1.70081382584924	1.64427732173212	1.58378282814108	1.56489366278582
Up	ENSRNOG00000002208	3.77298101936015	1.30e-32	Shroom3	14p22	protein_coding	5.75377622652953	5.7915045512636	5.71402510774328	5.75414319999566	6.17291979767278	6.05014596858296	5.85165920932818	5.82684129018007	7.01580819860685	7.12099383758943	6.99801453187101	6.9236176197275
Up	ENSRNOG00000017959	3.76809438827783	7.91e-07	Cfap100	4q34	protein_coding	6.5615448482419	6.75478162136891	6.17683690705998	6.29536336353502	7.44820264016491	7.73093619454974	6.91471823398955	6.94234805121826	8.85137053914017	8.43787563927043	7.1047199617516	7.35438151427605
Up	ENSRNOG00000013378	3.75293555170118	4.60e-06	Svopl	4q22	protein_coding	4.59916734155178	4.62430718538365	4.45961109411749	4.4751654907783	4.53126222423539	4.61876963046811	4.47583392101022	4.49658170471195	5.27803091530322	5.54033459250005	5.07944197686557	4.99636886756018
Up	ENSRNOG00000015410	3.75115616624932	2.14e-03	Aspnl1	17p14	protein_coding	7.90675676215456	8.04781281197411	7.38849164443535	7.38281065597573	11.706617093767	11.9774660331902	8.37334731648131	8.31128600543171	10.4206303167058	9.99572690566431	9.09352743789781	9.17007496825869
Up	ENSRNOG00000026910	3.7292675941912	9.62e-02	Gjb4	5q36	protein_coding	1.51584630987484	1.51588562747948	1.54372880770462	1.51591551348709	1.51581917085663	1.51633511131597	1.51593922063566	1.51616041307905	1.52948197164721	1.5916269954089	1.57591481483068	1.71321799615789
Up	ENSRNOG00000053811	3.72707018725153	2.75e-02	Arg2	6q24	protein_coding	2.10947245007489	2.10977471787118	2.10907430960235	2.11000441002342	2.09960981564055	2.16251207472664	2.09979275722965	2.10012976008965	2.26746350602567	2.33184057461234	2.15048606555761	2.11363736976475
Up	ENSRNOG00000001092	3.72706284600968	1.50e-03	Kl	12p12	protein_coding	2.90294189468009	2.94377239830893	2.88236245780028	2.88271085721727	2.88243341086449	2.89732619965899	2.88277910413636	2.88341539533211	3.162571288288	3.23273015922999	3.00437337224805	3.05767101020511
Up	ENSRNOG00000033110	3.69226159240114	1.21e-08	Svep1	5q24	protein_coding	3.88602036738576	3.9193277899717	3.8418605433054	3.83270799704952	3.83138891543414	3.85285019027232	3.83303208399612	3.82254307964024	4.4385217611912	4.20696409969885	4.19097717589387	4.36153448372074
Up	ENSRNOG00000033564	3.68711614221361	9.61e-11	Cfd	7q11	protein_coding	4.21628527517081	4.18607677980793	4.24320094532595	4.20837862258386	4.25414179586515	4.22216693949562	4.39206165580292	4.29723492310011	4.68651808169079	4.55568028966272	4.75053260870771	4.57887817311464
Up	ENSRNOG00000014819	3.68453187837913	2.84e-15	Hap1	10q31	protein_coding	5.55401473526837	5.65359016792478	5.34611392070901	5.38800503312248	5.29441857697754	5.48742733416349	5.33514698551743	5.25702582860281	6.98249754266337	6.70765175939227	6.82871099856683	6.75904134234411
Up	ENSRNOG00000008168	3.6759613865177	3.34e-06	Wnt5b	4q42	protein_coding	3.34572166828571	3.31563525027961	3.35381830135915	3.31594827633615	3.36430051060626	3.32032759497415	3.31619647873507	3.33078633909911	3.49437944504052	3.77402821375861	3.60664602509625	3.51595154001421
Up	ENSRNOG00000010725	3.67201312009387	4.88e-03	Cpa1	4q22	protein_coding	3.71601320458145	3.67651763990826	3.60807915428492	3.60879810581206	3.63060098143177	3.61127998682746	3.60893881964067	3.61024887783629	4.15490541318913	4.25772033150655	3.87603165459386	3.83811422221772
Up	ENSRNOG00000016543	3.66967735589033	1.25e-09	Trim63	5q36	protein_coding	5.54995542149067	5.4299707294086	5.35055368616184	5.4564005358144	5.75528103629318	5.94739564791247	5.53560514296298	5.55916634514065	6.92981222161613	6.67675772647794	6.01782127655195	6.11718541436831
Up	ENSRNOG00000018247	3.66558895537016	4.25e-06	Dhx58	10q31	protein_coding	5.29537741092371	5.22075414142295	5.01857477111018	4.95553541698042	5.00721504531467	5.20004361423385	5.00163823931068	4.96602383808608	6.48202765274776	6.42896275409784	5.86546711443299	5.99691050380116
Up	ENSRNOG00000001739	3.66387737408031	1.67e-07	Meltf	11q22	protein_coding	3.66230231048148	3.71610179552017	3.71216095641589	3.67430344724482	3.65129691653794	3.70913326511496	3.68589518829428	3.67886970453667	4.16883383782228	4.13587578811739	3.94786571322221	3.9245573733173
Up	ENSRNOG00000024208	3.65739052049352	6.02e-20	Prss48	2q34	protein_coding	4.73889400087348	4.66657589951816	4.69347053225189	4.66818627746959	4.76581738585525	4.66169545811679	4.74759099196622	4.70697964928648	5.27490670747053	5.47173220327695	5.47874429322759	5.2591598224697
Up	ENSRNOG00000026952	3.6536807261784	9.88e-03	Rgsl1	13q21	protein_coding	1.67674319271545	1.67678201235701	1.68555294248643	1.69581868914471	1.68571965927291	1.67722623707532	1.70557835012718	1.67705348812821	1.71369225063106	1.7396449595407	1.76882757427406	1.81304524224085
Up	ENSRNOG00000055450	3.64968321334496	1.55e-03	Ckmt2	2q12	protein_coding	5.39110063392489	5.43938710640128	5.15784166673507	5.16320226966416	6.0541218952378	6.26696417639614	5.50938498649723	5.4397322766478	6.62720719308392	6.73465151646521	5.38382687410604	5.46045885713191
Up	ENSRNOG00000017117	3.64759298439244	3.92e-04	Ybx2	10q24	protein_coding	3.9134992958267	4.0614258568126	3.93547784817403	3.90236944184988	3.88858268773787	3.92485121697137	3.88960696474318	3.8914854155519	4.60970599464395	4.77616116985776	4.1854275079459	4.19594765197038
Up	ENSRNOG00000018715	3.64004666558507	9.01e-06	Clec10a	10q24	protein_coding	5.03438942284799	4.92664005350703	4.73401367843305	4.71016600939388	4.72137330642752	4.7402755706473	4.7108507208481	4.70006852709281	5.92344968573666	5.97044361576799	5.70153359814457	5.62544227082263
Up	ENSRNOG00000017672	3.62747238533161	3.09e-05	Akr1c14	17q12.2	protein_coding	6.86189754599176	6.7035842699632	6.47053608348167	6.38138659508557	9.20308769309399	9.39854653946115	7.41229980373995	7.25097930165513	8.73877692613259	8.47403323441807	7.60568910749011	7.5438001856482
Up	ENSRNOG00000001584	3.62239270691274	6.30e-06	Map3k7cl	11q11	protein_coding	6.01241439436413	6.10758643469039	5.88607776569752	5.8580122804517	6.98636804817914	7.01003172663868	6.17494258571483	6.20211119984284	7.77969360709506	7.78971529259541	6.39289969352794	6.44754043652923
Up	ENSRNOG00000009204	3.61993591108836	1.01e-47	Il17re	4q42	protein_coding	6.73308173063118	6.74703259440119	6.63068929109086	6.75750499092335	6.48177308795327	6.54089320239983	6.72722439108592	6.65641709563056	8.89023566236668	8.73142967612319	8.4278585001167	8.32911410970478
Up	ENSRNOG00000032410	3.60597626326356	3.94e-06	Mtus2	12p11	protein_coding	3.44838360740066	3.43926413260951	3.41606269829726	3.41823638956241	3.42693784989822	3.42572065270762	3.40729718762046	3.4098075297958	3.97433029799115	3.71972215339647	3.69271329276704	3.5200427731961
Up	ENSRNOG00000016456	3.60139561046785	7.08e-02	Il33	1q52	protein_coding	2.06340330045705	2.02735091425265	2.02723575681727	2.02738870646132	2.05403442875896	2.05175764692251	2.03713505572033	2.02769854491303	2.14342522696812	2.20196821605831	2.02742197543965	2.14319470638756
Up	ENSRNOG00000029386	3.59858795759006	2.01e-16	RT1-N2	20p12	protein_coding	4.94324536122412	4.94607673130203	5.08956669347977	4.9363973392189	5.02586594834231	4.93401766033104	5.0397476344612	5.09902435833814	5.9214690451087	5.81677019906096	5.80887925664185	5.62215762700042
Up	ENSRNOG00000068909	3.58943325722543	9.03e-07	NA	NANA	NA	4.44702114793346	4.45855561030908	4.42554799098281	4.46998263025546	4.71924626126972	4.45032115809333	4.84398846568679	4.80840321427435	4.92751045814346	4.81012473898844	4.78361772860139	4.76027887269227
Up	ENSRNOG00000053400	3.58512896470127	1.77e-03	Cfi	2q43	protein_coding	5.08245047106259	4.94044524407317	4.87755334031196	4.8813816037394	5.66764885021206	5.67924787515956	4.94390231891912	4.93113080432627	5.88343323296302	5.79790353763036	5.20624863024696	5.32312731827302
Up	ENSRNOG00000060020	3.58436218990722	7.34e-03	C1ql4	7q36	protein_coding	2.45902318382187	2.42090632670778	2.41056757663494	2.41080096998144	2.42036492999852	2.42455915641111	2.41084670085361	2.41127325735458	2.58017158559811	2.68150673018763	2.45206307794928	2.55791751294272
Up	ENSRNOG00000070391	3.57895896904021	1.34e-03	NA	NANA	NA	3.90527971786248	3.90581215602124	3.90457791283872	4.06127107501593	3.90491191167968	3.92595887868368	3.98372072902652	3.89634319064585	4.40245053295052	4.38497133440886	4.34287533522916	4.34334272130589
Up	ENSRNOG00000015590	3.57686757376677	5.81e-07	Dnaaf1	19q12	protein_coding	3.52721680957635	3.56881340773221	3.53657100130017	3.5698650733464	3.59485768727376	3.58448876162519	3.52824115146045	3.53067359489024	3.91096436613483	3.92299284152534	3.77869781861915	3.75909551693083
Up	ENSRNOG00000004554	3.57057683534502	4.60e-08	Dcn	7q13	protein_coding	4.36852570505595	4.34783653572787	4.40663814381107	4.34808985492627	4.76332822506295	4.79957189224897	4.90491047143724	4.90206759817669	4.53056720048768	4.54763870574654	4.60668523067739	4.58545674530644
Up	ENSRNOG00000002215	3.57016697211364	2.46e-08	Mylk	11q22	protein_coding	6.55226408833716	6.32075869622486	6.12711688776239	5.94394623768616	6.70550887608378	6.85706453186649	6.48305994933732	6.44668806458928	8.34474992572902	7.96121284851926	7.26329881771567	7.16867611282705
Up	ENSRNOG00000058136	3.56600501535121	4.51e-04	Vom1r90	4q34	protein_coding	2.22772378476618	2.23731009734003	2.23613511493284	2.2186429615487	2.21850373102274	2.23125763976575	2.23800095664062	2.21899708569742	2.27926951665942	2.34778751796001	2.36931232971858	2.37605936204082
Up	ENSRNOG00000015445	3.55913536420907	5.26e-05	Mal	3q36	protein_coding	4.94665197289731	4.90139045923671	4.676469819343	4.65259465960693	4.66384896233452	4.6456640986286	4.6681947640533	4.64231591540035	5.45306180721813	5.51985263435943	5.94440946813446	5.87115939073591
Up	ENSRNOG00000015787	3.55755839952949	2.00e-09	P3h4	10q31	protein_coding	4.65848528048759	4.68350475273912	4.5197429577856	4.60874118309886	4.56809481071883	4.56274844474875	4.53592842047649	4.62524276980859	5.52262072410321	5.34068611182138	5.14304742190048	5.26623947333167
Up	ENSRNOG00000061337	3.55322065837022	3.00e-03	Mindy2	8q24	protein_coding	2.39853809166791	2.37947621951863	2.38818037376162	2.36941157678395	2.38852770604493	2.37019108252857	2.36945563575624	2.36986661554664	2.51621721768765	2.63910251741071	2.52195487069563	2.40932202095994
Up	ENSRNOG00000032350	3.54713956011961	4.73e-12	Kcnip4	14q11	protein_coding	6.31796440692719	6.39254674384475	5.88193231112375	5.81801003321765	5.63571358518443	5.81508274219889	5.71808229995717	5.5609072751296	7.98293828714804	8.04294266450723	7.75134136903516	7.73416512973844
Up	ENSRNOG00000027037	3.54148497213662	8.66e-04	Alox12	10q24	protein_coding	2.14460169568799	2.14490144697472	2.14420688439649	2.15512808709255	2.13485074414122	2.13563799562773	2.14530988840513	2.13537145085351	2.18662051824403	2.24558976811475	2.3427177806062	2.27915008901704
Up	ENSRNOG00000028670	3.53872612253927	7.39e-05	RGD1562726	11q11	protein_coding	2.85355289592642	2.80921551979974	2.80848740150206	2.79983197677249	2.80868430645754	2.82469524430641	2.79988379078263	2.80036737353206	3.00822699806931	2.97621350404795	3.00603176381491	2.96894570554822
Up	ENSRNOG00000004411	3.53510087546135	4.73e-03	Tspan8	7q22	protein_coding	5.76883882453396	5.71344162332753	5.36131592905676	5.40828307649076	6.40230698614997	6.47756383276804	5.50323257807873	5.56587660397161	6.94586514257174	6.92122324693141	6.07844026318454	6.30854426070433
Up	ENSRNOG00000012302	3.52860385894828	6.06e-02	Gucy1a1	2q34	protein_coding	3.01663811218578	3.00755040150832	2.96386865853395	2.96427658981725	3.07350604032792	3.00718708236768	2.98705920859629	2.9651008932058	3.40505121269234	3.3632881449987	2.97581794319571	2.98030851444496
Up	ENSRNOG00000002907	3.49965696886437	1.41e-16	Plekha6	13q13	processed_transcript	7.53497695559647	7.49356344356189	7.12074947582129	7.0271495387969	7.64515018295915	7.53245328378545	7.32925382181836	7.15963198244825	9.70381539482256	9.54071658885121	8.84031360482419	8.83107266188957
Up	ENSRNOG00000065194	3.49879829027869	6.98e-04	NA	NANA	NA	3.85422069846693	3.94683663423943	3.821569829482	3.85601566835476	3.92297546944756	3.86680291858492	3.82247574681836	3.91085251907617	4.36496071900629	4.39018553689748	4.09549094419113	4.10715683601912
Up	ENSRNOG00000030150	3.49633957008103	2.19e-05	LOC100362109	7q34	protein_coding	2.78186101148205	2.73462916735179	2.74380509682859	2.7448205735808	2.76273470564	2.77306676347691	2.76514914717231	2.75831048023767	2.921956150678	2.96444296557149	2.86756364630165	2.86808676547521
Up	ENSRNOG00000010791	3.48669336146643	6.82e-08	Ripor3	3q42	protein_coding	5.14736935280924	5.15366015726392	4.95971567857012	4.90268435757086	5.08343858915238	5.01237591465871	4.94405719160679	4.92671462451617	5.98461606129371	5.92432450709995	5.98508120244471	5.91379719902479
Up	ENSRNOG00000016656	3.47269531776277	3.43e-10	Nkx2-3	1q54	protein_coding	4.59098772926514	4.5641129675174	4.43346398293825	4.45041291026887	4.39718338059286	4.40379026044838	4.41223727366147	4.40156640190694	5.19047661858142	5.1868032330093	5.10499857874026	5.32259659912611
Up	ENSRNOG00000025476	3.43153190471484	7.47e-06	Tmem252	1q51	protein_coding	4.90411195015725	5.00360703252003	4.83133939078063	4.82799886434778	4.86786862754618	4.98321823205777	4.80368674701428	4.7388654309713	5.93234056845775	5.98252930564965	5.53293337662266	5.33538106471146
Up	ENSRNOG00000015075	3.43068436877961	4.37e-03	Stc1	15p11	protein_coding	1.99890904915552	2.01766288748572	1.98967251938221	1.98982137867524	2.00763499406705	2.01416140642044	2.009156352618	2.01195501243734	2.14712284390328	2.10281766222429	2.06448407859116	2.01484374656576
Up	ENSRNOG00000019757	3.40249566530153	5.35e-12	Dpep3	19q12	protein_coding	5.17291425076583	5.10078729277394	4.9470035500814	4.92994044469143	4.94876079499615	4.96920812387133	5.01873363774474	4.92898896535961	6.08434496241442	5.86195710810147	5.88037415073687	5.90191215661267
Up	ENSRNOG00000010805	3.39222519381081	2.11e-05	Fabp4	2q23	protein_coding	6.29371241427721	6.21967909872215	5.90222665336769	5.78303761455414	5.96137751162093	6.15482571827686	6.63973353604537	6.69182306481685	7.97758737353465	7.77779636044918	6.7898403601455	6.67994617427602
Up	ENSRNOG00000069958	3.38972996287464	1.69e-02	NA	NANA	NA	2.25927146504695	2.21170816656883	2.22100833225983	2.21175683289336	2.21159994374162	2.21243996085349	2.21179543659039	2.21215557518778	2.33468770580843	2.29660365170712	2.44406953123795	2.3230708817918
Up	ENSRNOG00000046309	3.37175116246604	1.13e-04	Gpr68	6q32	protein_coding	5.0487035785663	5.06817682727301	5.21843038765917	5.18766373345234	4.91527330633461	4.97838487968741	5.14275378984437	5.04733603486968	5.29156044155609	5.24641191686654	6.81651159944584	6.823581980357
Up	ENSRNOG00000022067	3.3636606224665	1.16e-25	Tlr5	13q26	protein_coding	7.73280262086409	7.55249863952455	7.15057612912391	7.08625768297604	7.27989832024303	7.14795534150935	7.10185310431178	7.0788843036063	9.550496805401	9.47422814446606	9.21609087668137	9.2794578200003
Up	ENSRNOG00000010262	3.36299041300934	1.69e-05	Hdc	3q36	protein_coding	2.68823550268343	2.68898294926799	2.66080861364555	2.67065621381488	2.68771929882316	2.70903629108336	2.68047568941412	2.68344674841533	2.77803442726786	2.83690365434976	2.80446527327187	2.82959629734366
Up	ENSRNOG00000016037	3.35580086648519	2.26e-02	Mafb	3q42	protein_coding	1.71460474088788	1.69686547884436	1.68738937772267	1.68750963475352	1.69641531239724	1.6879272017354	1.6875332085874	1.68775326437754	1.83421562687701	1.79216624707483	1.76200950602525	1.71238227968788
Up	ENSRNOG00000018316	3.35499360182594	2.10e-03	Grap2	7q34	protein_coding	3.94430150970314	3.85973634851453	3.82777404641237	3.86046711088759	4.05001454058511	3.88350394761034	3.85037633924231	3.84222687044895	4.13129416672744	4.24674238327522	4.20142273210511	4.23884800434686
Up	ENSRNOG00000015718	3.3538963509791	9.45e-03	RGD1307461	8q32	protein_coding	1.84593772007887	1.84643137475857	1.82762326237075	1.82775649622667	1.8366737390114	1.86372252361926	1.82778261348652	1.82802640514376	1.96467152167638	1.90782049785533	1.88446363217369	1.91072979524878
Up	ENSRNOG00000000433	3.34329426610823	3.55e-11	Prrt1	20p12	protein_coding	4.55012359238666	4.60305956575501	4.53669927218125	4.47719231829988	4.56808263947351	4.59496496155925	4.58775033824821	4.62821384423753	5.29641161328168	5.11755168304062	5.01833110228576	4.87026688867867
Up	ENSRNOG00000010555	3.33943318761902	5.86e-02	LOC108348161	15p11	protein_coding	1.51206827420832	1.52148453883609	1.5296353793291	1.51212913906676	1.54743152333902	1.52447526437854	1.53141560988959	1.5123446690495	1.65863845113402	1.60028778509862	1.52185860214511	1.52483489871074
Up	ENSRNOG00000062419	3.32038300793087	4.57e-14	NA	NANA	NA	4.19464608719598	4.15680238253312	4.15387954034068	4.17835548759856	4.21171471499325	4.19640388835548	4.26697871449806	4.27611729282816	4.5959587998681	4.47800512420083	4.53904315302319	4.5951682398244
Up	ENSRNOG00000029134	3.30396331913231	2.24e-56	Adgrl1	19q11	protein_coding	7.47870092405937	7.43238158239145	7.24038648724542	7.32666780495982	7.66289176852589	7.53935619484271	7.38578611609839	7.25914893149215	9.24512776684373	9.09427274579214	9.23528977257401	9.25093091470041
Up	ENSRNOG00000003952	3.300596372939	3.16e-03	AABR07020879.1	13q13	protein_coding	2.33082811626527	2.32170418923361	2.33044781063286	2.35017873923985	2.33955877384223	2.32240335413533	2.40530190696169	2.36528330272979	2.40522307350777	2.41866138198901	2.43136908375628	2.45892687100346
Up	ENSRNOG00000037645	3.29517143087183	6.29e-02	Tceal7	Xq32	protein_coding	1.91567350877914	1.92587125304267	1.93464014709135	1.93628952685495	1.91563651798673	1.91633949294736	1.9262770783061	1.92795002445223	2.10591699350515	2.13433927007967	1.93664778012994	1.91641314890413
Up	ENSRNOG00000037466	3.27836524836497	3.44e-08	Lrcol1	12q16	protein_coding	5.18717841178968	5.21452058862531	5.05024972793052	5.06394773071816	5.03466512231672	5.01707123319431	5.1082571536982	5.08509262495281	5.92866380720389	5.90198911648055	5.70463522913703	5.70489298156042
Up	ENSRNOG00000000920	3.27770371692117	1.69e-05	Phkg1	12q13	protein_coding	4.70103169541741	4.58495376501867	4.48727336026759	4.44149205331795	4.45199621617023	4.48280991089751	4.46870411671962	4.47662637946466	5.5733752393627	5.27417520563172	5.04823166323539	4.95626469439611
Up	ENSRNOG00000008591	3.27316352962227	2.26e-02	Colec10	7q32	protein_coding	4.30479484742548	4.28278427906853	4.31346926146705	4.25876569232521	5.00084889210722	5.13100284922647	4.25919441091815	4.29160474839001	4.85497996121244	4.7236853033396	4.35610310140703	4.34402178322506
Up	ENSRNOG00000034221	3.26888342648547	4.07e-03	Cfap126	13q24	protein_coding	4.75735739237477	4.79000693907072	4.61069640963507	4.58975316759643	4.88388349495882	5.00444764835688	4.64976118472921	4.63361727932842	5.44964842941704	5.41796333954717	5.03618672593533	5.07668833769535
Up	ENSRNOG00000032618	3.26307725508538	7.18e-04	Mst1r	8q32	protein_coding	3.20528328515238	3.1560489902621	3.16446009500049	3.14572492065774	3.16502062465612	3.16342846862247	3.13483830379803	3.13563146288226	3.44979833616684	3.5889287781099	3.2297919935523	3.32483753139534
Up	ENSRNOG00000014970	3.25861356868896	2.05e-03	Kif17	5q36	protein_coding	3.00029054764166	3.02038502511006	2.99012024117343	3.00132618666408	3.00930958984973	2.98212984393511	3.05104188766165	3.10214190650796	3.03375629229385	3.17519753633826	3.28179536255955	3.17023652286926
Up	ENSRNOG00000067370	3.24418557068204	1.84e-02	NA	NANA	NA	3.039656788501	3.01194938481335	2.97055371666932	2.97092082976433	3.01011260705866	3.01156951394149	2.97099274290909	2.97166322312767	3.1675066024371	3.38432474253652	3.10136348074327	3.1227252191811
Up	ENSRNOG00000028814	3.24345133866179	2.84e-42	Oasl2	12q16	protein_coding	5.69299741403985	5.62681715463731	5.55285304242925	5.52756500892334	5.55656539672675	5.61832527644824	5.66532354895827	5.66259332936763	6.57406644024991	6.62738701944452	6.69382770752767	6.68318847609097
Up	ENSRNOG00000038722	3.24097864896867	2.13e-16	Tlr1	14p11	protein_coding	5.7983381116287	5.71278550086967	5.75267188028994	5.59942641824545	5.89818284759755	5.94383795521022	5.85274702042491	5.78988167853385	7.09456262350099	6.91907576090238	6.49810322075561	6.4664193421343
Up	ENSRNOG00000015581	3.2288690394109	5.33e-34	Dnah6	4q31	protein_coding	5.15524550820659	5.21413942734636	5.12586351092659	5.0851597200851	4.92063448951437	4.90437252578726	4.910396726796	4.90024711205476	6.22950771006684	6.06702505617878	6.05206716998579	6.17781316686017
Up	ENSRNOG00000047124	3.22563480624562	3.38e-11	AABR07005775.1	1q36	protein_coding	4.39710384945363	4.36590389269567	4.44434472276996	4.46481693627526	4.31833420184624	4.38255522857837	4.37954460510517	4.40195292225811	4.96800433155967	5.10928650971381	4.91883707537429	4.85838849575917
Up	ENSRNOG00000051235	3.22247531294238	3.78e-09	C2	20p12	protein_coding	6.07822450947635	6.22084415318888	6.00789484125221	6.22105134916985	6.05259079598106	6.39580679983671	6.12018398491199	6.16310846282449	6.90218350358635	6.75293047708789	7.9333097563865	7.94142017826752
Up	ENSRNOG00000001187	3.2116404691225	7.80e-03	Oasl	12q16	protein_coding	1.99153032270483	1.9918066243975	1.99996216000741	1.99201662463407	1.98230455738831	2.01848995703906	1.98245215343134	1.99373677418458	2.15002045297934	2.08754606165172	2.01134810169523	2.07668112334059
Up	ENSRNOG00000008525	3.21162695627442	8.49e-05	Csf3	10q31	protein_coding	2.87449484499914	2.88469144825632	2.88335986402576	2.90481132173991	2.88372011319084	2.8787181336636	2.9438551251304	2.9000149664541	3.05301886083321	2.9672014681037	3.11978421078319	3.04220341746526
Up	ENSRNOG00000014835	3.1939700269057	9.68e-02	Il1rl1	9q22	protein_coding	6.98689686275031	6.92502735634718	9.04347242880015	9.17624349258049	7.07591745330281	6.84957499512157	9.82647547227337	9.86958436120681	8.42196858412488	8.65091638448356	11.3980629335829	11.3718452940867
Up	ENSRNOG00000032590	3.1835655638363	1.75e-37	Ttc28	12q16	protein_coding	8.59514035531902	8.55664929121248	8.15764697347115	8.17306465454143	8.57866426382019	8.2476899527755	8.372249457298	8.34387232937409	10.5140445291743	10.1338867838387	10.3731121727331	10.4075853919978
Up	ENSRNOG00000003336	3.17085688505068	3.65e-03	Mybph	13q13	protein_coding	3.09279647910094	3.09292336161657	3.1310708041692	3.18321925785636	3.09270888307195	3.09437206156791	3.10380178033014	3.10590823261044	3.2769856919383	3.31608549689076	3.39407483021022	3.39723885133369
Up	ENSRNOG00000067894	3.1659214628617	6.67e-09	NA	NANA	NA	5.24067563639033	5.29478384191862	5.07665355533799	5.11088754490512	5.1560658143965	5.21782738690855	5.18193070477067	5.05074464660036	6.27559665360844	6.31843579687535	5.75987418825466	5.73887921828501
Up	ENSRNOG00000007300	3.16219845610118	1.47e-04	C1qtnf6	7q34	protein_coding	5.50060413089679	5.60498796023237	5.19219983730918	5.20015227786608	5.50396047480267	5.54091277929588	5.50046902714828	5.35698603504785	6.73441389776034	6.74825229128888	5.88583877542444	5.67926958558922
Up	ENSRNOG00000018110	3.15849439122364	1.99e-29	Svil	17q12.1	protein_coding	7.42747389803831	7.52434718183297	7.34548264822636	7.46603521488263	7.44951011208753	7.48406749189843	7.25423103287913	7.33105697496553	9.64608727880586	9.32612525039401	8.83350995776439	8.93996430501208
Up	ENSRNOG00000019120	3.15628067834999	7.42e-03	Hmgcs2	2q34	protein_coding	4.60370966828525	4.61818941941548	4.41841202353285	4.40794086451248	4.67351097462467	4.64810464654665	4.49500437124545	4.53374544984443	5.48540430074871	5.22969827274562	4.60482691822176	4.73553418376508
Up	ENSRNOG00000008697	3.14564368192192	8.27e-03	Ccn3	7q32	protein_coding	2.36117894885046	2.34292174269391	2.35168698833303	2.38076181468297	2.34281637016288	2.35568008892303	2.3623930660451	2.35439037590682	2.52127213792571	2.48827171824218	2.36242701627246	2.52093460560338
Up	ENSRNOG00000025998	3.14338882848506	5.47e-27	AABR07045485.1	20q13	protein_coding	6.99850960980604	6.84467939466072	6.78777587736929	6.78942791367992	6.16065004056933	6.19147715477049	6.02397012722926	6.00403276590098	8.38079559418339	8.30741873479734	8.81932469495091	8.92006166468454
Up	ENSRNOG00000003259	3.14246259244098	2.65e-03	C1qtnf1	10q32.3	protein_coding	8.77218075410177	8.64131442504711	6.95569601032397	6.93834494564556	7.98893645979554	8.18162459713299	7.28911120948266	7.32502563017407	10.9097521657975	10.7398847515275	8.85442632360907	8.91906049221466
Up	ENSRNOG00000019842	3.1384399066771	5.84e-29	Artn	5q36	protein_coding	5.18560142522957	5.06829046717204	5.13080786327544	5.11477537049174	5.05148138306744	5.10786676571513	5.08441702361735	5.12959427346172	6.03523685255533	5.83164765931527	5.9021153011064	5.92552789599443
Up	ENSRNOG00000039560	3.13797979605972	5.84e-04	LOC103690116	17p14	protein_coding	4.15694711378263	4.14739501409386	4.15557321093239	4.20046044653986	4.50947007545581	4.69031121599776	4.23187910052369	4.30968023594724	4.5956001114093	4.5131688558752	4.23204942728268	4.28474181860067
Up	ENSRNOG00000003283	3.13352283229136	2.23e-13	Rcsd1	13q23	protein_coding	4.83187284851665	4.81494145357759	4.81730541650029	4.83827356168812	4.85826223804588	4.87604688499309	4.70429822430648	4.87196746456401	5.49999235425198	5.39794956029523	5.53825839694707	5.4148347960418
Up	ENSRNOG00000004964	3.12453815899095	7.89e-03	Erbb3	7q11	protein_coding	2.39541452783031	2.39595980606754	2.38540063603257	2.39637406575774	2.42268429513132	2.37696887135594	2.40672650329437	2.37665268003262	2.40297681741021	2.46957117724455	2.5921701088837	2.57359635789703
Up	ENSRNOG00000013231	3.1078867262924	1.65e-04	Ptafr	5q36	protein_coding	5.4302616819462	5.28021278964958	5.53965446859948	5.67980078466017	5.23609333427428	5.29610646022799	5.61531112052287	5.62094956552655	6.10673796708056	6.31063113168064	6.68231730921227	6.79871436627042
Up	ENSRNOG00000003455	3.10300803848184	1.50e-06	Zfp13	10q12	protein_coding	3.55008488552504	3.57133208551714	3.56811461230661	3.57238494212519	3.52939826702748	3.52153637508198	3.58348780206697	3.58096123688463	3.98025130697568	3.83100654990887	3.8278169134723	3.73001849820981
Up	ENSRNOG00000015285	3.08984350163366	2.69e-06	Lrp4	3q24	protein_coding	4.21346002537497	4.2062635164522	4.18559865798862	4.23441483671738	4.18629299049443	4.17740545539679	4.27959000493316	4.36961071266094	4.50043571136025	4.53269476243878	4.61322123940963	4.56934137085537
Up	ENSRNOG00000069051	3.0889050079839	2.35e-04	NA	NANA	NA	4.68275275439713	4.65878906682628	4.92702319010566	4.8896766176004	4.75156327602512	4.75073292187797	4.76169581175524	4.84323476031442	5.9521098948111	5.59191128812463	5.04159359552603	5.19371404707127
Up	ENSRNOG00000018724	3.08276441061958	3.54e-24	Zfp474	18q11	protein_coding	5.3206827947607	5.34558980986152	5.30432982068539	5.36933060354295	5.37370664492807	5.40481705175738	5.36286958539515	5.38227974926401	6.31767053648853	6.27463785125354	6.12161638963223	5.90652628373477
Up	ENSRNOG00000046834	3.07846566722385	2.50e-02	C3	9q12	protein_coding	2.27666722041919	2.23887841688634	2.22865531965823	2.23911252515097	2.22869643650973	2.22955743285518	2.24956007923336	2.24102866259611	2.29349917972035	2.25833195815155	2.45465229656351	2.42798331635465
Up	ENSRNOG00000048169	3.07688323612415	4.23e-07	Tuba8	4q42	protein_coding	3.91467628059737	3.95589457491271	3.86276544369609	3.85491405856267	3.84255506909272	3.87656180940343	3.87743822442015	3.83402282703296	4.34005896063857	4.29645690626353	4.18160626782239	4.23901757588371
Up	ENSRNOG00000057058	3.07065597385878	3.22e-12	Cd300a	10q32.1	protein_coding	4.865382155404	4.8332411033995	4.738239946645	4.68945629753905	4.83544423834482	4.86682576827009	4.83874438835773	4.8284022429384	5.41442870694928	5.29923361278582	5.36245454368352	5.33414344494527
Up	ENSRNOG00000007189	3.06624865877819	4.66e-02	Ttc22	5q34	protein_coding	5.49570270161876	5.6260280203331	5.11495926532455	5.1334210327153	5.99618270389059	6.06899252529714	5.22035426612764	5.25278709666209	6.54543406498896	6.82747404361428	5.62326926833907	5.49750641440967
Up	ENSRNOG00000051792	3.0661784872162	3.36e-09	LOC689959	8q23	protein_coding	5.64000303207769	5.68454709937041	5.67326352091911	5.77374281347652	6.44455605121651	6.52673576761148	5.91988401310743	6.0222530529133	6.76726632325604	6.52260800574371	6.3316014245601	6.22299786826315
Up	ENSRNOG00000036673	3.06417240888215	1.24e-02	Sectm1b	10q32.3	protein_coding	1.87768544744369	1.8872457700743	1.86845755962295	1.88762133927656	1.86848538973234	1.88106356463986	1.87832789590984	1.89069501642391	2.02571602004797	1.98950483125292	1.925237083481	1.89356022043831
Up	ENSRNOG00000047876	3.05774029405683	2.68e-09	LOC689986	14p22	protein_coding	5.35154994039708	5.56366557772782	5.19842067253435	5.2150240748289	5.02697620671512	5.01162969644772	4.99997351105765	5.00652762692979	6.65004094878693	6.58904574695866	6.18454701556514	6.16271914035351
Up	ENSRNOG00000067968	3.05649526398793	9.59e-03	NA	NANA	NA	2.06429499122952	2.02892022243404	2.01941135538537	2.01956313430714	2.02845252468283	2.02009011161698	2.02929732768094	2.01987060743043	2.11377631253217	2.10792459900411	2.16984334305295	2.11358556108966
Up	ENSRNOG00000006365	3.05596254004465	4.57e-09	Asb15	4q22	protein_coding	6.15594163228275	6.09226764385924	5.94049385919774	5.89626083195929	6.62491706775795	6.50618944430748	6.43666583139293	6.57509335170044	7.3242189790124	7.42138685722766	6.53812383674107	6.58697663909885
Up	ENSRNOG00000029535	3.05462909040429	2.23e-11	Nrbp2	7q34	protein_coding	6.65375736904097	6.55796488525473	6.11482202363504	6.42550892641292	6.35555534718144	6.32189502301124	6.06282826295771	6.27220645477389	8.35383689320928	7.96652106007038	7.65347506849711	7.53581446633498
Up	ENSRNOG00000068397	3.04732168797171	1.19e-05	NA	NANA	NA	3.35551869750122	3.3558912294469	3.37328313597796	3.37583224832742	3.5456643243183	3.5173844101147	3.4862342176543	3.49423396250395	3.45678462091071	3.48071356037109	3.47783965771667	3.5521856328325
Up	ENSRNOG00000012053	3.04629406834046	2.75e-07	S100a16	2q34	protein_coding	6.01059971467058	5.98274634713694	6.63352177063555	6.60366625166408	5.82850750217921	6.01933782843956	6.1919805962229	6.1807218143861	7.79007371307463	7.79702438068264	7.88154103098095	7.77578531485829
Up	ENSRNOG00000027489	3.03390973281073	3.40e-05	Mn1	12q16	protein_coding	2.97652669857432	2.96816197526556	2.95650605107475	2.92846598215857	2.9570208470106	2.92961943341267	2.94933203561322	2.92913938227517	3.1993278872335	3.09179089464375	3.13176319639053	3.13961547732604
Up	ENSRNOG00000046663	3.03122546210621	9.17e-30	Fcgr2a	13q24	protein_coding	7.66133690583618	7.62163771395851	7.34532793918827	7.1421480486054	7.78700119749711	7.80998942370064	7.63128473324063	7.60035542041818	9.12034876123734	9.1545251548066	9.11581633564321	9.0533265021722
Up	ENSRNOG00000029792	3.02868694508723	2.38e-04	NEWGENE_1308171	17p14	protein_coding	6.32578342035383	6.42123958958165	6.88989992219749	6.87306108792652	8.66903242707447	8.91134241796699	7.96797920358865	8.07576009173295	8.45785501280656	8.23546121484291	7.15368598839918	6.99644810225717
Up	ENSRNOG00000007090	3.0233763903843	6.58e-13	Cacna1c	4q42	protein_coding	4.73471456564924	4.6398818357652	4.60271829048474	4.68388338688279	4.61456203287808	4.63022915019203	4.69628461332755	4.56901359706138	5.26388758373249	5.21878756059336	5.20719870055343	5.30207783934484
Up	ENSRNOG00000027017	3.02240891375529	2.20e-28	Rnasel	13q21	protein_coding	5.66923569898766	5.67796509754725	5.55706209799399	5.49320545420346	5.39965530257219	5.42336994409072	5.4734597199569	5.44954868179579	6.59538627646215	6.52663074058734	6.82831887997241	6.65311388479964
Up	ENSRNOG00000047581	3.01192143650551	6.56e-02	AABR07066700.1	9q12	protein_coding	1.51299322473467	1.50386443721394	1.52141405062978	1.5134540774683	1.53922688684648	1.50425864895539	1.5039114021301	1.50410534703883	1.6505311800624	1.56673671877827	1.52322729421333	1.5523977405369
Up	ENSRNOG00000028569	3.00188614663617	4.97e-16	Arhgap27	10q32.1	protein_coding	7.29146585596948	7.44002142593842	6.91376118205697	6.75274393147138	7.06703331035198	7.13196829987798	6.93467121092173	6.88211172920394	8.9142673890989	8.85339555419786	8.64463747292415	8.59055107952442
Up	ENSRNOG00000026572	3.00024382224481	1.54e-03	Zfp473	1q22	protein_coding	2.28132008799022	2.31820761082355	2.27205603219199	2.28182485091549	2.29888691202019	2.28488309563753	2.27227334517702	2.28361026573949	2.38856400584913	2.38550391253416	2.3986272565905	2.39894014010773
Up	ENSRNOG00000017109	2.99563340690332	1.61e-02	Rassf7	1q41	protein_coding	2.16021162381693	2.15123562941795	2.13123255400965	2.1516429101556	2.13127040442404	2.13206314059361	2.1314548870808	2.14347136567344	2.31923075791213	2.33201773440356	2.21052215742185	2.15807442216766
Up	ENSRNOG00000006741	2.98811924983531	1.53e-02	Podnl1	19q11	protein_coding	6.47521556826053	6.49388366737316	5.86561193785992	5.83117019995578	7.18770425793084	7.3407629554674	6.35855949436871	6.38842991992047	7.75222218976352	7.42536704439047	6.96791570647834	6.99023310401542
Up	ENSRNOG00000038328	2.98105245921205	8.52e-04	Gjc2 ENSRNOG00000038328	10q22	protein_coding	4.1894255191266	4.31615565894902	4.10759229708109	4.15948340132321	4.1316920418573	4.10502720374963	4.1111493191598	4.08728588937801	5.03757328704216	4.84695217628839	4.35244491779725	4.43606566759714
Up	ENSRNOG00000017273	2.97820324013081	5.44e-09	RGD1563917	9q35	protein_coding	4.90299581775457	4.90723994970122	4.78293172043775	4.83119005900416	4.96898383021387	5.04971566889635	4.81141732315413	4.9467628853746	5.46494659960008	5.4828260931948	5.46653670756044	5.23974866074015
Up	ENSRNOG00000020503	2.95995943805532	2.29e-04	Cbln3	15p13	protein_coding	4.08989328538447	4.1305735397686	3.97747140208348	4.01186625018093	4.0397326577284	4.03630658115346	4.04508439537374	3.99298448340929	4.58629247425685	4.35918753985772	4.38013482776525	4.41343530620756
Up	ENSRNOG00000005906	2.95843498232821	2.50e-06	LOC103690020	4q11	protein_coding	3.61478191797052	3.62616476657142	3.69111603153044	3.67899884120046	3.60390014067594	3.60994468003846	3.593986054962	3.59511778040349	3.85335931405359	3.8982447502188	4.04416929459156	4.06434646479284
Up	ENSRNOG00000007046	2.95396077638592	2.00e-06	Cfap70	15p16	protein_coding	4.55386873761534	4.58568092954845	4.45161320707792	4.50924298024089	4.56995285004321	4.62950354428803	4.44449820165513	4.49973076611813	5.00301623824974	5.11824025876159	4.93142196157345	4.99459125530142
Up	ENSRNOG00000011901	2.94648739159107	3.36e-05	Rrad	19p14	protein_coding	7.43658145634446	7.51381595682926	6.83277507302347	7.03022532438107	8.0729894709609	8.40403082738843	7.03013230069751	6.98774780636767	8.81131353626324	8.90806210578248	8.69387079445141	8.65655860039143
Up	ENSRNOG00000030210	2.94205134957946	5.68e-03	Fndc1	1q11	protein_coding	3.33462594596352	3.27171080879038	3.23136360737853	3.23178002074559	3.25090766323896	3.2961251942121	3.24239946571785	3.2792080534912	3.54190170617796	3.4594008572169	3.49163984684493	3.41292590252822
Up	ENSRNOG00000009211	2.94173818750253	2.77e-03	C3ar1	4q42	protein_coding	1.99384762679237	1.99412286953527	2.01091664824049	1.99433206650904	1.98465555812271	1.98528684162903	2.01354571013275	1.99604568780767	2.05655532968773	2.08950689008263	2.11881491218307	2.06763259271333
Up	ENSRNOG00000016687	2.93917251502891	5.96e-03	Ssc5d	1q12	protein_coding	9.08332385602054	8.92568944709982	7.14546135217557	7.22237017423218	8.90978287608311	9.09561345184382	7.97485120787362	7.79097953526106	10.9754421995498	10.6702827622288	9.45361725024387	9.5413944020178
Up	ENSRNOG00000014361	2.93565880506992	1.66e-13	Edn1	17p13	protein_coding	6.6444526995726	6.82064288661586	6.77260452046538	6.91013406547664	6.08005679459373	6.05723540009748	6.48595193241618	6.34097864829427	8.42027152226282	8.53732808710589	8.20177268365413	8.23204886405394
Up	ENSRNOG00000014907	2.93264953329339	1.82e-03	Aldh8a1	1p12	protein_coding	3.33294920640274	3.32538716685363	3.27873005167396	3.27910146133124	3.33196497714589	3.48423895487178	3.37237797379994	3.34427413220273	3.45001518116885	3.39361165847419	3.49445561237884	3.47943763320583
Up	ENSRNOG00000006899	2.93248503316947	2.52e-02	Akap14	Xq35	protein_coding	1.91232866208084	1.89417040564212	1.91167777587791	1.90375753991748	1.93808790742782	1.8946862733012	1.90392160765912	1.92694514101323	1.90706454698581	2.00692375391845	1.96869075391795	2.02012542517572
Up	ENSRNOG00000016403	2.92154782520104	2.02e-16	Olah	17q12.3	protein_coding	6.51564370068411	6.42230624299208	6.53345079175738	6.46209825865635	6.61841395347667	6.68677189610153	6.17337011859277	6.31281681938472	7.89835485168747	7.74904527824136	7.79282363309443	7.74029192023669
Up	ENSRNOG00000014837	2.91642952390018	9.10e-10	Emilin2	9q38	protein_coding	6.31748800799255	6.33080665084658	5.97827583026742	5.82054146262661	5.67755999227993	5.84339139075083	5.91815149284025	5.87337104258409	7.1946808986492	7.36353421811146	7.56364973748952	7.53953661447456
Up	ENSRNOG00000003172	2.90766389073167	1.39e-39	Serpinf1	10q24	protein_coding	11.3671832553577	11.4542004703745	11.5724441367911	11.5472358606008	12.8750303044757	13.0475964050251	12.3807904474584	12.4648919387116	13.4178521000614	13.3982507249327	13.3081078179283	13.2667228649117
Up	ENSRNOG00000010423	2.88917181473432	5.68e-02	Misp	7q11	protein_coding	4.35457156452597	4.1271968898734	4.08620279773792	4.0903027141982	4.22394704441914	4.22430222366649	4.06396878930572	4.0524041940222	5.06197622375005	5.00300337201587	4.14288095385995	4.13851376590878
Up	ENSRNOG00000031785	2.86885850038283	1.71e-06	Krt76	7q36	protein_coding	4.841046041713	4.81136427920376	4.75592583837144	4.89577288105508	4.70491756930526	4.76664684069868	4.77987176318113	4.84020618673456	5.33496820533662	5.37320363798296	5.38791139264951	5.28204552273043
Up	ENSRNOG00000016488	2.85813002190918	5.01e-05	Pltp	3q42	protein_coding	4.96650448712614	5.02592523921659	4.78080420917717	4.78680363818457	4.88731696333705	4.95290689778678	4.78797324863856	4.88768985459376	5.73479450363242	5.75847752906119	5.31306891179182	5.24004948628251
Up	ENSRNOG00000013309	2.82987239154376	5.73e-03	Pik3ap1	1q54	protein_coding	6.42316279661844	6.45682081575587	5.99643899177106	6.01915420572615	7.1291448087617	7.36700328075738	6.17180563424542	6.1000078835316	8.1073267370414	7.75247643830271	6.47522204740332	6.33660209991561
Up	ENSRNOG00000003597	2.82668560372241	4.02e-07	Tuba4a	9q33	protein_coding	5.59826848053263	5.65435682022696	5.38892565461397	5.40002746445474	5.74208422414617	5.74191700538233	5.59817562758067	5.39719406887236	6.35834920845049	6.46207016049068	6.19450816258668	6.22394188075466
Up	ENSRNOG00000007100	2.82589845105457	1.20e-16	Ccdc136	4q22	protein_coding	7.03025184953893	6.95231451028148	6.63783619387913	6.82570378001788	6.91678809192981	7.05677664692702	6.79875323972739	6.87219999511859	8.60156139103118	8.38955589832065	7.92941676866051	7.95633486938298
Up	ENSRNOG00000007999	2.82251057881459	8.29e-03	Abra	7q31	protein_coding	4.96191293631088	5.08514841411132	4.92636972831418	4.9508017527812	6.58487902176687	7.05753303079068	5.23683086533963	5.25175155769157	5.62478692522043	5.5849265635685	5.21279170884272	5.23112340957098
Up	ENSRNOG00000008336	2.81616552123573	6.11e-06	Tnfrsf11b	7q32	protein_coding	8.98146302174646	8.82540650400124	8.32096991971561	8.24405460433749	10.0168471844826	10.3441431788574	9.1533860492887	9.09741050956028	10.8523721669617	10.591514276659	9.71032233352122	9.58551270148749
Up	ENSRNOG00000012609	2.81144873790139	9.74e-04	Trdn	1p11	protein_coding	4.92440269977153	4.98403150978975	5.22525474785823	5.2136859980061	4.92356460250912	5.06559270662414	5.14471288558327	5.1849198561269	5.80268332542874	5.88303182723924	5.73469924780485	5.69190095303255
Up	ENSRNOG00000021294	2.81027856905612	6.03e-07	Mstn	9q22	protein_coding	3.90262431317426	3.90479941321528	3.92793497788185	3.85351725433101	3.83004597832115	3.83668951719305	3.86515282608995	3.82145195103072	4.25587477353667	4.41982723836381	4.17853981406626	4.12450834419609
Up	ENSRNOG00000015880	2.79662570640853	7.57e-04	Dpep1	19q12	protein_coding	6.70709073988846	6.64235705068764	6.01872772760438	5.98498985541569	6.81669898145342	7.02993468515991	6.35823627475093	6.30776949239972	7.95434705005828	7.75829669633109	7.18393764315015	7.2320652599673
Up	ENSRNOG00000051306	2.78822871007521	8.95e-03	AC096301.1	1q54	lincRNA	3.12254053494913	3.11467380535935	3.06598365520775	3.06633504010264	3.1979132154181	3.17466697855465	3.09677534079054	3.13416312114974	3.35115327500743	3.24254262800444	3.1814962160627	3.14253641677036
Up	ENSRNOG00000011754	2.78638204267479	9.10e-03	Myom2	16q12.5	protein_coding	7.90373493196267	7.77549299129046	6.72652212136921	6.7465211265281	9.36740140303475	9.61206071827186	8.42345109287605	8.47524362647403	9.57780116500817	9.26550760887869	7.78825785184919	7.75071361534216
Up	ENSRNOG00000018716	2.78624137121697	2.82e-06	Dennd2c	2q34	protein_coding	3.70667806398047	3.64318551975232	3.65036791340612	3.63380225947227	3.71369247219036	3.71287710540314	3.73960290160695	3.66065660051185	3.90380754673489	3.96555134886952	3.8002649371607	3.86516406550026
Up	ENSRNOG00000007764	2.78585251892871	3.81e-26	Frmd4b	4q34	protein_coding	8.23421951857401	8.16139806003104	7.72942800257039	7.74903767067334	8.36677959663202	8.38397575403741	8.17684476259214	8.22063782250865	9.67218132857067	9.62361151298651	9.50855873824726	9.55050044530319
Up	ENSRNOG00000030616	2.78263731955511	8.08e-06	Slc25a45	1q43	protein_coding	3.98676654549516	4.01765799158019	3.93613918627854	3.97037569144159	4.01303370765812	3.92297608070196	4.01162395728796	3.98077274223266	4.15252553350939	4.20683568319857	4.37051827169442	4.44858168217879
Up	ENSRNOG00000025520	2.78235306010034	2.72e-10	Lbx1	1q54	protein_coding	4.70129461026631	4.61972444610418	4.71503072990757	4.76807662287093	4.53544265495063	4.58837158866378	4.58724698740272	4.59622548079485	5.35508378573855	5.45111880921014	5.10966489858062	5.26809128385393
Up	ENSRNOG00000026286	2.77990261763629	1.81e-14	Nhlrc1	17p14	protein_coding	5.04177108086891	5.01807833723316	4.92229106931958	5.08623434433222	5.13931609798959	5.03828931711592	5.11599753192356	5.05581558303037	5.54377899517153	5.50971969665696	5.66541555279945	5.67518795340989
Up	ENSRNOG00000014603	2.77989017364372	1.88e-07	Sgcg	15p12	protein_coding	8.80399739974077	8.8536489130444	7.84837095276616	7.79609191557584	8.36692599536882	8.40238580764866	7.98677101800967	8.12123670616272	10.3565572713057	10.5881069258639	9.8215116624774	9.78894772983849
Up	ENSRNOG00000003357	2.77125960497198	1.04e-04	Col3a1	9q22	protein_coding	12.5726908338642	12.5761609174208	11.6996635334768	11.7122210923409	14.5512073102091	14.5304669206404	12.7179654565799	12.6644699842236	14.278537362409	14.2706221357254	13.6581189942809	13.6844433654238
Up	ENSRNOG00000067138	2.76469273280929	7.35e-02	NA	NANA	NA	1.948519501543	1.93032851212698	1.93022103200655	1.96797731840301	1.9657082998553	1.95467598010072	1.93039176842102	1.93065297733907	2.06721280254095	2.05920734692862	1.95921712552476	1.99064876194259
Up	ENSRNOG00000003522	2.75997521589823	2.20e-07	Mr1	13q21	protein_coding	5.51235287343273	5.52014441576454	5.26362796591891	5.31829519138905	5.4223369331973	5.57549301731239	5.32084626234422	5.33223214849362	6.4597317617347	6.2418539357177	6.00210992616377	6.0152287691084
Up	ENSRNOG00000049768	2.75103130125998	1.08e-07	Adcy9	10q12	protein_coding	5.86002532943386	5.77334983269542	5.40890435770309	5.45036220587155	5.27222097090849	5.29152765522904	5.20342803433502	5.26354302762956	6.72903375208519	6.62610493765201	6.82811996394488	6.58655914094288
Up	ENSRNOG00000001369	2.74827372679235	3.22e-04	Oas1a	12q16	protein_coding	2.75533009988178	2.74670493276075	2.73562132071181	2.74731012493219	2.74535769965544	2.7308327888962	2.72749470556886	2.7176555097095	2.94640595823443	2.94850089440876	2.87689447757497	2.79368768757741
Up	ENSRNOG00000065491	2.73934222981965	3.54e-03	NA	NANA	NA	2.13101716995025	2.11282989858337	2.13035525353419	2.14125151502259	2.13948747565739	2.11343273808994	2.13220432619444	2.13502644904208	2.19608220829658	2.17580434041543	2.26327383690606	2.21789540097787
Up	ENSRNOG00000020245	2.7322090828667	5.03e-04	Syt8	1q41	protein_coding	2.66155412868914	2.63323533808425	2.64183536811193	2.67304250916289	2.62305741298381	2.6241810468082	2.62331895436597	2.62380069812362	2.7353184730184	2.80899803948736	2.8639287147453	2.77973520990129
Up	ENSRNOG00000013251	2.73202521537229	1.94e-06	Trim24	4q22	protein_coding	3.66055004096325	3.64373718684878	3.59110007298764	3.60453579519743	3.56102740888023	3.57723939955144	3.57275242719356	3.575263185111	4.01872086521631	3.95228904546498	3.86545209722453	3.7958818535163
Up	ENSRNOG00000024917	2.72528518596676	2.08e-04	Flacc1	9q31	protein_coding	3.72292248626435	3.69338111921256	3.73981673415167	3.76630486929008	3.68145597199626	3.66326393597021	3.71631007150427	3.67514363137817	4.04758666787884	3.79172699753595	4.13801145933522	4.13251267805887
Up	ENSRNOG00000009565	2.71861760703799	3.06e-02	Pdk4	4q13	protein_coding	5.48118681766457	5.37163777442918	5.12111989715849	5.01241590671818	5.5906128204082	5.72878034387062	5.09626491667983	5.19573644616406	6.51047428720742	6.42634329592167	5.33483475704983	5.26190377129852
Up	ENSRNOG00000046468	2.7078520805597	6.01e-14	Ptgfr ENSRNOG00000046468	2q45	protein_coding	8.93683924797615	8.7512546876173	8.50331136301063	8.44700224943252	10.0256750572093	9.7270640601872	9.15639700856617	9.20229854139697	10.4227868638226	10.3699807742682	10.1316656367182	10.1451080863305
Up	ENSRNOG00000005185	2.70259112683242	1.08e-09	Nxph3	10q26	protein_coding	6.12490154100157	6.03829894192705	6.18178864028511	6.19609504589867	6.28535856981844	6.21718897914072	6.46925643441953	6.61253712591451	6.75049973071455	6.71984208004218	7.39455703980577	7.38796670007552
Up	ENSRNOG00000065882	2.70159942963488	1.37e-03	NA	NANA	NA	3.10624374825588	3.10680114783788	3.08774332163522	3.10722469021813	3.25245100418922	3.31062937354178	3.21546825563723	3.2314926984286	3.21666865968935	3.16018260003643	3.16345006965431	3.16108244109966
Up	ENSRNOG00000015155	2.69292611290615	1.36e-04	Tnnc2	3q42	protein_coding	4.88679440609056	4.8833204459867	4.71366705496721	4.75505077482718	4.83701211178831	4.78739087875718	4.81109241217217	4.68207329143869	5.73008892284927	5.59186073786638	5.08556898186909	5.02712301672762
Up	ENSRNOG00000066331	2.68754662027163	3.55e-03	NA	NANA	NA	2.63002504414752	2.62061873010363	2.64778402120472	2.6606960186988	2.61036921845955	2.61149886787761	2.61063218555721	2.6345361448619	2.72335009927776	2.70515391340119	2.90480017334584	2.77885343211179
Up	ENSRNOG00000065398	2.68635644114672	3.98e-06	NA	NANA	NA	5.40919854360331	5.40783487673561	5.2133111076561	5.18002418929504	5.39630196995732	5.53902278570082	5.43391752368446	5.41612913934372	6.18799536015418	6.22247635081525	5.73465272447612	5.61131982575734
Up	ENSRNOG00000026295	2.68442799711396	4.57e-04	Rbpjl	3q42	protein_coding	4.0712154921725	4.0458783341411	4.11014253391753	4.0921380485517	4.00827568035997	4.02296301289189	4.1112049404001	4.13483242702487	4.38044178077582	4.3886391011499	4.39008417811238	4.38753745031936
Up	ENSRNOG00000045913	2.68248123439	4.16e-03	Prdm16	5q36	protein_coding	4.32252115840338	4.32321669133117	4.42955289960954	4.34245850740504	4.43953723356824	4.46341312537332	4.77958352105452	4.74804575972932	4.50899830803695	4.393947086629	4.69535086101766	4.72505275458532
Up	ENSRNOG00000069744	2.6726555416285	1.70e-49	NA	NANA	NA	7.21164864540896	7.17681096863269	6.97897656404829	6.96092273816256	7.28337276192218	7.39960015337958	7.27565024368838	7.22262075069773	8.29957135630473	8.44706611391983	8.42618928045987	8.3988906633452
Up	ENSRNOG00000023566	2.66774191756273	6.04e-06	Vwa3b	9q21	processed_transcript	4.23289079242257	4.21439553531102	4.25850534857975	4.33133754520214	4.21225023305938	4.36971042527534	4.2369538036816	4.3232072483604	4.66871045314972	4.63747527358882	4.53439353521093	4.6118910478728
Up	ENSRNOG00000063031	2.6563329286649	3.40e-08	NA	NANA	NA	6.18358561899399	6.21528086680281	6.01213474618011	6.06992751781994	6.58020670128521	6.62191129493136	6.10928470123743	6.16249888409554	7.40370293528033	7.09502345037447	6.79852281281736	6.87560484972158
Up	ENSRNOG00000019296	2.65377688641878	5.04e-03	Gnat2	2q34	protein_coding	2.12705119583652	2.14583715463237	2.10872335103741	2.12793623698688	2.10875632286409	2.10944768460221	2.10891707736129	2.13106362695832	2.23560525037699	2.23003300270766	2.19247301188579	2.21401620347922
Up	ENSRNOG00000042751	2.64762121068196	7.82e-03	AABR07038556.1	Xq21	processed_pseudogene	2.2780663161216	2.30604986127178	2.29566632187019	2.30660260775836	2.27802538689432	2.31433556044389	2.31642812156247	2.30040511208419	2.33886589988309	2.41526101608478	2.35299645459273	2.43573992237776
Up	ENSRNOG00000021091	2.638070207519	3.27e-04	Trank1	8q32	protein_coding	3.45417375836543	3.49330760239365	3.43405138353777	3.46595349370895	3.51636603489376	3.5152882603066	3.44664185165522	3.43995616189036	3.7524257291382	3.75600770243618	3.56913476415371	3.57487767410543
Up	ENSRNOG00000021735	2.63455358507527	4.91e-04	Akr1c15	17q12.2	protein_coding	7.04041882123795	7.12193994219082	7.06970287630467	6.67820520544996	9.33969065900901	9.42872548198835	7.7387226580235	7.89357635519459	8.6949417867458	8.41335982307622	7.60616708855104	7.60554534257165
Up	ENSRNOG00000014953	2.63310528253889	7.53e-04	Fbxo39	10q24	protein_coding	2.90674447299552	2.87999074498977	2.90545985687509	2.87061267920251	2.98102615423696	2.95253166384775	2.9546309272497	2.94558118297264	2.98798887072857	2.95118209662598	2.96358055434351	3.05948324382285
Up	ENSRNOG00000038955	2.62009898943778	5.46e-14	MGC105567	18q12.1	protein_coding	5.46506726923301	5.38687957332048	5.42359537085323	5.52624792015094	5.69756181835627	5.82708243844825	5.57926217758649	5.69173684798473	6.25437974586196	6.06520694642167	5.9235832448546	6.03377902343014
Up	ENSRNOG00000042533	2.61731618706112	2.41e-08	Accsl	3q31	protein_coding	4.42511036651187	4.38872366397568	4.43039456007303	4.44932554318982	4.33530354590322	4.45988168120066	4.4795605650803	4.41414163216264	4.91672076069943	4.83005696341399	4.75313983801963	4.7955260121634
Up	ENSRNOG00000008170	2.61202605541439	1.02e-08	Jph2	3q42	protein_coding	8.82638889398803	8.80424479269714	9.24821872949018	9.27656670812757	8.68348149560205	8.70943843885786	9.61218577754629	9.73891255314759	10.6205082475472	10.6787744736191	10.7461910449174	10.7661470243516
Up	ENSRNOG00000010079	2.60249390337457	4.75e-02	Ca3	2q23	protein_coding	11.1218520318511	11.1894969084621	9.69103511955597	9.70714534264614	13.2358539136802	13.4818081327915	11.0151823294774	11.0060725223478	12.9112433510062	13.0096832740819	10.9408930626801	10.8978324767963
Up	ENSRNOG00000040205	2.6011374070739	1.17e-03	Zcchc24	16p16	protein_coding	6.94565039772999	6.92953340978421	6.34472326533571	6.35890928509343	7.44581692171983	7.54240727143501	6.76063953020846	6.55725424407844	8.42942922959074	8.04202828664194	7.24139160479499	7.21559134151465
Up	ENSRNOG00000068431	2.59795085871576	2.36e-08	NA	NANA	NA	5.84475568386351	5.80681648862162	6.04668433660648	5.95275659297712	5.66577676425323	5.63090917440726	6.02882866183268	5.85579901678249	6.86693441567221	6.70599931228817	6.90322184571896	6.9937092705724
Up	ENSRNOG00000017964	2.59449888916276	7.19e-03	Slc22a25	1q43	protein_coding	3.52709075104888	3.55684435297818	3.44970373380738	3.44036740770564	3.47918783156337	3.50621571720313	3.48261193009312	3.45353186044373	3.80173630950223	3.80753391479702	3.62335378340158	3.64661530468575
Up	ENSRNOG00000042137	2.58902012838432	7.84e-18	Sting1	18p11	protein_coding	6.22141113444351	6.1810763546724	6.27622716482265	6.39121618589038	6.51440644349319	6.49932972647235	6.50611301624052	6.34849910859662	7.39347198334113	7.46922752125559	7.03604665186583	7.0122964389545
Up	ENSRNOG00000031536	2.58879312923618	9.20e-12	Syndig1	3q41	protein_coding	4.59688280448973	4.59930798503331	4.57522921462137	4.68434273913799	4.73081868578942	4.72676232944855	4.73000013075708	4.67943819797493	5.00411089477267	4.88356021301315	5.04816177148366	5.07026206984156
Up	ENSRNOG00000025987	2.58480756136392	2.07e-03	LOC498236	13q13	protein_coding	2.78536529711289	2.7679997746831	2.74741238874515	2.73914449579874	2.77537937702492	2.74266035780531	2.73934347272064	2.72957426696552	2.90601859493903	2.980828639942	2.86202508027211	2.84006480512647
Up	ENSRNOG00000007905	2.58369398356188	1.59e-58	Itga7	7q11	protein_coding	10.6097064368972	10.6627495568825	10.7966244744739	10.8270002604762	11.3746662405692	11.3258506483861	11.5535756900488	11.5230575589612	12.5816130482076	12.4862929897627	12.2356317394311	12.2285181720289
Up	ENSRNOG00000054186	2.57525431759259	4.87e-02	Krtap1-5	10q31	protein_coding	4.20705288794276	4.19718885217087	4.24511254731006	4.28059106769595	4.49414977680911	4.42790525277692	4.6951314597848	4.67154221846407	4.61345327389471	4.5989195604632	4.2306008976801	4.19015991012672
Up	ENSRNOG00000058006	2.57418381804386	1.18e-05	Sncg	16p15	protein_coding	8.3354915770919	8.48065409195481	7.26203673113926	7.13959744262212	6.28580281110539	6.39172485048793	6.27159773296501	6.32518987196726	9.90582806973597	10.0236196366628	9.32801240126538	9.20673772869615
Up	ENSRNOG00000007574	2.56322931653665	4.38e-03	Padi2	5q36	protein_coding	2.58186370893417	2.60993957144311	2.59067634853609	2.64703202176055	2.5998217509626	2.6066985779157	2.59178704474903	2.61512309234414	2.73051131594038	2.6624367787586	2.74146231541191	2.75045694405727
Up	ENSRNOG00000002728	2.56268500210493	3.67e-02	Btc	14p22	protein_coding	1.67163430096256	1.64505548420282	1.63558581574511	1.64525679263088	1.64460778563635	1.63610439748938	1.6454164702077	1.6359366806642	1.67254882867799	1.68983443867079	1.72765831884828	1.76147178099047
Up	ENSRNOG00000001270	2.56087316081071	8.11e-09	Hvcn1	12q16	protein_coding	4.24982349442629	4.28101001687274	4.21804015042284	4.19473026027904	4.19037855886811	4.13241144198322	4.20633416161501	4.18159740200592	4.57263405888713	4.51587342025138	4.68965466834805	4.69105475243377
Up	ENSRNOG00000008600	2.55399700102534	1.82e-03	Sytl1	5q36	protein_coding	4.65085567812808	4.69114122226806	4.4728167839786	4.44334314554477	4.55559271325234	4.49653340792381	4.47924132972806	4.44938711028123	5.26823000667389	5.18845232778477	4.88722875984448	4.84268279974573
Up	ENSRNOG00000000900	2.55020453271626	5.38e-13	Tpst1	12q12	protein_coding	8.20025837911751	8.15847145450912	7.75041801415307	7.77099463745237	8.59879978686605	8.49735333584097	8.39478996974849	8.24336387616463	9.68059637563744	9.71265091285659	9.02955437400172	9.06807448082575
Up	ENSRNOG00000003494	2.54921166246536	4.39e-03	Ppfia4	13q13	protein_coding	3.43519711714446	3.41862074837372	3.38708278438376	3.34932579027456	3.44256782591538	3.41440294899332	3.39113117761823	3.36228388493335	3.75026758497388	3.62382088307756	3.51333858287565	3.48779843764489
Up	ENSRNOG00000045829	2.54907707149757	1.00e-09	Thbs1	3q35	protein_coding	13.7587106215829	13.7249777818655	14.5843512656229	14.5785265524915	15.6149673242872	15.5469918521313	15.5362140480674	15.6096267942962	15.6325586105526	15.4000398509805	16.1477399229597	16.2061982177125
Up	ENSRNOG00000028259	2.54763562050031	8.83e-07	Mcemp1	12p12	protein_coding	4.88668330117636	5.08580377400617	4.87194812097584	4.85167566897877	4.82359765439626	4.82976104487093	4.87490826775815	4.93940420243767	5.28958506163595	5.38975108265999	5.60197450973162	5.69232017393534
Up	ENSRNOG00000010410	2.54586157138671	4.51e-07	Serpina3c	6q32	protein_coding	4.100758320557	4.1884998957224	4.09848578570084	4.1438285630198	4.10923064342074	4.0831804906713	4.08372694180175	4.1485811228094	4.60803281537627	4.4970305254074	4.33022656190436	4.44924895121691
Up	ENSRNOG00000062389	2.544327395252	7.89e-03	NA	NANA	NA	2.41688153055992	2.37196671554529	2.39822388865094	2.39109918253874	2.37185950097571	2.40826123019688	2.39140911491498	2.37241026925533	2.53018108115677	2.50931181256442	2.45580859334866	2.48832141264991
Up	ENSRNOG00000025571	2.54407374149543	3.58e-07	Il19	13q13	protein_coding	4.70689697737869	4.77744599373797	4.65255643924489	4.68420522027582	4.59155007902619	4.60443056779289	4.53709309772336	4.5694147378447	5.34414612096033	5.51464723198049	5.08688959365026	5.00641864411644
Up	ENSRNOG00000027697	2.53225749512144	2.94e-10	Nmnat2	13q21	protein_coding	6.43626189141459	6.45555839076702	6.21932724658897	6.16779446231885	6.14455014596348	6.25263250071554	6.00685463167101	5.98445211448255	7.79073551051411	7.5241751768199	7.1141137312215	7.15979179802092
Up	ENSRNOG00000025254	2.52854100532091	9.50e-04	Qrich2	10q32.1	protein_coding	3.12216981088595	3.15127778980558	3.10254670019713	3.1043595223195	3.10291607530152	3.15865469908166	3.11473337665646	3.1838197125674	3.37886961342457	3.23677443064588	3.22603926373957	3.23998811425121
Up	ENSRNOG00000000186	2.51537462367198	1.06e-03	Tst	7q34	protein_coding	6.18149413974148	6.2425346384798	6.00158008680069	5.99957479929785	6.4880508478046	6.69601922849433	6.1759718925922	5.94971428682089	7.53344483002245	7.45998006252014	6.27956889788329	6.35285969930097
Up	ENSRNOG00000067638	2.51006803608695	2.52e-02	NA	NANA	NA	2.73135353248374	2.75165180059946	2.79604813575046	2.79165237925108	2.73128803388184	2.73253233292123	2.73157772777249	2.73211122179334	2.95364866187832	2.91951112706165	2.80235807828699	2.99276721508694
Up	ENSRNOG00000004400	2.48351939798937	1.07e-07	Avpr1a	7q22	protein_coding	10.6861261133828	10.7222478827802	10.0886372777036	10.0046651736116	11.9379087197513	12.0389273955503	11.0661525972527	11.1177484682064	12.2288633398029	12.2681316800724	11.6825990140653	11.6611570242713
Up	ENSRNOG00000063969	2.47635129289109	1.74e-14	NA	NANA	NA	5.84308696310155	5.85851587377736	5.62791783979876	5.68899910099473	5.92122316959682	6.06680302379584	5.93526023408423	6.02799496432387	6.44993965250212	6.56756459466475	6.38442090455916	6.45370076248998
Up	ENSRNOG00000002768	2.47260550774523	1.49e-05	Tmem114	10q12	protein_coding	3.99007768400639	3.99306141734798	3.94912992787124	3.92476302001687	3.86953633791733	3.88678556410535	3.90398429944262	3.92189415768732	4.14195115298045	4.19839358142266	4.45117199193917	4.34365052579346
Up	ENSRNOG00000007032	2.46037206461955	9.34e-10	Amigo2	7q36	protein_coding	4.71118586918537	4.61759819614646	4.59258341558498	4.610046166633	4.61272999420936	4.71713589351491	4.61165170881816	4.710151558804	4.96040574735394	5.12183261661779	5.03564267605843	5.05360824999569
Up	ENSRNOG00000052707	2.45448339310018	2.85e-07	Cacna1a	19q11	protein_coding	4.66772190824559	4.65420085349033	4.57985092585917	4.5789458798022	4.59138684443857	4.57008260045459	4.58064073813324	4.53606475723956	5.29991104704042	5.17815069172373	4.85353473758411	4.93533354358454
Up	ENSRNOG00000019018	2.44850806127988	5.33e-14	Plat	16q12.5	protein_coding	9.48101197311211	9.49653137396788	9.41266692196289	9.39375668666148	10.6864886608674	10.9268121325455	10.1674803334348	10.1210696212462	11.1699128512342	11.1856861926905	10.6171767672254	10.6443611767111
Up	ENSRNOG00000063824	2.44106657851806	3.10e-06	NA	NANA	NA	10.8174067156795	10.8957491690882	10.053997707441	10.0026388590374	11.2643316474471	11.5146997802942	10.762072543158	10.6464776984558	12.5343293680031	12.4194455579786	11.5820692502631	11.5717150092622
Up	ENSRNOG00000030522	2.43890350162335	1.49e-03	LOC500331	4q42	protein_coding	4.62799235643089	4.60710180601902	4.42854738661555	4.47481327745905	4.65681966987486	4.53226249720623	4.4865726908234	4.5327735292468	4.96907145992318	5.19922793921851	4.77673243541521	4.77465992647989
Up	ENSRNOG00000018938	2.43792216351919	3.02e-06	Mkx	17q12.1	protein_coding	7.89867673188204	8.00183873638552	8.03559093940877	8.18847999326333	9.46103721740051	9.70214205492016	8.45640122436424	8.53370221068339	9.71181927902044	9.60283690846523	8.87019002783935	9.02694425112661
Up	ENSRNOG00000037753	2.43661782860629	4.43e-03	Slc10a2	16q12.5	protein_coding	3.52375709954634	3.50116092818597	3.4193270342901	3.42998221984578	3.41046937729274	3.41220808506382	3.41087381794713	3.41161919913096	3.73628030468825	3.70034152870919	3.65618848893481	3.64977900337373
Up	ENSRNOG00000010529	2.43398578398244	4.40e-13	Thbs2	1q12	protein_coding	11.4773044048401	11.2834382482394	10.5317831525236	10.5409386434308	9.54717082702466	9.59762647536609	9.71287240788232	9.71714411688057	12.6779666370898	12.6285083223742	12.8735416085671	12.8189399247091
Up	ENSRNOG00000014152	2.43332988292744	8.03e-03	Kcnip3	3q36	protein_coding	3.72193445220167	3.70570190958178	3.64389600814699	3.65722589589959	3.67370650898185	3.76598665498079	3.63661974434919	3.65259943225669	4.09236776289615	4.05321616435837	3.80183521696539	3.69702684559283
Up	ENSRNOG00000029514	2.43109081742124	1.28e-05	Slc26a9	13q13	protein_coding	4.3443915350462	4.26893874134083	4.16572620115404	4.19123443319067	4.13510665134118	4.15653803828388	4.15951083484632	4.16554261790696	4.54587111735242	4.71620212114044	4.62278675560692	4.62127048538601
Up	ENSRNOG00000016120	2.42218183486262	6.43e-05	Tlx1	1q54	protein_coding	4.48701682547367	4.44823601394072	4.29455932529393	4.31079435991005	4.2407938695846	4.26041350812641	4.24190482009572	4.24394412427444	4.86579919566716	4.91746247728467	4.73060578689042	4.80410350679357
Up	ENSRNOG00000008374	2.41190466828495	1.29e-02	Nipsnap1	14q21	protein_coding	2.53641311694547	2.51909816369213	2.49862046950544	2.48024297821084	2.49896370277457	2.49368966505386	2.48028863907072	2.5037064407413	2.71700341553835	2.62400410302734	2.55874759858619	2.57929928861113
Up	ENSRNOG00000017226	2.41113517745422	1.38e-02	Slc2a4	10q24	protein_coding	4.64616103315738	4.76513667070416	4.44714097206618	4.52086731780112	4.49297212491325	4.58739751266766	4.43835637878142	4.48418387088199	5.31218607244621	5.35244690070022	4.69624808963358	4.89874710970325
Up	ENSRNOG00000003400	2.39875236216481	2.20e-06	Fmo4	13q22	protein_coding	7.89740270193553	7.95672141193784	7.55364186076172	7.41904024931446	8.32710895084107	8.29984857116176	7.67735740033226	7.77036177693531	9.44162884385245	9.35302442765033	8.48088334055552	8.53288239288023
Up	ENSRNOG00000028733	2.39483574920424	4.11e-03	Prkar1b	12q11	protein_coding	4.62794880443899	4.58861684376188	4.72502954301366	4.71240163104737	4.79509888155142	4.84340376086068	4.73393829515047	4.70722467851631	5.49901320688011	5.2121695028221	4.69597682462697	4.69213748039719
Up	ENSRNOG00000066573	2.39377151197452	1.77e-04	NA	NANA	NA	7.74786452505501	7.76938297271179	7.93642844587617	7.98936637281847	7.29603710839004	7.53825700775346	8.00678552805139	8.03009673703278	8.47201382188935	8.07307579428969	9.76487788984005	9.77980815435559
Up	ENSRNOG00000029663	2.39299903138077	9.64e-03	Il1rapl1	Xq21	protein_coding	1.84957301027553	1.85006626548553	1.85760187701779	1.84098176521944	1.8313036482755	1.83187269296816	1.83143595429617	1.83167988795446	1.9577837228314	1.91139495066775	1.89710350504422	1.92536539883573
Up	ENSRNOG00000007551	2.38509004148891	1.56e-34	Patj	5q33	protein_coding	8.82755017032794	8.66354441255917	8.49924107430346	8.4611772537256	8.55868495139699	8.58486833043488	8.32940096770811	8.45383587022256	10.1915794195714	10.1931381460656	9.90559072334165	10.0259701540667
Up	ENSRNOG00000025415	2.38413285324856	2.59e-02	Mettl11b	13q22	protein_coding	3.15345909118281	3.18260376562808	3.11506871581459	3.09655075600428	3.12485868677169	3.21740074499937	3.11726489255718	3.14324796438184	3.35623137390176	3.38621525501526	3.16668705141527	3.23171761933076
Up	ENSRNOG00000013415	2.37627802896566	1.20e-02	Ptpn18	9q21	protein_coding	4.54376262815221	4.54052768310097	4.34864806428901	4.32996670983751	4.41821190549517	4.52183185481538	4.37447327950933	4.34639848931519	4.88828792887058	4.8372159611465	4.73265862663954	4.87256309546099
Up	ENSRNOG00000063477	2.37411741462092	1.52e-07	NA	NANA	NA	5.91452781815146	5.83766442351446	6.12896207638308	6.21810189924452	6.27538804278362	6.05586365920049	6.40461575479066	6.30705319091636	6.64697753558904	6.86399790814762	6.87846514377823	6.84018648145644
Up	ENSRNOG00000066492	2.37152533701658	6.12e-02	NA	NANA	NA	1.85804333423861	1.85853681171186	1.84861898584596	1.84945306367639	1.87523306248465	1.8985980117849	1.83990799157103	1.86198064453552	1.97665887116939	1.91986154431782	1.86873398943194	1.86484135541711
Up	ENSRNOG00000005620	2.36906952007713	8.54e-06	Lcp2	10q12	protein_coding	4.21321353744003	4.1185277657245	4.25149786043677	4.16089108911842	4.13620149839793	4.07877638503595	4.1094246630496	4.15121682406415	4.58757338754008	4.45834633950679	4.60135038822913	4.48807220517453
Up	ENSRNOG00000064430	2.36906585191705	9.50e-11	NA	NANA	NA	7.36281762945036	7.3695819363225	7.51442510933987	7.49613430640358	9.39172100987668	9.60674434424864	8.68677255317164	8.64678632309399	8.72391248283262	8.54533833789876	8.38091599741132	8.51755874967725
Up	ENSRNOG00000007516	2.36883602792497	1.19e-02	Smtnl1	3q24	protein_coding	2.92854068403747	2.91073392982478	2.90999245574431	2.91097715937862	3.09388987831041	3.08577306058216	2.9853142980108	3.04420917311114	2.97418888344685	2.99034123204525	2.98544444166357	2.9270084707082
Up	ENSRNOG00000037085	2.36669679529108	2.98e-02	Xirp1	8q32	protein_coding	3.96323094980506	3.95391879683869	3.91906585378215	3.93231388587854	4.51934041455006	4.60058806263743	4.01021984302495	4.0356036663945	4.12406472313127	4.13668454561762	3.97809304367635	4.02492932255339
Up	ENSRNOG00000016412	2.36124077855136	3.54e-10	Fxyd6	8q22	protein_coding	4.86999674652158	4.87460184278924	4.79419990305395	4.80396174090437	4.84105281415756	4.82518141057948	4.89854195169981	4.90612513527808	5.131382880743	5.197874260552	5.3279567401632	5.4458866908879
Up	ENSRNOG00000015072	2.35960274656506	9.76e-03	Ptgr1	5q24	protein_coding	9.6867555769168	9.76454387819902	11.1993912905548	11.251953985925	10.093124295139	10.0479283945872	11.4347454803092	11.6160525683167	11.2704534813358	11.5260750427749	12.8298646322848	12.8052714139609
Up	ENSRNOG00000004756	2.35924606910797	2.11e-03	Syt2	13q13	protein_coding	3.2497498805317	3.27916389235256	3.26636276734083	3.23177459085332	3.23028729512247	3.26285264214014	3.30964447153584	3.26927318180787	3.52692016746347	3.48016578414984	3.30050768039431	3.35786459810285
Up	ENSRNOG00000006422	2.35077911522817	5.34e-04	Kcnk16	15p16	protein_coding	2.52006842925562	2.54793843418609	2.53671754062012	2.52098455606737	2.5017193269517	2.50263203671736	2.51167086290348	2.51334353766186	2.63979473661416	2.62350078956367	2.63689407986999	2.67004579513705
Up	ENSRNOG00000027992	2.34932999260714	4.71e-02	Dscam	11q11	protein_coding	3.09621281908709	3.14130289027805	3.06862803900401	3.06080238595726	3.05091190965373	3.14440273915016	3.0512257608589	3.07378950293304	3.28856143144263	3.20534126209336	3.22761744426492	3.24095409955476
Up	ENSRNOG00000018748	2.33550374750226	5.33e-07	Slc16a11	10q24	protein_coding	4.65412508507032	4.69494295321107	4.74654358957951	4.68810188374707	4.66159398571956	4.75639401048825	4.72784929506066	4.78007948446352	5.3318157311137	4.88927606222259	5.07670875181541	5.07650108612306
Up	ENSRNOG00000008470	2.33293622182201	8.35e-03	Lrrc43	12q16	protein_coding	2.83740963213507	2.88341199165012	2.84581549191263	2.86617654497122	2.89797869132806	2.92111804670304	2.8667615461777	2.83993048975194	3.00761097535714	2.9003044199375	3.03435995488851	2.92351109000115
Up	ENSRNOG00000070409	2.33278086782064	9.66e-04	NA	NANA	NA	3.08597909403527	3.14022120888376	3.07621374949978	3.08734108874806	3.07656164515569	3.15190004720088	3.08780731890561	3.09214883262901	3.24868183789791	3.23560740722735	3.26562281479453	3.19761284103616
Up	ENSRNOG00000026518	2.33265018502303	9.49e-05	Tmem156	14p11	protein_coding	3.20965443689092	3.23008410229627	3.27155228289951	3.2310710240498	3.17994971400425	3.18167485961766	3.19092978594563	3.19304692966973	3.38356810151655	3.39322914280042	3.5277795206815	3.39357551554187
Up	ENSRNOG00000006280	2.32540221578777	9.20e-02	Pcsk9	5q34	protein_coding	9.4207374619438	9.32946830917389	7.39339198602862	7.33402895750405	8.97770352772126	9.01449007635817	7.51229498371979	7.59603930432827	10.9353065041401	10.7845165696808	9.29443854602187	9.34182538663508
Up	ENSRNOG00000051169	2.32222523341104	3.99e-03	Clnk	14q21	protein_coding	4.04284440896164	3.98150681786058	3.9668348863129	3.94289343519747	3.89907285152983	3.90559008435184	3.97465038266101	4.00866501979087	4.03526553292178	4.30086850544238	4.44454406834567	4.28842671300755
Up	ENSRNOG00000066184	2.31509963960084	1.61e-02	NA	NANA	NA	4.86990400198856	4.83634123416954	4.86649807162602	4.94316517623172	5.86473198581004	5.96032565079234	5.09713742288135	5.2367738326502	5.46836297628909	5.26303913085865	4.88817923819056	4.94792942156839
Up	ENSRNOG00000009694	2.31199015148922	1.69e-03	Bmp4	15p14	protein_coding	4.82707634911636	4.81628964186923	4.61104277502406	4.66995038541917	4.71066906356265	4.74840772316791	4.58298291826939	4.61441633059411	5.36388550950576	5.29041667258561	4.97497187004289	5.14142502222517
Up	ENSRNOG00000000658	2.31120415223872	1.14e-03	Acacb	12q16	protein_coding	4.92612304703523	4.85896773963543	4.86585538631402	4.78087333358779	4.87816078007325	4.76146541090039	4.79364745148701	4.85903988682415	5.70734801953126	5.62234249285226	4.88527419766032	5.02824746640557
Up	ENSRNOG00000065288	2.30399713169362	1.38e-04	NA	NANA	NA	4.77362705370948	4.72733391777361	4.64590518985966	4.61432509396684	4.74523090519056	4.74377883435243	4.58319962762099	4.67322293429788	5.21876553784635	5.29836571667905	4.94227385807309	4.95018627583183
Up	ENSRNOG00000018760	2.30278112842925	7.14e-09	Mpp7	17q12.1	protein_coding	7.39524983523479	7.27134138342984	7.74346151180074	7.78631073962787	8.16151459037105	8.07161467359848	7.77511246401061	7.90068764441347	9.12647848411006	8.93609064994425	8.42657570156423	8.38685264239576
Up	ENSRNOG00000009656	2.29655255522567	2.69e-02	Rspo1	5q36	protein_coding	3.19809479972921	3.11593172809715	3.12334026049628	3.09601873760322	3.14270152753572	3.13803584846139	3.09624253044616	3.09832751244205	3.3796246905691	3.42959475328955	3.14743133950448	3.2121806322294
Up	ENSRNOG00000019365	2.29576373389481	3.65e-12	Ablim3	18q12.1	protein_coding	6.2563953202172	6.15875619568987	6.51736204123654	6.46733167503309	6.36946296616004	6.50291788696051	6.26193473760762	6.47414269875903	7.39667654295698	7.32285109861301	7.1489527545246	7.17827254442424
Up	ENSRNOG00000013564	2.29209400139076	1.12e-09	Dok3	17p14	protein_coding	5.10855402912933	5.14061689539886	5.15316456210395	5.14471909402702	5.131424211464	5.09907273974333	5.08156505616203	5.06004609207494	5.96410150236992	5.71759105501255	5.54748197497843	5.45789634177691
Up	ENSRNOG00000019382	2.28374379157894	1.03e-06	Zbtb47	8q32	protein_coding	7.27125421523394	7.14886980314142	7.76613296014046	7.89811291721846	7.84832711305882	7.83653756395999	8.30851394410562	8.34182870852162	8.62844718037883	8.53258936887618	8.90723465701575	8.86048583377079
Up	ENSRNOG00000015578	2.27750975481456	7.26e-02	Tnk1	10q24	protein_coding	2.31379708635489	2.35059246740192	2.29539734604949	2.31469806824937	2.31344358954519	2.354759401099	2.29561940066109	2.31788166640294	2.48349722017609	2.33229440147893	2.36162462632582	2.42264974153277
Up	ENSRNOG00000031773	2.2737073955433	8.12e-03	Cngb1	19p13	protein_coding	3.64318508173624	3.69940783926295	3.55628906410325	3.58870813846487	3.58591547608231	3.56214451749059	3.5470601220164	3.54805583016816	3.80620664816993	3.86081386405843	3.83565054543766	3.94311842963066
Up	ENSRNOG00000018706	2.2622310840197	3.22e-08	Il15ra	17q12.2	protein_coding	4.17502840118867	4.18697917321094	4.15367172456546	4.12250275642687	4.13704798754132	4.14006613200313	4.1628698140252	4.16598372972139	4.54942672367747	4.49436801824048	4.41654524890579	4.34103518617902
Up	ENSRNOG00000021103	2.26100454149191	1.66e-04	Nrxn2	1q43	protein_coding	4.00128290891885	3.97610703336181	3.97078461559862	3.96810674580077	3.88488895699856	3.96570315665639	3.97922282325659	3.94699949665135	4.14867986484771	4.14463871841317	4.337812878912	4.37658687884997
Up	ENSRNOG00000063384	2.25963575742797	1.28e-11	NA	NANA	NA	4.81515882265374	4.72185838884095	4.76716008203134	4.73383450908569	4.70732034279048	4.8131309982289	4.74542822766332	4.71022707964347	5.16074326507946	5.09288883924873	5.25148002806485	5.22409344089942
Up	ENSRNOG00000007364	2.25823391787755	2.65e-05	Rab15	6q24	protein_coding	6.67599974215201	6.8200147962706	6.9502217004081	6.96682725326876	6.41605379608451	6.24514360374156	6.8787010543506	6.9580991233218	7.96150436186612	8.06651951649704	7.88906892057143	7.84789594935112
Up	ENSRNOG00000063083	2.24706874269831	1.36e-17	NA	NANA	NA	6.19308756334879	6.10745616154242	6.26369786888931	6.27313471923038	6.44227075724526	6.57763520343146	6.43864227315077	6.53644997510815	7.1543183774472	7.03250218744026	6.93958035851088	6.74798314504555
Up	ENSRNOG00000012508	2.24546325235311	1.02e-15	Slc39a8	2q43	protein_coding	7.75610773598535	7.63859954367539	7.79016151265464	7.89478371037706	8.329548581108	8.10563517069432	8.34008768829948	8.34358670099071	9.28572476884234	9.10278771458246	8.66639912254279	8.61532621630947
Up	ENSRNOG00000006784	2.24496421134517	2.10e-02	Sema4f	4q34	protein_coding	3.37230432674877	3.29497514839528	3.37859557124745	3.36612902065977	3.33378084125526	3.37266772786535	3.30588394334518	3.33174537444292	3.68898157229775	3.613426407637	3.42419769681275	3.39908788894639
Up	ENSRNOG00000029308	2.24329292944763	2.14e-07	Lrmp	4q44	protein_coding	4.49272372926027	4.54123198239459	4.51501275642739	4.47879768815533	4.51727549433365	4.54102774017631	4.43989942048549	4.50586848344529	4.97841573775434	4.90800546985428	4.67278675734284	4.89017947681341
Up	ENSRNOG00000016075	2.23119992803008	6.34e-02	Dmrt1	1q51	protein_coding	2.16497480257347	2.16525635261384	2.20752355858673	2.15590334182862	2.19984235287497	2.21472645330751	2.20332544147163	2.16722319009973	2.26112034310867	2.2101217088222	2.29015508172268	2.1809804176937
Up	ENSRNOG00000058842	2.23008760452272	2.15e-10	Sptbn2	1q43	protein_coding	6.76569447533166	6.90529186499431	6.53254078409316	6.63131529073968	6.68174115637783	6.79330187825102	7.10979812101061	7.11959552929167	7.60540769371807	7.68155768074229	7.59379865594446	7.73202301140742
Up	ENSRNOG00000070562	2.22859750312397	2.35e-03	NA	NANA	NA	3.38056228686954	3.36435232333767	3.34260525173013	3.30692055489641	3.34341264861881	3.40646706600612	3.33748442742966	3.3208357362438	3.58471202726129	3.45875145598416	3.43101477579341	3.58419109429125
Up	ENSRNOG00000019265	2.22797427115893	2.00e-03	Pcdh12	18p11	protein_coding	3.09729567192747	3.07948435822401	3.13034169179761	3.11716845079615	3.1725996885662	3.1522055773532	3.12711628072044	3.11409393462626	3.25982474953269	3.29017319082884	3.20584010379376	3.14300396355861
Up	ENSRNOG00000067800	2.22701253926915	4.14e-05	NA	NANA	NA	3.4969647135678	3.48007639494875	3.49404140925081	3.46152392803912	3.40896653955709	3.41110311931873	3.40946442427253	3.41038059633991	3.6992778778397	3.82420222249086	3.61116303642472	3.67916437489776
Up	ENSRNOG00000070797	2.22441355450932	1.46e-03	NA	NANA	NA	3.54438186543438	3.48268516218509	3.47108907335932	3.47371130752873	3.58396291378018	3.56399281096601	3.52261838138249	3.51201980641659	3.79242474138582	3.56318428644887	3.60304767646733	3.64234371502208
Up	ENSRNOG00000024824	2.22425081234571	9.37e-02	Col22a1	7q34	protein_coding	2.9589509339427	2.95927463183778	2.95852465647258	2.95952064807583	3.1139885740476	3.12508047622908	3.178093184227	3.13797581060361	2.96345281647461	2.95914973897867	2.96940346296608	3.07792908816659
Up	ENSRNOG00000026060	2.22308945019934	1.60e-03	Arsi	18q12.1	protein_coding	3.87716556218437	3.92628048893265	3.80722157663398	3.82224444789966	3.75651445904885	3.77354406721378	3.75721423193293	3.7840435770624	4.23166759168158	4.32562513403031	4.01078173410608	3.98579748300047
Up	ENSRNOG00000043465	2.21943924399143	3.77e-02	Arc	7q34	protein_coding	2.37768165759195	2.37889647639381	2.33947788445731	2.35046944227501	2.33008962329649	2.33099837764855	2.33030111529478	2.33069072396769	2.38218305542469	2.41495554493955	2.48951087093234	2.56798752339869
Up	ENSRNOG00000007484	2.21755395688113	2.37e-04	Ehf	3q32	protein_coding	3.56976411825447	3.54230703663194	3.61137419835251	3.58155330498837	3.58675181582975	3.68547549136345	3.61986151685059	3.60153220134502	3.77085763269304	3.83024320339753	3.68994644661906	3.68948849693034
Up	ENSRNOG00000024201	2.21731475682046	3.60e-02	Fer1l5	9q21	protein_coding	2.50793485062269	2.48119588470503	2.48932590584597	2.49092545269589	2.48069470225383	2.57497932487901	2.51949002931074	2.55657184692082	2.65030450581442	2.51746240183715	2.5378827761038	2.54414419116817
Up	ENSRNOG00000060680	2.20831993925244	8.36e-06	AABR07027309.1	17p12	lincRNA	3.70301267174627	3.68637904475868	3.67385078340156	3.71571987789572	3.74465700187193	3.72694849612834	3.67871818242999	3.66376875492839	3.94433166574458	3.88989122982586	3.92206944239806	3.82839572880647
Up	ENSRNOG00000007254	2.20652781407632	6.57e-23	Ttc9	6q24	protein_coding	5.4106806601252	5.38334980141237	5.39434615606442	5.42176332319357	5.46796233391814	5.36052007813734	5.35516931473714	5.37297044899756	6.0050484202479	6.0179067249966	5.92342692205195	5.96994023967105
Up	ENSRNOG00000070451	2.20433347100416	3.21e-02	NA	NANA	NA	2.88577342767743	2.87813453452455	2.85678911967986	2.83008454192315	2.86660314462411	2.8209121804242	2.81992316977136	2.82047585696171	3.0691313033548	3.06627771304403	2.93614690048731	2.92029666880514
Up	ENSRNOG00000019662	2.19749295882748	2.04e-02	Tm6sf1	1q31	protein_coding	2.98759038400082	2.99839797458372	2.97685013540981	3.01883164333899	2.99622618953578	2.98824501506225	2.9591406356888	2.96115454830278	3.26031069007578	3.25059085436335	3.00023000114456	3.02703251682378
Up	ENSRNOG00000011716	2.19732180991123	1.00e-01	Degs2	6q32	protein_coding	5.312280833318	5.46514484069078	4.89052216036564	4.87202870802095	5.17650468470411	5.12260280609889	4.88777423494889	4.85473557687557	6.24036610464131	6.40157283251771	5.05381096792099	4.98467121288988
Up	ENSRNOG00000024918	2.19562386090077	5.80e-04	Fam229b	20q12	protein_coding	5.40418288307581	5.34168764367483	5.218549041533	5.13130379990889	5.50137534019897	5.47623009865562	5.2249641440538	5.39412104202957	6.07197764723893	5.90741317186248	5.60064701269408	5.48536634068469
Up	ENSRNOG00000017197	2.1941585889574	1.11e-03	Pdgfb	7q34	protein_coding	4.14131422244835	4.00979372604179	4.09256948346294	4.12063141101533	3.97699766972922	4.02134714616906	4.03266279499009	4.0290227498792	4.20502003085678	4.40535715623236	4.54271685736677	4.43120338250158
Up	ENSRNOG00000056184	2.19358242897046	1.19e-05	Lrp2	3q21	protein_coding	3.29697637476913	3.30704899555105	3.32946442331816	3.30797148847052	3.29628239788852	3.28606658443197	3.32710610067866	3.31550175731381	3.4314536326092	3.48186381415654	3.46076890500706	3.48926302182228
Up	ENSRNOG00000006306	2.19051182481462	3.79e-03	Gip	10q26	protein_coding	4.81263199072117	4.82659200658605	4.64832893175045	4.61406668847596	4.83230062286522	4.70788269674841	4.63675221333421	4.6120919499906	5.08502036051527	4.89427516690484	5.28534397362998	5.2950613709448
Up	ENSRNOG00000033791	2.19001041060317	5.62e-09	Apc2	7q11	protein_coding	6.27827562370994	6.10355712595492	5.94426552147324	6.02332783572022	6.21011187545029	6.17795114849073	6.47974565354754	6.42513062112957	6.79644364949106	6.6701629037627	6.84274842154844	6.94572403476103
Up	ENSRNOG00000009871	2.18716841841135	8.60e-13	Piwil2	15p11	protein_coding	7.10930008803656	7.15612658364165	6.82665145087569	6.71940234994422	6.16528723870165	6.2883130072492	6.17288525159339	6.15211704904014	8.00985629672777	7.84945793412551	8.29932279254121	8.27838904410591
Up	ENSRNOG00000015783	2.1871296308981	7.42e-03	Abca16	1q36	protein_coding	3.32097749719331	3.31440885530861	3.23586550432334	3.23779273585247	3.23625825624598	3.21835043338091	3.22764228993105	3.24168028184535	3.51195275083497	3.57522785565818	3.38133580561344	3.36696997213491
Up	ENSRNOG00000042771	2.18483726903416	8.33e-12	Apol3	7q34	protein_coding	5.41347830016676	5.46054776388547	5.37211891479871	5.37351937379284	5.2497118598078	5.34572065091749	5.34957397789503	5.37906808878952	6.13787719208664	6.13531232623301	5.8227062566348	5.88705719811485
Up	ENSRNOG00000023122	2.18352106588434	1.21e-11	Apol11a	7q34	protein_coding	7.3509470554578	7.29111429793357	7.5544590285778	7.52240958306393	6.90867344393635	6.99757483946609	7.32126052552301	7.45139950228337	8.64796100952681	8.70868074626749	8.50834692528809	8.52674359917674
Up	ENSRNOG00000026965	2.17716318246823	4.34e-03	Tmem140	4q22	protein_coding	7.39313841729757	7.43386558215905	6.84245022638466	6.96856432972792	7.98754082676624	8.2781377344926	7.09618910889924	7.06825072197638	8.66745741681987	8.62805527873342	7.67036690289375	7.59555105648427
Up	ENSRNOG00000046195	2.17636050675111	8.13e-02	AABR07029596.1	10q22	protein_coding	2.54642510543368	2.51974348613216	2.51905403332935	2.52945384726686	2.63591790880098	2.64458044085859	2.54867250991279	2.53269021593124	2.62700111032455	2.64770590993568	2.52016871821464	2.55949135955766
Up	ENSRNOG00000016581	2.17494044732266	6.58e-06	Serpinb1a	17p12	protein_coding	10.2334350734328	10.297797604572	9.63370992556429	9.56102167141224	10.3672144448989	10.4976728573445	10.2556488768906	10.2279854795178	11.7854623828628	11.8404597129537	10.7402042526186	10.6267958130122
Up	ENSRNOG00000002434	2.1610936515774	2.35e-04	Tmem100	10q26	protein_coding	3.62419194960823	3.63601810361854	3.56608301113679	3.57031867241454	3.52765934250899	3.53327904982081	3.51805574374933	3.53138122397968	3.74850457574854	3.72885051011764	3.93595035904953	3.89154087768308
Up	ENSRNOG00000000825	2.15459662973147	8.87e-04	Calhm5	20q11	protein_coding	7.83460259491479	7.90435587833431	8.59524484899254	8.58091190145417	7.92698943635936	8.05269472889969	8.75159660520081	8.76955583754254	8.74487287706066	8.94801715273336	10.0259398400022	9.96242902231034
Up	ENSRNOG00000028856	2.14887298397816	3.62e-24	Pknox2	8q21	protein_coding	9.16479562727329	9.07564174327367	9.13088402872838	9.06063517693841	9.43311773137305	9.41760176739474	9.11969310588723	9.183038370587	10.7106324397915	10.5288120951023	10.2296234967386	10.1773760912823
Up	ENSRNOG00000018054	2.14731842117843	2.10e-02	F2rl2	2q12	protein_coding	3.99168629475544	3.99375573880371	3.99796961821359	3.97566043653142	3.98100018672408	3.9554062937848	4.16431992135869	4.23592907873104	3.99536169694352	4.12357550307807	4.19596114004747	4.44552218310509
Up	ENSRNOG00000009291	2.14530003483375	4.44e-02	Dnase1l3	15p14	protein_coding	2.12981541927002	2.12199215263845	2.10259643065758	2.08513508722685	2.08500885032101	2.08568540656355	2.08516615738025	2.09642621919775	2.17928271610021	2.23700793996479	2.20272172260843	2.133831144977
Up	ENSRNOG00000051507	2.14275801800767	1.65e-05	Azin2	5q36	protein_coding	4.61475274507586	4.5566516632359	4.52274615364983	4.59571281978497	4.68313055599678	4.57886049194592	4.62477150323184	4.52269072099924	5.00051935965307	5.05059262786274	4.84040258289031	4.73279761066907
Up	ENSRNOG00000048256	2.13545487117492	1.88e-06	Fam160a1	2q34	protein_coding	5.07374901228097	5.00770872536468	4.84043754912596	4.94015887573151	4.83237437693331	4.7754105142658	4.7970585735697	4.75597304156802	5.57985957957732	5.58581927624697	5.32130232787945	5.43997473960899
Up	ENSRNOG00000029071	2.12333054588901	1.93e-15	Unc5c	2q44	protein_coding	7.03209648552619	7.16629389957008	6.94076041410186	6.87717921561972	8.01026158410317	7.89939823517874	7.62173247503349	7.65553497569467	7.75285300513179	7.84773363297493	8.00037044234244	8.0004229107753
Up	ENSRNOG00000003777	2.11933002687086	7.39e-02	Chrne	10q24	protein_coding	2.04049926248143	2.0407768167527	2.07470047702887	2.04098776950709	2.08394906617616	2.09025975279812	2.05075845498216	2.03171761495219	2.15805048914921	2.06799847199109	2.08813069373807	2.11448246989159
Up	ENSRNOG00000048209	2.11708357609237	6.23e-02	Eps8l3	2q34	protein_coding	2.72883005749147	2.74771393982591	2.71912933130816	2.71127047063361	2.82740977375356	2.76100923839889	2.74000737080035	2.78644326253105	2.88035823267042	2.87740367120454	2.72111727052899	2.72713863705652
Up	ENSRNOG00000042165	2.11660205846291	4.88e-03	Colca2	8q23	protein_coding	3.64949439238384	3.70700820014011	3.70250667289663	3.6991329487534	3.89077765701621	3.6940063543251	3.72824650175421	3.69912482572997	3.94542854845127	3.89117130566678	3.83979244605284	3.75443593107455
Up	ENSRNOG00000028043	2.1157167746839	1.32e-02	Cxcl3	14p22	protein_coding	6.52333995543607	6.53492426070205	6.98606664885475	6.93570868978277	6.10935130698859	6.12136234374381	6.99233085009949	6.81081849734656	8.14011156666972	8.1318567264841	7.28641217719619	7.2097551354457
Up	ENSRNOG00000049422	2.11403682228937	3.52e-14	LOC108348047	13q24	protein_coding	7.61449338301772	7.63182162920282	7.23804320172908	7.240047278357	7.3738208901808	7.55265912479137	7.295768732274	7.31015774469484	8.70207446747553	8.56298141206091	8.55663309553331	8.34978198705059
Up	ENSRNOG00000000316	2.11385112375651	1.54e-03	Sobp	20q13	protein_coding	4.39208022822622	4.38410818804693	4.35099667239264	4.40554203653515	4.93268305882976	4.82405349642078	4.57796406464837	4.62547615638437	4.67612374325557	4.58402840736933	4.42687219477738	4.53575547309749
Up	ENSRNOG00000018712	2.11347682242898	1.60e-08	Camk2a	18q12.1	protein_coding	4.94658155608755	4.96899626335662	4.96463413081041	4.90035372663433	4.88132029498069	4.87114084483211	4.90277612359304	4.79904851422024	5.42343623192811	5.61049693549332	5.24499540744907	5.323958204806
Up	ENSRNOG00000002583	2.10847178085966	2.55e-02	Serpinb11	13p11	protein_coding	4.51865421529156	4.43431738554745	4.44998323383361	4.47640434942578	4.92220065885055	4.94218549277799	4.54550499572643	4.56648094952037	4.81240629025406	4.93565190654938	4.43656803502967	4.56498876338975
Up	ENSRNOG00000026979	2.10445949954842	7.17e-14	AABR07069466.1	8q13	protein_coding	6.99429591068249	7.02838781634431	6.92980663497215	6.91048233927481	6.91185993905777	7.04395542691142	6.98506604059194	6.96813041404238	8.26213574874043	8.08696469869201	7.6628925337057	7.63292660519868
Up	ENSRNOG00000031834	2.102539736715	4.42e-11	Nkain4	3q43	protein_coding	4.90818477757885	4.91102435561253	4.98744578199322	4.94969420869312	5.16253497165895	5.19444817257056	5.22561439714184	5.09216409484075	5.35868630223219	5.23619036431593	5.27648465034032	5.22806987374752
Up	ENSRNOG00000018276	2.09493984032871	2.16e-07	Mgat4a	9q21	protein_coding	3.87203835402972	3.89281466198318	3.86881018713134	3.85725833907312	3.77544254315515	3.79144196048351	3.81836082227957	3.8248863235611	4.09318938963549	4.11721268895075	4.10145954795414	4.18894915226805
Up	ENSRNOG00000027739	2.08829540358592	2.15e-03	Cndp1	18q12.3	protein_coding	4.14190451912006	4.10344913175904	3.98938921442991	4.01182337742162	4.06362426252817	4.14963978376179	4.04232929116847	4.05249208940418	4.32864335467824	4.38406525257123	4.28460583580717	4.22616953120634
Up	ENSRNOG00000065043	2.08685670981129	6.46e-06	NA	NANA	NA	3.6749316764193	3.73693573823338	3.70630427888743	3.68656473798604	3.65653280823302	3.62274927426998	3.63097853782976	3.62206701994049	3.86148301330208	3.91186835437207	3.94223886960392	3.94781825913884
Up	ENSRNOG00000006075	2.07853900922212	3.24e-03	Fez1	8q21	protein_coding	4.63724762007128	4.62641053855838	4.44147461995994	4.47986103249837	4.43252550937305	4.47070281154463	4.38087698487324	4.41103288368978	5.12503536612936	5.12452672008731	4.81372487677514	4.67523618709493
Up	ENSRNOG00000021370	2.07481260392248	9.04e-02	Ccdc69	10q22	protein_coding	2.25538754231855	2.26485428855419	2.29026711609318	2.29315687866946	2.26437100381803	2.291622166313	2.34771660117277	2.2989829917057	2.39279763754264	2.36867426978926	2.28438940107006	2.30439721219349
Up	ENSRNOG00000014840	2.07174249544221	2.30e-05	Gna14	1q43	protein_coding	4.54787001739683	4.46252344207828	4.50968724504389	4.47368759541822	4.57713979199233	4.54311787384122	4.54851035524893	4.69491478583057	4.86028979783983	4.9048397832243	4.72901910250151	4.62188795920217
Up	ENSRNOG00000033906	2.06691301628305	8.88e-05	Zfp667	1q12	protein_coding	3.35224397505566	3.36232858011701	3.3594995647624	3.40796789876795	3.34273927537693	3.36473807145624	3.38240867977503	3.38122267921237	3.55453263666616	3.49357241172114	3.55334532010112	3.48660606957957
Up	ENSRNOG00000067673	2.06377163806788	1.02e-03	NA	NANA	NA	3.75732604312227	3.77665969994857	3.67951255150842	3.66476468350791	3.6357624817801	3.63779827857381	3.64601059943755	3.63710879648991	3.94724760205952	3.99979814653953	3.91084593480719	3.90356726114108
Up	ENSRNOG00000060687	2.06295614186858	4.06e-06	Slc24a3	3q41	protein_coding	4.30886557578146	4.17646718901948	4.24633846420171	4.24459471460734	4.31432959362726	4.32248707660777	4.35920434759418	4.3837765735621	4.44711004721564	4.46830443841067	4.48015814398908	4.50921417922794
Up	ENSRNOG00000005575	2.05850104509489	8.90e-03	Abi3	10q26	protein_coding	2.95016101864005	2.92588538583477	2.87941909900355	2.89932752646179	2.87961873351066	2.91898037505254	2.88059154217955	2.88238282724885	3.06978240275379	3.0619700512938	2.97250352471888	3.03999566373817
Up	ENSRNOG00000000596	2.04394858057039	4.32e-02	Fyn	20q12	protein_coding	2.13667849132528	2.12852733044179	2.12685907018001	2.11971997383973	2.10055190022428	2.10123848185108	2.10071154277051	2.10100586337738	2.23776240764208	2.26042503048303	2.12955529201484	2.19483551328982
Up	ENSRNOG00000060401	2.04152628589595	1.05e-07	Dusp13	15p16	protein_coding	6.46222913661831	6.49797126478052	6.24159866336528	6.46444406265023	6.37969467975221	6.59333802152701	6.25122392787379	6.21665078234899	7.52453732229671	7.31217525742679	7.06950045647774	6.98277821252977
Up	ENSRNOG00000002470	2.04077413858959	2.62e-16	Ifi47	10q21	protein_coding	6.89848081266427	6.98788399088999	6.61480384037837	6.62973811536234	6.69047449482469	6.65265281630805	6.63633390659236	6.68109520216571	7.80642905596286	7.73124045823568	7.65465235282226	7.68404584667985
Up	ENSRNOG00000021098	2.04072879312087	5.10e-03	Rasgrp2	1q43	protein_coding	6.50871149683738	6.37066139014413	5.93379127303035	5.90308341564183	6.00815275101647	5.95929709602924	5.74241392025416	5.67179661394201	7.47217384594053	7.38444136459549	6.58862471309488	6.5695436219642
Up	ENSRNOG00000006729	2.04042023610942	6.39e-03	Slc24a4	6q32	protein_coding	2.79565473838375	2.8235290111161	2.77709877641913	2.80628537753203	2.79513361979989	2.86120260334415	2.82541031220409	2.81229482940774	2.927621362873	2.86585425348216	2.85256309486033	2.92731238491163
Up	ENSRNOG00000009311	2.0372983576047	1.03e-03	Fstl3	7q11	protein_coding	2.87965987798659	2.90759459478341	2.91331143896116	2.89930239767146	2.87928654956051	2.89807731015938	2.92751891944202	2.90533925298798	3.02065500166424	3.01492276432138	3.02917909031113	2.96764211564012
Up	ENSRNOG00000066080	2.03127123811883	9.09e-02	NA	NANA	NA	2.45530535598223	2.50951590211586	2.43694319675596	2.44673554272858	2.52300983324936	2.4733930816326	2.48470144729657	2.44856561533192	2.60526149088252	2.50021950454811	2.54685009965308	2.48619314141717
Up	ENSRNOG00000027245	2.02800916958461	1.21e-03	Tdrp	16q12.5	protein_coding	3.55039831337416	3.48097146381836	3.45981446121946	3.4915295777713	3.49678313183842	3.53053121531452	3.47290781695793	3.47893243026935	3.67209514681654	3.76157541357172	3.57493500567322	3.64173279858976
Up	ENSRNOG00000038896	2.02791066156107	4.01e-06	Upk3bl1	12q12	protein_coding	5.2543649025034	5.26038442498308	5.14953142431012	5.16235842599551	5.39776242594386	5.40704806272071	5.15558060753546	5.17753833334248	5.58939101145427	5.55905261063099	5.74209782381469	5.70796210916458
Up	ENSRNOG00000010697	2.02272254223121	6.63e-02	Hadh	2q43	protein_coding	2.6037748516656	2.68299332570251	2.5852724365938	2.58619929727263	2.57641684988962	2.57737852217118	2.57664048386349	2.5770527360335	2.74523302852998	2.71414036650278	2.71986120941935	2.71434940305403
Up	ENSRNOG00000010205	2.01980215250703	3.09e-07	Mturn	4q24	protein_coding	6.82177080678445	6.83087793327746	6.48674656210066	6.42914598878422	6.76782311445817	6.86973136096635	6.49560603251572	6.49183871582059	7.58666631533909	7.58288845878285	7.38225395298225	7.51768308735386
Up	ENSRNOG00000015068	2.01845804828361	5.23e-04	Il11ra1	5q22	protein_coding	10.9659022853308	11.0114835621243	10.2188218584181	10.1876526072742	11.3152206346183	11.5229211562465	10.5586419566516	10.5051408389926	12.4605116728049	12.3097595809104	11.394443642015	11.3486849939164
Up	ENSRNOG00000056358	2.01655312348066	3.10e-06	Ccdc27	5q36	protein_coding	4.33086220448353	4.31519595018398	4.31817545104517	4.41592348408053	4.29251454380138	4.30817901236253	4.32828525731015	4.32195454749517	4.68429849848451	4.74557675623661	4.65500432851322	4.4784667194304
Up	ENSRNOG00000062673	2.0151090692653	2.91e-12	NA	NANA	NA	7.05931158452048	7.05346363931435	6.85074523053852	6.99603428739716	7.39032339490948	7.38616076362967	7.00911265012161	7.08382801297165	8.09841462186034	7.92873013424775	7.71894764388547	7.7881971176243
Up	ENSRNOG00000024061	2.01251207738551	1.63e-02	Rarb	15p16	protein_coding	3.4682866710054	3.39636400790302	3.41264650683605	3.41663749572214	3.45794977890142	3.49900642496403	3.4271752578113	3.42466169629456	3.68278211367921	3.69090169935854	3.43692515046958	3.45620950773055
Up	ENSRNOG00000062648	2.01121607448363	1.45e-02	NA	NANA	NA	3.00128836783358	2.97554958299194	2.98242190821877	3.0037407043427	2.95641594148171	2.94860610063427	3.02271695221026	3.01237179991815	3.08639115303868	3.04505669736616	3.16137447570448	3.13666974128903
Up	ENSRNOG00000061160	2.00708249455851	6.86e-04	Htra4	16q12.4	protein_coding	3.43661967864346	3.45580123863873	3.37470134256951	3.39574349309887	3.37520211901475	3.36196527137421	3.34861331425216	3.34932639777619	3.6232063348635	3.54125090465201	3.60051954180225	3.59612177335675
Up	ENSRNOG00000014294	2.00506418894013	3.22e-06	Ptpn6	4q42	protein_coding	6.4711199415298	6.59690115461763	6.18856963627223	6.2085488054567	6.19433000162917	6.38492190951382	6.11105853897189	6.3446160555739	7.41632397816115	7.36679788133832	7.00555204838516	6.89418231224824
Up	ENSRNOG00000021855	2.00466346372236	7.84e-04	Kcp	4q22	protein_coding	4.76757964529311	4.83931486543371	4.69147539378995	4.68298699683774	4.73844570560397	4.69214008391878	4.68490819434276	4.59586467876964	5.35881036777546	5.28857762213043	4.92631535409961	4.93398832044639
Up	ENSRNOG00000013742	2.00048364461859	3.79e-07	Large1	19p11	protein_coding	11.2207234184545	11.1613092521577	10.9046519596869	10.9340999192799	12.1365488070721	12.0856947682914	11.235594518152	11.2916661523658	12.7161832945385	12.5014313020635	12.0330873041222	12.0253857393758
Up	ENSRNOG00000007597	1.99979343433971	1.11e-07	Rhpn1	7q34	protein_coding	5.45526131038076	5.46326284411353	5.29729222739423	5.26793257264113	5.34262489802543	5.25725275553748	5.29903388400592	5.21861867659827	6.08898395158624	5.91638740256456	5.87674258336847	5.74682519929419
Up	ENSRNOG00000007604	1.99953097876821	9.33e-10	Igsf8	13q24	protein_coding	10.1954924045678	10.2118821672603	9.62733351438466	9.63081562913474	10.1815500802215	10.0841341049896	9.70142909188328	9.66137685326895	11.3345573577825	11.4402059211551	11.0853707185779	11.0984582977734
Up	ENSRNOG00000064204	1.99227398094245	2.50e-02	NA	NANA	NA	2.00224672584821	1.993791273222	2.00130592455531	2.00350316881948	1.97505006333515	1.97567689097372	1.98488952195876	1.97546450871391	2.04692993828138	2.1269614614785	2.03174266127452	2.06905658299416
Up	ENSRNOG00000054420	1.98953354011536	9.02e-04	Vdr	7q36	protein_coding	3.00732833624749	3.01757808939507	2.99701223860895	2.98215485174465	2.96242588226317	2.95461729907684	2.99205713857134	2.98691602492692	3.1810950288232	3.10741083581472	3.09757358366968	3.1230310316262
Up	ENSRNOG00000010296	1.98859242099003	3.15e-04	Slc7a7	15p13	protein_coding	7.46931609653347	7.51164579412558	7.05427430754008	6.91688228951933	7.68467296196245	7.71109987716376	7.25649878141174	7.25867809613941	8.62458927348528	8.55405207185281	7.77639388088269	7.69965510101437
Up	ENSRNOG00000016776	1.98372342772392	2.60e-07	Extl1	5q36	protein_coding	5.0755823300745	5.02733836548033	4.93144172300888	4.88781154041494	4.91648852429159	4.85995594050557	4.9474653761683	4.87383909623404	5.30887885925474	5.36036306792433	5.50409690491962	5.50077993820767
Up	ENSRNOG00000002997	1.98292414807815	5.28e-06	Slc9a3r2	10q12	protein_coding	7.06795261250772	7.17295835663996	6.58946656823844	6.61153205681895	6.54021857413032	6.64283703149158	6.44291232957959	6.30411965528637	7.91450446588326	8.08693529389593	7.74760262047328	7.66354471402631
Up	ENSRNOG00000001827	1.97920033452756	3.23e-08	Masp1	11q23	protein_coding	10.8342226319499	10.782705437545	10.0374571123194	9.99056319224546	11.5214100110956	11.3602605617947	11.2799646181745	11.290290676064	11.8879087882245	11.7570229415838	11.6712170927561	11.6262633448304
Up	ENSRNOG00000004456	1.97131847632005	3.11e-02	Clhc1	14q22	protein_coding	2.63886733972354	2.65771594933782	2.63846712515985	2.6947734175117	2.69931091793596	2.68910196855522	2.70469868795104	2.6735100240953	2.74665205692356	2.76733265413404	2.65878012273227	2.75707519618341
Up	ENSRNOG00000015695	1.97124186836723	1.05e-04	Sult5a1 ENSRNOG00000015695	19q12	protein_coding	4.4368318381309	4.37267213937546	4.33949627753841	4.31845283152377	4.33208863648752	4.41812820942887	4.38601684408845	4.43380163408465	4.74866221558392	4.70251985294187	4.47253593874094	4.62709559670722
Up	ENSRNOG00000001288	1.96942962061401	2.55e-04	Gpr146	12q11	protein_coding	5.77002076053961	5.68562604370205	5.88379150404122	5.61289726433941	5.50376063369726	5.66931283292735	5.626027681307	5.64257429371867	6.73560942275162	6.63873575729683	5.97511671160862	5.98741500143673
Up	ENSRNOG00000019445	1.96941928796256	1.10e-09	Msln	10q12	protein_coding	12.8120310825948	12.8622751558397	12.2282646203754	12.2247990781835	12.7521187510563	12.8415347083306	12.3231073641871	12.2254283257613	13.98944389308	13.9601715435714	13.8430637576554	13.819386484639
Up	ENSRNOG00000024346	1.96425182303805	4.48e-05	Plet1	8q23	protein_coding	3.40228335248536	3.40430279389373	3.37460710206976	3.36986136524665	3.34933957300774	3.33608015902432	3.36123356216125	3.32345781912089	3.56126978918947	3.51519208675703	3.56725037040596	3.56083066548313
Up	ENSRNOG00000060153	1.95757145250702	6.21e-04	Spry3	12q11	protein_coding	6.45590230424213	6.24895218201871	6.14879051764699	6.06945572460556	6.57990646002221	6.52665373417513	6.34940956542822	6.40801978539691	7.31967735329152	7.21456426357369	6.51311868054223	6.39831666197245
Up	ENSRNOG00000015616	1.95749447915774	1.38e-03	Rgs14	17p14	protein_coding	2.76521229409901	2.79304952907321	2.79821718954402	2.77582634234196	2.7378262933535	2.73890396204807	2.73807691231754	2.73853889272147	2.92678559037632	2.87579376584211	2.92111732080381	2.87609728407754
Up	ENSRNOG00000018526	1.9503449996306	1.16e-02	Dlg4	10q24	protein_coding	4.68448810375995	4.72207595283621	4.47169872255862	4.61499762108962	4.54175150718427	4.53649313573731	4.47495559978533	4.63845590676222	4.97509872262224	4.91493705546395	5.10378118843908	4.95074575396054
Up	ENSRNOG00000033983	1.95005742538715	4.09e-02	Sohlh1	3p13	protein_coding	4.67377775042503	4.672502474557	4.43271988238361	4.41678016902762	4.42369055491108	4.48397277847987	4.37167959929017	4.38701190051864	4.92200874246642	5.07201000907881	4.86828347945009	4.85703751561821
Up	ENSRNOG00000012155	1.9498162835787	1.57e-02	Sox15	10q24	protein_coding	2.45237727436498	2.48011647331529	2.45140971225756	2.42522145018882	2.46061411753527	2.46147381844805	2.4541117711239	2.47925784846676	2.51995768443181	2.48831337268247	2.54340315279707	2.55212966751645
Up	ENSRNOG00000059618	1.94425068356548	3.31e-09	Scarf1	10q24	protein_coding	7.23583423102961	7.23667008655902	7.32676191321507	7.40059549514659	8.86747460462268	8.96752634158139	8.28532383372835	8.19492152412079	8.22393662420986	8.03802870076244	8.26354521690241	8.13330413041231
Up	ENSRNOG00000015505	1.940580315964	3.27e-02	Mfap5	4q42	protein_coding	9.65891547936854	9.79503541088593	7.92193141976032	7.88465955003858	9.00402596693133	9.26856840053099	8.53198453183009	8.51905607396145	10.8511713384865	10.7888462192072	9.84580522050495	9.87072117347378
Up	ENSRNOG00000059903	1.92763243657139	3.47e-02	Thbs3	2q34	protein_coding	10.5962274314399	10.5013293200405	8.92000420199876	9.05473929917291	11.0195567793678	10.9822593079775	9.75065932292488	9.73050559742088	11.7885229939943	11.7001871748809	10.5438076089453	10.5394769341
Up	ENSRNOG00000029047	1.92353166530835	3.05e-13	Cubn	17q12.3	protein_coding	5.70031829826883	5.62296332497885	5.69713691181874	5.66007215701089	5.77020474407817	5.74787820547939	5.74061913079273	5.60960479673307	6.33480447771334	6.25836893981098	6.17074035887918	6.05568071768572
Up	ENSRNOG00000004124	1.9072124660941	1.21e-05	Grpr	Xq14	protein_coding	6.77555187393907	6.76965134972889	6.56844355722806	6.55950444495431	7.87348589758906	7.65562988896793	7.08868632125705	7.1344855482515	7.60845161150319	7.29468693141377	7.33829973335751	7.27525859080644
Up	ENSRNOG00000020525	1.89926773955243	2.98e-20	Col5a3	8q13	protein_coding	9.05350141976506	9.17988833685226	8.99293301309708	9.25694928426971	9.9764718739538	9.9960078691097	9.9233644612981	9.77463253611193	10.5033007963061	10.3500084565575	9.98164211379123	10.0938084919248
Up	ENSRNOG00000040266	1.8983114827891	1.01e-05	Cdkl4	6q11	protein_coding	4.59948910476144	4.5524587065915	4.51914470602738	4.55495422099058	4.67292746529457	4.56735261568327	4.61810575459015	4.51237261761728	4.92616812889548	4.78543315391382	4.74310771128649	4.9179212966452
Up	ENSRNOG00000009425	1.89007666644757	3.62e-06	Fgf7	3q36	protein_coding	10.9793882895334	10.9545037643685	11.1900984273465	11.1706208716151	10.6869175896903	10.7673928732378	11.4928198909815	11.5643685872354	11.8699784251518	11.9791383959659	12.6174043765384	12.6375172690912
Up	ENSRNOG00000018937	1.88762627809872	8.35e-02	Gstm7	2q34	protein_coding	6.8786345898116	6.89195009678139	5.79654685227992	5.83659864383024	6.32140517397538	6.37059148565738	5.98466098324963	6.0118813189083	7.74101206374059	7.80861273573427	6.74541412740964	6.68186072705314
Up	ENSRNOG00000000777	1.88526047397847	2.86e-03	RT1-S3	20p12	protein_coding	3.54430098399665	3.55495789998694	3.4820376458283	3.53006412383803	3.50884518974936	3.60104593878891	3.53105213638422	3.50898104039234	3.7038775296078	3.72780195077696	3.66530429200896	3.60448773897948
Up	ENSRNOG00000036918	1.88471672823624	9.32e-10	Etfbkmt	4q44	protein_coding	5.99204156949183	5.96784541004562	5.84274447694338	5.80777524480945	6.04731194167171	6.22649794948383	5.91470936410112	5.97273607495521	6.47201195171292	6.44673752528228	6.44423265296691	6.51544313030324
Up	ENSRNOG00000066004	1.88456076791072	1.70e-02	NA	NANA	NA	2.71980526291528	2.76571661499366	2.74554742794266	2.72034784683959	2.828727886516	2.75872969526347	2.78566337756908	2.78547467098715	2.83837291611881	2.77392773776658	2.80346250147934	2.81662655582565
Up	ENSRNOG00000008135	1.88439581439899	1.55e-03	Pla2g4f	3q35	protein_coding	3.34748729872871	3.34849580910889	3.38820714469901	3.33993684704615	3.40594659968536	3.477623519317	3.39562348178465	3.41674361303735	3.40744841567215	3.51087817134333	3.48012503753166	3.46115910763912
Up	ENSRNOG00000055650	1.88349255698701	3.43e-03	Pou2f2	1q21	protein_coding	5.61523972859164	5.70519340702218	6.02222860989762	6.08360021898848	5.45430288427438	5.4033227501802	5.61979098229023	5.63037086698023	6.36735904243644	6.4078875065842	6.70284408912894	6.75097264829019
Up	ENSRNOG00000021261	1.88089266597411	5.02e-02	Rassf2	3q36	protein_coding	7.41926821085696	7.18674061111542	6.47632128322048	6.35793460662998	7.57204177017525	7.38906774639878	6.68130443409809	6.83134605488938	8.30146263929665	8.29111829952355	7.17117286989213	7.03997527446006
Up	ENSRNOG00000025498	1.88084992928205	4.09e-02	Crb2	3q11	protein_coding	3.14293665941292	3.13477521660585	3.16707570377211	3.16300970375134	3.14225169552349	3.10793983663345	3.21715783321539	3.24079047085874	3.21366196989579	3.20439236410836	3.29855919746325	3.32512416899167
Up	ENSRNOG00000012027	1.88029300700395	1.86e-02	Bco1	19q12	protein_coding	3.32095978826653	3.37731747143714	3.31926350437912	3.34233691373838	3.36449982100497	3.28752993471169	3.28374274594533	3.29744082620041	3.5333725708541	3.54925866203553	3.36240117425859	3.52324937156764
Up	ENSRNOG00000027099	1.88027101461441	5.68e-17	Fbxl2	8q32	protein_coding	6.25293630559144	6.15754359447472	6.14078839557808	6.03417998282531	6.12752717284612	6.05048045554982	6.10014379223995	5.99271741124215	6.9095535993457	6.86439052142585	6.8144677945803	6.6996377918039
Up	ENSRNOG00000011039	1.87821542423747	5.95e-19	Gch1	15p14	protein_coding	7.10746547785328	7.05421545618397	7.03177591542356	7.1467018449218	6.9264218191228	7.06307342708466	7.12216496157252	7.16139970743095	8.05835535998826	8.13740221059847	7.84676952975041	7.76829953559153
Up	ENSRNOG00000043295	1.8733230999214	1.26e-08	RGD1565033	10q32.1	protein_coding	7.19918885505884	7.38996450353936	7.28139961671357	7.25298471755025	7.91383423844077	8.12165019489293	7.48441079150426	7.51551261591078	8.26465398943342	8.28602313674677	8.02909886070638	7.98028243911657
Up	ENSRNOG00000001173	1.87278789884701	7.37e-03	Cabp1	12q16	protein_coding	6.58184695393964	6.70906447647932	6.29420305103161	6.15827223108169	7.32634992298719	7.24355664622244	6.57955334606322	6.60125834988908	7.4653340055901	7.30321679338391	6.97785672521824	6.68052908709925
Up	ENSRNOG00000071218	1.86795463758294	3.04e-09	NA	NANA	NA	9.01375016081883	9.02254856771904	8.39415195942849	8.49795990436659	8.92992219558168	9.04143855744059	8.73538381102271	8.81360909969552	10.0481313874452	9.98768549208591	9.74449823242972	9.72041217240419
Up	ENSRNOG00000068899	1.86711419099933	1.05e-02	NA	NANA	NA	3.12146441147703	3.1064083115251	3.0511192458342	3.07154288409193	3.07782177460617	3.03476378080956	3.03374468861515	3.06702611220506	3.19340842319563	3.21036214743454	3.22522358026735	3.23273389374379
Up	ENSRNOG00000028768	1.866056377479	3.68e-02	Gbp4	2q44	protein_coding	3.28499791401604	3.28600160892715	3.32572880678878	3.3319189898644	3.26661282750839	3.25010770485724	3.37642711482322	3.28233841875642	3.46831632730907	3.4768691865067	3.36813914384721	3.45842927430094
Up	ENSRNOG00000016414	1.86540243257207	8.32e-08	Slc22a17	15p13	protein_coding	5.51036036214833	5.4980315981245	5.32219011908719	5.36011853205556	5.09986756579599	5.06644481474176	5.10630855012008	5.17045182282124	5.9957179446582	5.81377227713224	6.11482282138943	6.04827145299828
Up	ENSRNOG00000026807	1.85999459807242	1.27e-06	LOC362863	7q13	protein_coding	4.84956029725472	4.87842947328941	4.76911032064622	4.77769995919383	4.96568202594879	4.95098494310956	4.98571080890553	4.89315970581497	5.26847694689017	5.04226213642471	5.04935879763485	5.10688227280308
Up	ENSRNOG00000020904	1.85576635953354	2.58e-11	Cdc42ep2	1q43	protein_coding	8.76125725537753	8.74898903510116	9.03178761231016	9.01147298415641	8.95448636372305	9.18140659200917	9.00826146663394	8.93686455409956	10.3691748619324	10.1631164318073	9.71074255169242	9.65682381702913
Up	ENSRNOG00000000579	1.85165327990109	4.35e-02	Marcks	20q12	protein_coding	5.15923805243675	5.21844155131732	4.85707401048691	4.82151937313419	4.9753765087728	4.92509582931406	4.87956694285772	4.88574456329604	5.71638049285184	5.85564904041939	5.14047911759987	5.00462250238446
Up	ENSRNOG00000007957	1.85104564725434	1.38e-02	Tspoap1	10q26	protein_coding	5.5462766041563	5.64889200060532	5.22210646715617	5.28294752424126	5.54718147514623	5.53457200803194	5.34407430145061	5.38188816866957	6.27428070431453	6.07309178435531	5.57425764810464	5.68320702324205
Up	ENSRNOG00000063575	1.85009869202667	6.47e-03	NA	NANA	NA	3.35864571689095	3.37831611412134	3.35698238593138	3.36086444726955	3.40130176918173	3.40854817246269	3.4172060343032	3.43083594085137	3.39970498797789	3.38663512600882	3.55653195606308	3.57613540142414
Up	ENSRNOG00000008116	1.84882500281895	3.23e-04	Plpp3	5q34	protein_coding	9.69830621074467	9.78620399465342	9.06761004679655	9.09406943708257	10.4568975213926	10.6255792167266	10.0288502248331	10.0084866308477	11.0191528560609	10.9446552610219	9.99268177528176	9.9870580630578
Up	ENSRNOG00000004865	1.84877629485677	1.30e-02	Pkd1l1	14q21	protein_coding	4.96545085581618	4.9704984157843	4.81912081323076	4.90343884226607	5.18728555145698	5.29060511425893	4.96871353631681	5.01433838251022	5.4953556242856	5.37452803705876	4.98620035787894	4.95804902766213
Up	ENSRNOG00000018131	1.84755543427383	2.56e-02	Slc16a4	2q34	protein_coding	5.33994563691347	5.5287400202907	5.21338906569754	5.1999336513596	5.99531578459304	6.07872518992121	5.49466942253727	5.4379704942919	5.91984052117021	5.72208283932243	5.54755991687531	5.54799410927275
Up	ENSRNOG00000021553	1.844490443365	1.32e-06	Nckap5	13q12	protein_coding	6.84037249824466	6.66914338146056	7.19069595805412	7.17906317705591	7.05856058754225	7.13634104103485	7.4014314310857	7.39748312769485	7.85115838322181	7.8094328350878	7.80599709709112	7.7611224394826
Up	ENSRNOG00000063752	1.84390697412099	2.11e-02	NA	NANA	NA	3.52792785664879	3.42615813943477	3.46226670687873	3.55103493006522	3.40523687836454	3.40731518636943	3.4057210665909	3.41874032507447	3.76585942592924	3.55583319379318	3.64619723430532	3.74755474112173
Up	ENSRNOG00000003999	1.84083415432451	5.27e-04	Adcy3	6q14	protein_coding	6.39378137603126	6.364744469661	6.85758017680471	6.8067349369684	6.29465786309277	6.41305178583665	6.84858154876179	6.76839850633467	7.43695717622822	7.4882942094816	7.31006566741203	7.38849118442693
Up	ENSRNOG00000032959	1.84069848730544	3.17e-09	Adh7	2q44	protein_coding	9.28988619370893	9.2857598394323	9.78861731693264	9.81963152346502	9.07760496551368	9.12244889617147	9.57991722570993	9.58578224482053	10.719176581016	10.7302515704799	10.7504530447588	10.8187695284756
Up	ENSRNOG00000053086	1.83995752733217	3.00e-03	Selenop	2q16	protein_coding	10.1879509097709	10.2452960053215	9.29792605736402	9.24536562138217	10.7296857717607	10.9090660673276	9.87953184253675	9.95347841950179	11.4878206225404	11.2079131990506	10.5198546195618	10.5061644426964
Up	ENSRNOG00000070397	1.83449133386662	3.00e-02	NA	NANA	NA	3.69601351182356	3.6901336970604	3.64931476041014	3.59660557952805	3.5853466235889	3.62845421684086	3.70291829112157	3.63478560364383	3.74687748842746	3.73182267664469	3.88018675293144	3.97210945979909
Up	ENSRNOG00000013395	1.83283736347235	8.59e-02	Pglyrp1	1q21	protein_coding	3.28249137124074	3.31000115379012	3.22038548428389	3.21259897198186	3.28110405107746	3.32835594268227	3.21280544413729	3.21473094673231	3.4127556909561	3.37258353793788	3.38736954451455	3.35261228828196
Up	ENSRNOG00000030160	1.82374249951883	3.27e-02	Zfp819	1q22	protein_coding	2.42312917076775	2.38827570285251	2.38708479062825	2.38866622263782	2.43065124754015	2.40581813723574	2.39848064174896	2.40258588366245	2.49669964800714	2.40622310786982	2.46209688180405	2.48582753969742
Up	ENSRNOG00000049446	1.81828349520389	7.27e-07	LOC100366030	14p22	protein_coding	4.6944625030451	4.69109228205909	4.57860163568178	4.60239539688947	4.69138896106694	4.72922809900785	4.69689990896512	4.73812708171289	4.87870816635304	4.96771467760035	4.90854684633931	4.86986511218827
Up	ENSRNOG00000004752	1.81535359408849	8.89e-02	Nalcn	15q25	protein_coding	4.81132739293668	4.80308453569392	4.91279400414825	4.93677332958462	4.88818410937873	4.86836527156435	5.55247049082375	5.63259130297204	4.87260916998117	4.92196299598339	5.32728979777135	5.35535679987751
Up	ENSRNOG00000033202	1.81411784317112	6.29e-02	Fbxo41	4q34	protein_coding	2.91555881557024	2.88765408013805	2.96628981591373	2.92741667998843	2.86740472411242	2.86875497082767	2.88844726347067	2.86829799115581	3.13761899142437	2.91633196265212	3.10208628953908	3.03613574542364
Up	ENSRNOG00000010592	1.81252815694192	2.24e-03	Slc25a27	9q13	protein_coding	5.27667390484283	5.31973889117339	5.06247397034506	5.00584166305313	5.1824798795154	5.11729248291285	5.04822676752691	4.99886769561459	5.78217321353759	5.5391082502079	5.53750551092341	5.58253384192422
Up	ENSRNOG00000008137	1.81078386446426	2.15e-07	Cdk18	13q13	protein_coding	6.83613669087124	6.82148118333679	6.90943468614906	6.99101716458332	6.64432139270785	6.55529811895816	7.03218307487281	7.03395636759615	7.63658610072664	7.60654603609606	7.83937333319639	7.71065634935587
Up	ENSRNOG00000049994	1.80663131988233	2.59e-14	Ifi44l	2q45	protein_coding	5.57073397014288	5.56446074031871	5.48041396809416	5.45214179802175	5.41268637934668	5.39684512809436	5.36531224651912	5.48851295145208	5.99890164882604	6.02966857994249	5.9686468163461	6.09215634747902
Up	ENSRNOG00000020518	1.80431656011926	1.58e-05	Fam189b	2q34	protein_coding	7.76402985422723	7.61799154547547	7.13370324995417	7.34551086863257	7.92350938019646	7.96832072210567	7.78007766062815	7.66250791743841	8.75601667751926	8.47520103771797	8.04448978973842	8.10940379573623
Up	ENSRNOG00000065208	1.80175564273728	8.98e-03	NA	NANA	NA	8.39998633719171	8.28461150621215	9.0294941221165	9.03514240668721	7.14861405236027	7.09459096999332	7.94321205542268	7.91624930346845	9.62667483118094	9.47020015121588	10.1864362207469	10.1697135764604
Up	ENSRNOG00000026415	1.79558662455749	2.94e-02	Col14a1	7q32	protein_coding	4.14316975133775	4.11459609769711	4.26957290745094	4.274232105662	4.30360616901607	4.28564909259141	4.25934983310562	4.18784577733331	4.65114748906915	4.385169823267	4.25077714423799	4.35228239084216
Up	ENSRNOG00000018962	1.79530366790918	1.15e-04	Ctf1	1q37	protein_coding	5.34377374966897	5.45085343320098	5.51032234922639	5.54066101881045	5.56356686010164	5.64228568851042	5.40824607997587	5.51057994022522	6.13177792626019	6.0409989289989	5.75537110269261	5.66042116887996
Up	ENSRNOG00000022777	1.79312271991919	2.00e-03	Six1	6q24	protein_coding	10.7288808610748	10.7914250866215	10.2399412354905	10.2624095826116	11.6651205711393	11.8257270179557	10.8001375054995	10.783435498178	12.2015703536087	12.0167471401963	10.9735363423027	10.9649051821522
Up	ENSRNOG00000045998	1.79142623071168	7.66e-09	Sema6b	9q12	protein_coding	7.88327997685439	7.82145225099998	7.31982637379496	7.34739257157418	7.32953925042564	7.10813977359921	7.2528129037954	7.17778590135218	8.57372014566966	8.63815108115742	8.53253248955578	8.65178997526295
Up	ENSRNOG00000002387	1.78200026155988	5.28e-05	Tceal1	Xq32	protein_coding	4.56488412845867	4.57818849029366	4.47263040557095	4.56471134167461	4.38717343383037	4.40165328419591	4.36820770024794	4.45635582614877	4.93305958779289	4.99433354457443	4.79063937083542	4.77256698409336
Up	ENSRNOG00000018943	1.77772178018153	4.35e-02	Tnnc1	16p16	protein_coding	5.36204313790367	5.37004843020934	5.08417269630602	5.1833799351188	5.45816256937963	5.39475377874295	5.19573081872125	5.27307061860214	5.99763328425958	6.00254759560411	5.28543700035825	5.16760261021131
Up	ENSRNOG00000064852	1.77099301566081	8.92e-02	NA	NANA	NA	2.89917598370474	2.90919723462817	2.93583993428071	2.9292668015315	2.99780763366152	2.98488575478909	3.08226442256045	3.17304605793967	2.98729578323531	2.9378142445005	2.97791159115026	2.95119174490392
Up	ENSRNOG00000004437	1.77061464857929	6.60e-03	Map2k6	10q32.1	protein_coding	7.60351036467611	7.55633728879419	6.98576198939145	7.20150850747476	7.76624484311707	8.02374187469085	7.00354765016844	7.10660738132751	8.5763309188759	8.47149994663692	7.87288420388829	7.87862357515706
Up	ENSRNOG00000058497	1.76905355548329	4.40e-23	Fdxr	10q32.1	protein_coding	8.12046842219123	8.20461991883895	8.14518550887373	8.22917962835289	8.07340586334776	8.10372642400373	8.18841128204712	7.97815210833969	9.25165227915603	9.36969948080118	9.11227282841891	8.90987926136615
Up	ENSRNOG00000003144	1.76248659490419	3.93e-09	Gprc5c	10q32.1	protein_coding	8.57309537170466	8.56349233474807	8.21578581730663	8.33999482367467	8.31393334541809	8.34212066077671	7.88581913981191	8.06751481291149	9.70392330397656	9.63626668657134	9.28694525284303	9.18398874657933
Up	ENSRNOG00000014886	1.75873227573882	7.90e-12	Fam107b	17q12.3	protein_coding	8.6710914820812	8.71224598363902	8.90939762735017	8.89038125060397	9.60969337847519	9.70580028035013	9.0792848918284	9.24835345445871	9.92530398373832	9.91875085417955	9.70377332781318	9.70849664859856
Up	ENSRNOG00000017496	1.75842658130303	2.08e-25	Cnp	10q31	protein_coding	9.21137288593927	9.23260057898044	8.95889058651933	8.99233807045647	9.0988494930383	9.13635167949531	9.0622616124503	9.05178465113595	10.2972291813569	10.3374462199419	10.0347593357715	10.0297245962656
Up	ENSRNOG00000011846	1.75804256074786	2.69e-04	Krt28	10q31	protein_coding	4.63901376419557	4.66930269901483	4.50214702709276	4.56965257139105	4.39226739495187	4.41504193154194	4.40592203234494	4.38456404050996	5.03863388420403	5.10634001935339	4.83550652526489	4.80115766438148
Up	ENSRNOG00000025728	1.7526236573898	4.23e-18	Adam32	16q12.4	protein_coding	6.17539211009717	6.29507968884691	6.14814257712724	6.12731274153904	5.87912105212473	5.85068960786986	5.81179641124441	5.93643322263569	6.89492077179594	6.75146319395751	6.94689199475754	6.86117126236706
Up	ENSRNOG00000071094	1.74762180455939	7.75e-03	NA	NANA	NA	3.81201595655716	3.74713050038928	3.83505606097681	3.90335759268695	3.81066421005972	3.8129086216746	3.8623759621341	3.82751206493091	3.96790820677863	3.97648900269527	4.09952400601131	3.95748870618944
Up	ENSRNOG00000067409	1.74534652528913	2.55e-05	NA	NANA	NA	5.59949690012237	5.71286634844447	5.68831155353708	5.59277823668518	6.01354642557379	5.98998149835179	5.78686360666985	5.71478300825354	5.82219686020235	6.26324838344194	6.13258542639002	6.08661313429972
Up	ENSRNOG00000010872	1.74380395310103	1.55e-02	Ckb	6q32	protein_coding	3.39201091493111	3.44732513181152	3.37179263142768	3.3667873553366	3.31628158284948	3.38047903950863	3.31671186675596	3.32930641024711	3.63352814138918	3.54994038649642	3.49475653935584	3.52765235068331
Up	ENSRNOG00000054311	1.74346736384831	7.34e-03	LOC102551526	12q16	lincRNA	3.20928718907984	3.25496074281939	3.24242419044522	3.29958165527075	3.19086189169343	3.18326250477658	3.18212750624182	3.18276154362452	3.45559023267296	3.32070193167064	3.3970680163486	3.40110605238115
Up	ENSRNOG00000050968	1.73769866659769	4.13e-02	Ptger2	15p14	protein_coding	2.38726675573777	2.40609978544644	2.42919570398658	2.37868548081802	2.39575469258989	2.3936447593095	2.40738694463403	2.39136861913162	2.52721706863993	2.42348168573545	2.4439999184535	2.48537186903697
Up	ENSRNOG00000047473	1.73616243338547	5.62e-02	LOC100909434	2q34	protein_coding	3.40113581820895	3.38290184815251	3.46930128199209	3.45104842710285	3.38144005965802	3.40512091350728	3.41412237694695	3.44437327518152	3.63578433654226	3.74627592229285	3.47112532195046	3.40659916650994
Up	ENSRNOG00000000341	1.73532042205703	1.16e-08	Nid2	15p16	protein_coding	10.5130479066351	10.5244394768826	10.1036587090784	10.0949334895597	10.8746672066781	10.6256635553398	10.289109093114	10.2972346151525	11.6379791960044	11.6078378899138	11.2305487447849	11.2359920999113
Up	ENSRNOG00000021966	1.73505111870034	1.56e-05	Il17rd	16p16	protein_coding	7.86180454165363	7.66061887454196	7.376752524234	7.26116954964996	8.23931193456056	8.19656396232548	7.90051278802277	7.81246778503908	8.70833055149665	8.51284289948629	8.14420559252884	8.22600144645506
Up	ENSRNOG00000018730	1.73450135738522	7.42e-08	Nectin2	1q21	protein_coding	8.86122187100987	8.91594991707327	8.52307453988033	8.57824921843065	8.98087480426983	9.13939007137488	8.75780257628747	8.65325216187496	10.017127910796	9.98644191680598	9.47288489914581	9.41858078740062
Up	ENSRNOG00000050630	1.73256346211257	1.01e-02	AABR07070043.1	8q22	protein_coding	3.39733864529621	3.3549198771654	3.35257813902873	3.39204211117415	3.35321180477606	3.46408347932133	3.34683129183625	3.43302905470983	3.48860651658219	3.48764797240554	3.49464712496194	3.4983313745203
Up	ENSRNOG00000071083	1.73106753347173	3.23e-03	NA	NANA	NA	3.06547782210795	3.04023910653948	3.02931419948953	3.03168102111754	3.08112425998005	3.08516167310665	3.09599677399616	3.10808565631447	3.10976398154811	3.12524183448185	3.11349258743403	3.15212177405947
Up	ENSRNOG00000069172	1.73072537837075	1.30e-02	NA	NANA	NA	3.74616085180115	3.82203029979404	3.8075373060712	3.85947823924234	3.7914121991603	3.75727320545272	3.80690954742718	3.83974703346434	4.0536915252134	3.82104172116449	3.98372740475605	4.07912794250363
Up	ENSRNOG00000000875	1.72292316478372	8.19e-04	Fhl1	Xq37	protein_coding	11.8613236487174	11.897210120513	12.6599690350676	12.6738243970385	14.6542739379743	14.6399597424512	14.3127528345952	14.4217810966323	13.8478912446225	13.7291243632754	12.8125070104907	12.8041654520953
Up	ENSRNOG00000020279	1.7210004147363	4.67e-02	Syt11	2q34	protein_coding	3.84356132044838	3.88295112291119	3.9559659751718	3.93073033853546	3.9823322874909	4.07976528368057	3.95038060818477	3.94652272382319	4.17732667960769	4.17607370563375	3.88518565807073	3.97218751087173
Up	ENSRNOG00000032922	1.72033126170614	8.85e-09	Dclk1	2q26	protein_coding	10.2447393284506	10.1936765018941	10.6448126340121	10.600727607726	10.4635049164966	10.5587656653025	11.099055233481	11.0440861040794	11.396213998752	11.418927012053	11.6307232690748	11.7005839415385
Up	ENSRNOG00000014398	1.71860056677522	2.47e-02	Scara5	15p11	protein_coding	8.31150682190902	8.20981668168976	7.44139340819846	7.42897466265518	8.77024411333675	8.72863711154269	7.47572299847177	7.64542185704067	9.19094966673094	8.99582372617896	8.60295650104104	8.56466429351957
Up	ENSRNOG00000033064	1.71145428656941	4.61e-10	Edil3	2q12	protein_coding	11.176009231804	11.1421647081649	11.012483151938	10.9122816537777	12.2725180999312	12.2902553171624	11.6608897698557	11.6496888481271	12.3353478705265	12.2476063910407	11.9820603342834	12.0102141226223
Up	ENSRNOG00000025100	1.71131333037515	6.17e-04	Ikbke	13q13	protein_coding	8.59403389881641	8.5396193042003	7.92779258771681	7.78863916312062	8.05321541856796	8.10935746106698	7.92423890956478	7.77993422298499	9.78348247723339	9.41099323953971	8.81928974177689	8.77232839496083
Up	ENSRNOG00000008554	1.70668973723927	6.90e-12	Slc9a9	8q31	protein_coding	6.10352570474093	6.30982642838549	6.15848653556928	6.23973518390485	6.64775831823585	6.61172006133466	6.41230944539182	6.62082632771112	6.76464468406165	6.66644402411101	6.73237244412898	6.7970284918559
Up	ENSRNOG00000064933	1.70221210058079	9.20e-02	NA	NANA	NA	8.1279364167085	8.24161569412762	7.27384743438345	7.28117146708761	10.6011504045534	10.6512469186498	8.58258408552105	8.53556002937911	9.20970122857779	9.097164092124	8.08028110979179	8.02648282877709
Up	ENSRNOG00000015448	1.70032956341268	5.25e-04	Dipk1c	18q12.3	protein_coding	5.22418505049151	5.13820101128992	5.10116593078472	5.09967850527513	5.12069053867236	5.14952720421312	5.08461994769811	5.17643138809428	5.68550654427556	5.74917941268269	5.32034007020084	5.23643226013421
Up	ENSRNOG00000068881	1.69466883236521	5.55e-02	NA	NANA	NA	3.31108054912453	3.33960933619211	3.25535897977849	3.26703047435544	3.31843047988502	3.39901472050911	3.28708266499143	3.28321941198231	3.53966501903388	3.3889688594352	3.31564289211202	3.37053674063966
Up	ENSRNOG00000004328	1.68684477418039	1.85e-05	Deptor	7q32	protein_coding	10.3451923491665	10.2381153594514	11.0147936038377	10.9489781824178	11.0776918343091	10.8774598391303	11.5736796451814	11.5842304532631	11.7170387904603	11.5126729765334	11.9188810429686	11.904888947955
Up	ENSRNOG00000036604	1.68670932270666	2.48e-07	Ifit2	1q53	protein_coding	7.88228298380072	7.93862947319291	8.13555546194218	8.13241619611762	8.97075750413184	8.81423752098043	8.68079957897745	8.74234589620477	8.51875007505495	8.54654114562709	9.20593782026959	9.16337981949932
Up	ENSRNOG00000011208	1.68564669369163	2.36e-04	Rapsn	3q24	protein_coding	7.02747668972961	7.09752504862977	6.73714446271716	6.76378400188705	6.81171216835659	6.93100013665454	6.68892925220505	6.5542720427198	8.00092608402762	7.96976791553588	7.30356151747691	7.27156690999767
Up	ENSRNOG00000055293	1.68545903754788	4.10e-03	Ptprb	7q22	protein_coding	3.49062238791985	3.45489211863268	3.49674730940619	3.55683030412974	3.45306155608693	3.41702174642474	3.4362078312202	3.46242080524768	3.605802570011	3.6255314987243	3.73816734522534	3.66596027990587
Up	ENSRNOG00000011566	1.68385007099135	9.27e-05	Cecr2	4q42	protein_coding	4.10474200962465	4.14214017698169	4.08439378014603	4.12692276523573	4.17711985172894	4.16652183655217	4.13752974053777	4.14389722044031	4.30113379893454	4.22925314345077	4.25360269667621	4.42092116342694
Up	ENSRNOG00000050347	1.68270110672957	1.17e-03	Ptges3l	10q31	protein_coding	6.73200828819857	6.65519177538126	6.27642588772216	6.42809022665679	6.84121062166679	6.89950395276979	6.50781779634906	6.61821417765075	7.39535543283912	7.48353397229717	6.91620496591005	6.7920391572914
Up	ENSRNOG00000023427	1.68209573264729	3.82e-02	Ano7	9q36	protein_coding	2.60466916972339	2.59619452976981	2.62083842868996	2.65130725835152	2.59530859231736	2.57828645535922	2.58728434723785	2.63163672715709	2.67244028223546	2.6828742618271	2.70423332681164	2.74570414134476
Up	ENSRNOG00000028064	1.67826761002509	2.54e-02	Fhad1	5q36	protein_coding	3.47311221301168	3.45754151276624	3.45315293202592	3.41166078849411	3.47998960893095	3.53322532340935	3.40220731865807	3.41685274937029	3.54796554184622	3.52533170428327	3.56470504096931	3.67472781169698
Up	ENSRNOG00000067016	1.67292420705434	4.10e-03	NA	NANA	NA	3.06013929726101	3.05288530860303	3.03260820709857	3.02632496279876	3.05903448064216	3.10156403962576	3.03622653635255	3.06260165711974	3.14711634686267	3.12797077022273	3.11670969326823	3.1468222972192
Up	ENSRNOG00000033741	1.67262225679843	8.24e-11	Ankrd34a	2q34	protein_coding	6.62451491991617	6.60304662746401	6.42155597891563	6.44984334392404	6.74959940572562	6.89177208213887	6.82706199144474	6.95947049189573	7.20739522893078	7.2782566194567	7.03123162811713	6.98892430257695
Up	ENSRNOG00000069733	1.66313762046239	1.92e-02	NA	NANA	NA	2.96650203027255	2.98539942124074	3.03414904980611	3.01356937248724	3.01865708247069	3.01706903609726	3.07606400661659	3.00135731178552	3.06396674719935	3.07946436455337	3.08466237482795	3.11652838977728
Up	ENSRNOG00000063639	1.66272900850826	5.13e-04	NA	NANA	NA	4.2679205248716	4.28850105950652	4.19429179293165	4.30840487042735	4.23129293803583	4.24298611003127	4.24870724065365	4.17791063512243	4.59583396744727	4.36722855036982	4.51417329721664	4.50587615970182
Up	ENSRNOG00000061231	1.6594384603625	1.57e-03	Selenom	14q21	protein_coding	6.55143304605329	6.70161461381534	6.15297303811975	6.11093381979761	6.14417412212937	6.06363263122875	5.91364557013698	5.90568449501197	7.24285342136627	7.22644911108375	6.95244169520183	6.96359603407592
Up	ENSRNOG00000024818	1.65815610157947	8.53e-07	Eva1b	5q36	protein_coding	7.3421518887478	7.40657111269354	7.18356740332013	7.18417833212436	7.69444564951386	7.98676108564753	7.64104268962289	7.54499306063968	8.28120804155537	8.24322179628911	7.70805531723251	7.81189641358202
Up	ENSRNOG00000062503	1.65426178086284	1.13e-37	NA	NANA	NA	10.9163327835557	10.8959288129292	11.112044840278	11.0909950907801	11.8928575607062	11.854177856995	11.7656502456963	11.7636797231487	12.1887175433534	12.1156512528716	11.9369974395907	11.986302261845
Up	ENSRNOG00000011781	1.65314171290356	1.31e-07	Oplah	7q34	protein_coding	10.0935689837849	10.1278230288093	9.40241193141497	9.43005763847422	9.57584658933067	9.61482084122371	9.50523012235968	9.30008447940192	10.8852812219735	10.8460114098325	10.9010769876512	10.9215572999296
Up	ENSRNOG00000001736	1.64666651986967	9.80e-02	Bdh1	11q22	protein_coding	8.65902851335625	8.55436571032534	7.50904413239659	7.4918109700617	8.94097655077395	8.99525149539066	7.69735558563663	7.76407394736657	9.6454269076949	9.66557862930495	8.17315692745406	8.21432458819988
Up	ENSRNOG00000061182	1.64554054061478	2.94e-05	Gabre	Xq37	protein_coding	8.50231840036608	8.48899311713649	7.84071917060293	7.9330481126718	8.30414606092397	8.35779718604111	8.07714413902457	7.87764209680788	9.39398768208329	9.18807983538063	8.93430258526206	9.10185759066278
Up	ENSRNOG00000010447	1.64364588412215	2.10e-05	Tmod2	8q24	protein_coding	4.65618229857759	4.63398141813425	4.68322245539247	4.72706054692235	4.82207183073608	4.81893444236234	4.7217037372154	4.68084149889946	4.96599917302371	4.90142107382434	4.95160431065486	4.83459797904
Up	ENSRNOG00000014963	1.64321717071499	3.79e-02	Adgrg1	19p13	protein_coding	7.49906589832456	7.57793751628576	8.47670551012301	8.4029995505262	6.85226135467893	6.5797549735137	7.26736289955291	7.38182864258352	8.5675976990497	8.66120714006581	9.42029104291441	9.41247997808835
Up	ENSRNOG00000010524	1.63946774625144	8.75e-03	Cryab	8q23	protein_coding	10.4141641075767	10.5496168089479	11.9736588819843	11.9162999888317	12.1484957807981	12.3640560804384	12.3566734651467	12.3990797794519	12.4661393639014	12.6705048213865	12.4575881539798	12.4646568442515
Up	ENSRNOG00000025239	1.6358097628422	8.10e-08	Nudt15	15q11	protein_coding	4.74657088253748	4.7179878963254	4.70111529773009	4.69477757222791	4.84619483517524	4.79035108034987	4.75700481037055	4.79942456189557	4.96872631944509	4.90904637412721	5.0241883423796	4.96802310798024
Up	ENSRNOG00000002667	1.63380452964101	8.78e-13	Lamc2	13q21	protein_coding	11.5124651043038	11.4923232436707	11.3115147579324	11.286103064787	11.6602863253892	11.6402077673516	11.1199466127693	11.192853591591	12.4700895767217	12.6110615394644	12.4388478405034	12.4163827591407
Up	ENSRNOG00000004516	1.62695573773009	1.39e-03	Itgbl1	15q25	protein_coding	10.056808667444	10.0039560402019	9.62728008946728	9.60580231780891	11.5967678513087	11.7569888475499	10.4570010178295	10.5585775877512	11.122525177694	11.0100633695272	10.5365184982206	10.5162049571208
Up	ENSRNOG00000018262	1.62656217056006	1.50e-05	Ampd3	1q33	protein_coding	9.55571105566762	9.53869766031223	8.94000765633221	8.89085469876066	7.89299334003052	8.02499051101617	7.87154421828178	7.82181439088662	10.7163707880618	10.591693783167	9.94199203741584	9.95910606289556
Up	ENSRNOG00000003028	1.62319989505004	1.87e-05	Dnah17	10q32.2	protein_coding	6.77011044204843	6.65048219084231	6.68812974030688	6.76057679007983	6.12113431253882	6.25288317499539	6.56048826646045	6.33350609575777	7.29926476455269	7.32365958123318	7.56098787471219	7.5373124461664
Up	ENSRNOG00000017248	1.62303637122543	2.70e-04	Prkag3	9q33	protein_coding	5.08223179187997	5.06323966694325	4.96113118663829	4.99753863238586	5.33469216529527	5.32398723367161	5.29583591850313	5.17488018114946	5.46462546437918	5.32957956690911	5.1499971742657	5.19866902875487
Up	ENSRNOG00000001129	1.62114576012812	2.07e-03	Fbxo21	12q16	protein_coding	5.75028305287381	6.03499914251429	5.68782808463844	5.67776912470735	5.75893935103544	5.81180434671342	5.57440444012439	5.50134343710008	6.47626696047762	6.3778137013848	6.18852656194819	6.18148027271822
Up	ENSRNOG00000032240	1.62007477177617	2.36e-12	Gbp5	2q44	protein_coding	7.34490206145031	7.53287160197462	7.13792365175816	7.29761797715882	7.67410661434372	7.61535517008514	7.87048112811161	7.8146434095716	8.04246483190791	8.01166806725701	8.12030490511829	8.15551306699004
Up	ENSRNOG00000001416	1.61675333637307	1.52e-03	Vgf	12q12	protein_coding	6.6896652554791	6.67909122814313	7.21081275661726	7.07423052477537	7.05702020509429	6.99617514240846	7.40575737894517	7.4063487973804	7.37607593943566	7.28187661173649	7.83482169359531	7.9040883500798
Up	ENSRNOG00000008492	1.61607215462612	3.92e-02	Cfap45	13q24	protein_coding	7.03587946759424	6.98495114461313	6.41084579274645	6.39652785604718	7.29522113864889	7.17633582575987	6.61337396725445	6.66521388855799	7.88725399934477	7.68350753175796	6.90953982467464	6.90746443748283
Up	ENSRNOG00000025895	1.61385520049822	1.72e-10	Cavin2	9q22	protein_coding	10.4872338701543	10.4776028302825	10.0765176986404	10.0242465130447	10.7875628818874	10.8470175711048	10.4394185315922	10.5708493084966	11.4511515301645	11.4425755792068	11.1806777686821	11.1536702487569
Up	ENSRNOG00000042753	1.61276157070296	1.58e-10	Fgf13	Xq36	protein_coding	5.39037136834969	5.30507934490365	5.34534931098825	5.34939864753087	5.35673332061955	5.33490897735167	5.38417636786683	5.35096868968303	5.69734681728271	5.68030142937746	5.85966181964593	5.66181216324193
Up	ENSRNOG00000059793	1.61080818940331	1.58e-02	Rab37	10q32.1	protein_coding	3.19854014668931	3.17562600172994	3.14605955532942	3.11331794874797	3.10297681506908	3.14257014912776	3.10399649710427	3.10587403588457	3.32223897831586	3.26352682385156	3.27825774654152	3.24351797170353
Up	ENSRNOG00000037446	1.60852093027645	2.45e-09	Pxmp2	12q16	protein_coding	5.75029312944025	5.77954348073605	5.84308725142257	5.77762865648176	5.96901494340175	5.91742267557543	5.90798453490677	5.88414474949972	6.27393604941532	6.06957851777588	6.15139142097054	6.41095541665511
Up	ENSRNOG00000052745	1.60670719723608	1.28e-08	Met	4q21	protein_coding	11.4040143182337	11.3181649994192	12.0222039193719	11.9734804625722	11.8295933408924	11.7317827109283	11.9382140236891	11.9838558571471	12.7010620737202	12.6670428125971	12.8852364025844	12.8978192300136
Up	ENSRNOG00000066046	1.60224378762335	8.74e-02	NA	NANA	NA	2.92244163153663	2.94188667896442	2.92083878095826	2.88613426791482	3.00561586533121	2.97150456617428	2.90606318641958	2.92135540979692	3.11044705111319	2.96761299383126	2.96259128212323	2.93909176421468
Up	ENSRNOG00000019390	1.60054812331174	4.24e-08	Klhl40	8q32	protein_coding	7.67336558989487	7.59292279224069	8.08138851922845	7.95001486565198	7.64704354237684	7.76539889370788	7.94249655035556	8.02887326020393	8.67619217043942	8.51513224427981	8.77666431964202	8.7844298493767
Up	ENSRNOG00000003136	1.59767905330433	9.95e-08	Fcrla	13q24	protein_coding	8.33306757689397	8.47957006175389	7.94057745454958	7.88231035374616	6.42138899797943	6.46326057170024	6.39390701431726	6.33220794475469	9.30541635233365	9.32857011422949	9.09631901826006	9.07227946701621
Up	ENSRNOG00000023303	1.59758201367488	4.60e-03	Dpep2	19q12	protein_coding	7.34506120299697	7.61194118249597	6.7264439345787	6.82121692413442	7.17864081682288	7.09082383123572	6.77323391368969	6.71946377081411	8.16444782176145	7.98197978710447	7.85906200258779	7.89540574580866
Up	ENSRNOG00000022932	1.59564321099164	1.41e-04	Serhl2	7q34	protein_coding	6.76010810041737	6.64016893911517	6.3439690663517	6.32067255221045	6.57749797806768	6.75022287062872	6.36259754705918	6.6899283574791	7.26097934854567	7.17127985325526	7.03432728895342	7.11672269511969
Up	ENSRNOG00000020590	1.59474713796697	1.55e-03	Adam15	2q34	protein_coding	9.70855960278217	9.74872795460281	8.79375173719454	8.79810527283437	9.14701987297624	9.20929185401922	8.63576472360491	8.5296748887742	10.5805032966182	10.4327371717631	10.2042932393803	10.2766355571264
Up	ENSRNOG00000011971	1.5930877603128	4.70e-08	C1s	4q42	protein_coding	13.1388716368204	13.0149469739251	12.6268861012855	12.6119612749985	12.3511697808149	12.4181154111484	12.8284285127962	12.8745848506316	13.8848904859253	13.6898481371376	14.1156490284053	14.0791283786509
Up	ENSRNOG00000018441	1.59298538582201	4.56e-02	Ggt7	3q42	protein_coding	8.14366278813696	8.15301621441932	7.38489400253463	7.47430119762038	8.75761689903685	8.90436459525378	7.77285688592823	7.75393708262295	9.1805658412876	9.02618726781292	8.01760665141993	8.04459158951347
Up	ENSRNOG00000010635	1.58702374584756	9.17e-08	Igfbp4	10q31	protein_coding	8.75749743718695	8.80720858829003	8.88142131134536	8.86327383612416	8.40531487112157	8.54775423771498	8.04455965695219	8.04756663609609	10.0869546437646	9.90142431762659	9.63961361986826	9.4998517290716
Up	ENSRNOG00000064499	1.58642498475088	5.31e-03	NA	NANA	NA	3.45600043087921	3.4833393150784	3.39480918551371	3.39857446043313	3.36915404427634	3.37673487425351	3.3612536817847	3.35219557352078	3.61705349759553	3.5728831405229	3.58159747311103	3.53210927757308
Up	ENSRNOG00000027787	1.58385528651192	4.19e-02	Cdc6	10q31	protein_coding	9.28738650104602	9.26621807606909	9.53833877520933	9.50713062262648	9.13498210786635	8.94559326896752	10.2273095788125	10.0392102406539	9.16107366487462	9.40186351958418	10.9486006935261	10.9322468686842
Up	ENSRNOG00000000815	1.58339344121472	6.56e-02	Smpdl3a	20q12	protein_coding	2.3263617898238	2.31913377482479	2.2730443750878	2.29274219511309	2.26420703775772	2.26497617273751	2.26438587898296	2.26471558904662	2.36973058085844	2.36933641646466	2.39877581487022	2.35859753444386
Up	ENSRNOG00000010666	1.58183655689591	1.26e-03	Ccn5	3q42	protein_coding	6.94247517600332	7.14551387256778	6.75033295885261	6.75216160273533	8.00526786038951	8.26440280547882	7.64513348324499	7.54083836440405	7.87404966387377	7.59084389367621	7.32248066230587	7.20431604651227
Up	ENSRNOG00000050214	1.58154042437983	3.58e-07	Amt	8q32	protein_coding	8.15523194208052	8.14570642048529	7.80409877559658	7.86523594068097	8.36109623853162	8.29848456001411	7.86772791016466	7.89971783887912	8.97142358677626	8.98419546526387	8.71367388759156	8.72469509031291
Up	ENSRNOG00000023881	1.58147165490354	4.81e-03	Skap1	10q26	protein_coding	3.80957264035158	3.80328189761652	3.78944551645022	3.77758275566633	3.82452548904374	3.91260550804928	3.75951251312623	3.78826044685759	4.02200565199167	3.9536497284185	3.90907092633554	3.87610621600819
Up	ENSRNOG00000008246	1.58114942440915	4.63e-02	Emilin1	6q14	protein_coding	11.0763626062324	11.0670761159221	9.91458119097764	10.0049278046922	12.141091667037	12.1554787187003	10.6988830704875	10.7656464694929	12.1609891331055	11.9460202314294	11.0734449755206	11.0811630884938
Up	ENSRNOG00000019306	1.58100025955427	8.52e-04	Syt12	1q43	protein_coding	5.37516116660214	5.3725647267253	5.61252548526311	5.40990844248837	5.3385090292672	5.33919493818837	5.4842826549025	5.53191181387702	5.71599543343347	5.67857083070238	6.07782563922713	5.89398384272505
Up	ENSRNOG00000019181	1.580614975507	5.71e-07	Synpo	18q12.1	protein_coding	10.3991567802647	10.3383436437057	11.0463326115825	11.0206809271841	11.5722547162687	11.4433369126821	11.7268306905226	11.7124604213176	11.9518127724311	11.6019343026454	11.6836737828901	11.7487671561472
Up	ENSRNOG00000048043	1.58029907547358	1.06e-56	F2r	2q12	protein_coding	10.925221127185	10.9218817944447	11.0394051551583	10.9503948887167	11.2008949899446	11.1545400903426	11.3550713171229	11.3750197093032	11.9442273120588	11.9562069937983	12.006970238563	12.0261602922787
Up	ENSRNOG00000018778	1.57988903513195	1.34e-16	Cadm1	8q23	protein_coding	8.43213835997393	8.40624734062491	8.67872910114216	8.59017460220831	6.81659201989958	6.70570395289004	6.57239759756164	6.6947739571727	9.62400750381751	9.62454335193634	9.45166774328411	9.53209767605563
Up	ENSRNOG00000017073	1.57480408353461	1.18e-02	Ca9	5q22	protein_coding	12.0604045994109	12.1338867557693	10.7888912917337	10.7998300289062	12.213084659602	12.1429745223455	12.2109491203434	12.2031904327211	13.0233844490766	13.0492052541001	12.1335490924703	12.1366163779418
Up	ENSRNOG00000005332	1.57347741824195	4.20e-03	Csdc2	7q34	protein_coding	4.22091164615775	4.18065301974437	4.24782543579333	4.16429893770455	4.10174763828808	4.08216408136811	4.14652976400079	4.11438637761887	4.66087587180935	4.40609525861813	4.30651331823264	4.33606943412797
Up	ENSRNOG00000014323	1.57101426513781	4.88e-14	Extl2	2q41	protein_coding	8.77135955709205	8.7472295448149	8.49464394448577	8.44629634719686	9.00501567461395	8.92499235785204	8.70496965386303	8.638150542252	9.59053997660372	9.50812000641687	9.53430211599706	9.48262271164735
Up	ENSRNOG00000002045	1.5696867039101	4.76e-05	Anxa3	14p22	protein_coding	10.4626842904741	10.480765772568	11.0791515543701	11.0775858644686	11.7592982434536	11.7133459510848	12.1836398309894	12.2742492954866	11.955343258494	12.1327965902217	11.4888165958901	11.4833125692848
Up	ENSRNOG00000012982	1.56489202230127	3.49e-18	Map9	2q34	protein_coding	6.31325800339404	6.34154468669418	6.18380000018635	6.32389331503094	6.6555148045579	6.54767748319334	6.5552079713835	6.61052493360907	6.80046521296135	6.80587861875728	6.82924562655179	6.76438332275489
Up	ENSRNOG00000038720	1.56486647488946	2.76e-02	Cdkl1	6q24	protein_coding	2.76538764096301	2.74017837374969	2.73794430614113	2.73161799028332	2.74722418736483	2.75113651731981	2.73206980320805	2.76770741568753	2.85178988530847	2.80040142173566	2.76010064403905	2.86170796968693
Up	ENSRNOG00000012819	1.56242452542386	2.42e-02	Gdnf	2q16	protein_coding	5.03295187455138	5.02734542732385	5.19780015165209	5.23848642498538	5.13107941192912	5.05695329029915	5.378106417979	5.37268135565586	5.29118670280749	5.27730079512863	5.5264613589804	5.55587093965363
Up	ENSRNOG00000062429	1.56014394523053	3.72e-11	NA	NANA	NA	5.48220317998826	5.41224587820487	5.46625450275891	5.43241715879404	5.56523012986518	5.64417186875513	5.58998547393109	5.53434401090327	5.85916094833473	5.71976541327886	5.82908156473598	5.81305977365832
Up	ENSRNOG00000019680	1.55868734225159	2.80e-02	Mst1	8q32	protein_coding	3.74435530826592	3.79800901342384	3.68007457968971	3.68414870668516	3.69000518603763	3.67387457537094	3.76861045305111	3.7032744521357	4.01930107541319	3.8667739924459	3.78627630916958	3.84488847617417
Up	ENSRNOG00000025925	1.55528177817451	1.74e-10	Txk	14p11	protein_coding	6.38836485017694	6.41053955193563	6.16752225577437	6.22042809746507	6.53044319754931	6.63573138983415	6.54380611848747	6.54859537763818	6.87909613978262	6.86458995887543	6.75934570801249	6.75832721553834
Up	ENSRNOG00000070011	1.55481434481425	7.40e-02	NA	NANA	NA	5.75817873414604	5.7907058374026	5.4285993097399	5.51858882413196	6.72322338194279	6.81056983935734	6.16130212906493	6.15109490136518	6.24044898045046	6.03681255119243	5.73379243322525	5.78014546802851
Up	ENSRNOG00000015386	1.54866244609832	4.00e-02	LOC100912849	9q12	protein_coding	2.77924839248077	2.80716734636255	2.82953429714242	2.79887455107334	2.84717825251117	2.80913191103066	2.79945663701937	2.78351373053656	2.87817165566752	2.83296740426922	2.87118118161216	2.93969301375821
Up	ENSRNOG00000009434	1.54136135246093	2.43e-14	RGD1310507	8q32	protein_coding	8.47828049881219	8.35669803099489	8.12131706884586	8.03097629731934	8.1521478690591	8.14859972063931	8.22927641969874	8.1602428368666	9.25341695288419	9.07908760488416	9.06273391572281	9.11906569955496
Up	ENSRNOG00000012546	1.53826983766363	3.07e-03	Frmpd1	5q22	protein_coding	5.32815844862317	5.28638955847858	5.23975615557413	5.17190707936614	4.9641360893659	4.94294272272299	4.97998542758736	5.13647021671794	5.55289677565403	5.73352613877435	5.65005113177547	5.71960199280075
Up	ENSRNOG00000063857	1.53738108107296	1.88e-06	NA	NANA	NA	7.16893817217951	6.87871228728194	6.81734786485411	6.73367448409568	6.61873181797764	6.68818637077424	6.90686625092624	6.82201119190296	7.45847894869088	7.46702274794792	7.74558927267563	7.69425991489848
Up	ENSRNOG00000011789	1.53366880519808	2.74e-17	Cdon	8q21	protein_coding	10.2600244088981	10.0472973054367	10.0149387216189	9.87973586962529	10.5683467881989	10.4124590595241	10.2627202054168	10.2700275351474	11.183393888984	10.9780459191839	11.0018231274234	10.9207314324521
Up	ENSRNOG00000047349	1.52898473610992	1.21e-04	AABR07006269.1	1q43	protein_coding	7.74811977254301	7.84453842377136	7.81668768371713	7.79101672473809	7.51353353130605	7.54661552671371	8.23160086340168	8.26009017141453	8.50221492237856	8.48145728295681	8.70240144106388	8.67669197451153
Up	ENSRNOG00000057988	1.52573949648195	2.40e-03	Pfkm	7q36	protein_coding	10.4440013219742	10.3239965397985	9.73991060450916	9.66952482983556	10.5266442410562	10.5823686497663	9.79451945497731	9.79452307244753	11.4493227883958	11.3050687009578	10.6738083853752	10.6610104453822
Up	ENSRNOG00000020891	1.51670841159181	2.16e-02	Kif9	8q32	protein_coding	3.63613618956699	3.54317108514322	3.58384438951191	3.57151794115721	3.64199503987896	3.59797309603069	3.56311743232924	3.68708152067694	3.75455017441016	3.72274954168191	3.65170494836092	3.66560773733306
Up	ENSRNOG00000026037	1.51490714944525	2.40e-02	Plb1	6q14	protein_coding	3.92447360042639	3.96152942073872	3.89554789116502	3.91081092290114	4.02614192782275	3.97708274895966	3.89330354882875	3.85930465470444	4.12048802134702	4.17871546361288	4.02476159177163	3.98093062390566
Up	ENSRNOG00000027026	1.5139817486537	2.84e-02	Jazf1	4q24	protein_coding	3.06950791078245	3.10701207304272	3.06730873088292	3.04394675537113	3.02292460670952	3.01807028023012	3.00430508718947	3.03922984476695	3.10409606926469	3.15650590426063	3.18776431538416	3.27943178470805
Up	ENSRNOG00000016372	1.51225362010438	4.26e-03	Slc12a7	1p11	protein_coding	8.22322811267032	8.1899801334922	9.1138002502304	9.21269026922556	9.73516972622913	9.87784608977724	10.2043594379813	10.1924862055149	9.47464528314914	9.55978772846169	9.80392822531519	9.74512583949922
Up	ENSRNOG00000003217	1.50891515275145	1.04e-10	Lgals3bp	10q32.3	protein_coding	10.943004683637	11.002152230692	11.0778418328196	11.0532162352684	10.6980277014276	10.7065689144994	11.169858804426	11.2160496101421	11.8715595797804	11.8659045276471	12.141427576905	12.1444414380691
Up	ENSRNOG00000042326	1.50695244870692	6.22e-02	Smpdl3b	5q36	protein_coding	4.04759280658061	4.06703372563247	3.96958585584928	3.945499981492	4.20422112587127	4.18025128520776	3.99281625318825	4.0714022641894	4.23092074329566	4.14986409879455	4.10461275926043	4.07789098728886
Up	ENSRNOG00000043416	1.5063899537156	1.63e-02	Bcl3	1q21	protein_coding	3.92654307399868	4.01668665093906	3.95851836571332	4.00248486023952	3.84978415528006	3.87837586980277	3.91183809567746	3.95311784280178	4.1983436976618	4.08641777244259	4.2387735483967	4.13383920780853
Up	ENSRNOG00000016021	1.50119964458093	2.04e-05	Lims2	18p12	protein_coding	5.48822603663136	5.48551453656086	5.56216711846288	5.61248888527357	5.69165887405817	5.76591469146221	5.68608786048591	5.85152683961174	6.06167046039671	5.90771573885373	5.69983539652491	5.84247691065533
Up	ENSRNOG00000064429	1.50014235612149	4.46e-04	NA	NANA	NA	8.40147916850807	8.55688723452961	7.97485723348757	7.96094972993465	8.31523022235335	8.39244381227501	7.83564405677068	7.96720346425795	9.38645581855433	9.31095420327671	8.83887783901162	8.75463506466207
Up	ENSRNOG00000006783	1.49971549891811	1.02e-02	Neb	3q12	protein_coding	9.34555969215061	9.3163536949095	8.71820531316171	8.73534629217207	10.6087661154466	10.6488750655851	9.68528417398451	9.56036396422649	10.3283472757903	10.2212622744832	9.36807201820706	9.58291843387993
Up	ENSRNOG00000014698	1.49840276048151	2.52e-02	Chrnb1	10q24	protein_coding	6.54442534480702	6.67180656835684	7.46792955513452	7.613863673069	6.63185643202714	6.6603388579748	6.98899604926109	6.92989552391629	7.85650608663688	7.84629503726188	7.97833757948034	8.04879480343467
Up	ENSRNOG00000069267	1.49283014178577	1.44e-04	NA	NANA	NA	6.50998919970502	6.46500299644804	6.48904169579914	6.39940620235346	6.62239520429651	6.81954121572498	6.33117998266457	6.27550953860414	7.05155332454572	7.08073671784024	7.0683440979626	6.86574992929097
Up	ENSRNOG00000059683	1.49087421107791	8.64e-04	Mpp2	10q32.1	protein_coding	6.96657202164941	6.94931658120746	6.43168395402697	6.41525238444399	6.72057533611659	6.72153726420749	6.65969270538467	6.70276741854484	7.47218515485222	7.41376805704549	7.23692311844151	7.23381574382035
Up	ENSRNOG00000014548	1.49060785025707	3.33e-03	Nedd9	17p13	protein_coding	8.75218213969024	8.69249379289941	9.4381579819796	9.40096027998901	10.23698733251	10.2425101919009	9.65244681604885	9.64076210912411	10.3518013083772	10.297338228956	9.57015413442189	9.55952469944169
Up	ENSRNOG00000068299	1.48837800835532	9.10e-02	NA	NANA	NA	2.56387571179492	2.58268061177689	2.5714950414027	2.55582116564564	2.63856388892489	2.57301486317855	2.6024652535922	2.59073951779897	2.59753053854593	2.65797786594159	2.66308833233898	2.5620722927369
Up	ENSRNOG00000046660	1.4881311954579	2.58e-10	Gpc6	15q24	protein_coding	9.8582222331814	9.64673292858475	10.1452303583176	10.1114252388153	10.6720669956513	10.4023940584975	10.7723710630339	10.790209680681	10.9069490821864	10.6864127203078	10.9729873329099	10.9271019231368
Up	ENSRNOG00000013867	1.48310157730391	7.60e-04	Fgf1	18p11	protein_coding	10.3422803514002	10.266191561525	9.91275980928582	9.84673912832835	11.4146964425568	11.4827244162263	10.5139724924391	10.5250648446746	11.3628836328317	11.0812705378674	10.8054559667902	10.7743350061145
Up	ENSRNOG00000048088	1.48057540832397	1.15e-10	Mest	4q22	protein_coding	9.03243078484829	9.03566971675674	9.43729459482997	9.42254080234988	9.49171209107873	9.62484145929582	9.46966347001098	9.56093219437209	10.2089289182858	10.3414349893276	10.0303908393885	9.95056930352257
Up	ENSRNOG00000069440	1.47933160144454	3.15e-02	NA	NANA	NA	3.71822722569163	3.67639743868447	3.7152670188739	3.68649858457303	3.83906755873736	3.77715732033437	3.68737571985094	3.79319316646053	3.87010464864706	3.8872894198877	3.73247783173747	3.73776029908635
Up	ENSRNOG00000033220	1.47927301991132	5.33e-04	Oas1f	12q16	protein_coding	6.07343395199596	6.084308625773	5.83887818685963	5.74969956659715	5.97762826762382	5.99893016756189	5.77894050749957	5.84023536701965	6.27801209441362	6.32236040975142	6.50061591099521	6.54412872800714
Up	ENSRNOG00000017369	1.4763690324089	1.50e-03	Mustn1	16p16	protein_coding	7.8307680293202	7.74242493427357	7.69750516486768	7.52774222487786	8.47028978942317	8.85549657638905	7.82737688727325	7.84925032448818	8.62063308120169	8.51443778524946	8.27017548243454	8.28885800305419
Up	ENSRNOG00000070027	1.47454371111511	5.11e-03	NA	NANA	NA	6.30439294433255	6.45778490987256	6.25363419439275	6.17962548581185	6.53979051928195	6.74362952715055	6.24935622203177	6.25377515192271	7.12063445789731	6.95717036822213	6.44762276434141	6.60138038590803
Up	ENSRNOG00000056585	1.47434418430376	3.03e-02	Fscn1	12p11	protein_coding	4.60930718377755	4.69142666412082	4.51272223352874	4.48302783776778	4.62168576532227	4.66525546742859	4.51332326244756	4.59848185201385	4.81800255132359	4.98848796987421	4.7930077065896	4.58727986263328
Up	ENSRNOG00000008543	1.47217152597522	1.13e-03	Pdlim2	15p11	protein_coding	6.99263842038487	7.12204996619559	6.66056199859513	6.69982720262507	7.05697369301692	7.20518149633537	6.66120196569863	6.74371140522478	7.61148705530632	7.64640646007314	7.38102882693315	7.39839066733565
Up	ENSRNOG00000028584	1.47173325669563	1.94e-11	Alkbh2	12q16	protein_coding	6.7277867115134	6.89625333415458	6.70546803593158	6.64031275536312	6.50915794574037	6.48496286586092	6.66476365289183	6.61748942051184	7.22995836148156	7.40604722366012	7.45671733505549	7.37078748236533
Up	ENSRNOG00000012430	1.46956513510918	5.61e-02	Cxcr5	8q22	protein_coding	3.1048379021627	3.13273825481645	3.15437749416035	3.11550227210233	3.12176891900627	3.12598621379231	3.18785716008977	3.22078686029329	3.16206832282843	3.18342656824015	3.29161200874854	3.18412765855475
Up	ENSRNOG00000012482	1.46950320135595	4.81e-02	Ndrg4	19p13	protein_coding	9.33805099641657	9.24589634067573	7.77688133705222	7.84187915490197	7.59293706782131	7.861623217607	7.19538657557452	7.43709311083123	9.9193806799692	9.90653874779562	9.59935297573241	9.50926744899286
Up	ENSRNOG00000059460	1.46830050178332	1.82e-03	Ttc30b	3q23	protein_coding	5.69102863272011	5.8375818314971	5.54448144157578	5.46686460636117	5.7737438667615	5.77170659007792	5.67457999313925	5.60690538234179	6.21436136999746	6.01559422722883	5.94173633526306	5.95198758327406
Up	ENSRNOG00000067120	1.46703533690482	9.36e-10	NA	NANA	NA	9.53129759339476	9.40151435776383	9.1820649541463	9.07986381981341	9.08119672903067	9.05052641693114	9.07967357082041	8.99979627396903	9.97824045916854	9.98876474321016	10.3940052223719	10.4619796103989
Up	ENSRNOG00000012278	1.46640489021815	1.99e-10	Fgf10	2q15	protein_coding	10.1571911796366	10.2031836786008	10.5645345322721	10.414532265902	10.339432186993	10.2839780847083	10.7021406309918	10.7239107416059	11.2615642220001	11.1583593042842	11.3267194490535	11.3861161779067
Up	ENSRNOG00000003105	1.46492582691886	1.93e-02	Kif19	10q32.1	protein_coding	5.05162571203778	4.94200719257843	4.70519406826547	4.77991303599453	4.7255219681561	4.74858716601458	4.66097418569482	4.73773480459704	5.25040852539029	5.18230434426035	5.16008098404207	5.18567537988702
Up	ENSRNOG00000028404	1.46473820286678	2.91e-02	Ppp1r1b	10q31	protein_coding	5.22359207115412	5.15472304760138	4.82405184980139	4.84401866627997	4.75413394740893	4.76028562128829	4.72357587904705	4.75458266224002	5.38781059117011	5.37823642312048	5.46138104566426	5.37279618044753
Up	ENSRNOG00000023951	1.46214677345674	6.06e-02	Tbc1d30	7q22	protein_coding	2.8721293433228	2.94147570742367	2.85330539718842	2.84699973956088	2.81828242012988	2.83145904064099	2.81854742224992	2.81903591050559	3.00740077931801	2.97187348723617	2.99394766969833	2.92458190285068
Up	ENSRNOG00000007679	1.46124078901361	8.82e-04	Cyth4	7q34	protein_coding	5.05539021306646	5.07645090477122	5.18360778622463	5.27505163123847	5.1652703733924	5.2730199075749	5.19814579661274	5.34130960509303	5.4733479433731	5.50885993591706	5.3143313842761	5.46528382980441
Up	ENSRNOG00000027030	1.45551744964069	1.01e-04	Adm	1q33	protein_coding	10.562951955103	10.7517832209791	10.0678770706859	10.0362164937971	9.96980893184009	10.2226102405757	9.92475091926598	9.96386594929597	11.6989537765773	11.6025290011545	10.9615047210319	10.9621193219448
Up	ENSRNOG00000021726	1.45321229849844	6.52e-10	Tlr3	16q11	protein_coding	9.18178482718235	9.07230995698707	8.76784898601475	8.64215092414371	8.91579339802284	9.00363049329596	8.71219499230002	8.86199524354982	9.88808533767007	9.8087875162564	9.72334261330426	9.81827394874378
Up	ENSRNOG00000003135	1.45110204146354	1.84e-03	Fcrlb	13q24	protein_coding	5.80621002787309	5.83323393444797	5.73857111443526	5.60403188771256	6.0178061755293	6.1250580489501	5.87610843472618	5.77765246538372	6.2908912821849	6.15601311419963	5.96039542014514	5.98415203039664
Up	ENSRNOG00000029079	1.44840867060444	1.93e-04	Hspb7	5q36	protein_coding	5.56441113372877	5.46749146548548	5.50478897297562	5.64030163766187	5.47214429823063	5.45780491617889	5.4254861682435	5.47415235141839	6.14718760219679	6.08285627323206	5.71675346064064	5.74874143329684
Up	ENSRNOG00000027456	1.44517832569597	3.83e-07	Cdc42bpg	1q43	protein_coding	4.91616061699838	4.93710779467881	4.85534658658409	4.84452881503534	4.76572480054561	4.80215839500295	4.86427800683003	4.81086786286569	5.16095417557775	5.1565609255285	5.16768770840804	5.21174005556557
Up	ENSRNOG00000012920	1.44060065471386	6.06e-02	Col9a1	9q21	protein_coding	2.90270408017894	2.89632031571838	2.84127532872253	2.82470272045138	2.83288764515329	2.86318810241781	2.84405835743224	2.858914199542	2.92139989532398	2.93697281536812	2.95045104073983	2.98392517613024
Up	ENSRNOG00000062647	1.43791857181925	2.19e-03	NA	NANA	NA	4.48322157942693	4.43423119321343	4.57715192532452	4.45429519035469	4.58783476145043	4.52648188769388	4.48285365404724	4.46159981218864	4.75252720887872	4.73011877618745	4.58239812077029	4.71044602201926
Up	ENSRNOG00000026573	1.4378018164506	7.80e-03	Ophn1	Xq22	protein_coding	6.67615350381316	6.62158524329608	6.36329244606072	6.30875096531569	7.41701389241567	7.26151470639644	6.98115556736894	7.06114694210144	7.16542436491087	7.31989403694146	6.72237585492342	6.61038263223555
Up	ENSRNOG00000000782	1.43769763156908	1.53e-02	Trim10	20p12	protein_coding	3.57721493983429	3.56354089222818	3.51664945972135	3.51265674539137	3.482971627365	3.55003516554026	3.49489833596446	3.47917681845593	3.67666475144682	3.69208839175774	3.72238071961873	3.58539415135647
Up	ENSRNOG00000008678	1.43561479976114	2.91e-07	Antxr1	4q34	protein_coding	12.1946010185345	12.0633209487499	11.6466327271822	11.6246416815297	12.9006627715475	12.8348583393063	12.5939711571333	12.6358520149283	13.1120148803725	12.9043790098221	12.6162118838073	12.6428512185389
Up	ENSRNOG00000019388	1.43455711024809	4.11e-06	Egfl7	3p13	protein_coding	8.23009319282037	8.27400265529625	8.76648898199793	8.79329027326122	8.61640221302935	8.75430154236588	9.0096555085268	8.99676240462893	9.28015245124154	9.37717300210107	9.42999199618462	9.36024993907615
Up	ENSRNOG00000010515	1.43448957956316	2.42e-03	Trim59	2q32	protein_coding	9.12526905800896	9.13407947967667	8.42696608268981	8.42362298208552	9.5484292899669	9.49908316965046	8.92604822263372	8.83246203231398	9.74234077512507	9.94544055099578	9.42745866546742	9.51454461022395
Up	ENSRNOG00000039530	1.43248000649734	7.69e-02	Ccl27	5q22	protein_coding	5.84048533874829	5.7604629133457	5.52754339361442	5.59668363688883	5.2793479336826	5.29939291760848	5.49940059752924	5.66658625803674	6.12961795357001	6.19442354086011	6.08452658737774	6.13397924161985
Up	ENSRNOG00000022957	1.43158942655551	4.50e-06	Ctxn3	18q12.1	protein_coding	12.5525006394197	12.4903614154735	12.3956619369793	12.3965956470682	13.658606504172	13.8428886912843	12.9523997595116	12.9678800613286	13.4924399534777	13.478669889093	13.2799930265731	13.2654589749746
Up	ENSRNOG00000008245	1.43142080136317	3.54e-02	AABR07054614.1	3q42	protein_coding	5.03464409756968	5.1661445729354	4.82233447316836	4.87762153065129	5.05178731132151	4.97679855965663	4.90749934982136	4.86567971818472	5.26062264902381	5.11674122325455	5.28906542767208	5.42611774174832
Up	ENSRNOG00000012141	1.43099896816333	3.75e-03	Xrcc3	6q32	protein_coding	6.62261426986711	6.60470575843939	6.39526044599181	6.48389299927962	6.43886671186899	6.57317602886338	6.65797179643628	6.6306424122533	6.62870825405048	6.66509788316123	7.43890674508802	7.32853404514097
Up	ENSRNOG00000000561	1.43094185720047	2.85e-06	Pald1	20q11	protein_coding	6.31588476930808	6.15170237839228	6.1629188550361	6.13778058440892	6.3080935170608	6.15778717757416	6.50911455576575	6.34059529835968	6.52734829040545	6.59731333071907	6.7516160481169	6.74186662900123
Up	ENSRNOG00000020701	1.42904826205667	3.09e-03	Brca1	10q31	protein_coding	9.35526649392686	9.38199862148559	8.67664449106785	8.73125874883105	9.47181256765016	9.05843344711039	9.43141265383608	9.2630869032673	9.36702159054324	9.49837659052211	10.3061118482111	10.2923732421996
Up	ENSRNOG00000068149	1.42682141702427	3.14e-04	NA	NANA	NA	6.4629097849304	6.55481641498974	6.30568019653985	6.36789130644826	6.59702531082161	6.70850461489863	6.41203686198928	6.42704789584615	7.14831298715557	7.13707268827411	6.6375025983665	6.74572290023913
Up	ENSRNOG00000016437	1.42615287958147	2.64e-02	Tm4sf4	2q26	protein_coding	3.73660609209985	3.72882927117874	3.76884795255984	3.7669431072709	3.76175932497335	3.98477431231693	3.84676547720488	3.82963983912028	3.8255754548699	3.92403812544622	3.83019546184416	3.83607472216219
Up	ENSRNOG00000023824	1.42504488458605	4.42e-02	RGD1561648	7q22	protein_coding	4.28194226350361	4.35400372400046	4.26122218299589	4.2483906858574	4.53982997489023	4.63304684365046	4.35927102935515	4.33203260960154	4.5001004221439	4.5028615014472	4.31551644990949	4.39193757441899
Up	ENSRNOG00000012447	1.42400385854627	1.80e-08	Setd6	19p13	protein_coding	8.55152689833156	8.74125377691104	8.77813284414421	8.91114106075236	8.51339159234018	8.43627843407307	8.91829853066895	8.90817066919435	9.50065429323016	9.58606593655114	9.60251977027816	9.66493347934316
Up	ENSRNOG00000006827	1.42380702285281	7.24e-06	Tmem198b	7q11	protein_coding	7.27750845871399	7.23049656695542	6.91038614357807	6.84886485669779	7.12517803256565	7.14215758163669	6.97278094501709	6.84455506203824	7.77625454032306	7.75100708580188	7.6522260154276	7.72748216232338
Up	ENSRNOG00000025371	1.42050710416124	3.03e-08	Spry1	2q25	protein_coding	7.50160765885064	7.36229478289664	7.51666564272634	7.56617615696657	7.49800093517062	7.51788596282231	7.720970252123	7.85842534460477	8.06473450374106	7.94815175287884	8.32400775823881	8.30612734090325
Up	ENSRNOG00000029260	1.41200465471916	1.99e-06	Pitpnm2	12q15	protein_coding	10.5182998953164	10.5108496025587	10.9421224921989	10.9453024088519	10.4124095726073	10.392748356353	10.9030083317743	10.8976126240043	11.664336213883	11.4178058440939	11.7726307939983	11.8029368241473
Up	ENSRNOG00000020700	1.40971712481095	1.20e-05	Rnaseh2c	1q43	protein_coding	6.88673250562547	6.92816724744041	6.78614644982669	6.6617239051901	7.13039057242858	7.26429511895055	6.93201435070806	6.81955768797422	7.31646215534888	7.54555174690488	7.43395999862329	7.21224035552499
Up	ENSRNOG00000012874	1.40960113602348	1.87e-29	Rgma	1q31	protein_coding	10.4751347122568	10.4437489449001	10.2874817278565	10.2698025743896	11.1182893710478	11.0631989853084	10.9265426638284	10.9389168217289	11.263278139546	11.1372329207995	11.2952343265248	11.3237094086648
Up	ENSRNOG00000005133	1.40498957054603	5.76e-13	Mapt	10q32.1	protein_coding	9.58646595564849	9.49943327625644	9.19807068978293	9.31810316383469	9.81406660633943	9.90080497355949	9.62398518927014	9.65136670715212	10.4283308767825	10.2575435396533	10.1851150568446	10.1621592450217
Up	ENSRNOG00000018874	1.40404594366964	2.43e-05	Phf19	3p11	protein_coding	9.1384552591576	9.02796068215767	8.55371584307437	8.65727793029025	9.49562292400176	9.22329296962785	8.95810301164054	8.8496046978698	9.59396985488152	9.66529479983787	9.78813668017798	9.7276151096399
Up	ENSRNOG00000015538	1.40399344699664	1.01e-08	Abcd2	7q35	protein_coding	6.13660172431987	6.07172780866148	5.99257023019041	5.93549629781149	6.23911531544779	6.28638266753494	6.32036200232902	6.27564567011744	6.55269722231427	6.42885233083183	6.47001494571775	6.3185637884415
Up	ENSRNOG00000000560	1.40297340599991	8.40e-17	Lrrc20	20q11	protein_coding	9.47725491981517	9.35647734463184	9.36410750702394	9.41224640999163	9.57454054756965	9.43123834826907	9.66024053926991	9.61252064741171	10.0812479050261	10.0751777670875	10.4461909191852	10.3876204868757
Up	ENSRNOG00000030416	1.40197545787747	2.41e-04	Zfp870	7q11	protein_coding	5.35682923285269	5.17196321959217	5.23802869506543	5.32436231175053	5.40570050929259	5.50277497997106	5.41546832510145	5.56162172262144	5.48920038148001	5.54461070170259	5.48251783218031	5.68330918054293
Up	ENSRNOG00000009897	1.39877472972799	3.17e-03	Clcnkb	5q36	protein_coding	4.63892161556443	4.56212285950871	4.61726528418279	4.52893806682682	4.62024079832888	4.68990334502871	4.57556464086503	4.54547966222915	4.77027380028596	4.88698048170032	4.87934806461115	4.64667998375463
Up	ENSRNOG00000067286	1.39621598433495	3.27e-04	NA	NANA	NA	9.62836334580817	9.59058999957103	9.05359185980416	8.92496254297924	9.5819394917393	9.52738290424951	9.00519995607709	9.04285555798801	10.3626056975281	10.3372338802756	10.076056562375	10.0183730428468
Up	ENSRNOG00000024506	1.39602052545219	3.66e-03	LOC500475	5q24	protein_coding	5.63447099967654	5.64383874723089	5.39208310046559	5.40932750517308	5.47311715967163	5.51511734045609	5.35948085136932	5.34369085916987	5.97658073536013	6.09813125960329	5.79894621921601	5.71140041102291
Up	ENSRNOG00000047799	1.39576490869493	4.07e-11	Gnb5	8q24	protein_coding	6.37539106679359	6.26353984513124	6.34422719721108	6.42883508922218	6.53821146580775	6.65093747529612	6.735587107686	6.60345884366288	6.76519160122467	6.79030416792886	6.9251446050669	6.77428382544563
Up	ENSRNOG00000001031	1.39504608063562	4.50e-05	Ocm2	12p11	protein_coding	12.4647334692343	12.5760343573385	12.0342545613251	12.0787281661902	12.6417221308228	12.8046237323213	12.2406093502234	12.3100385715342	13.4465582493064	13.5447994045079	12.9295808179039	12.8892410069727
Up	ENSRNOG00000024602	1.39234721925139	8.26e-02	Plekha7	1q35	protein_coding	6.96312509955478	6.91752385946042	6.34098453626258	6.32059985362455	7.51900241326832	7.41178338561018	6.65822850349333	6.56268316845328	7.29988203611957	7.42215943471493	7.14066179344509	7.01460743642767
Up	ENSRNOG00000011140	1.39089238448917	1.01e-02	Prxl2a	16p14	protein_coding	7.16272552187289	6.95834666460613	6.68411815277286	6.71923818148499	7.00840960224237	7.24340373802474	6.68816179401721	6.73963242672983	7.77913415089139	7.73141685729889	7.07140073655085	7.24332133417896
Up	ENSRNOG00000039582	1.38567342748806	1.46e-17	RGD1561161	2q14	protein_coding	6.98546469515958	6.98457114555757	6.94903529861498	6.97498641047453	7.15228885016397	7.00600047595802	7.19816466265802	7.17383789690482	7.66640396568512	7.58722623641281	7.44618883067492	7.51104270868171
Up	ENSRNOG00000007441	1.38473198783595	1.14e-06	Klhl32	5q21	protein_coding	8.4829325895568	8.42130361421674	8.07216184625742	8.05709331139325	8.17684305481182	8.18959155731484	8.18339727322549	8.15085700742896	9.29679352249237	9.22055612937398	8.79914450906846	8.7984031154698
Up	ENSRNOG00000021800	1.38451051870325	1.79e-02	Zfp541	1q21	protein_coding	4.71943609680065	4.62311869470669	4.5644465369168	4.5642399266109	4.59174526404004	4.62538144645544	4.77014899702508	4.72287798073976	5.00252825014879	4.85169948245017	4.71831718800941	4.71274966602934
Up	ENSRNOG00000004094	1.3837070516232	8.25e-02	Ptger1	19q11	protein_coding	6.65224533590043	6.73675453147216	6.34083974623669	6.25959185258826	6.92753331274737	7.00809144474481	6.25647485461009	6.23740310162969	7.45145960779931	7.21626918980636	6.64897627043203	6.65602991811512
Up	ENSRNOG00000022101	1.38329506901877	4.15e-03	Crabp2	2q34	protein_coding	6.41222552695814	6.37367816009936	6.03451220696069	5.8925845505866	5.83147650441493	5.84998675736593	5.75380777846599	5.7814758808653	6.49588499541976	7.04552720370867	6.65653431710035	6.68556616283269
Up	ENSRNOG00000002385	1.37694277985526	1.05e-05	Prg4	13q21	protein_coding	6.30787236889157	6.41056799458427	6.08160348664439	6.23024154672586	6.28333561278749	6.3424709397803	6.14045698962801	6.21657796177987	6.64350381020314	6.6303427021373	6.82914328471155	6.85278903992636
Up	ENSRNOG00000047314	1.3692297219559	2.76e-11	Tk1	10q32.2	protein_coding	11.6923046170922	11.6689820340521	11.253712261371	11.3241345361546	11.706889533189	11.448603494193	11.5608336649207	11.4797510870381	12.3796983166953	12.5946939628308	12.3410106531138	12.2880975541778
Up	ENSRNOG00000008526	1.3686594885069	3.35e-02	Pdzd3	8q22	protein_coding	3.5594923088278	3.52024455184751	3.47342254033337	3.46722915175954	3.58087594560226	3.5538739478499	3.54933395130757	3.51412411898057	3.6775269786888	3.56129631735097	3.59970165623808	3.5676491355868
Up	ENSRNOG00000015658	1.36422537471682	3.64e-03	Sorbs1	1q54	protein_coding	7.95280932111938	8.0127405808131	8.76124478086134	8.79368890544842	8.44428509838528	8.65958218520787	8.71526729367848	8.65059174893105	9.11225548806537	8.82789272744037	9.47214161575357	9.3962026674944
Up	ENSRNOG00000003973	1.3619787584457	9.60e-20	Cyb5r1	13q13	protein_coding	8.69392498751638	8.81652054374017	8.81812695450581	8.97631419039522	8.953666560781	9.1523461098058	9.14432294268912	9.19589921109201	9.58432136037281	9.52346041322901	9.66440012871615	9.69753485413096
Up	ENSRNOG00000019271	1.35757458174488	2.41e-04	Ulk4	8q32	protein_coding	6.83211491305532	6.69116004365735	6.67252052631486	6.59896691125704	6.54214595510644	6.54996528401073	6.78480893711012	6.84431406829614	6.91276856004027	7.10497807383771	7.40357286324299	7.47705700354143
Up	ENSRNOG00000033579	1.357549587126	2.60e-03	Glt8d2	7q13	protein_coding	3.63783960811193	3.66551626852685	3.63514102230859	3.62360411797305	3.61955440937971	3.6629691327578	3.66035000764965	3.65405966068782	3.75975935634233	3.71304462975062	3.75135150532504	3.79739881365542
Up	ENSRNOG00000028622	1.35324753550547	2.59e-04	Pnpla1	20p12	protein_coding	4.10975955235585	4.11312319198787	4.08966495450501	4.1239014652729	4.0076875995449	4.06692338745573	4.01099092737231	4.00637823752176	4.31099366102347	4.32762954473791	4.24871935576568	4.24166596619301
Up	ENSRNOG00000002504	1.35245282798708	5.86e-02	Spata17	13q26	protein_coding	2.55939081863196	2.52458855264048	2.55759572578482	2.55274340891107	2.54990656226752	2.51867953259538	2.53478708716313	2.53892052190164	2.56670675383402	2.61916920264547	2.64056395945913	2.61134034993166
Up	ENSRNOG00000038091	1.34789049282087	2.15e-33	Sohlh2	2q26	protein_coding	10.7924499905972	10.7617458877335	10.7334498850556	10.7383836102725	10.5874826289739	10.5749520348811	10.7335823258455	10.6985398703184	11.4974675612158	11.5515067382085	11.7516059460576	11.7277623983651
Up	ENSRNOG00000005158	1.34788660028764	4.39e-03	Slc24a5	3q36	protein_coding	6.19846387794026	6.28583955522919	6.68887365479523	6.67394373743585	6.02372638195451	6.08069139319344	6.2420124228198	6.33828502083712	6.96166105339355	6.94952427752218	7.08571416255716	7.13328654345263
Up	ENSRNOG00000046333	1.34754599415299	1.90e-02	AABR07007032.1	1q55	protein_coding	7.41432262477918	7.36750872157885	7.39281573308115	7.38728451052735	7.76617718781896	7.67723596349663	7.17691779812629	7.22100788294063	8.47184656915623	8.34557383127115	7.38101255116503	7.52570451248645
Up	ENSRNOG00000046086	1.34467644199809	5.12e-02	Tmc8	10q32.2	protein_coding	4.18678471912146	4.29516939076637	4.10210236607178	4.08074532031782	4.14468782710405	4.13912325057386	4.090822632227	4.06757982127873	4.41247611838122	4.306715128396	4.32425664655621	4.3299986301598
Up	ENSRNOG00000047503	1.34408353801674	3.48e-02	Apoc3	8q22	protein_coding	3.51053753875235	3.53933761537533	3.52433722469195	3.49616307358241	3.43645170329518	3.46933033923319	3.44851094156026	3.43029316885448	3.70652067393446	3.75517165106573	3.59530755673857	3.51904539674909
Up	ENSRNOG00000011631	1.3436258276765	2.76e-03	Fst	2q14	protein_coding	7.14307527678965	7.20204726001459	7.6067386492866	7.76090790901014	7.0478480982075	7.23528584965697	7.55149462353071	7.64925868290273	8.12085659349508	8.07606078923353	8.17960244121595	8.12416388338262
Up	ENSRNOG00000016640	1.34023562657071	9.50e-02	Dner	9q35	protein_coding	3.91681754103584	3.96982530512497	3.87084869680619	3.85809657181852	3.97867525952623	3.95229158427874	3.81953096562768	3.89937072869003	4.11369296098626	4.12133468376471	3.91493297720611	4.00853390012813
Up	ENSRNOG00000048699	1.33716661500843	2.80e-02	Vps37d	12q12	protein_coding	5.85557764800166	5.98265391514756	5.68242818958061	5.57980195694506	5.76504189236393	5.8714171856846	5.57372374466726	5.78970276017842	6.272331517069	6.48696745486167	5.88538561024956	5.98176134317214
Up	ENSRNOG00000001066	1.33668132409553	5.06e-02	Itih2	17q12.3	protein_coding	4.07663645157146	4.04630822677815	4.13271335523219	4.07385368570116	3.95593578780371	3.96144588852066	4.07566336909619	3.99196260778763	4.1603320239141	4.25927437377007	4.27736448332177	4.30890580464734
Up	ENSRNOG00000018598	1.33622455331496	2.64e-05	Ankrd1	1q53	protein_coding	7.93733663540647	8.02645318519919	7.59677293989704	7.67054403937719	9.18277217920378	9.08634570471186	9.46975748761342	9.55146045742245	8.65491796508065	8.580184943782	8.37996797508612	8.21831224378844
Up	ENSRNOG00000001607	1.32986921445995	2.91e-03	Adamts1	11q11	protein_coding	10.8738137388973	10.9110302110665	10.8075283229173	10.8214808098102	12.3627232493907	12.4224931811754	11.4480482128395	11.4855374956038	11.8993721385074	12.0696339873135	11.2801145191467	11.245096200712
Up	ENSRNOG00000019243	1.32913852297	3.15e-24	Glb1l	9q33	protein_coding	8.76552720467935	8.71693507601443	8.59010127594239	8.49822529138475	8.50336738139966	8.49968798840508	8.44145187089075	8.36255269561614	9.45902792112175	9.35877315128679	9.45830809389254	9.41928771118899
Up	ENSRNOG00000024577	1.32486469231864	1.24e-04	Gamt	7q11	protein_coding	5.76939505766688	5.79098802375503	5.61863626512531	5.57700357119447	5.61569968516273	5.78531981002485	5.6665425098362	5.68132285635512	6.15347415923035	6.1259600011147	6.0360542247396	5.8878603704072
Up	ENSRNOG00000005854	1.32360144130169	4.05e-04	Angpt1	7q31	protein_coding	10.2609884911723	10.1666376947842	9.83015555265013	9.68012796694049	10.911636617604	10.9163148750367	10.4001023860598	10.5040131467058	11.1080530607061	11.094862274824	10.4819406552765	10.4576465687958
Up	ENSRNOG00000017808	1.31987935221103	7.43e-02	Klf15	4q34	protein_coding	6.99332746258481	7.1141747322855	6.70139626107725	6.64988043685219	7.95292384270862	8.10001971610453	6.89232732135332	6.92887009201098	7.70537408013806	7.50553052812539	7.24421161544699	7.13927706391356
Up	ENSRNOG00000017382	1.31626363014881	1.60e-07	Snx33	8q24	protein_coding	9.44204205859538	9.32244192554118	9.00412529197404	8.98944030967569	9.57768316947065	9.41010965073717	9.14787630594434	9.19413616747071	10.1237400768379	9.99417914287531	9.93440414149343	9.9427093390036
Up	ENSRNOG00000001427	1.31267620418406	2.55e-16	Orai2	12q12	protein_coding	8.54757234978487	8.53127430704722	8.26766930292785	8.30881864684732	7.99404327816607	7.99439282709329	8.11624870264906	8.12019647016022	9.28199233400971	9.15695520223789	9.15334766986514	9.11566675903067
Up	ENSRNOG00000019211	1.31099210054487	5.69e-10	Olfml3	2q34	protein_coding	12.2070871076776	12.2181924525922	12.6009551928954	12.5667455489026	12.5556078427494	12.5317706322315	12.8737181982715	12.8905979455347	13.2041897200076	13.2322625699149	13.3419197018653	13.3344421467779
Up	ENSRNOG00000009636	1.30952306032121	2.43e-06	Scrn1	4q24	protein_coding	10.8254431552375	10.7299013712379	11.2584912970626	11.2703074850749	11.0929544050639	11.2172826258124	11.53954561499	11.6232995598712	11.8651077705873	11.7951462857548	11.9456039595704	11.9740386233179
Up	ENSRNOG00000025994	1.30891729996395	1.58e-10	Krt80	7q36	protein_coding	9.41039518276212	9.4651990551197	9.78248673294351	9.75153852785338	9.64183367909529	9.53873948129401	9.76145751374671	9.72861345964401	10.4917773782184	10.6140089618149	10.2923932721967	10.2775786747681
Up	ENSRNOG00000000428	1.30626040743827	8.97e-02	Cyp21a1	20p12	protein_coding	3.81673986578703	3.84636852426462	3.9250216548214	3.96967912066972	3.79712080379081	3.82126922048993	3.82976358183931	3.90159249934378	3.97130779132484	4.20769851937685	3.96441910426546	4.00153585615534
Up	ENSRNOG00000006930	1.30459220298707	1.97e-06	Casq1	13q24	protein_coding	8.29420114580697	8.39290191355789	8.38919272438513	8.37713552357018	8.79904305785079	8.90669668567751	8.69668800752641	8.79207076446788	9.35330174488241	9.29393033590803	8.81290556428968	8.67882538935366
Up	ENSRNOG00000023016	1.30360642501235	2.18e-11	Magea9	Xq36	protein_coding	11.3452054975548	11.34080378767	11.5745632887039	11.5717799705874	11.8497109330496	11.9603442912096	12.1913374156281	12.30530378475	12.1432438712213	12.2433714249132	12.4110506149139	12.3953436293549
Up	ENSRNOG00000011076	1.30346598627512	8.21e-05	Ank2	2q42	protein_coding	10.0807943301563	9.88553782901291	10.2489904437858	10.2655093276396	10.7627946192089	10.5622194409905	10.4752977377068	10.4601553292887	11.3338546006173	11.1674822397581	10.4992612360143	10.5505352583106
Up	ENSRNOG00000001792	1.30331838490927	6.70e-02	Slc12a8	11q22	protein_coding	3.55381990329826	3.597551919509	3.50082753032421	3.50462339976119	3.55215478688118	3.59375615132624	3.48653357004282	3.49106561975021	3.62866092996079	3.67204145258287	3.61044341716728	3.67739088477433
Up	ENSRNOG00000021916	1.29895296776723	6.05e-02	Slc16a12	1q53	protein_coding	4.22559930814763	4.27958626428901	4.29294147664991	4.16650936577178	4.15280509719254	4.25383317190091	4.25091291343528	4.23069030963992	4.59915406193222	4.47246743801219	4.2423014880308	4.3114123283141
Up	ENSRNOG00000059997	1.29855510800914	6.79e-04	Brip1	10q26	protein_coding	8.99111086197603	8.88323068711636	8.44135446493784	8.46399744370261	9.0221095998901	8.82144116651792	9.04794176306918	9.04960246269308	9.04639188646931	9.12504967656562	9.74076528783164	9.77128840458025
Up	ENSRNOG00000001414	1.29724347286859	4.92e-02	Serpine1	12q12	protein_coding	13.9188336267931	13.9081055823307	14.7562271886694	14.7618900679148	14.257223060981	14.0847899121255	15.1737721516013	15.3147135634018	14.6395022407833	14.6908017329169	15.689385061431	15.6821419457037
Up	ENSRNOG00000008757	1.29632654178603	3.65e-03	Tmem218	8q21	protein_coding	7.00069165679987	6.95050829181998	6.71780560261133	6.73701925811511	7.09513584043065	7.14632072539925	6.68363934987289	6.75485516804698	7.59773096272464	7.6169416015564	7.07720792108167	7.18652659974442
Up	ENSRNOG00000058291	1.29003754993038	7.51e-02	AC126581.1	1q43	protein_coding	4.07680616327719	4.14572566529185	4.03075542987914	4.00932711339655	4.08287942458319	4.21369767254383	4.04808711139069	4.01906952394077	4.35970816113377	4.1897038540366	4.13563475102409	4.14015617477693
Up	ENSRNOG00000058891	1.2893464963769	6.54e-02	Cys1	6q16	protein_coding	6.54881192867216	6.41953669205115	6.28374739062528	6.12502678473741	6.65241097882216	6.72354884204992	6.08868378542275	6.02018122474628	7.04182261541987	6.82005953283963	6.75434294101629	6.62478139516089
Up	ENSRNOG00000010260	1.28920746607705	2.55e-09	Dixdc1	8q23	protein_coding	7.2610357604477	7.14367922474957	7.48232513925823	7.52504319395036	7.60556724886173	7.62237931340512	7.62235239795993	7.66553612618126	8.01255350439396	7.93345187944606	7.95612697891588	7.91762163172233
Up	ENSRNOG00000003650	1.28507106823721	1.43e-06	Nt5c	10q32.1	protein_coding	6.67977449876477	6.83609515972499	6.67424639441225	6.84162476565206	6.55287626484768	6.53843612944758	6.82102244913155	6.83865336942661	7.25889129367462	7.3207329732253	7.24222205750362	7.31374537638868
Up	ENSRNOG00000015134	1.28435833764141	5.40e-03	Map3k12	7q36	protein_coding	7.53070870180454	7.58601386592842	7.0743903671117	7.02988174033379	7.74547820601542	7.65669892347202	7.34261822081222	7.342724435558	8.17520388407082	8.05550183057127	7.63503419937941	7.77660860382596
Up	ENSRNOG00000002660	1.28111804182066	4.74e-05	Magee1	Xq22	protein_coding	6.52717276755697	6.64389528601767	6.47157105453356	6.42683210573559	6.73876128694522	6.9169351369122	6.60993877701805	6.58505181909418	7.05865976066445	7.06721117243031	6.92280637915593	6.75983434978397
Up	ENSRNOG00000046365	1.27904784504263	2.42e-02	Oit3	20q11	protein_coding	3.34800246125218	3.33177216215691	3.39459377028311	3.39458221617873	3.32099998356119	3.29890271028679	3.35183655093685	3.31905917218506	3.49564144208949	3.4320781781879	3.44635176104647	3.5140786292417
Up	ENSRNOG00000005772	1.27836230720544	2.35e-02	Hacd4	5q32	protein_coding	7.57023947811662	7.29141869773308	7.0240605121863	7.21687053947085	7.07653740352119	7.268259735398	6.85715360101124	6.76131271167448	8.22740410108132	8.29273169509663	7.43647305443722	7.40759280737381
Up	ENSRNOG00000003897	1.27742150818299	5.12e-03	Col1a1	10q26	protein_coding	14.982799936477	15.0142695784113	14.1032089743836	14.1321089154006	15.1234351761674	15.2007401841522	14.6326847574009	14.5747151808305	15.7324893017798	15.7157009041483	15.1924148569143	15.2644525559543
Up	ENSRNOG00000005115	1.27626059428924	8.99e-02	Asf1b	19q11	protein_coding	10.441263605846	10.4056806795307	9.01573032952852	8.9697028621059	10.7744356075877	10.5400077021087	9.82339188530136	9.85371374549978	10.7699686533231	11.0301548746117	10.613126002833	10.5096141997319
Up	ENSRNOG00000052219	1.27274872185073	3.93e-06	Gm2a	10q22	protein_coding	12.3549596957083	12.46377802381	12.0965029098803	12.0881510498904	12.7186208263605	12.8190207845928	12.2423309524161	12.2718496986941	13.2269373525369	13.284603341524	12.9273848834921	12.9242219094856
Up	ENSRNOG00000024457	1.27171165776821	1.01e-03	Pde11a	3q24	protein_coding	7.67037238593743	7.55578367623062	7.98620100518661	8.08380866760354	8.64628979700771	8.49893882488762	8.6776408315875	8.69608956152267	8.06718516008821	8.26331629640879	8.76887576951796	8.65481065238314
Up	ENSRNOG00000017291	1.26672979173107	1.21e-08	Sord	3q35	protein_coding	9.84530554186581	9.67508960304857	9.43064479571429	9.48120284126472	9.61693471728366	9.48777474743904	9.2863702802405	9.29350734807622	10.5182320790952	10.5492150896839	10.3247465320056	10.2415595500838
Up	ENSRNOG00000011351	1.26322612942143	1.37e-02	Mat1a	16p14	protein_coding	6.32257965033497	6.32866814505119	6.102954997144	5.9372777242361	6.38996014487315	6.19257729522483	6.48076122817043	6.41637200838825	6.77373338815908	6.77400598367997	6.37171357395463	6.35349953959549
Up	ENSRNOG00000037371	1.26200087295884	1.80e-12	Xaf1	10q24	protein_coding	6.65242439902624	6.57456215856682	6.63971168708575	6.4255064585225	6.44333898404985	6.46599707483484	6.46941243719749	6.51911959946444	7.09706998236562	7.06069654476293	7.08419292773839	7.02503877412073
Up	ENSRNOG00000002948	1.26194887568655	7.51e-08	Abcc3	10q26	protein_coding	7.32684168273053	7.34583980751597	7.22551473237032	7.31646679718356	7.5532677061499	7.50859255022342	7.45016080878557	7.3578938707981	8.04564391261058	8.04368384164739	7.72302912608334	7.63254936034706
Up	ENSRNOG00000024557	1.26105680203101	7.45e-07	Cep112	10q32.1	protein_coding	6.69512080333948	6.60874780186479	6.37649402249029	6.48713441209647	6.56251609904306	6.44610957782526	6.43858917974045	6.50023465147319	7.05956491887888	7.10752156075585	7.05188806479763	6.8879337809355
Up	ENSRNOG00000002097	1.25889373637268	3.85e-18	Rasl11b	14p11	protein_coding	8.15268016358477	8.09381823450437	7.99056235820433	7.97942622361893	8.19635290736943	8.44931397785578	8.29812099247891	8.28538288934413	8.70649014809938	8.71916958755305	8.79049942307911	8.63465822103463
Up	ENSRNOG00000017765	1.25852292945309	4.65e-03	Net1	17q12.2	protein_coding	8.64584264092106	8.56193184214635	8.05874471225669	8.14543351281712	8.96980716481092	8.88629322583134	8.30332549744362	8.30143226519763	9.34331786820788	9.19211617000511	8.89057397526904	8.81864633047677
Up	ENSRNOG00000012040	1.25683675082552	6.86e-07	Slc25a48	17p14	protein_coding	7.99826981069241	8.01715593601156	7.74825206375776	7.75973554123505	6.23809621741159	6.34133180260454	6.38166899944669	6.40020900210942	8.79825710926307	8.79542616492427	8.45612958227158	8.46628934083707
Up	ENSRNOG00000049334	1.25223057385143	2.13e-05	Atp2c2	19q12	protein_coding	7.85337968176755	7.93160063978302	7.71471383584486	7.73808440831407	7.70168964417665	7.54676348907206	8.04988329982157	8.10014135386032	8.52914154292649	8.54525386724294	8.39512510539463	8.32679023102335
Up	ENSRNOG00000068408	1.25046581770698	2.08e-02	NA	NANA	NA	4.36190182900941	4.38292317037166	4.37136527713876	4.29089066795345	4.20950351795065	4.21613427322699	4.19304789504612	4.23383807319852	4.40421304231235	4.42023239886501	4.60763019659543	4.75487100297236
Up	ENSRNOG00000049402	1.2499021891513	1.13e-06	Nbl1	5q36	protein_coding	12.7217620806794	12.7833110190025	12.5440310990342	12.4986864416495	12.943251781988	13.1654344348037	12.5298941444293	12.5485830133059	13.6215985646099	13.5610752386487	13.3457881015595	13.3364448008484
Up	ENSRNOG00000046727	1.24745324753835	4.71e-02	Abcc2	1q54	protein_coding	2.92632121100064	2.93683022828011	2.89888855978734	2.87559755545408	2.87374069307416	2.88365158966134	2.86653031692597	2.84765485666294	2.99590277972648	3.00042472408199	2.99062175125329	2.9640161747265
Up	ENSRNOG00000014786	1.24559955671736	2.62e-04	Ccne1	1q21	protein_coding	8.78611258180205	8.83757418431225	8.41089768321218	8.41460422316873	8.89656339589266	8.7177112669753	9.18410657863919	9.17061379884207	9.01150629964645	9.13891909955952	9.48876456224779	9.59171409740372
Up	ENSRNOG00000029022	1.24251455222105	1.68e-02	Zfp112	1q21	protein_coding	3.88885547352867	3.84137127678871	3.84478016010129	3.84294199994809	3.85445232643606	3.95686799391671	3.87928754753912	3.84564559652852	4.03673229311461	3.9967707747823	3.89650401493397	3.94168597243742
Up	ENSRNOG00000042915	1.24150428201623	3.55e-06	Mxra7	10q32.2	protein_coding	6.87530903193192	6.87239702490296	6.82849976715243	6.87114886781077	7.42449008239305	7.41950774436027	7.09890307681092	7.10735220473015	7.43579848393521	7.36416430790945	7.12046959926713	7.42677830331396
Up	ENSRNOG00000069835	1.24024563228371	4.14e-04	NA	NANA	NA	5.11060623465931	5.06664195984727	5.02340686400746	4.98311231406802	4.99613187313218	5.01864630347539	5.05928436771167	4.94134381561501	5.34832945637322	5.41191767135892	5.19629837903704	5.22605347040404
Up	ENSRNOG00000005390	1.23768798554421	2.60e-05	Nup210	4q34	protein_coding	8.8538799472111	8.85098148112888	9.09438950580316	9.09948325884805	9.02740920828785	8.88739873491757	9.3403430004345	9.39101963648852	9.43919759446824	9.48446907402532	9.89791200125458	9.92704994251777
Up	ENSRNOG00000059519	1.23392015387925	9.50e-02	Bbox1	3q34	protein_coding	3.4347535132251	3.36739654427806	3.4471157587306	3.40448604908779	3.39156310794475	3.4237289860554	3.36877219603619	3.33103434632045	3.56853632448618	3.52252760616178	3.51486561741832	3.44821085471549
Up	ENSRNOG00000007590	1.22986727601264	3.37e-30	Eya1	5q11	protein_coding	11.0664484330168	11.0665308723806	10.9657698253575	10.9299046481415	12.043238936785	12.0776400426819	11.8956574529282	11.8511194978494	11.842050181394	11.7557541500499	11.7123926898752	11.8100680667312
Up	ENSRNOG00000010350	1.22927767980565	1.03e-02	Rcan2	9q13	protein_coding	12.7213511365311	12.6860307590055	12.2501480729821	12.2330821923827	13.6998974673483	13.8266970789091	12.895824523099	12.9396220054884	13.6451133926939	13.5875515895535	12.8473213170813	12.8228723311276
Up	ENSRNOG00000029979	1.22581723364467	2.14e-02	RGD1563815	20p12	protein_coding	5.44122126102177	5.34253836487215	5.18534725321334	5.29187098037312	5.77422555164146	6.02711446232989	5.71162002751498	5.91563684155081	5.64457348860809	5.47528710634442	5.45805149506393	5.51466772668337
Up	ENSRNOG00000011070	1.22425269103538	5.84e-08	Gnb4	2q24	protein_coding	6.53170030410147	6.34847915084271	6.32676388890264	6.32241486337617	6.67176763603474	6.75238313975069	6.78078283572844	6.7798190080846	6.75260911582696	6.70668761700036	6.78169658524226	6.89161749717041
Up	ENSRNOG00000020587	1.22376732040261	2.60e-13	Efemp2	1q43	protein_coding	13.3689955524803	13.3784715265768	13.1085553047883	13.093072770463	13.7122923626639	13.8003700771221	13.4880827296665	13.5069996016936	14.1317336392576	14.0991716907042	14.0232706747867	13.9537104821529
Up	ENSRNOG00000036882	1.22319466717033	3.48e-02	Fbxo47	10q31	protein_coding	4.11839100262703	3.97779673473079	4.05116016761488	4.05070594498377	4.15967614332091	4.06603839789102	4.1436874223563	4.11362568074805	4.13281723298599	4.12856620842841	4.15954249306062	4.25383659523223
Up	ENSRNOG00000000917	1.22253702724093	2.54e-05	Nupr2	12q13	protein_coding	5.95441480414273	6.04700108994472	5.87296896779195	5.75540531043474	5.98398777027095	6.06174355164054	6.02536647846545	6.00393562701366	6.18347097649091	6.33389940194302	6.26691569544429	6.25057887202942
Up	ENSRNOG00000018631	1.21649741650963	1.82e-02	Enkur	17q12.3	protein_coding	3.80117214141742	3.75023917452405	3.83022642730857	3.87224742338689	3.77440919332681	3.79614028785751	3.83263814128825	3.82886177005234	3.91516513383743	3.94281994948987	3.95191579027523	3.91477567209245
Up	ENSRNOG00000058470	1.20951169404024	1.80e-15	Col12a1	8q31	protein_coding	11.7290826890833	11.6484128427089	11.8122697784688	11.7987877602816	12.6954516062714	12.5826656094142	12.3967579226936	12.4026806293556	12.4209382731963	12.3823305125991	12.5947824478918	12.6750871995399
Up	ENSRNOG00000021663	1.20729427436321	8.76e-05	Vxn	5q11	protein_coding	6.79304800692849	6.80502108740538	7.08116028601026	7.02197518656394	6.8557014665419	6.70073839631106	7.10951137857009	7.02445233721699	7.3643799899029	7.43919215953955	7.50034257952523	7.45943262326902
Up	ENSRNOG00000006663	1.20611348812579	1.48e-03	Usp2	8q22	protein_coding	9.18564700172689	9.04180406474738	8.61939513194641	8.74007887942204	9.42724282213655	9.27579478725123	8.72999475860135	8.7857974684453	9.8075157209048	9.73532100385091	9.43613127959985	9.49804215054797
Up	ENSRNOG00000018906	1.20611085902633	2.35e-05	Ghdc	10q31	protein_coding	7.93899953514353	8.05959364167185	7.77640658911969	7.84773173132526	8.06561258585793	8.09440769656373	7.82090842222132	7.77921103295698	8.7290872836809	8.72768354394703	8.25846862635931	8.34877113034713
Up	ENSRNOG00000045615	1.20515014593287	5.09e-03	LOC688286	10q32.2	protein_coding	4.01114437683866	4.1126254816522	4.03330741080493	4.09148823032742	4.02659649480929	4.04545200348923	4.04240792918736	4.06592499579399	4.18176895549612	4.14893487253696	4.22987467380416	4.23548173387057
Up	ENSRNOG00000001259	1.20501141200917	4.01e-04	Cux2	12q16	protein_coding	6.84574361114613	6.64598415408138	6.55756292683795	6.50691184697925	7.12760930036589	7.1605995915301	6.85049473316821	6.80243170767974	7.19199727844995	6.96588249023819	7.03864511131268	7.1399919295679
Up	ENSRNOG00000004195	1.20487815777436	8.30e-02	Dtl	13q27	protein_coding	9.48782888327778	9.53439345502837	9.67588865867733	9.66476786961606	9.57544241916493	9.13992095758657	10.1263371728156	10.1034880607128	9.29640566111789	9.44394185128041	10.8747784775509	10.8247665418626
Up	ENSRNOG00000002403	1.20356766620276	3.70e-02	Niban1	13q21	protein_coding	12.7804710560605	12.7002198137203	13.7115463389273	13.7145193276205	13.563541415276	13.404094503378	14.1867262527649	14.1795005599465	13.6842983354943	13.6269335708314	14.4463189611172	14.4832130993126
Up	ENSRNOG00000066478	1.20238570997677	9.60e-05	NA	NANA	NA	5.53751485530112	5.47964735823812	5.3674357130256	5.38285921817521	5.56231555436232	5.497141875929	5.46060537227911	5.59262510785545	5.65063592578355	5.76127468423898	5.67163353518537	5.75268638133624
Up	ENSRNOG00000063564	1.20167805530074	3.00e-06	NA	NANA	NA	5.49641574511841	5.45845394412469	5.57352171423342	5.57889875377724	5.51945158824704	5.57787727860358	5.4822021154655	5.46477626286362	5.74537423303267	5.81117563802434	5.82625299179674	5.92619621158283
Up	ENSRNOG00000009149	1.20106457519512	1.88e-06	Jam3	8q13	protein_coding	8.11512924601308	8.07059027413514	8.48071065749425	8.5511671059327	8.85243463601268	8.91552018477083	8.78989841658295	8.73609268034595	8.89525670589917	8.88921937912185	9.08786498341087	9.00434919147659
Up	ENSRNOG00000061359	1.19890347936875	3.84e-02	AABR07028009.1	17q12.1	protein_coding	3.30872948262871	3.34489118781092	3.34735296751536	3.274895957866	3.34086332479927	3.31755591111075	3.28481941929589	3.30095153933042	3.43668922107271	3.40821166132034	3.38235061048565	3.39593037584745
Up	ENSRNOG00000007104	1.19869362742828	8.17e-12	Itpr1	4q41	protein_coding	11.6297224111603	11.4861742547702	11.8924925993435	11.8956134327463	12.6667795296343	12.4767108317709	12.565253160552	12.5439719711358	12.6371241481839	12.4542335790569	12.433218204273	12.4949468615302
Up	ENSRNOG00000005437	1.19695953033502	2.50e-04	Rida	7q22	protein_coding	8.9970856643063	9.12330298656099	8.66445327122532	8.73728688104392	9.30926587179557	9.51761365291657	8.94582100516643	8.8812845658506	9.73797032694351	9.71809945520907	9.47398341494786	9.39997132471046
Up	ENSRNOG00000020355	1.19353321545165	6.89e-11	Twist2	9q36	protein_coding	8.00965851303181	7.97388336320682	8.23931870493906	8.22273035071938	7.93541687644759	8.01340997901877	8.02734910176615	8.01450944641462	8.63520085720382	8.64386853040397	8.85149298947361	8.90166888891126
Up	ENSRNOG00000008517	1.19126985981425	5.11e-18	Cdc42ep1	7q34	protein_coding	11.3542869079923	11.4151833820708	11.5558259831643	11.575260864832	11.5707494823223	11.582807792653	11.8010769979001	11.7628669726721	12.3107910921363	12.35924066485	12.1799714922596	12.1673893745259
Up	ENSRNOG00000005691	1.1906055566977	1.83e-03	Rnf32	4q11	protein_coding	5.93556751241999	5.96876383297989	5.67676007766589	5.77215907880882	5.95745366325846	6.04266909566442	5.79857601898744	5.86957245871933	6.13510260226433	6.26881394244867	6.12436930207621	6.17741562168564
Up	ENSRNOG00000067000	1.19036081286309	3.11e-02	NA	NANA	NA	4.16848263483395	4.18854558409029	4.15586133742	4.13978532089586	4.20555503553415	4.12436529904063	4.09508069793885	4.16672686220345	4.40193437472418	4.40043931623942	4.24305203437204	4.17237005399944
Up	ENSRNOG00000008086	1.18978574519784	9.92e-03	Dpf3	6q24	protein_coding	4.00615883393091	4.05052295123942	4.01129208171644	4.08563102712629	3.98781709157783	4.00140636354693	4.08792966575093	4.01427778824327	4.20509923855036	4.11944924949433	4.16523514099876	4.19574294416206
Up	ENSRNOG00000004532	1.18962084792134	1.87e-04	Dipk1b	3p13	protein_coding	7.82672623249361	7.83203725732668	8.13350750174736	8.19816870879338	8.07625233553176	8.21979114158812	8.56295314944438	8.51048276746118	8.46378383530159	8.45740175206582	8.79419300057767	8.74675944955736
Up	ENSRNOG00000002026	1.18874291474225	5.60e-03	Dnajc28	11q11	protein_coding	6.65807742552497	6.64351997305598	6.33496410104688	6.29575240868082	6.67968035881777	6.73850930070704	6.44588457690079	6.36931439226381	6.98368949570842	7.0564243335651	6.90762266206115	6.75346705021959
Up	ENSRNOG00000064708	1.18778811819159	1.50e-02	NA	NANA	NA	4.35906635898335	4.37933969714391	4.32992273110961	4.29857953532719	4.26547128725214	4.34060465749335	4.29132995370951	4.19873950863106	4.48441179367416	4.61359421557716	4.51306301260306	4.4368547631176
Up	ENSRNOG00000055769	1.1854344612049	2.97e-02	AABR07054286.1	3q41	protein_coding	3.43373763024501	3.43536986140527	3.43991823565948	3.47180364736904	3.4740531002457	3.4538485936092	3.45561163178737	3.46688143401373	3.57199633521262	3.45208143139201	3.55603476603209	3.54184808217197
Up	ENSRNOG00000004361	1.17778941606235	6.47e-04	Parp10	7q34	protein_coding	9.83246332291316	9.86805582794676	9.23674698014666	9.25373593289993	9.5805113006907	9.64657647927698	9.35762178403251	9.23970761741983	10.5633684781112	10.4132087550101	10.1119813131228	10.148716732778
Up	ENSRNOG00000051056	1.17696070830727	1.94e-11	AABR07063279.1	6q14	protein_coding	8.11172923761212	8.08970158153265	7.98691288414714	8.03478919968079	8.1762076342218	8.17713232089859	8.35860609760836	8.26495411005675	8.59079924969626	8.46947931702439	8.77192187941164	8.82155616288845
Up	ENSRNOG00000018997	1.174001983047	9.25e-02	Myh7b	3q42	protein_coding	6.82312566198099	6.71981104253037	6.25273873996714	6.33028288688539	6.68725328731689	6.85685166060387	6.29902356805322	6.2154928535301	7.32235110387247	7.07172589293202	6.82242624046292	6.76598370701516
Up	ENSRNOG00000002339	1.17257849714991	7.07e-05	Mark1	13q26	protein_coding	5.26805940981558	5.32353837001629	5.253490516024	5.19310497132419	5.36449883836528	5.35435737084857	5.39402678669914	5.44942598792674	5.40533188580407	5.57268751118212	5.4518411752292	5.51304522263991
Up	ENSRNOG00000046996	1.17247343512124	1.62e-09	Pea15	13q24	protein_coding	13.2347419992698	13.2399312480479	13.6503253006991	13.6878832795686	13.6757221802772	13.7166204594088	13.7944229921157	13.8852756256734	14.260275662402	14.3076655403241	14.2275553531533	14.2148219469488
Up	ENSRNOG00000026217	1.17195319883867	8.59e-05	Armc2	20q13	protein_coding	5.81547495327416	5.88704178645471	5.71773910711412	5.73167771117394	5.92322171389258	5.92194918839433	5.89953493632407	5.88737861186822	5.99233641809402	5.96437003830778	6.20594990633559	6.21671749851825
Up	ENSRNOG00000010940	1.17020972845613	1.27e-06	Acad11	8q32	protein_coding	8.64641384419721	8.58114604630457	8.40248761726786	8.36721086065776	9.09765048329768	9.16802060083854	8.72322414642898	8.84017640317518	9.31970075842461	9.19170005645021	9.08423181076497	8.97142754793388
Up	ENSRNOG00000005081	1.16822249356558	3.92e-04	Fbxl20	10q31	protein_coding	8.99547698665511	9.0681727529407	8.49075298220545	8.45738134047595	9.02620563958226	9.07336317624344	8.68889553678216	8.73790500874898	9.44635573729047	9.33366014855149	9.57953370068895	9.5034250993868
Up	ENSRNOG00000002418	1.16684798483447	9.01e-06	Tgfb2	13q26	protein_coding	8.08146666057853	8.14000125161972	8.02148192546508	7.9936996053829	8.46146949152411	8.47256361862914	8.38674983332971	8.41942453223482	8.84595646711938	8.93755240709135	8.36412353842499	8.38164475880242
Up	ENSRNOG00000012659	1.16653308303916	1.55e-04	Vamp5	4q31	protein_coding	4.82330679823379	4.82835043841346	4.80913739476348	4.82423237395395	4.7237790455636	4.79555237345723	4.84312051712964	4.81787292253459	5.09302990703704	5.01842857331505	4.96114242612989	5.03825104311292
Up	ENSRNOG00000022698	1.16198867524551	1.01e-48	Vsig10	12q16	protein_coding	9.57268546458358	9.52112716944217	9.53043792266275	9.60118196973322	9.81281117482855	9.73736207831296	9.6882072487792	9.71543430182455	10.2238736423149	10.2172856824489	10.3293229798829	10.2905903405471
Up	ENSRNOG00000016636	1.16016735674032	1.64e-02	Lpin3	3q42	protein_coding	8.85373670748148	8.88712513741058	8.11293535881206	8.15865028405396	8.30725593985432	8.36424635904437	8.01359655324035	8.01432341100605	9.61436571198243	9.3972269553216	8.87021165630603	8.9409153205926
Up	ENSRNOG00000020487	1.15678933586328	1.04e-05	Coa3	10q31	protein_coding	8.50790016792706	8.60136398756653	8.29136874841056	8.24514286122066	8.42384663476883	8.5735759485859	8.28006560504061	8.28761138181772	9.18502906701458	9.27844303891336	8.96090701168404	8.7837575160972
Up	ENSRNOG00000042814	1.15642458647891	1.53e-02	AABR07012856.1	2q41	protein_coding	3.91286878171398	3.872853639898	3.85168940985511	3.91781495072661	4.02328932596227	3.94727269748174	3.91950355721835	3.96329249371566	3.98230785639065	3.99341866340345	3.96160375166846	4.01168057671445
Up	ENSRNOG00000023162	1.1564078099486	7.83e-02	Ca14	2q34	protein_coding	3.83616801728049	3.85587575107132	3.79059357637862	3.8141988112615	3.85073596496146	3.96862305750826	3.8245811511901	3.82725153216672	3.91511580846668	4.04015383257776	3.91057504999232	3.82789055607902
Up	ENSRNOG00000045738	1.15521249584703	3.47e-03	Ak4	5q33	protein_coding	7.23343610821805	7.16691701591491	7.54997405396556	7.67882502692595	7.20566818595353	7.19566780469962	7.53279433583359	7.64376973671195	7.93128983180568	7.79438909816047	8.06242097810066	8.10948189257198
Up	ENSRNOG00000037124	1.15283460487648	1.50e-09	Fam227b	3q36	protein_coding	7.19349060753766	7.10385505255453	7.33228237198237	7.25993436710289	7.02916467680992	7.020597994351	7.18116188238277	7.1603865526298	7.87896144564395	7.78421075489512	7.69367363900801	7.64514349387783
Up	ENSRNOG00000058646	1.15238657362997	9.12e-04	Zfp36l1	6q24	protein_coding	12.5450945751666	12.5175197396337	12.3303931454621	12.367266943174	12.9871465064622	13.1052090472018	12.4067890886791	12.4272823753905	13.5196767125763	13.4001437802991	12.8746424739639	12.8634319201672
Up	ENSRNOG00000021480	1.1498021919144	1.21e-03	Rad9b	12q16	protein_coding	5.23610222145428	5.25630793834668	5.24240807148825	5.26082960696599	5.28039300867923	5.4419804729416	5.15529629541529	5.24741499077663	5.53688748508768	5.45665582015053	5.46732671961764	5.4808826616168
Up	ENSRNOG00000011800	1.14748089372405	3.05e-03	F3	2q41	protein_coding	10.7990269533201	10.7687267516257	11.0601677132865	10.976796723676	10.8913845893786	11.0110956253206	11.8632162302366	11.916391556835	11.6648332376125	11.6373592015692	11.6235237231783	11.6354165647875
Up	ENSRNOG00000018020	1.14464586409984	7.40e-06	Apbb1	1q32	protein_coding	9.45001098798942	9.49590629672805	9.20762602905303	9.15054726815868	9.64466569439141	9.83194266168523	9.44577793557358	9.4230826970149	10.2185563438894	10.159751376924	9.85612585895337	9.80130117891603
Up	ENSRNOG00000028774	1.14436805689194	2.57e-02	Vgll3	11p12	protein_coding	8.6153483513746	8.60432161310302	9.23790145088543	9.21900493642471	8.44226217223436	8.43680850941974	9.3041148280287	9.29063808316776	9.64257381441768	9.72283259787605	9.59877548768165	9.62581058890774
Up	ENSRNOG00000033192	1.14365117426197	1.77e-05	Osmr	2q16	protein_coding	9.44274402586833	9.32695231108476	9.79766921241216	9.76893296409401	9.48309762893818	9.4083485252508	9.83177994391994	9.81535661728644	10.2466150707829	10.1626321428541	10.3908678155559	10.4199377600834
Up	ENSRNOG00000014766	1.14279007400986	9.22e-03	Galt	5q22	protein_coding	8.89713898486063	9.09908767417881	8.36775871123055	8.40853952026125	9.16425800216618	9.27353810227277	8.78568401484805	8.80748505018817	9.67040544677134	9.55890129807128	9.23013417312588	9.00274944156923
Up	ENSRNOG00000022937	1.14154547350733	2.70e-02	Bpifc	7q13	protein_coding	4.07854465054917	4.0658073962998	4.00193215623919	4.03419503487855	4.07610864806568	4.13111248043483	4.09506244481591	4.00929431580156	4.21152254655382	4.21893693008614	4.12741457053254	4.08483436410523
Up	ENSRNOG00000025001	1.14098633877403	4.05e-11	Pcolce	12q12	protein_coding	14.2387578501905	14.2931899117645	14.1795559916811	14.2147954329019	14.5413872406809	14.6925661341193	14.3339582890921	14.3747787494128	15.1461229437002	15.1322123619657	14.8216462155605	14.8210395885759
Up	ENSRNOG00000063590	1.13952037754854	1.11e-03	NA	NANA	NA	6.66914839849338	6.61663208168523	6.66297999502946	6.808130971758	6.94632647559723	6.81632600887713	6.52322378838984	6.64944280201302	7.37433767001704	7.13117948012624	6.97389952280697	7.00063996832904
Up	ENSRNOG00000010708	1.13857794285552	8.62e-02	Gata4	15p12	protein_coding	3.63170902728802	3.65089624601749	3.68632242197617	3.7596187578751	3.57793296907084	3.57079800470826	3.60779047263094	3.63455111663336	3.81816983078017	3.7622894698299	3.84297232096451	3.78016876560541
Up	ENSRNOG00000043414	1.13735984049993	4.07e-03	Fcrl5	2q34	protein_coding	4.45629005934403	4.44592663323856	4.34286652263895	4.40138419063664	4.36884981324185	4.42875759165442	4.33435098157336	4.35628133811515	4.58248949567662	4.61347102076677	4.56205893074688	4.52959293036164
Up	ENSRNOG00000013920	1.13658573515851	1.18e-14	Arhgap26	18p11	protein_coding	7.46948495138338	7.32345734956721	7.37742609506894	7.38295197977646	7.43752267123717	7.42226518316458	7.45312148143682	7.39396784610533	7.98809662335514	8.01745603066086	7.85162606777326	7.79326375055797
Up	ENSRNOG00000017500	1.1359009735305	2.28e-03	Mtss2	19q12	protein_coding	11.0362216964285	10.9008219749482	10.8806151280358	10.8995618442211	12.355338111222	12.3218190105799	11.6494791665078	11.5976292128713	12.0024022927715	11.7876704622374	11.2890228067928	11.3031616776051
Up	ENSRNOG00000026691	1.13260530255602	8.30e-04	Coq4	3p12	protein_coding	5.10391932288133	5.01159762855017	5.18707253847814	5.12114880280514	5.16448535011345	5.22212893099192	5.16247861241688	5.18813694532135	5.41117997570686	5.36101803867231	5.27408607663639	5.23868579355288
Up	ENSRNOG00000008829	1.13162615944487	3.87e-36	Sorbs3	15p11	protein_coding	10.2644498308666	10.2887919014961	10.2686409674898	10.2422419618472	10.6022948555643	10.6182379721139	10.5970787406226	10.5648081986153	11.1342462714096	10.9131876666212	10.9352756054431	10.911592655444
Up	ENSRNOG00000011475	1.12776084296808	5.40e-02	Srcin1	10q31	protein_coding	3.78629379595974	3.81441216541777	3.73220520571678	3.77422802774057	3.76762301692523	3.73552274698694	3.70097471732094	3.70709211093683	3.97379995592151	3.95468323115106	3.84445932631832	3.79501042304025
Up	ENSRNOG00000032813	1.12651175850613	2.69e-02	Mdc1	20p12	protein_coding	10.2286444095683	10.0320473051089	10.5632622325266	10.5922924026974	10.4022927824757	10.0269684245057	10.9447981426415	10.9485575690558	10.566812501273	10.6189454899375	11.4302477677756	11.4567053723875
Up	ENSRNOG00000028274	1.12451308273573	2.64e-07	Myrf	1q43	protein_coding	10.3906569449628	10.40388466935	10.6385364948844	10.6899637248582	10.5655386525818	10.305837197988	10.7642496904412	10.7336422531037	11.4270828868621	11.3227602595184	11.1411134791551	11.1257248035017
Up	ENSRNOG00000040040	1.12449992548427	1.20e-06	Ndufaf6	5q13	protein_coding	7.07952169152367	7.06249513827095	7.21417018140039	7.25510236304905	6.7950757392776	6.89794050554733	7.04358801114931	7.12532197902674	7.58467302113198	7.68335003785745	7.73085528898351	7.65644389463498
Up	ENSRNOG00000008552	1.12396453475972	8.31e-03	P2rx3	3q24	protein_coding	5.97263366189744	5.96465655574963	5.78299126735776	5.71958837526684	5.98283894535497	6.19559572397193	5.88741292936707	5.97522700614419	6.23377273738342	6.28609896212741	6.169689320325	5.97683110700015
Up	ENSRNOG00000000824	1.123762402505	3.43e-03	Dse	20q11	protein_coding	9.93744218785554	9.99177813845973	10.6395903830543	10.5960007716943	9.68866215545699	9.72792810258964	10.2183081944663	10.3063423824117	10.925700345233	11.0306528179	11.1432391870161	11.1738333201915
Up	ENSRNOG00000008785	1.12321197942367	2.23e-10	Klf5	15q21	protein_coding	8.33681883476884	8.38270655624899	8.43160162537198	8.42358593022044	9.06447650479731	9.20335529817642	8.8079310305399	8.81869003817766	9.02983922319035	8.93859346256889	8.95501169463311	9.06060243312458
Up	ENSRNOG00000012862	1.12244648743228	9.61e-07	Spsb4	8q31	protein_coding	5.86311547580191	5.89783999627574	5.96852663664507	5.90417044255229	5.9689396924267	5.84881528744485	6.03386149342578	5.99682004292702	6.13581520002734	6.21802787168965	6.29403301658491	6.25806130886306
Up	ENSRNOG00000017065	1.12104884056441	1.67e-03	Arhgap28	9q38	protein_coding	7.26327410080071	7.24051463066047	7.10430676149658	6.9580763505432	7.4920720510596	7.26743803957775	7.12948308550595	7.08594827408389	7.9325084434357	7.65707536890085	7.43447174032252	7.45494720600915
Up	ENSRNOG00000004172	1.12103855358807	3.61e-02	Pdk2	10q26	protein_coding	8.74617433798403	8.88877803490492	7.99340462693115	8.04243451907233	8.91138792690433	9.10526872841411	8.49281117893992	8.34117378455581	9.32434012163497	9.12696106436685	8.97127964440758	9.05250459030981
Up	ENSRNOG00000015137	1.11490574173608	9.39e-03	Spata6l	1q52	protein_coding	4.51541833365169	4.62560413220671	4.48719830581276	4.47961866323252	4.60207927661724	4.59816009462564	4.54857182151089	4.49641979624985	4.70381445547158	4.63048466576836	4.70326993837623	4.69471318333783
Up	ENSRNOG00000009471	1.11485421808122	1.83e-02	Epsti1	15q11	protein_coding	5.13728838398803	5.01809813000792	5.04393349252577	5.10702739275692	4.86492057334014	4.92670515603918	4.99983604895553	5.1136114789904	5.31907470119987	5.26272397785886	5.36015105949675	5.31822728265857
Up	ENSRNOG00000020807	1.11476469239719	1.03e-08	NEWGENE_1306714	1q21	protein_coding	10.7180958249135	10.7484766225189	10.2710517919379	10.3580130477043	10.6694210934792	10.6054159083397	10.6522359695585	10.5618344459468	11.2620295806212	11.1649004746436	11.3094210200375	11.2996700339294
Up	ENSRNOG00000018780	1.11381535806142	9.33e-25	Sh3rf2	18p11	protein_coding	8.99166658458262	9.06688201193644	8.98868326562708	8.98728306419481	9.68164401744698	9.7270890772208	9.67789947791523	9.75100929379399	9.80295165832369	9.62761855300158	9.57350704103005	9.56520178063591
Up	ENSRNOG00000006998	1.11315732220583	8.42e-07	Fhl4	7q13	protein_coding	6.30686020419302	6.35297658768112	6.47278291932638	6.40746305209662	6.42435671027651	6.42001998966875	6.58565472334804	6.56406511840347	6.63209550755073	6.81729446892103	6.77024180673346	6.82725972153435
Up	ENSRNOG00000008118	1.11096057416678	2.29e-09	Sync	5q36	protein_coding	8.82304488246085	8.9021516254721	8.99073583967789	9.06099897827125	9.21335664135354	9.32330646075011	9.18376599272741	9.12940453279735	9.73610721966791	9.69578564104572	9.40476524764829	9.41218915624815
Up	ENSRNOG00000009411	1.10883212566743	3.53e-12	Chn2	4q24	protein_coding	9.26011296817504	9.29186832296698	9.21015679131119	9.25858441825512	9.67053005866521	9.68006914110059	9.33332220600428	9.3866083545445	9.9930522456995	9.92818261267745	9.90361262769152	9.82979319364745
Up	ENSRNOG00000069592	1.10789364330353	2.19e-04	NA	NANA	NA	5.98065950067416	6.04204018507116	6.11050617417187	6.03547500965728	6.21359085400782	6.08331149303025	6.25332558754275	6.34694507108894	6.344762501031	6.18068655329074	6.41662540747526	6.49393850249038
Up	ENSRNOG00000011332	1.10710098576698	3.70e-02	Clspn	5q36	protein_coding	9.69143906050647	9.58940725997281	9.04002534479132	9.04667801806882	9.75115067295223	9.31049552139154	9.87801657615517	9.87462568616584	9.411350076661	9.5343923547841	10.4556577767454	10.4072939844788
Up	ENSRNOG00000059510	1.10409231513613	1.69e-13	AABR07027870.1	17q11	protein_coding	11.3311110093259	11.3095311411424	11.563202441481	11.5748636746194	11.5496632177377	11.5654020891993	11.750429951761	11.7894203376444	12.2100348541411	12.2436860043267	12.12428149576	12.1027495182431
Up	ENSRNOG00000055433	1.10280423965102	7.07e-02	Trim46	2q34	protein_coding	7.40638553493304	7.40974210308369	6.74653778179198	6.77706347396349	7.62761113560935	7.66565914998203	7.2246818797077	7.12857522576964	7.83829465541241	7.72376514826871	7.42615603720932	7.42257848739554
Up	ENSRNOG00000065000	1.10072769051641	3.58e-04	NA	NANA	NA	6.72954108274913	6.75188073631282	6.494599145901	6.40331496107737	6.76322723176163	6.61620611834909	6.56892906019412	6.54765368608889	6.96491067512264	6.96600299411399	7.11305490808148	7.03116759933819
Up	ENSRNOG00000003239	1.09959132859701	3.44e-12	Cant1	10q32.3	protein_coding	10.4484219840694	10.326902044817	10.1252399059592	10.0574423971045	10.2597091942853	10.2116128500104	10.1403843685267	10.1280029304489	10.8669321027608	10.9127314729342	11.0198272558569	11.0051827530901
Up	ENSRNOG00000013521	1.09613183815156	7.24e-05	Dhfr	2q12	protein_coding	7.893675413906	7.7758412695769	7.53636067726504	7.65830675986879	7.77408750329475	7.73772824947299	7.88264659336844	7.86146814116057	7.94397649579082	8.1590131150328	8.45486040453287	8.43299812207661
Up	ENSRNOG00000063700	1.0954383798956	5.62e-02	NA	NANA	NA	3.92642874273179	4.01303126254039	3.92360972748426	3.965629926952	3.96675950058832	3.9301534405091	4.02648496350655	3.98331783626953	3.96697376741425	4.05031772363402	4.0664939585144	4.18120948809833
Up	ENSRNOG00000007177	1.09489333789632	1.81e-02	Poglut3	8q24	protein_coding	13.4041776213779	13.3330249599294	13.1144098405299	13.0931077566936	13.8395426169722	13.8201725903036	13.0767491037555	13.1112508395957	14.3386327136567	14.3273509107074	13.4325006264565	13.446152289508
Up	ENSRNOG00000005888	1.09169482653927	5.99e-08	Fsip1	3q35	protein_coding	6.62518577634233	6.60318624828935	6.45445239193121	6.47311954688614	6.65354231481464	6.63425416268146	6.75079514237777	6.65421939817943	6.81985170574014	6.94293835992289	6.98879782239311	6.92053688239119
Up	ENSRNOG00000015406	1.09164197378641	3.53e-02	Pgm5	1q51	protein_coding	7.59516405853496	7.46391842002605	7.85572781018669	7.75411160831428	9.74987339933354	9.66726330070788	8.87240016261322	9.01697787750789	8.44725526421281	8.51466861907592	7.86223669341052	7.73610039675274
Up	ENSRNOG00000010835	1.09120275405343	2.72e-02	Dmbx1	5q35	protein_coding	4.48216178147396	4.56323112381245	4.46965393993118	4.46344076995629	4.42320418440218	4.61077675288681	4.5625365156535	4.472812142781	4.66180865652783	4.60412808061276	4.7021054135683	4.6080236424586
Up	ENSRNOG00000017146	1.09048039398286	2.20e-05	Nfatc1	18q12.3	protein_coding	7.48342060269515	7.39037772032208	7.75985151424426	7.76105109109197	7.39451898994206	7.48636046702165	7.62169704057407	7.53977971303871	8.09584856309026	8.01144034237923	8.31764336365536	8.15491555161699
Up	ENSRNOG00000053269	1.08986504005233	4.67e-05	Tmem106c	7q36	protein_coding	9.4482523165347	9.52896196562781	9.06012623992226	9.01245445878821	9.41829700726417	9.49164084198554	9.14224069010267	9.1161490409283	9.92237070390476	9.87575819969907	9.98147743060632	10.0022616376488
Up	ENSRNOG00000037302	1.08632293550575	6.88e-03	Rad51	3q35	protein_coding	10.2204954639771	10.1395878856529	9.79354846827884	9.76081215831447	10.3988674386083	10.1981207532955	10.4975509953718	10.4600006301847	9.99820198877103	10.37006461505	11.0069300927823	11.0004131459462
Up	ENSRNOG00000017981	1.08607827153506	3.70e-02	Mcm10	17q12.3	protein_coding	8.62634860994426	8.56720532916891	8.36615594707006	8.23380161350557	8.68161580208347	8.41279560193583	8.88282827201819	8.90183846796233	8.31753716646563	8.5970991133295	9.42285956622142	9.46223825256571
Up	ENSRNOG00000022261	1.08563677611584	4.72e-02	Cenpu	16q11	protein_coding	9.21181670129534	9.25815030263123	8.21353809266545	8.25283251169578	9.29990471600023	9.10114997848322	9.17783737281609	9.10960163510857	9.15996994824105	9.38259956063383	9.67121895341562	9.64629340888613
Up	ENSRNOG00000020383	1.08462771035964	7.30e-02	Dapk3	7q11	protein_coding	11.066480156348	11.1789969982627	10.4281664394897	10.3608573435386	10.6780914460631	10.7795211499247	10.3119523988221	10.3136598638782	11.9219083587621	12.0636834005957	10.7719668751498	10.7305708444326
Up	ENSRNOG00000007076	1.08183707559316	4.89e-04	AABR07055919.1	7q12	protein_coding	5.3488959228124	5.30873307512282	5.24159086415384	5.36711699218894	5.62070565091371	5.54534351487825	5.61320821814855	5.59633336544821	5.48264622587823	5.41704119786011	5.5907256279058	5.57813761530841
Up	ENSRNOG00000002811	1.08172427265011	6.94e-08	Brinp3	13q21	protein_coding	7.26678597750062	7.17229996064253	7.35715237490778	7.32827209806976	8.72811572224544	8.65641921730018	8.69822745269745	8.68599692180196	7.91414611660445	7.8033450415985	7.65513997271319	7.54551248569371
Up	ENSRNOG00000003209	1.07916559614636	7.93e-02	Pcp4l1	13q24	protein_coding	8.00820313721456	8.16918241930008	7.44071150464914	7.6272654453759	8.53421124908302	8.71946263563251	7.84592579862829	7.82348389330336	8.70918726837026	8.55768891203829	8.0133308911476	8.16887261367208
Up	ENSRNOG00000026163	1.07848532522241	7.04e-02	Cpt1c	1q22	protein_coding	6.57140427847865	6.58896116132718	6.2137544245192	6.15270683460102	6.8314856931662	6.92759924856952	6.54979573018301	6.60856303602956	7.03020867423445	6.82966282693496	6.71426406734724	6.37274000800358
Up	ENSRNOG00000019336	1.07828339161116	1.53e-02	Gata3	17q12.3	protein_coding	9.54871471000946	9.60236932002014	8.91384119073087	8.96193423739835	8.98619339219658	9.06579221870073	8.7252367501081	8.71114321420482	10.3219998748859	10.2308519734832	9.52029945274104	9.59513410478546
Up	ENSRNOG00000059166	1.07804226666989	3.93e-08	Ldb3	16p15	protein_coding	8.77295469079419	8.57793550165285	8.82027212065974	8.8733574748492	9.21600901536256	9.29605548685461	9.21011879223768	9.22934151781734	9.53124525327901	9.52733195519928	9.15288280699313	9.23231169098137
Up	ENSRNOG00000036693	1.07772075506392	1.29e-05	Slc25a10	10q32.3	protein_coding	9.58659417056658	9.65265863071881	9.2402537810324	9.216460328495	9.74829372788051	9.72434768272968	9.4400887712508	9.37924685386403	10.1473124517371	10.1996797775688	10.0249401080951	10.0033218173068
Up	ENSRNOG00000008686	1.07665471246533	1.83e-04	Tigd5	7q34	protein_coding	5.59389655727649	5.62937998763085	5.68363370976308	5.74174198014401	5.56763135960696	5.58572941853778	5.67445996443876	5.74634827245737	5.91981059684181	5.85756340906301	5.97451356622655	6.03065468137506
Up	ENSRNOG00000000459	1.07488078145025	8.12e-03	Psmb9	20p12	protein_coding	9.60391797200209	9.68843679177593	9.10761230021155	9.14285642657624	9.76463218514775	9.91016159264627	9.16446994576129	9.34323660560309	10.2078043557892	10.2967245856848	9.93776193230036	9.76808059911508
Up	ENSRNOG00000003296	1.07445360577659	9.12e-04	Dck	14p22	protein_coding	8.93169544976693	8.88025897689355	8.52245792447764	8.43033657188987	9.02681528642258	8.88654757641814	8.93692161685451	8.77229398432953	9.04840788197226	9.05380826421325	9.5859752209263	9.50410620040466
Up	ENSRNOG00000003108	1.07341505649806	4.00e-04	Acbd4	10q32.1	protein_coding	8.83744881372825	8.81265866302771	8.36111310158504	8.40365457949038	8.65795755250135	8.53836668368238	8.33379464025048	8.3843821340368	9.40485673060543	9.40199883035927	9.11752494510283	8.9988371840168
Up	ENSRNOG00000018233	1.07199605994717	3.04e-08	Gas6	16q12.5	protein_coding	10.6635152177406	10.5843670991975	10.9516973572431	10.8394708807547	11.0783124938617	11.1921883339404	11.2107522905409	11.2631138962505	11.6643677238597	11.5237795567258	11.33025044744	11.240014995142
Up	ENSRNOG00000003956	1.07065656078234	1.32e-02	Arhgap6	Xq13	protein_coding	5.3187708323027	5.2696900026002	5.5030315095987	5.47005815998823	5.7119551757801	5.70863710765309	5.73898461368092	5.74211764660015	5.71355783610678	5.60128441275803	5.58550695643806	5.49422992826516
Up	ENSRNOG00000012818	1.06849530494635	3.57e-06	Ksr1	10q25	protein_coding	6.48127558924541	6.52478749546845	6.45578528424215	6.34248525263549	6.72958104373492	6.81036146594343	6.5719876947203	6.70908903784158	6.93191769891937	6.73552022157581	6.78943141200175	6.78992594136166
Up	ENSRNOG00000024411	1.06653820425737	3.60e-04	Cbr4	16p12	protein_coding	7.74887297082675	7.8255627186209	7.60368195628002	7.61748125741462	7.82110661551713	8.05941223166773	7.5421679670201	7.54706844205436	8.37369224327039	8.276991427011	8.12537901791213	8.12320513637341
Up	ENSRNOG00000067191	1.06639190942573	1.40e-17	NA	NANA	NA	7.13117967657819	7.14963615913264	7.11618636416947	7.1347362562546	7.21914123736905	7.11878907301748	7.23819187672197	7.13616541379335	7.64153770996926	7.61281088530041	7.54530043002831	7.57513715371808
Up	ENSRNOG00000068691	1.06626512933135	1.16e-02	NA	NANA	NA	4.54653258775951	4.50923724712032	4.57867302859856	4.57014818829522	4.50353075161597	4.58752419055994	4.58893990924471	4.48244761213086	4.71522909866931	4.61087588773949	4.69390011026052	4.82081760016175
Up	ENSRNOG00000025448	1.06583727982876	1.91e-03	Limd2	10q32.1	protein_coding	6.63166209495841	6.694965337434	6.30392070242532	6.45834654544299	6.58967861063354	6.62785021057681	6.4823383520799	6.51483475966126	7.06227588266857	7.02120729471457	6.76226380363394	6.82248045888057
Up	ENSRNOG00000025695	1.06384814890525	3.81e-17	Tns3	14q21	protein_coding	12.8620170161994	12.7687626854812	12.9247029077594	12.9140970720111	13.2745984775118	13.273094234128	13.062629408625	13.0875052781818	13.6269541810283	13.4004804082272	13.6018928564189	13.6376602139984
Up	ENSRNOG00000070777	1.06326517992867	2.81e-07	NA	NANA	NA	6.54576589929454	6.52347766889841	6.41114204012294	6.57799888763202	6.22815458623123	6.23507513004045	6.33704979357795	6.27887969363927	6.95204677584547	6.8226377348518	6.85758645689755	7.06287233541357
Up	ENSRNOG00000003550	1.06227234793613	1.28e-02	Acbd6	13q21	protein_coding	5.68496090512587	5.68782685518759	5.76282199023506	5.7341556859258	5.40819251007983	5.37941345062936	5.23404030969303	5.2672525164924	6.12664637272651	6.17228195275967	5.95688774899765	5.94866186008116
Up	ENSRNOG00000003094	1.06175026561702	4.57e-04	Cmahp	17p11	protein_coding	4.86571924428802	4.91662514548072	4.88213433756122	4.87375087426621	4.9218482403739	4.87164960844089	4.9832697558246	4.94524780369796	5.00211760534638	5.04513321280347	5.13982214286878	5.06174037973826
Up	ENSRNOG00000053456	1.0614745906825	4.57e-12	Lage3	Xq37	protein_coding	9.56180007911779	9.6741279013099	9.43923156229115	9.51777635137817	9.83392342635536	9.84588068434846	9.56486073805555	9.59380614663411	10.1973032334338	10.2747435439399	10.1943133947384	10.1215174959379
Up	ENSRNOG00000027871	1.06132638747292	6.67e-05	Rapgefl1	10q31	protein_coding	5.21134950276658	5.27453237553881	5.19589533022137	5.23718126826469	5.15534917258314	5.18513866838564	5.13040886114005	5.16499064265892	5.54656923883439	5.51337094912622	5.42668381369756	5.36265199075104
Up	ENSRNOG00000005964	1.05975727272379	5.33e-04	Nr4a3	5q22	protein_coding	8.24745668690935	8.1048675701505	8.02368871837976	7.95147283870945	8.90599234286522	8.98452386334447	8.44741163252764	8.32514148390548	8.69305553004757	8.64295247967637	8.59303886867297	8.58893557593901
Up	ENSRNOG00000015685	1.05774027827111	6.11e-08	Mfsd3	7q34	protein_coding	9.18562208538663	9.30921841994958	9.34864451097922	9.32366049392195	9.2345390545251	9.2870541637	9.5773941664744	9.465625358123	9.7517072585777	9.78864337447642	10.1252597244216	10.0059705718015
Up	ENSRNOG00000017523	1.05769359375789	3.63e-19	H6pd	5q36	protein_coding	10.5008674874634	10.4083890417735	10.605917015332	10.6579444982713	10.7379903845049	10.5711519686336	10.7709580200284	10.7652904451947	11.2686720393274	11.2007795389467	11.2377670714173	11.18133348958
Up	ENSRNOG00000005903	1.05541641380421	2.39e-02	St14	8q13	protein_coding	3.89684921878497	3.86816829030515	3.81847606581657	3.86234457649738	3.7196739567726	3.72535974487442	3.7104344841323	3.71150165069569	4.05784267486656	4.0389558511283	3.97867176903842	3.90320221844059
Up	ENSRNOG00000000606	1.05384756422855	8.31e-03	Pcdh15	20p12	protein_coding	6.32675676890965	6.3434400769447	6.09279063734676	6.03966960582481	6.38777451916873	6.3481005918231	6.28735828549567	6.38029039977493	6.65808639714057	6.72422392817487	6.34365980282825	6.3936313171839
Up	ENSRNOG00000014182	1.05307291339666	8.66e-06	Tns1	9q33	protein_coding	11.4113715339525	11.2103120260354	11.0424705485174	11.0474165027997	10.6743833943573	10.3971981066585	10.7365381366762	10.7068828593859	11.8749466897826	11.5290896290816	12.0354876742543	12.0554382976085
Up	ENSRNOG00000069274	1.05043820738644	1.94e-02	NA	NANA	NA	8.37916505611787	8.40968060873938	8.4802932626196	8.47850298074466	8.98945982227402	8.80655252088079	8.49863003680066	8.39270328460245	9.33203190676711	9.36995852642934	8.52168001913973	8.52718904288009
Up	ENSRNOG00000000542	1.0492030028331	4.07e-02	Dnah8	20p12	protein_coding	4.2522962223081	4.33286824917535	4.21626248913587	4.19912369894598	4.29535960020085	4.21262832747036	4.17344335027933	4.26172420095141	4.4214840342314	4.38021630028471	4.324824162197	4.40364372630757
Up	ENSRNOG00000019659	1.04345739493024	1.68e-04	Aspa	10q24	protein_coding	5.98977916512851	6.06685777856485	5.86239734612432	5.86276397518568	5.7432856860606	5.72534660375082	5.72415840171773	5.78489456625394	6.42789494641556	6.31127098944358	6.1901596493459	6.17718626422291
Up	ENSRNOG00000042025	1.04339156050326	5.82e-02	AABR07030520.1	10q32.1	protein_coding	4.65227209988316	4.81883882212633	4.51647112503569	4.56303391895007	4.39543263273957	4.41654547704885	4.40816826436493	4.43694466243984	4.8685453552731	4.84653828896304	4.8500527079281	4.8437166710067
Up	ENSRNOG00000007250	1.04215935782496	8.84e-02	Six4	6q24	protein_coding	10.3497743614119	10.3346130910164	9.65830821450266	9.6217066599674	10.8517322329293	10.8473779954094	10.0422177618228	9.95909421849177	11.1680990575499	10.9373234413665	10.1626756752031	10.1751774794743
Up	ENSRNOG00000003066	1.04161900037918	1.66e-07	Wnt9a	10q22	protein_coding	7.33401943468017	7.24425821610629	7.50632597762945	7.53630251943593	7.5298383526494	7.52416668622269	7.62190131341114	7.67942839916262	7.84500280555339	7.88328778397794	7.82582056236738	7.99335101855889
Up	ENSRNOG00000024135	1.04061674215354	1.63e-02	Zmat1	Xq32	protein_coding	4.56441686058793	4.60708313316787	4.50440492932134	4.46513617110734	4.45768620426254	4.51815211778203	4.43939860270427	4.45315232467306	4.82508421672435	4.64744082619973	4.64484521963943	4.68712520216337
Up	ENSRNOG00000058288	1.03802144096122	2.58e-06	Tcf19	20p12	protein_coding	11.382791718235	11.498062147872	11.1147447876226	11.0502810095148	11.6021497673618	11.555779979274	11.5550593267374	11.5181580992936	11.642796316185	11.8841822897588	12.13374335567	12.0748146987626
Up	ENSRNOG00000011517	1.03782686863715	1.36e-14	Tnfrsf21	9q13	protein_coding	11.6766855944936	11.7501266938304	11.5646914092866	11.5154228667266	11.3149509091899	11.2814550608738	11.2905232711083	11.2951254689432	12.4262935426296	12.4707967597456	12.1875343962942	12.1757756395554
Up	ENSRNOG00000018516	1.03649812926687	2.62e-09	Impa2	18q12.1	protein_coding	7.59361797543481	7.61306150259584	7.49030317675838	7.55255974608624	7.81275330518017	7.89394828268133	7.89652220903843	7.89190736486817	8.19674969858529	8.13552810930209	7.87608892625198	7.94641873853958
Up	ENSRNOG00000066181	1.03590421586417	6.68e-10	NA	NANA	NA	6.64115633408633	6.71201789861254	6.54787655950273	6.70723028198983	6.62269728310824	6.5956800702311	6.68495269499719	6.62498184158315	7.09395980510619	7.00909991733524	7.09386588458289	6.98738128060613
Up	ENSRNOG00000006435	1.03408485428074	7.37e-03	Tor1b	3p12	protein_coding	11.0949877409846	11.1324347544227	11.6240923566204	11.6359104465666	11.3196163772395	11.2627594656269	11.8501262917119	11.8968893952387	11.7689734309474	11.8033004987791	12.3146348194993	12.3024722572049
Up	ENSRNOG00000026324	1.03402331700143	1.98e-03	Stard6	18q12.2	protein_coding	5.68192175658353	5.62012369249776	5.49161591586315	5.57715643220635	5.65752311850635	5.74314250096486	5.60987937009252	5.53694690582429	5.88089529058541	5.90296852941878	5.89423701873517	5.70683557133028
Up	ENSRNOG00000049605	1.03382881319049	7.27e-02	Zfp296	1q21	protein_coding	4.73544755281204	4.76344540501513	4.65892411425504	4.71211438891222	4.70906611950536	4.83237467897194	4.77850358214433	4.6318950216431	4.9662931216626	5.00597768007407	4.83804413009778	4.69080812155705
Up	ENSRNOG00000038819	1.03290941146856	5.40e-02	RGD1564308	16q11	protein_coding	4.11444545203667	4.18424123973449	4.11107213021303	4.19535380523429	4.08688222220793	4.2280126770818	4.13831835376795	4.14463106837451	4.3796515642694	4.22931839019848	4.23804202279586	4.2430625636821
Up	ENSRNOG00000004281	1.03078600540374	1.12e-04	Cobl	14q21	protein_coding	10.7750443064139	10.7033042002684	11.0718832219539	11.0744240530243	10.6808560084138	10.5925288964999	11.0192032485185	11.0107323989035	11.3432292417011	11.4247106749794	11.7482305121282	11.7847215476549
Up	ENSRNOG00000017945	1.03052965631342	6.10e-02	Serf1	2q12	protein_coding	7.21856416221027	7.27462398584239	6.7361917342993	6.87704999290758	7.49382769808746	7.6693367858075	6.96600660005004	7.01659040073284	7.50648724843893	7.6706180914239	7.42317756650004	7.31425088060484
Up	ENSRNOG00000016475	1.02939165201715	8.73e-11	Nt5c3b	10q31	protein_coding	9.61287626399549	9.74001173430929	9.85954510844277	9.89047864399108	9.79308460572848	9.8782970789488	9.9600468789247	9.95424216760713	10.2319272221889	10.3637987103515	10.521949227271	10.5267298893991
Up	ENSRNOG00000007061	1.02911412086593	8.17e-04	Arhgef33	6q11	protein_coding	4.98385101156789	5.01154514324885	4.90271428621718	4.94143226652772	4.95811768673934	4.88642877156211	4.878371318435	4.8412971316747	5.17304766058991	5.20823395427993	5.1482510323595	5.10823543122096
Up	ENSRNOG00000025604	1.02748973539799	1.69e-02	Atad2	7q33	protein_coding	11.5799846230363	11.5267805275623	11.4579838673328	11.4347799754247	11.7934852196651	11.4655353930793	11.9574154493574	11.9144920156722	11.457367252263	11.6469950951749	12.5727221917634	12.5554153416044
Up	ENSRNOG00000056209	1.02732429808703	5.64e-02	Exo1	13q25	protein_coding	8.86807653295417	9.0139472099527	8.5386379424782	8.55879274348806	9.13670339450904	8.91341754638659	9.39805841256663	9.38852891247919	8.6223866278499	8.82701713323745	9.7374284153595	9.73960893104486
Up	ENSRNOG00000024733	1.0267138409473	2.81e-04	Mnd1	2q34	protein_coding	5.21221083260387	5.23275123478965	5.1310177412074	5.1372310509422	5.350896372807	5.37520272907837	5.32505709215204	5.26769621632206	5.34463095023424	5.36804104397035	5.33875392386152	5.42313746491727
Up	ENSRNOG00000002878	1.02654521804099	9.00e-02	Afm	14p22	protein_coding	5.2765299122161	5.31729396124354	5.09130049100274	5.05877628855338	5.37764870295822	5.42429708606557	5.31421865172621	5.11775501773	5.47216650088213	5.40117357330965	5.38666977682067	5.30387035529318
Up	ENSRNOG00000050490	1.0246275290663	9.51e-02	Mir3064	10q32.1	miRNA	5.73523019101855	5.74004414574299	5.4019421674824	5.40138514101086	5.48198227593558	5.62673177894213	5.41300961615924	5.34161692043608	5.96256211373532	5.93995427888537	5.75465848800617	5.77545990393143
Up	ENSRNOG00000045997	1.02409509927555	3.29e-03	Chst14	3q35	protein_coding	6.79075290232315	6.90583625542742	6.59115900166906	6.57639642739846	7.01964721732811	6.93642922609317	6.79706242651607	6.88518913785647	7.16086036055124	7.32264044263728	6.86852174853554	7.04240249260068
Up	ENSRNOG00000028100	1.02380153719586	2.78e-02	Pex11g	12p12	protein_coding	4.95094819940577	4.82845142182655	4.74636615702523	4.80814983180134	4.76504610180519	4.88442752919868	4.76853947293201	4.75020710608615	5.07890293650187	4.89350734271633	5.05897665479701	5.0470428634418
Up	ENSRNOG00000005345	1.02307861776523	8.71e-07	Vsnl1	6q15	protein_coding	8.3742904177812	8.3919293728426	8.6766128360623	8.50093651839522	7.83238854199477	7.8147968578425	7.78932992268879	7.80663411389889	8.81854448683691	8.9924200992732	9.26823397570178	9.22716351695656
Up	ENSRNOG00000016122	1.02256710928381	1.16e-02	Hmgcr	2q12	protein_coding	10.3695978256214	10.257304677431	9.95037239010169	9.91195177566447	10.6930625199214	10.5279306068844	10.0586866439081	10.0259048765858	11.0370861042796	11.0869814092421	10.3790763838357	10.443243516886
Up	ENSRNOG00000000922	1.02241850283526	1.54e-02	Sumf2	12q13	protein_coding	10.7638114529887	10.8428052606993	10.1639288977555	10.1306690987371	10.7391470185609	10.8810171627886	10.2284192153199	10.2894069485187	11.353182125555	11.4341207100307	10.9546137012522	10.8961882219606
Up	ENSRNOG00000007281	1.02179234609263	5.21e-02	Flnc	4q22	protein_coding	12.4764028118397	12.4242402274981	13.3077726979842	13.2712876987367	12.833029101868	12.6229568430207	13.5571745752312	13.5799676952838	13.4089050757192	13.3621894509892	13.7923560193318	13.8695821489831
Up	ENSRNOG00000007002	1.0205756462647	3.80e-05	Lif	14q21	protein_coding	8.3827908537298	8.32157918120632	8.36404423661864	8.35731811023493	8.48154676366988	8.37843798743334	8.67588539762166	8.76130842510188	9.09843481312078	9.08595185289365	8.67183871409974	8.70266005837293
Up	ENSRNOG00000005229	1.02002258492981	2.08e-02	Sec16b	13q22	protein_coding	6.56482353726295	6.58237079281844	6.27142775520436	6.25331661530237	6.56497703980574	6.67186339166385	6.33174220508145	6.27481787267563	6.95330454852871	6.76891632103549	6.70743077161204	6.71376791501579
Up	ENSRNOG00000050828	1.01799618635417	1.62e-05	Vkorc1	1q37	protein_coding	9.12956681049285	9.19418185184076	8.92480245757482	8.77973067974951	9.19024056178262	9.30279108521165	8.89770523817931	8.9614263019671	9.54237213039815	9.5300912496914	9.70355334279762	9.68544616759532
Up	ENSRNOG00000002944	1.01675331036425	4.23e-03	RGD1304587	10q22	protein_coding	8.13895063743445	8.19213973710042	8.46231417393032	8.44734481123935	8.09303884965	8.11236536134742	8.50012679401872	8.56061519618634	8.65897684727041	8.56701384359854	9.09334842142215	9.08392269178309
Up	ENSRNOG00000042717	1.01359214511154	1.02e-05	Ciart	2q34	protein_coding	7.76478219503879	7.86243644293321	7.86808242588243	7.79700980970168	8.04919310637819	8.21222954550549	7.76658806640538	7.78185432164604	8.25897123329817	8.2774106623293	8.4008038709197	8.37468685501884
Up	ENSRNOG00000020906	1.01312266599534	1.68e-02	Pola2	1q43	protein_coding	10.8759564371487	10.9356226204649	10.8624490517663	10.8870652836408	10.8484562794044	10.6850298744187	11.3041107829096	11.2420767867294	10.9319324466002	11.0657316891258	11.907667011177	11.910881161901
Up	ENSRNOG00000065278	1.01291007218646	5.73e-02	NA	NANA	NA	4.07495258503935	4.08603073311488	4.07943701973731	4.03557101344202	4.24804077707558	4.14837876001344	4.13190745495665	4.18766739242989	4.13254078894933	4.07658746920981	4.18755220311268	4.23910123601405
Up	ENSRNOG00000046353	1.01231015457057	7.84e-04	LOC501406	1p11	protein_coding	5.00340774223111	4.94817503211235	5.0237763288056	4.95938779276035	5.04126533555564	5.12085029583233	5.0088199673872	4.98685447842285	5.13777888416012	5.19473728152711	5.19216815786795	5.11187908350453
Up	ENSRNOG00000011831	1.00888004536773	1.50e-04	Nudt18	15p11	protein_coding	7.6748639440434	7.66742278731474	7.53803740133213	7.3455477926836	7.56519185648939	7.75690884124463	7.47587727259099	7.50949710458364	8.17797348708986	8.13875854258006	8.04110125361601	7.80124068371612
Up	ENSRNOG00000008754	1.00681960848019	6.79e-03	Flvcr2	6q31	protein_coding	7.38368965748782	7.34794137847988	7.13510378696594	7.25141260874415	8.0009690089544	7.91527611755018	7.65498197968005	7.56699301596889	7.92279173244172	7.93413302480555	7.44738160295381	7.45777823162466
Up	ENSRNOG00000025274	1.00626215685405	4.16e-05	Hexb	2q12	protein_coding	11.0514422396321	11.068330366448	10.871949356684	10.8042652054524	11.2136922790721	11.3905374170274	10.8333820601988	10.8818731781876	11.6746413989574	11.7806093881288	11.4507378716826	11.4818289039449
Up	ENSRNOG00000004440	1.00318161675908	3.15e-02	Fignl1	14q21	protein_coding	8.17813450844298	8.23453436182413	8.26633294986077	8.28526075094025	8.2509028665609	8.11262907464054	8.49489889676797	8.52295315709097	8.22092787957232	8.26153190178208	9.17585804682221	9.10046379437994
Down	ENSRNOG00000005695	-11.1818223385457	2.78e-23	Mgp	4q43	protein_coding	9.92039985933519	9.91051883769658	9.84834437210617	9.80186044835138	10.9085228853335	11.2912535988068	9.82613107406578	9.9968321493239	6.97171769970776	6.9198043124568	6.94214921076414	6.98923889880571
Down	ENSRNOG00000022686	-11.1132644647362	2.26e-24	Zdhhc2	16q12.1	protein_coding	7.39957920402987	7.4584767797314	7.23180779558066	7.10288458799517	4.74741952810327	4.78425717334028	4.75630888501536	4.77217082112911	4.78822444243661	4.75124224437655	4.75649910398738	4.78792439444851
Down	ENSRNOG00000007038	-10.6898405179533	7.12e-22	Cntn5	8q11	protein_coding	7.11305334765827	6.92368642423295	6.71175144732819	6.61600877890488	4.70000089971703	4.72753348884292	4.70659623003115	4.71844225252477	4.73052958245664	4.70283322766821	4.70673770503875	4.73030278119113
Down	ENSRNOG00000058193	-10.6386660656283	1.29e-06	Slc27a6	18q12.1	protein_coding	6.36323560287464	6.32838739739192	5.10359715114285	5.22447412933806	4.27974723624921	4.30380483805003	4.2855508598384	4.29591015545818	4.30639615513685	4.282242755613	4.28567506789136	4.30620017508561
Down	ENSRNOG00000005708	-10.3598573277042	1.79e-17	Mmp16	5q13	protein_coding	6.8644935233453	6.74333885719019	6.2246180947368	6.32249305899329	5.00380464266445	4.92561545185903	4.79138733424964	4.82506368876622	4.7887561702691	4.76781399695029	4.77074310641985	4.78858314568276
Down	ENSRNOG00000056643	-10.2906155274806	4.20e-16	Cdh8	19p13	protein_coding	6.40928525692977	6.30613786676649	5.75410260003779	5.53169548575839	4.44991607582595	4.46929600678235	4.47663971648447	4.46287789002244	4.47141504257429	4.4519016581384	4.45464199067101	4.47125456745149
Down	ENSRNOG00000011823	-10.1229720188944	2.09e-18	Tfap2b	9q13	protein_coding	6.47275024204663	6.48873597372661	5.9961443184377	5.91239025685024	4.58632287484809	4.62890313832744	4.59057811822356	4.59827865851995	4.60621082699442	4.58814742655133	4.59066964975611	4.60606130695144
Down	ENSRNOG00000011946	-10.0168919996684	2.80e-11	Ptn	4q22	protein_coding	6.87275117108567	6.90507143848347	5.44819886992153	5.5963501398192	5.82563648103766	5.81953276650069	5.15585396882428	5.03913132525252	4.93097236483719	4.91282913848135	4.9153553166607	4.93082169496913
Down	ENSRNOG00000009932	-10.0012602461804	6.25e-16	Mctp2	1q31	protein_coding	6.38202270961594	6.42872212518118	5.67429446478554	5.53852096586947	4.50112822397199	4.49857987565958	4.48572953812953	4.49297294790526	4.50043666266077	4.483443653716	4.48581562165	4.50029595135667
Down	ENSRNOG00000008869	-9.95367788315711	3.50e-19	Ppp1r9a	4q13	protein_coding	6.57034250076472	6.46828893614274	6.21941066886037	6.20532077460997	5.45406865790235	5.30549683948247	5.29824599124586	5.34534733819837	5.0284611909935	5.01403208603278	5.01603052154419	5.02834064409045
Down	ENSRNOG00000061595	-9.93536287008941	6.63e-12	Tfec	4q21	protein_coding	5.80872802816886	5.755175955322	4.85460479344628	5.00317188792118	4.20869039785146	4.22261376866905	4.21200552214336	4.21799216890918	4.2241418597002	4.21011245356884	4.2120767770721	4.22402609933897
Down	ENSRNOG00000023657	-9.83770851223021	5.01e-19	Gprin3	4q24	protein_coding	7.51240612617992	7.46681125115922	7.26303930440915	7.4700839015781	6.89160302966576	6.68094574616296	7.00302930810008	7.14835007728796	5.79237805462467	5.78393202752976	5.77228949512679	5.79218396298709
Down	ENSRNOG00000010094	-9.58586519665805	4.71e-16	Kcnmb2	2q24	protein_coding	5.51589124683027	5.53608673763487	5.98010055334494	5.96186393165698	4.58745679942759	4.60774645660814	4.65415770566942	4.71787494517629	4.56926729118355	4.55790324875995	4.55947609892925	4.56917228095358
Down	ENSRNOG00000009043	-9.47448775138509	2.59e-14	Piwil4	8q12	protein_coding	5.83027437219525	5.79215290490269	5.2764693097527	5.15863378819688	4.41453847154189	4.3777748835097	4.36961592899413	4.37420120963645	4.37896297518953	4.36817632835199	4.369670212484	4.37887285865909
Down	ENSRNOG00000001967	-9.32320740679632	2.05e-12	Sult1b1	14p21	protein_coding	5.69398654666486	5.61237564034713	5.2045228621804	5.21103632894802	4.38701211797565	4.39620818649124	4.42074568513516	4.51066759635309	4.39723488679313	4.38793824462082	4.38922242851267	4.39715698837809
Down	ENSRNOG00000004201	-9.26982051618477	1.48e-12	Rims2	7q31	protein_coding	5.52593058092655	5.65619953365484	4.91623539081841	4.84876494301958	4.21332653333036	4.22262173202626	4.21551642764794	4.21950793815042	4.22365748329264	4.21426412639997	4.21556365687361	4.22357891223806
Down	ENSRNOG00000006853	-9.26491253309981	4.01e-17	Elavl2	5q32	protein_coding	5.44346011001108	5.36967977644778	5.3833783999487	5.32744124132243	4.35169507949865	4.36025707389336	4.3537080356302	4.35738371578571	4.36121399644088	4.35255659848373	4.35375147751063	4.36114138521922
Down	ENSRNOG00000004679	-9.17067095272493	2.24e-14	Fign	3q21	protein_coding	5.97340756668481	5.86926871127097	5.30211572427038	5.47499632398483	5.2003744596684	5.0303316068441	5.25000834305742	5.08960520114383	4.80072934329284	4.79187480734811	4.7930935776656	4.80065484690905
Down	ENSRNOG00000039969	-9.12647621128339	2.36e-22	Dsc2	18p12	protein_coding	8.32536039363807	8.15621916620922	7.8132872578466	7.48738650709512	7.4393857886242	7.30500745764877	7.31534267195523	7.41922401844211	5.95689704130582	5.9734409196076	5.93027484686444	5.9566411647524
Down	ENSRNOG00000056493	-9.05078194217627	2.23e-03	Mybpc1	7q13	protein_coding	4.92264785915226	4.98202329354908	3.77926530565004	3.79920074546052	3.95221717193225	4.03930676675992	3.76517844005589	3.76839723294718	3.7717292818665	3.76416578201954	3.76521660518183	3.77166632294539
Down	ENSRNOG00000053122	-8.99233474853053	4.71e-08	Scn1a	3q21	protein_coding	5.17317962073415	5.31655774207997	4.12656302613043	4.20680235289147	3.85767824155724	3.86590416088227	3.85961813104308	3.86315093461521	3.86681944250069	3.85850893964811	3.85965995552281	3.86675001950303
Down	ENSRNOG00000029614	-8.96807536684752	1.50e-19	Robo1	11p11	protein_coding	7.58250275060932	7.63056399709913	6.78437060468387	6.67235570440737	5.07578833845997	5.03014954953398	5.15186895103546	5.169069122831	4.92285091206539	4.88999841158823	4.91929160944165	4.9808465810578
Down	ENSRNOG00000025245	-8.95335821295418	9.69e-15	RGD1311946	1q43	protein_coding	5.17116285141927	5.14525810296204	4.82378211009308	5.00910433495303	4.18171242170497	4.18840617629577	4.18328296912545	4.18615586891247	4.18915646943906	4.18238435365285	4.18331688506777	4.18909952213908
Down	ENSRNOG00000056376	-8.85857961452157	1.30e-15	Dusp22	17p12	protein_coding	6.0455146054496	6.04045953873704	5.99518934793795	5.81253909016235	5.90952374105511	6.0602420710446	6.10504827441722	6.00017329068105	5.23818599994621	5.22774435249116	5.22918085924906	5.23809809913476
Down	ENSRNOG00000046972	-8.79542401236124	7.98e-06	Chrm2	4q22	protein_coding	4.5794467939385	4.5686655920877	3.53598419501613	3.64457050721134	3.50533372277482	3.53175380049792	3.50669540952269	3.50917344428831	3.51174423818616	3.50591690837136	3.50672476016354	3.51169561128505
Down	ENSRNOG00000028832	-8.73622577008728	5.43e-15	Sorcs3	1q55	protein_coding	4.89404752374051	4.89696594367319	4.78713034724391	4.79579492365742	4.09395141048276	4.09948005966459	4.10898397251725	4.09761876857476	4.10010124260481	4.09450530128828	4.09527441517547	4.10005408438697
Down	ENSRNOG00000004160	-8.72790996382711	1.47e-16	Prps2	Xq13	protein_coding	6.39132931480646	6.32430782233551	6.41205722546316	6.38511588182016	4.86585684431028	4.76481903156621	4.84347107616302	4.82171446798394	4.81347832939374	4.74907570110293	4.75153930736872	4.76660728157528
Down	ENSRNOG00000016099	-8.67159144380015	1.55e-12	Id4	17p14	protein_coding	6.62836659665439	6.61496073211694	5.86664084377188	6.02367131151749	6.33182143158463	6.47011673377517	6.04907789884826	5.99201868869139	5.34430963892414	5.3439689092259	5.33248490538018	5.34419459457585
Down	ENSRNOG00000039971	-8.63421964572612	8.95e-09	Ctla2a	17p14	protein_coding	4.93773474826796	4.9405524562058	4.21577759141827	4.17796982245265	3.90760382734163	3.88552972997028	3.88115121091126	3.94919943348809	3.88617093783134	3.88038319287497	3.88118019770578	3.88612227040568
Down	ENSRNOG00000069107	-8.52622023077167	9.90e-11	NA	NANA	NA	4.79218150263266	4.76919276766699	4.23602813856146	4.29386363480983	3.86741975282469	3.8723787855254	3.88266247668737	3.87070946572011	3.87293585256961	3.86791665615304	3.86860661062408	3.87289356267955
Down	ENSRNOG00000045535	-8.5236994221508	3.55e-12	Rtl8a	Xq22	transcribed_processed_pseudogene	4.73066149907649	4.75882626705942	4.42209968937476	4.38633381199124	3.91718173328096	3.9219537557788	3.91829890233132	3.92034642194484	3.92249035452777	3.91765950688942	3.91832304450762	3.9224496146928
Down	ENSRNOG00000007354	-8.48902685325617	2.32e-09	Trpa1	5q11	protein_coding	4.75878504970833	4.73246294321333	4.10103430885199	4.09312538813966	3.7838382070267	3.80659358963359	3.78500734128646	3.78714774088381	3.78938567640829	3.78433831600532	3.78503259637293	3.78934318111818
Down	ENSRNOG00000001959	-8.44169581245257	7.40e-10	Mx1	11q12	protein_coding	6.41304936109461	6.40038381315871	5.28120918678782	5.15796936786608	4.39696897585877	4.50136612778388	4.47173720310343	4.66273206203215	4.45080063547733	4.3992980092796	4.402505524873	4.47836980116921
Down	ENSRNOG00000069091	-8.38366231702278	2.13e-13	NA	NANA	NA	5.18410374447694	5.40826387163665	5.08299437003737	5.14143136059304	4.26890602772478	4.27647300666902	4.27068315542604	4.2739312328827	4.27732001665566	4.28417634959344	4.2707215208526	4.27725573661047
Down	ENSRNOG00000004473	-8.38225452591555	1.41e-10	Ppargc1a	14q11	protein_coding	4.60644074460232	4.61475450164093	4.19882115769893	4.16676429256801	3.79600235567227	3.80034239326787	3.79701809789763	3.79888019701056	3.80083061971186	3.79643673014229	3.79704005024894	3.80079355100477
Down	ENSRNOG00000045585	-8.31684809975275	5.06e-10	Dpy19l2	8q13	protein_coding	4.55422380036576	4.6226310203463	4.21988996038092	4.19689442478748	3.8877942624679	3.86473183531384	3.82995513445636	3.83172423446034	3.83357873087062	3.8294030869181	3.82997598234252	3.83354347119236
Down	ENSRNOG00000054695	-8.28150559200296	1.26e-14	Calcrl	3q24	protein_coding	6.91297250236837	6.69432134453049	6.06796708489254	5.91657387262548	4.72431759612233	4.83001912244584	4.67007362690749	4.77094191934274	4.74019141641031	4.66723161981197	4.69175241704553	4.68811829407217
Down	ENSRNOG00000019716	-8.22290619670656	6.25e-13	Ntf3	4q42	protein_coding	4.35273267215285	4.38715295526777	4.42598210213244	4.43806301500324	3.96808784889147	3.95263856639172	4.00761710112301	3.99503008872111	3.95292331089393	3.95037858912188	3.95072561957785	3.9529016741466
Down	ENSRNOG00000002429	-8.19306792005384	6.52e-09	Rtl3	Xq22	protein_coding	4.47330162505962	4.60837969682488	4.13622695273808	4.10670788453423	3.88202125574078	3.93438748763112	3.81456736236404	3.84460808268178	3.81797621305001	3.81404838376467	3.81458696325182	3.81794302373013
Down	ENSRNOG00000023601	-8.16532435733321	4.11e-06	Elavl4	5q35	protein_coding	4.34131013088678	4.38022242595842	3.56363269723791	3.52160129758074	3.43579577749083	3.4583463853311	3.43677612128869	3.43857056641247	3.44044631217472	3.43621514444627	3.43679729685222	3.44041069899873
Down	ENSRNOG00000047194	-8.15610837736067	7.19e-12	Arl13b	7q11	protein_coding	4.59922023509676	4.61065739198945	4.31379671738827	4.29133804767955	4.06045606488945	4.08293180142245	4.04754134739226	4.02344487244778	3.95976156127104	3.95589942393141	3.95642844667571	3.95972888821257
Down	ENSRNOG00000026235	-8.14637780230528	2.38e-12	Hk3	17p14	protein_coding	4.28012420739189	4.37267458571849	4.16517597541864	4.21937185499168	3.74275140124915	3.7613727089524	3.74356382006015	3.77262977188455	3.74662148712741	3.74309871150945	3.74358138848083	3.74659169495765
Down	ENSRNOG00000000655	-8.05051243171593	5.72e-12	Ptprc	13q13	protein_coding	6.15778209940535	6.15012659995935	5.25433985743828	5.33629616632101	4.35790770978064	4.37403145041802	4.36174410273614	4.36867621676057	4.37580284785624	4.39943527519507	4.38279561825789	4.37566864286715
Down	ENSRNOG00000069375	-8.04345664329642	3.82e-11	NA	NANA	NA	4.99118615112619	5.05085759175593	4.63548003562251	4.61188849845558	4.06329720638167	4.06913854023479	4.07893236601555	4.06717333043045	4.0697941025677	4.06388297156414	4.0789829666646	4.06974433966142
Down	ENSRNOG00000014574	-8.04241197826416	1.80e-08	Entpd1	1q54	protein_coding	6.12305983634957	6.07095919642803	4.58417760324247	4.79885244170889	4.32531011264768	4.44102400878324	4.22459006430719	4.30938572267839	4.24195279017762	4.2447648710292	4.29384370666584	4.24178893615948
Down	ENSRNOG00000030515	-7.97475073953868	1.38e-11	Nfasc	13q13	protein_coding	4.20150188885462	4.05286107315666	3.98560154958741	4.00310777249294	3.59628830282474	3.59931868453925	3.60911487328113	3.59829564645846	3.59966074367111	3.59659076050072	3.59701116695808	3.59963476456122
Down	ENSRNOG00000013306	-7.90524347750956	2.04e-09	Pcdh20	15q12	protein_coding	3.81763057227279	3.84832724749541	4.13819705361118	4.13726848298569	3.5565044096719	3.59224943256042	3.54585049005312	3.54712146082537	3.54845618552859	3.54545434531585	3.54586545463946	3.54843078552013
Down	ENSRNOG00000007795	-7.86095604172025	3.12e-07	AABR07058410.1	7q34	pseudogene	3.57754807694201	3.57213964171314	3.98390456149202	4.11381360503182	3.38206944342143	3.38504084859512	3.38276390624461	3.38403855968759	3.38537577987041	3.38236635234812	3.38277892162525	3.38535034545716
Down	ENSRNOG00000012660	-7.84959066786786	1.78e-06	Postn	2q26	protein_coding	5.16828832699639	5.14707888845116	4.56874741041781	4.62355892882788	4.56000074464854	4.52842583318819	5.31770399947073	5.43549419345929	4.44947178709548	4.44249216633831	4.44345196502812	4.4494130031608
Down	ENSRNOG00000063811	-7.84371986783425	1.23e-11	NA	NANA	NA	4.80886095035027	4.68110576896402	4.59634820157997	4.54769158071759	3.98468709037087	3.98953211391738	3.98582109374232	3.98789987274346	4.00688285706778	3.98517204429542	3.98584560143591	3.99003572211322
Down	ENSRNOG00000018839	-7.82897155623269	5.73e-38	Ntrk2	17p14	protein_coding	8.79392114391173	8.747547656155	8.02866658213135	7.86166729607303	4.86081398150115	4.9315871319291	4.87829185169566	4.94578125712716	5.05317436690633	5.15904402799883	5.00912738619712	5.08777601637664
Down	ENSRNOG00000003099	-7.74869473715426	7.14e-43	Ubqln2	Xq12	protein_coding	8.0929168516571	8.05421309103022	7.77396506434683	7.57860494657132	5.69537350879501	5.63333878133672	5.51554678306898	5.42161067382117	5.35974990346091	5.27185173380493	5.21051945836431	5.22068103570733
Down	ENSRNOG00000016671	-7.64172486119089	2.10e-09	Dtna	18p12	protein_coding	4.02932487590143	4.13997604291551	3.78461114166505	3.84913668171104	3.72724187441783	3.63476659962857	3.63600205752312	3.67838978345018	3.59378156172263	3.59108432905296	3.59145323798959	3.59375870489381
Down	ENSRNOG00000043329	-7.55296932585956	3.21e-06	Rnf180	2q13	protein_coding	3.69744919625246	3.8282624871403	3.42789361386762	3.37491021133678	3.27648550073833	3.23495621281294	3.23317520097218	3.2341716169612	3.235218611748	3.23286474620625	3.23318692964868	3.23519868163978
Down	ENSRNOG00000003880	-7.55150741153196	5.42e-11	Tph2	7q22	protein_coding	5.23643552570773	5.29450477158811	4.9251331073745	4.92522864008408	4.24966693793299	4.24296991740564	4.25227701706138	4.28885392893431	4.24374355930228	4.23676043307548	4.26667805966028	4.24368484006766
Down	ENSRNOG00000023561	-7.54773908176125	6.16e-36	Ano2	4q42	protein_coding	7.95257539511384	7.88122682758221	7.69527205125829	7.6164783079248	6.95422490818984	6.7734688991702	7.25793013641641	7.25263335376463	5.87344123798366	5.87687910937232	5.91309765023926	5.91265316319523
Down	ENSRNOG00000009453	-7.52911742470901	1.78e-09	Mob3b	5q21	protein_coding	4.51111900569017	4.41203175122232	4.15226430708177	4.13094275143187	3.74907937224588	3.75292299357056	3.749978076904	3.75162698012694	3.75335597071854	3.74946363206133	3.76294884343202	3.75332309264114
Down	ENSRNOG00000049388	-7.4933892580205	8.79e-11	Prr32	Xq35	protein_coding	4.89392378793426	5.04242405884189	4.77117368650623	4.89141840348591	5.12385810687628	5.15637363709737	5.05489040102292	5.02679081544841	4.56497371009293	4.55956181803039	4.56030319501299	4.56492793098175
Down	ENSRNOG00000008834	-7.4527825300044	7.28e-08	Dach1	15q21	protein_coding	4.4249548261181	4.38110968000415	3.93253748944631	3.91578442465684	3.6391116554465	3.64286566717641	3.63998974156683	3.64160028505765	3.66000373797252	3.63948712431373	3.64000872229976	3.64325622436439
Down	ENSRNOG00000030840	-7.43355150379613	2.04e-05	Cadm2	11p12	protein_coding	3.62657235110842	3.55689763329268	3.13276454616103	3.17171543238887	3.04658682810628	3.04874066968985	3.04708966679397	3.04801347382516	3.04898382720743	3.04680176940255	3.04710054266591	3.04896535933845
Down	ENSRNOG00000071186	-7.36416878601936	6.26e-07	NA	NANA	NA	3.53973283476343	3.51671426278715	3.21309391612312	3.24280158388797	3.06628051971721	3.06823298586885	3.06673592500861	3.06757325545333	3.0684537034845	3.06647515396673	3.06674577777738	3.06843693784054
Down	ENSRNOG00000005853	-7.35195721266947	1.34e-03	Tacr1	4q34	protein_coding	3.80336602365021	3.58439745472121	3.12051168446362	3.14573421477729	3.26078650926901	3.18318742387388	3.14618493163015	3.12218500131388	3.12324567164592	3.12085983837568	3.12118665773638	3.12322548932788
Down	ENSRNOG00000005307	-7.34756777315577	2.81e-10	Slc4a10	3q21	protein_coding	4.26397316737708	4.07540451836857	4.15554309254615	4.16505956924668	3.67167269813765	3.67492324268229	3.67243184505206	3.67382610330174	3.67529002766832	3.67199722060745	3.67244826273652	3.69065498035605
Down	ENSRNOG00000028649	-7.22782484017044	8.72e-06	Tox3	19p11	protein_coding	3.32534801674459	3.43151944975018	3.05770676520494	3.03753256699444	2.92837294867654	2.93016406400037	2.92879071488955	2.92955884795119	2.93036654447066	2.92855149609112	2.92879975336494	2.93035116409804
Down	ENSRNOG00000011423	-7.16270280192897	1.10e-10	Pitx1	17p14	protein_coding	5.26461074831412	5.30605660125403	5.26406145525952	5.1326549339123	4.99395295475906	4.98883535114877	4.83358013293544	4.8196555275246	4.63898952123071	4.6297919871413	4.61947494766959	4.62436697017599
Down	ENSRNOG00000032101	-7.15758919271283	5.47e-09	Morc1	11q21	protein_coding	3.27524919277345	3.37401990070648	3.23809410113799	3.24582624607834	3.01258898680353	3.04095594431073	3.01297155500662	3.02603438129346	3.01441688307919	3.01275246023686	3.01297983474995	3.01440275912484
Down	ENSRNOG00000022429	-7.12648206208871	7.21e-07	Minar2	18q12.1	protein_coding	3.30836460666647	3.22686746434838	3.1149385680947	3.01363993854977	2.89930034542106	2.90090505116379	2.89967436073761	2.90036248276416	2.90108664954733	2.8994601740177	2.89968245448425	2.90107285401576
Down	ENSRNOG00000001174	-7.08378222105403	1.32e-03	Pde9a	20p12	protein_coding	4.00558818872231	3.9696510319792	3.22346096034197	3.21228141909384	3.19751494286077	3.20074357517653	3.19827093964064	3.24719277295076	3.20110651385766	3.21162632929429	3.19828727590077	3.2010789595552
Down	ENSRNOG00000001128	-7.07489032913129	2.71e-08	Tesc	12q16	protein_coding	4.17964777776089	4.35387778170416	4.31987785256247	4.35413339313045	3.98925401985848	4.00603353170068	4.18464522225835	4.09948576127031	3.9476930765519	3.95447490873411	3.94549386975586	3.94767142352276
Down	ENSRNOG00000048980	-7.07309693413501	2.80e-11	Gng2	15p16	protein_coding	5.50164513136634	5.53331019600299	4.98491921401074	5.04658218793253	4.49901859666122	4.49716205390024	4.40227473427841	4.40916897228543	4.37985572367945	4.37200675981877	4.38785824576608	4.41620241681887
Down	ENSRNOG00000005042	-7.07283198958317	8.88e-08	Ranbp17	10q12	protein_coding	3.25160205765935	3.15305950886079	3.03925245926273	3.08542515257595	2.87532846161363	2.87684528896677	2.87568188660766	2.87633229797417	2.87701701851108	2.87547948324858	2.87568953550494	2.87700397214742
Down	ENSRNOG00000023256	-7.02683585670934	1.87e-07	Nxf7	Xq32	protein_coding	3.17970335766728	3.33141707457179	3.06276171088357	3.07363704210593	2.93602513691926	2.93082160695453	2.91606895939455	2.95345611787325	2.91743701895885	2.9158615655176	2.91607679689135	2.91742365076481
Down	ENSRNOG00000005007	-7.01092336699627	5.59e-04	Scn3a	3q21	protein_coding	3.35028908090814	3.27490067669632	2.87464223084113	2.86517461211543	2.89638259896798	2.93874346562399	2.86541928073822	2.85428564320214	2.85506775320148	2.85331003993485	2.85355048964817	2.85505286114092
Down	ENSRNOG00000064383	-6.99909773013204	3.57e-03	NA	NANA	NA	3.56069281111081	3.56936300043018	3.14678947358782	3.11580172961593	3.20755366358739	3.36348359204949	3.12750830441501	3.11674689709762	3.11764448648394	3.11562753819386	3.11590338836095	3.11762739361888
Down	ENSRNOG00000067356	-6.99111505702589	5.32e-06	NA	NANA	NA	3.93308009522551	3.88094907252609	3.42585147871361	3.46690697058514	3.28755192216876	3.2902091264915	3.28817263479696	3.28931242711811	3.30644769582329	3.2878172763271	3.28818605772723	3.29048609875891
Down	ENSRNOG00000025404	-6.97343746210263	3.78e-07	Dppa4	11q21	protein_coding	3.05621331831301	3.15452462094793	2.94033005337917	2.95170215592421	2.78519833270601	2.78661256644539	2.78552782012805	2.78613423148404	2.78677270378145	2.78533912313155	2.78553495118652	2.78676053791972
Down	ENSRNOG00000036960	-6.96017700510733	1.88e-09	Abcc9	4q44	protein_coding	9.27593556918301	9.17745703755853	7.79505096460886	7.81151544819262	12.2861246342028	12.1454165620069	10.1744813895353	10.1766578186169	6.57959153249674	6.67832616668911	6.53469466564873	6.55558985271329
Down	ENSRNOG00000052424	-6.95876763971273	9.37e-06	RGD1306556	12q16	protein_coding	3.07436321561591	3.12988116455201	2.86352091029562	2.84410056258907	2.73960401368798	2.74103704273697	2.7399379823565	2.74055247873651	2.74119923623372	2.73974672657306	2.73994520971401	2.74118691467634
Down	ENSRNOG00000011016	-6.95493850209717	1.53e-04	Slc7a2	16q12.1	protein_coding	3.23270977921001	3.10690752682576	2.82665034119223	2.78931703479984	2.77658081130934	2.7988757693267	2.75545539567339	2.7561225193007	2.75682421331024	2.75524767415971	2.75546324445164	2.75681084947555
Down	ENSRNOG00000060464	-6.95060648804921	4.16e-09	Plxna3	Xq37	protein_coding	4.51520310533251	4.45458508704661	4.33580574790598	4.44013078599759	4.23091405322096	4.21416746499989	4.38007553322605	4.35540074739937	4.07911235584481	4.07570264378781	4.07616873164098	4.09272538344054
Down	ENSRNOG00000064614	-6.8790407122182	6.11e-07	NA	NANA	NA	3.61579147108059	3.92622063940071	3.50535096533901	3.50364488570785	3.276644778928	3.2790298329648	3.30105332835892	3.27822435631144	3.27929921551883	3.27688270702687	3.27721346431004	3.29443005670264
Down	ENSRNOG00000025211	-6.87817052584709	4.04e-45	LOC100361265	Xq22	protein_coding	7.41840706341691	7.45295895613376	7.07803163260256	7.08159229869539	5.00258998082697	5.10608227467132	4.94673749338733	5.01412439915947	5.00793137435287	5.00815153102733	5.03758358218219	5.00757649003671
Down	ENSRNOG00000010347	-6.82182414262606	5.60e-12	Styk1	4q42	protein_coding	6.02133245663993	6.0221946812974	5.2409258696358	5.28495577859646	5.11883081935426	5.11291906013921	5.21088617044931	5.17134413927062	4.79182906990886	4.8220271680815	4.79773139666232	4.79175048519908
Down	ENSRNOG00000049596	-6.79346106081938	4.76e-12	Cfap58l1	1q55	protein_coding	4.93227486225771	5.00128314121174	5.20122460454078	5.05427113077676	4.34724437979907	4.4293383355927	4.30161008967559	4.3493921479164	4.32676323217147	4.28742149354994	4.3016602778733	4.29344680289528
Down	ENSRNOG00000025200	-6.78199959099857	2.62e-46	LOC102553785	Xq22	protein_coding	7.56703956455065	7.46953552544221	7.07595040726034	7.20858721853967	5.30521428621063	5.28830180148934	5.30889916897727	5.34435618334372	5.17749332453372	5.15114470585592	5.2181361455215	5.09797603250761
Down	ENSRNOG00000001544	-6.77447388219952	7.45e-07	Cyyr1	11q11	protein_coding	3.99021765413616	3.97028841427192	3.64061714766548	3.57731132363897	3.52239166285787	3.5541087965916	3.51595831958648	3.60408396192048	3.47320931998323	3.4706855799045	3.47103077490498	3.48767480263993
Down	ENSRNOG00000070149	-6.73287639535061	7.25e-05	NA	NANA	NA	4.62906941800868	4.61426250805163	3.92979030765015	3.93161482414827	3.83395222637998	3.94551883993079	3.76177404657387	3.77896407618742	3.79946421352528	3.76119718039208	3.76179582849439	3.76551970400275
Down	ENSRNOG00000005109	-6.70283129516848	2.12e-07	Rprm	3q12	protein_coding	6.41405652131974	6.44917417586078	5.39368380678173	5.32847832841706	4.58227783325174	4.65606494431965	4.46688384787698	4.50126516816372	4.51308176073535	4.66043275582224	4.46699327519602	4.48521694585911
Down	ENSRNOG00000018122	-6.63077618616972	1.34e-15	Tspan17	17p14	protein_coding	8.73356690778382	8.75033360087192	7.5523003249065	7.62007820120658	7.50871683126696	7.47650038557668	6.67011025205726	6.82141068690597	6.06112933434225	6.01461312419815	5.82056901186873	5.87624145263846
Down	ENSRNOG00000011320	-6.61067565360202	1.80e-08	Igfbpl1	5q22	protein_coding	3.75320988070497	3.78875243875614	3.75545089670045	3.76035525678707	3.70240193016663	3.84974834593206	3.80295395115664	3.78519644137396	3.5798805875121	3.57767014840164	3.57797194374277	3.57986181800239
Down	ENSRNOG00000008416	-6.59496983080804	6.96e-07	Gimap5	4q24	protein_coding	2.65653664273817	2.74488962666087	2.63558958675071	2.62141815952599	2.47882439315421	2.47986912843437	2.47906760353343	2.47951552917295	2.47998756108648	2.47892830299438	2.47907286859794	2.47997856263252
Down	ENSRNOG00000005776	-6.55983112255351	2.02e-04	Bcl11b	6q32	protein_coding	2.6633880852261	2.70577498284601	2.48841195105504	2.44664178568511	2.3941187387306	2.39518115808394	2.39436619381513	2.39482173371245	2.39530150521133	2.39422447160791	2.39437154990984	2.39529236193978
Down	ENSRNOG00000003687	-6.49518939699934	9.21e-04	Rgs2	13q21	protein_coding	2.95074964044681	2.97830336380873	2.67200807770419	2.72417905631294	2.76589883380978	2.74008492425641	2.67328231748188	2.66302580300011	2.66359179021542	2.66232125616845	2.66249474936658	2.6635810035771
Down	ENSRNOG00000033837	-6.45168378693508	2.97e-14	Cdh9	2q21	protein_coding	5.77423294990891	5.85073531958974	5.22188387849052	5.24959640152087	4.80461456422544	4.80729834366558	4.93371212544153	4.83047231531565	4.67123338276833	4.65456438969826	4.6429561809643	4.63615972727639
Down	ENSRNOG00000065004	-6.41154807580111	2.47e-05	NA	NANA	NA	2.66276750578971	2.5039674233202	2.37412550216982	2.41708710010848	2.33608514338752	2.32705089275594	2.33708208962134	2.33891534456771	2.32716329109621	2.32615760210511	2.32629491001611	2.32715475152278
Down	ENSRNOG00000001989	-6.3926554197799	1.71e-42	Alcam	11q21	protein_coding	8.79478222760917	8.74172324924191	8.43110190469509	8.4046824565499	6.80762132465289	6.88858621746261	7.5848439812833	7.47680099665206	6.17230953777779	6.06740944505695	6.15473543515821	6.0948911270639
Down	ENSRNOG00000032669	-6.39120603418813	1.36e-07	Serpina1	6q32	protein_coding	2.65367204113912	2.61943471224331	2.61958458651222	2.64529082649177	2.49038686224519	2.5060434344649	2.50085771262114	2.50375739624215	2.4823864581605	2.4814843823361	2.4816073345685	2.48237878345634
Down	ENSRNOG00000009892	-6.3880518213298	1.90e-06	Adamts15	8q13	protein_coding	5.21455394021899	5.2212271854421	4.04656760666033	4.08728543100808	3.90494352544923	3.90159282562161	3.89194900339262	3.95341651991868	3.94486109738707	3.89024602209775	3.87452385966173	3.8811706758682
Down	ENSRNOG00000008059	-6.37121245359967	1.37e-08	Rnf17	15p12	protein_coding	5.14178154704513	5.10278753222744	4.92929722633106	4.97975591188921	5.17455696148179	5.22892750716506	5.05545828772598	5.09232912764678	4.64035870853701	4.65651821589845	4.63549967051923	4.6403110821048
Down	ENSRNOG00000029598	-6.34530099396147	6.85e-04	Robo2	11p11	protein_coding	2.51951794547192	2.37387186655345	2.28020553966405	2.2374467302025	2.19543455062403	2.19634669531879	2.19564696787304	2.19603806456149	2.19645004535712	2.19552530977472	2.19565156582951	2.19644219324457
Down	ENSRNOG00000002338	-6.29148847496271	3.47e-06	Dgke	10q26	protein_coding	2.35650512577402	2.42368461919237	2.33611025791557	2.34524338745424	2.21362826982168	2.21446654711963	2.21382335313574	2.21418274465319	2.21456162074367	2.21371161292257	2.21382757677045	2.21455439677472
Down	ENSRNOG00000002986	-6.28400529854017	6.28e-08	Efhc2	Xq11	protein_coding	4.55988751043568	4.43320705243107	4.50832284317074	4.50275609099515	4.60306550218711	4.74999711954295	4.72382856627592	4.60325974781096	4.27001048934114	4.25219635304672	4.25273873678364	4.25612882666441
Down	ENSRNOG00000009197	-6.24780303602582	4.25e-22	Asb4	4q13	protein_coding	7.83690130136903	7.79873104624669	7.33167382480238	7.28738315123025	8.31423246524648	8.39468165843729	7.41141181382962	7.36033656567362	6.06848887834054	6.02060704532616	6.02734567825277	6.00970828307486
Down	ENSRNOG00000006670	-6.24535969079789	1.17e-02	Rai2	Xq14	protein_coding	2.50692076489702	2.52731338592647	2.31290274715116	2.25598220123661	2.3138322267764	2.26999655149845	2.2560252578365	2.2564267989547	2.25684982688012	2.25590035926542	2.25602997834241	2.25684176378372
Down	ENSRNOG00000046366	-6.21125329066017	8.94e-22	Dmd	Xq21	protein_coding	6.23309095258382	6.17902073387677	6.39229091863947	6.37629586653992	6.22802727528614	6.30667962073529	6.31158078010157	6.23883512417184	5.43016011390657	5.42629914284751	5.44153247213618	5.41394355291686
Down	ENSRNOG00000002002	-6.20101282044889	2.17e-13	Tmprss11b	14p21	protein_coding	6.34191057394877	6.27847243733736	5.66095226793109	5.62892006097823	5.71860150937846	5.83893960418902	5.9214508700148	5.79594842278759	5.15758469221067	5.17194703775489	5.19985305433975	5.15749373198319
Down	ENSRNOG00000031222	-6.19673191718608	3.10e-27	RGD1561327	Xq36	protein_coding	5.860426614471	5.86235191230215	5.84465721490421	5.76370412206857	4.64142732114661	4.64232060174776	4.63022001075162	4.72264059427436	4.68319475144239	4.67339253094675	4.63030058668161	4.623705567307
Down	ENSRNOG00000048039	-6.14398634487911	1.34e-06	LOC679149	19p14	protein_coding	3.87835667271525	3.82597484897047	3.64173291941789	3.55792493200916	3.40636674175287	3.40511641693676	3.40927926778669	3.37621672717682	3.37727499228094	3.37489688614074	3.39813590293495	3.37725484033557
Down	ENSRNOG00000068983	-6.13012884046782	1.54e-06	NA	NANA	NA	2.4882678467017	2.46613289527324	2.52959254875259	2.54062395698008	2.39484619621237	2.38975519357766	2.41520513274068	2.43086058229352	2.37789219065865	2.37705424924136	2.37716845543826	2.37788506127406
Down	ENSRNOG00000059330	-6.04914876639535	1.27e-16	AABR07004549.1	1q31	lincRNA	5.42672009003769	5.36197519783799	5.58089838368017	5.54941217135175	4.86327658835087	4.94231809705508	4.82873283840637	4.71522221494171	4.67986030141106	4.65231410171233	4.67958990770454	4.6471232749061
Down	ENSRNOG00000013413	-6.03311792097064	1.62e-03	Rorb	1q43	protein_coding	2.13278398742503	2.15266165414373	2.01387980480983	1.97138299788828	1.94082858366668	1.94153650834458	1.94099334283686	1.94129685174897	1.94161678978175	1.94089897258531	1.94099690986542	1.94161068982535
Down	ENSRNOG00000030517	-6.01349023282702	9.28e-05	Zfp879	10q22	protein_coding	2.10289590132334	2.13839501920237	2.02478603915146	2.04853386300654	1.95295059063625	1.95363995590373	1.95311099288585	1.95340653530558	1.95371815912004	1.95301911539336	1.95311446583894	1.95371221688207
Down	ENSRNOG00000008478	-5.95803508452129	1.43e-08	Mmp13	8q11	protein_coding	8.47601766046241	8.4712219881661	6.41094889713632	6.31222509972444	7.40324624425786	7.46442240947163	5.81549003839091	5.92507789787306	5.64376494428359	5.62629386635748	5.54352529442493	5.64318887056223
Down	ENSRNOG00000066172	-5.95730954940117	1.02e-02	NA	NANA	NA	2.12277587892131	2.11997558927058	1.92430764488906	1.8955391446225	1.90532915549215	1.90930679452966	1.89557228399696	1.89588137324027	1.89620706999413	1.89547615533053	1.8955759172734	1.89620086142704
Down	ENSRNOG00000012422	-5.94464868253477	7.46e-14	Tnik	2q24	protein_coding	5.51299772375397	5.42472324682406	5.54531026903216	5.45049485616985	5.56280886694869	5.42332629482658	5.47463055603406	5.50924156823923	4.94438838510055	4.93369586065503	4.92345536579348	4.95870715245627
Down	ENSRNOG00000005679	-5.87280025030309	7.73e-02	Fap	3q21	protein_coding	1.98787055322875	1.94562475054016	1.78182504473558	1.75303561655947	1.75291355771276	1.75356684678082	1.75306564687075	1.75334574342878	1.75364090005052	1.75297853709591	1.75306893928805	1.75363527355458
Down	ENSRNOG00000003345	-5.85556295264659	5.21e-22	AABR07038690.1	Xq21	processed_pseudogene	6.73705803889399	6.5396434082573	6.64076137703487	6.84976690593311	7.62684016689281	7.54385367544615	7.46476795788172	7.63700116354979	5.7310662935196	5.7672597687747	5.74186517690413	5.75087551589536
Down	ENSRNOG00000018177	-5.84172448737162	1.89e-07	Dhrs2	15p13	protein_coding	4.7904824640725	4.76006483260417	4.78135661329572	4.74126556383251	4.91651672970404	5.11535005789081	4.95623105828514	4.86788247932739	4.47449544655435	4.48041802330404	4.48154151630661	4.47445465613496
Down	ENSRNOG00000063808	-5.81852119691483	4.24e-03	NA	NANA	NA	3.44357163670557	3.43588677107503	3.21003381323873	3.14561246570365	3.3450115350618	3.40584171798636	3.13508221148764	3.14798374943207	3.15023515809906	3.13485138820445	3.1350909347888	3.1365904425118
Down	ENSRNOG00000014075	-5.75418387876368	1.93e-04	Clybl	15q25	protein_coding	2.07623094038454	2.00634242968161	1.97597190037064	1.98146089688088	1.94206031772306	1.90598756525507	1.90549344622542	1.9283758010619	1.90606063731371	1.9054076452917	1.90549668962736	1.90605508478154
Down	ENSRNOG00000009949	-5.66154792891181	2.09e-03	Pcdh18	2q26	protein_coding	1.74148862580793	1.78528666719038	1.67957642356116	1.65622877735961	1.61677039304975	1.6173090765836	1.6168957147771	1.61712665247977	1.617370199977	1.61682392973286	1.61689842831659	1.61736555544373
Down	ENSRNOG00000002360	-5.63916954297591	1.13e-03	Gabrg1	14p11	protein_coding	2.03743085943474	2.12004254029744	2.22181855907896	2.07658036285844	2.07316946612921	2.07970924622301	2.01852329123069	2.04158975634623	2.01914551183449	2.01842915086931	2.01852684979805	2.0191394214162
Down	ENSRNOG00000004882	-5.63362702715199	1.55e-30	Capn6	Xq33	protein_coding	9.05026314279269	8.94734734495588	8.33742964385398	8.31960838404449	9.60576640849801	9.78758662266783	9.05634147617232	9.07659833114774	6.6860234149342	6.7727987636944	6.56128442925399	6.61593813498374
Down	ENSRNOG00000007340	-5.63244984388798	7.98e-06	Dcp1b	4q42	protein_coding	2.50570502759214	2.52420753242859	2.46386129629295	2.49647814247873	2.35744250124635	2.34927218115335	2.35832203174167	2.34899825705571	2.34936399171051	2.35781827869836	2.34865574281978	2.34935701486565
Down	ENSRNOG00000057031	-5.62977506052661	2.81e-03	Six3	6q12	protein_coding	1.70953421449765	1.75334411372528	1.6389342781757	1.62424387296831	1.58477240984599	1.58529968571635	1.58489507757973	1.58512112472046	1.58535951474245	1.58482481275361	1.58489773365388	1.585354968563
Down	ENSRNOG00000031534	-5.62466877462685	1.32e-05	Rhox8	Xq35	protein_coding	2.95866348082402	2.97754815554335	2.91526503458669	2.87648164211824	2.97215898108906	3.02263704847262	2.93996346804024	2.93346834325555	2.8398183746985	2.83865039270537	2.8388096081228	2.83980843916141
Down	ENSRNOG00000002365	-5.62289199295105	2.99e-03	Itm2a	Xq22	protein_coding	1.73125240898344	1.71826199906813	1.65379873329412	1.61232834012175	1.5825977911012	1.58312118801596	1.58271955165049	1.58294393464308	1.58318058027467	1.5826498061111	1.58272218811375	1.58317606725941
Down	ENSRNOG00000039571	-5.59496724036334	1.46e-02	Glod5	Xq12	protein_coding	1.72157508990603	1.65298012914154	1.54226126209032	1.55377356016382	1.52350938664741	1.52403034631792	1.52363060810687	1.52385395333467	1.52408944227518	1.52356117343374	1.52363323271011	1.52408495191599
Down	ENSRNOG00000009700	-5.56701718243739	1.51e-02	Dync1i1	4q13	protein_coding	1.7521433371759	1.73184480101295	1.57788098014166	1.61778832828463	1.58745957883414	1.57844252996872	1.57803127112835	1.58989676565479	1.57850333280173	1.57795983976011	1.57803397123164	1.57849871271339
Down	ENSRNOG00000016451	-5.56492595761727	1.46e-02	Cd1d1	2q34	protein_coding	1.65322316646976	1.67290391302526	1.52142543514802	1.53288196694868	1.50276304987222	1.50327162157032	1.50288138068161	1.5030994128983	1.50332931800318	1.50281360114684	1.50288394275296	1.50332493394486
Down	ENSRNOG00000062959	-5.55420740115854	2.17e-11	NA	NANA	NA	4.70059390831746	4.70851440776787	4.77381447810754	4.7961886720693	4.64253887445778	4.50826011750026	4.56574613690565	4.55023667502914	4.31659991491467	4.31248569311147	4.35596067367569	4.31656504581289
Down	ENSRNOG00000058275	-5.55354806695792	1.23e-02	Spef2	2q16	protein_coding	1.81053914177423	1.84454273062847	1.77576920984904	1.71890491928894	1.69990598521505	1.74705092484172	1.70002510128896	1.70024473317756	1.70047653960663	1.69995686481984	1.70002768100788	1.70047211723208
Down	ENSRNOG00000012095	-5.50055218173514	5.67e-97	Pkia	2q23	protein_coding	8.34484151989356	8.2651815956665	8.3149588418051	8.29115062418168	8.65974514760103	8.58550313252946	8.60355950035308	8.55565949630055	6.40130289275749	6.45456830672038	6.54189250324744	6.52125185435266
Down	ENSRNOG00000013704	-5.49852201016541	1.46e-05	Cps1	9q32	protein_coding	4.39247421460832	4.33373167712552	4.47771068100753	4.48485327924111	5.06594389174225	4.91994971944593	4.65389442263488	4.68808428720372	4.25913444810458	4.26593122621336	4.25486472602563	4.25909263160707
Down	ENSRNOG00000001823	-5.49496366356904	4.33e-03	St6gal1	11q23	protein_coding	1.71410773620666	1.65087526463578	1.57657165369273	1.64360335946232	1.55824612237796	1.58350157153793	1.55836465518585	1.55858310296958	1.55881350717554	1.55829675792063	1.558367221814	1.55880911301513
Down	ENSRNOG00000031004	-5.49334316073681	3.13e-04	Cyp2j4	5q33	protein_coding	2.38024908579481	2.37363195973952	2.36960405002735	2.42554183890573	2.47777830867937	2.32604908429103	2.3209489186533	2.34497969870805	2.30240737698069	2.30161316235852	2.30172140598545	2.30240061942811
Down	ENSRNOG00000061026	-5.48407249378531	9.42e-06	Npy4r	16p15	protein_coding	4.62350169558218	4.52063845387256	4.48008445071409	4.47453221155446	5.4079563159403	5.14882740603568	5.19229658510431	5.15080088017456	4.41586340738451	4.40902509880346	4.40996541989489	4.41580581054151
Down	ENSRNOG00000021589	-5.46786717575147	2.25e-06	Nexmif	Xq22	protein_coding	3.6829745551404	3.63349343951948	3.57248385069857	3.62971827229868	3.55966843524074	3.48913704355721	3.55362005287015	3.53288056181406	3.41948075211829	3.42706526780825	3.41796410831524	3.43180343862133
Down	ENSRNOG00000056054	-5.46405998384331	5.76e-03	U8	10q24	snoRNA	2.92933057023244	2.9296943332823	3.12646893498309	3.23963199639597	2.93895762666993	2.93384015286562	3.18371453777466	3.09516664288527	2.93437830539261	2.91921991333012	2.91942644441906	2.92071940290666
Down	ENSRNOG00000001714	-5.46359708754627	2.13e-05	Atp13a4	11q22	protein_coding	3.11994024141589	3.0548193794891	2.94201514680885	2.96190696502176	2.78900868467284	2.79038454105361	2.78932915976514	2.78991909733725	2.80425157038416	2.78914561881575	2.7893360962497	2.80421155038111
Down	ENSRNOG00000003439	-5.45209001979388	2.02e-04	Il15	19q11	protein_coding	2.9771372064338	3.10365065021329	2.85953940509292	2.84231028956599	2.72120972171247	2.72256111971908	2.72152455826049	2.72210402339593	2.72271414996294	2.72134425093756	2.74336903912411	2.72270252398127
Down	ENSRNOG00000012701	-5.44253211350878	2.17e-10	Map7	1p12	protein_coding	6.51954012171644	6.56706824508663	5.55911973927488	5.45443222699525	6.06348854121998	5.93056160281044	5.94247385454741	5.95950882373379	5.21167229140293	5.23436129738158	5.23824505484654	5.22873198462261
Down	ENSRNOG00000027811	-5.44161790042524	9.15e-05	Lilrb4	1q12	protein_coding	2.38731901056908	2.39088419279482	2.2982944951947	2.3702232924778	2.23027416116264	2.23101823873887	2.25910762613067	2.24170509340167	2.23110273729267	2.23034806161111	2.24013193972255	2.23109631607241
Down	ENSRNOG00000024636	-5.43154214171867	1.46e-05	Gpr85	4q21	protein_coding	5.51490460417422	5.55459252867422	4.65339667191854	4.62699170704868	5.2391693140377	5.19438272585817	4.79390453537958	4.78987699587119	4.60689047388019	4.57570841023041	4.56458594915091	4.55742061500667
Down	ENSRNOG00000036608	-5.42475175600249	1.74e-19	Mlana	1q52	protein_coding	10.9299630958549	10.8593682636644	9.58557429379517	9.51562714641686	11.7816510920936	12.2578930996528	11.0083290958311	11.133715039586	8.07092782488238	7.73886201265804	7.77867470582091	7.72432482891636
Down	ENSRNOG00000025938	-5.41580303224797	6.24e-03	Lin28b	20q13	protein_coding	1.52541799152219	1.49682922882367	1.41811076084361	1.44734957312271	1.39205582643457	1.39246737688553	1.3921514990364	1.39232791545647	1.39251412586602	1.39209669182037	1.39215357108108	1.39251057322405
Down	ENSRNOG00000003732	-5.38025310954765	2.22e-35	Flrt2	6q31	protein_coding	8.98185707955837	9.0863756270793	8.78048107866983	8.71147367679117	8.51403560042461	8.38967595940417	8.23150786332155	8.21095620915292	6.68033130536322	6.89428338342303	6.50305845153647	6.57068390264711
Down	ENSRNOG00000049452	-5.37451655222743	1.02e-03	Nebl	17q12.3	protein_coding	1.75821724437224	1.75299124504535	1.67451188871465	1.68636749835464	1.64884632562655	1.65229903883595	1.68703943185063	1.64022586999161	1.6404478247654	1.63995024504869	1.64001804838702	1.64044359027832
Down	ENSRNOG00000022286	-5.36909974267321	5.65e-03	AABR07039316.1	Xq22	lincRNA	1.42789422548176	1.48616344573757	1.41738740609865	1.37799106489304	1.34981872147797	1.35021808188592	1.34991155925907	1.35008275000343	1.35026344688757	1.3498583759288	1.34991356991501	1.3502599994146
Down	ENSRNOG00000000451	-5.35582367103011	2.85e-10	RT1-Ba	20p12	protein_coding	4.29898329462339	4.41729773204228	4.09540090159191	4.19928005530528	3.74222885413869	3.74573267090333	3.74304741774961	3.74455037710502	3.77705171774956	3.74257879629125	3.7554655698822	3.77696009773584
Down	ENSRNOG00000015418	-5.33683522233579	4.30e-02	Klhl14	18p12	protein_coding	2.71075052663748	2.71084545187011	2.93684250050614	2.98276735381994	2.73021391658359	2.71192974237013	2.89917176848161	2.87407732617957	2.71207081112297	2.71080882656653	2.72157484852351	2.71206009305355
Down	ENSRNOG00000008628	-5.28965191901745	6.05e-12	Ica1	4q21	protein_coding	5.64462233665993	5.83151048444444	5.32577592044003	5.2318280209521	5.35729749626639	5.54873928997646	5.26709461656584	5.24242974095317	4.88820322493388	4.91130078415032	4.90251480390686	4.87270166454474
Down	ENSRNOG00000047891	-5.27697895958675	7.89e-05	Foxg1	6q22	protein_coding	2.9296826156266	2.92717063040953	2.9229605438148	2.82341802446643	2.72733672027272	2.69967968902706	2.69874850072611	2.699268901689	2.72619535489604	2.69858665369363	2.69875461789861	2.69980681777218
Down	ENSRNOG00000019890	-5.26582827989501	2.96e-02	Folr2	1q32	protein_coding	3.45890916519224	3.38787759316078	2.86393787551956	2.86441648700784	2.86403540982205	2.86606793378906	2.87731349729569	2.87982571456948	2.88245831036505	2.88862794153321	2.86452041656574	2.86627982298588
Down	ENSRNOG00000001379	-5.25122072490513	9.16e-09	Cyp3a62	12q11	protein_coding	5.38710653352818	5.29281661439377	4.5148724113654	4.48608558485721	4.34371021917869	4.34492644214057	4.31705809269846	4.30382180800699	4.24932881209244	4.24769389720823	4.26417799055839	4.21314090591623
Down	ENSRNOG00000059491	-5.24476660753181	5.03e-03	Fgd4	11q23	protein_coding	1.36198962815415	1.29930384192909	1.27932284385071	1.29163637962971	1.23640926045965	1.23677808928	1.23649499886129	1.23665310140976	1.23681998735099	1.23644588236698	1.23649685577304	1.23681680333526
Down	ENSRNOG00000063579	-5.21947936694357	1.72e-04	NA	NANA	NA	2.97438234889567	2.92393108118584	2.97954306729363	3.11825683880499	2.98905202070493	2.94635018881839	3.01359537818105	3.05662010055158	2.88805559237929	2.88684862351027	2.89675188439767	2.8880453253787
Down	ENSRNOG00000052803	-5.14216783986055	1.81e-02	Klri1	4q42	protein_coding	2.36729479666937	2.34513475506457	2.32407924808652	2.2559939116936	2.37325902019063	2.42871509895993	2.28477584431556	2.25635561821262	2.25670037443512	2.25592739865719	2.25603275028558	2.25669379778311
Down	ENSRNOG00000059837	-5.0921917128629	8.30e-04	Cdkn2a	5q32	protein_coding	3.42630300106321	3.4543410432742	3.04919283172017	3.08603418658808	2.98798327708664	2.97891939627469	2.9775045357805	2.99154628800796	3.02283117086164	2.97725808697657	2.97751384743286	2.97911215238579
Down	ENSRNOG00000005176	-5.08472787597717	3.89e-07	Map7d2	Xq14	protein_coding	4.40099004965191	4.39528643753979	3.94675782582934	4.06442144055251	3.92115987777026	3.90804600050184	3.90943687737058	3.95645558991145	3.8136276996203	3.81036385645273	3.8562710145009	3.82822134123946
Down	ENSRNOG00000003997	-5.07072295443984	1.38e-06	Pld5	13q25	protein_coding	4.12579260504802	3.96346252521461	3.78696690561173	3.80969538088976	3.73986754376925	3.69476853115019	3.61122214412064	3.63940233913407	3.6192928381584	3.59942225575251	3.5890581005701	3.60536829965507
Down	ENSRNOG00000034258	-5.03127260876814	5.16e-16	Xirp2	3q21	protein_coding	5.07757739260562	5.05091506973003	5.09847863680703	5.1520870575532	4.94007911220333	4.8761186065662	4.92701452788625	4.92406245963276	4.58718245251847	4.64466315869503	4.59391427843071	4.58713781481998
Down	ENSRNOG00000025365	-5.02899280144421	1.73e-06	Ido2	16q12.5	protein_coding	5.02695248750512	5.02879904504039	5.44379461747648	5.44811494661566	4.66958527492677	4.66114262777429	5.04061322700583	5.06438004238692	4.58816271626027	4.58166045642426	4.63145771355924	4.66357294183879
Down	ENSRNOG00000006958	-5.02868128907364	5.21e-06	AC126572.1	12p11	protein_coding	4.19138093500384	4.14605323050723	4.02251899244096	3.9602770655769	3.77605551259348	3.86248164705075	3.69655882483625	3.72302741774761	3.71329131710649	3.72821488916221	3.70787007862097	3.69900821244977
Down	ENSRNOG00000001439	-5.01988325339161	2.43e-03	Srrm3	12q12	protein_coding	1.9171051209211	2.03711966056435	1.88904639997555	1.89061703049366	1.97569287619163	1.90803950906197	1.91033222279278	1.90480286457372	1.87155970890206	1.87092757690531	1.87101377052253	1.8715543333065
Down	ENSRNOG00000019854	-5.00902567621521	3.29e-03	Napsa	1q22	protein_coding	1.30731059473555	1.22833269450618	1.19152195189752	1.21137236317668	1.17406327896324	1.18630379441035	1.18376253634179	1.18518260943345	1.17445715708358	1.17409839860911	1.17414728103262	1.17445410368592
Down	ENSRNOG00000016695	-5.00365702626508	3.39e-05	Mmp2	19p11	protein_coding	5.90385068621736	5.80401383868701	4.80083259173173	4.93158684922808	5.20924648938719	5.33720519212305	4.75808806792638	4.69073753448175	4.70171914453878	4.66354912261636	4.62363346478329	4.70151152770196
Down	ENSRNOG00000025725	-4.99511077792117	8.27e-07	Ly6k	7q34	protein_coding	4.11938481417826	4.11812802232641	4.21579929808486	4.15889408892698	3.88846025575751	3.93057274402358	4.07981652755674	4.11643948312959	3.86996672029703	3.84037551369438	3.861984633683	3.84316834064921
Down	ENSRNOG00000053099	-4.98825137976671	1.34e-04	Wfdc15a	3q42	protein_coding	2.5512364868197	2.60239676069621	2.49823341263608	2.57406294141345	2.40147796378073	2.3928261142947	2.39209488656697	2.39250348290545	2.39293419032692	2.3919678400026	2.41267490777563	2.39292597848947
Down	ENSRNOG00000031515	-4.95728173032348	3.11e-05	Klra2	4q42	protein_coding	3.56307099428117	3.66356830429384	3.78614588112388	3.68268382326744	3.5268541933241	3.44944479842924	3.60509412133832	3.60690245082759	3.45003371431319	3.43468844778807	3.43496886908817	3.46303296355412
Down	ENSRNOG00000005634	-4.94499228328049	2.43e-03	AABR07047872.1	5q21	protein_coding	1.86704119243081	1.81377077430769	1.72227588966017	1.77154640659409	1.69478993473044	1.69535640764468	1.69492172013692	1.70665304653364	1.69542068523062	1.70458672348024	1.69492457364079	1.69541580101509
Down	ENSRNOG00000026315	-4.92124383403925	1.13e-03	Taf7l	Xq32	protein_coding	3.49997572962792	3.53868147478487	3.43048600113869	3.42666420463705	3.44028414808458	3.43449559695831	3.26881847936698	3.28050135856056	3.27019165127959	3.28719047546726	3.2785771761705	3.27017820594074
Down	ENSRNOG00000063268	-4.91512810098627	1.15e-03	NA	NANA	NA	1.73332347014535	1.71853686434657	1.71458213367537	1.79373004229442	1.64686984800168	1.64736243370115	1.64698436423605	1.64719551883378	1.64741838381796	1.65615576295224	1.64698684435277	1.64741413197211
Down	ENSRNOG00000030894	-4.91319118769475	7.10e-02	Slco1a6	4q44	protein_coding	1.09600365711173	1.20870439302087	1.04923512282986	1.04000018884836	1.05875425842222	1.05288832668092	1.0400168485787	1.04017230812596	1.04033626693421	1.03996852736048	1.04001867518389	1.04033314008303
Down	ENSRNOG00000001962	-4.91047831011343	3.70e-02	Fam3b	11q12	protein_coding	1.99841593837289	1.94741126912794	1.7929516379933	1.81331611044597	1.82138308626862	1.79360799764921	1.79312731899297	1.8278991411783	1.7936790567836	1.7930438215012	1.80346736398583	1.79367365743659
Down	ENSRNOG00000024312	-4.90237970625526	3.75e-04	Xkr8	5q36	protein_coding	3.42447830191812	3.38836460101151	3.32512298310052	3.29344914812708	3.52582966289363	3.54025836692657	3.44895401087981	3.36025895175966	3.26635356938512	3.26477155862087	3.27475480275597	3.2663401144716
Down	ENSRNOG00000001575	-4.90007660691699	6.68e-02	Grik1	11q11	protein_coding	1.00349171623074	0.965589989452091	0.903267119597599	0.895357230917445	0.885841358644442	0.886129711970892	0.885908386331253	0.886031991348615	0.886162470525241	0.885869988297483	0.885909838030806	0.886159981044593
Down	ENSRNOG00000010640	-4.88217021921175	6.00e-11	Agtr1b	2q24	protein_coding	5.58274663276343	5.44832518792965	5.47632468967596	5.46268858963164	5.99334291112884	5.97917645744542	6.28824910907228	6.1116125804875	5.09271085950064	5.07804478313282	5.06649854949609	5.12534851084357
Down	ENSRNOG00000067788	-4.86780574514476	3.59e-03	NA	NANA	NA	4.56889512501573	4.58471377487818	5.83624043655067	5.88725797328015	4.71478015390069	4.7181713669196	5.47196840824037	5.36900060733404	4.61760180957981	4.58428886924732	4.60152471443421	4.68881407184478
Down	ENSRNOG00000064329	-4.86738200415419	1.83e-04	NA	NANA	NA	3.26840716980411	3.13980228781208	3.19028646827199	3.2161586356797	3.12811779431021	3.20386248152039	3.0969511645723	3.2376927176614	3.05982199520198	3.05845720965595	3.0683965072842	3.07215018513297
Down	ENSRNOG00000021255	-4.85348829048785	6.38e-05	Smox	3q36	protein_coding	3.37091586248316	3.32733128985075	3.3037883791285	3.32984942463649	3.28096958866099	3.35436674641109	3.38888509832964	3.26113059980969	3.19767775565088	3.19292503570276	3.18339846629731	3.18478037377955
Down	ENSRNOG00000026065	-4.83484200632902	3.58e-08	Slit1	1q54	protein_coding	3.5409550464548	3.59020336821364	3.58253471846487	3.58037974995992	3.31109318428991	3.30644083116407	3.3437229041953	3.36227354390019	3.29352537454917	3.31191812619925	3.30253975855923	3.30697579817653
Down	ENSRNOG00000020981	-4.8319669778619	3.81e-02	Prss46	8q32	protein_coding	2.02576142608758	1.98149639308582	1.89084403121984	1.84557638528441	1.87346814581713	1.90697441996145	1.84560540693589	1.84587620319517	1.85908018621777	1.84552122916807	1.84560858890319	1.84615632408768
Down	ENSRNOG00000025645	-4.81650490733842	9.34e-09	Abca13	14q21	protein_coding	4.72193006881219	4.83480015418353	4.45401302358686	4.43297270278158	4.25092453403834	4.15433651869407	4.14940675737123	4.14724219139403	4.08309255379531	4.07879313932678	4.11524585692	4.15651915887591
Down	ENSRNOG00000011808	-4.77290689951849	1.61e-03	Ghrhr	4q24	protein_coding	1.76864204964173	1.7471425702976	1.6848945531475	1.7404319356678	1.65026839307235	1.66267516406076	1.65038336809695	1.67226648067336	1.65081912385932	1.650317503699	1.66003960826503	1.65081485502551
Down	ENSRNOG00000042848	-4.76796534511823	4.92e-03	Jam2	11q11	protein_coding	2.6392116575408	2.67391958012318	2.49708213840915	2.50214420375085	2.43328176669575	2.44702382566887	2.51258427892802	2.44562516463144	2.43437396976073	2.43337930740196	2.43351502156121	2.46033034804242
Down	ENSRNOG00000008766	-4.76221466318256	2.08e-04	Grin2b	4q43	protein_coding	2.46216495455181	2.46559344347755	2.42777693927205	2.43641031953948	2.31234501048283	2.34848931615574	2.32220398868995	2.31286698659008	2.31322410417107	2.31242341888199	2.32222294090712	2.32548290739917
Down	ENSRNOG00000061739	-4.75394541604007	6.48e-05	Klrk1	4q42	protein_coding	5.01790943463924	4.87421321230436	4.68043191706294	4.6779446073856	5.56984693445083	5.43186317484249	5.1828630661224	5.17721240506899	4.58727489018271	4.6171082556054	4.58121667217206	4.5872156845008
Down	ENSRNOG00000067985	-4.7210573323097	1.99e-08	NA	NANA	NA	4.42966985359666	4.53944098699124	4.67020296546768	4.59157523526427	4.30053014513153	4.23476291973534	4.41379001441833	4.41733658036839	4.2010555665384	4.21929475663441	4.17401040137581	4.1765610204693
Down	ENSRNOG00000064037	-4.71296215223564	5.02e-17	NA	NANA	NA	5.99261681524108	6.13396405145788	6.19576716684015	6.33201272298789	6.31509916721715	6.40885276091902	6.80155628541803	6.73525321152062	5.48579856020384	5.44759118886115	5.48979251296044	5.46923670261102
Down	ENSRNOG00000012995	-4.70526034483182	2.00e-06	Gpr165	Xq22	protein_coding	4.87487932291315	4.82631718880967	4.61943031659436	4.72071645883223	5.18841617353063	5.09700230132805	4.94165538923813	4.79029913534807	4.53596456308227	4.47349716997185	4.47421559497327	4.47869641486138
Down	ENSRNOG00000006025	-4.70201177533675	7.07e-36	Lamb3	13q27	protein_coding	12.3588249319095	12.3622036002442	11.2141130268928	11.2001144450994	8.85436708903844	8.89239410336219	9.18377909955394	9.13535421694973	8.87117854556337	8.93897455531257	8.75230646618163	8.7622884993565
Down	ENSRNOG00000046601	-4.66293101051429	2.98e-04	Unc5cl	9q12	protein_coding	3.58458485983864	3.40992805928848	3.25976347122266	3.26509754434625	3.33037919369181	3.2471781578605	3.37500887783884	3.28660967722627	3.1964022897086	3.21482613616324	3.19487290551415	3.2097813664382
Down	ENSRNOG00000008683	-4.59628589992281	1.32e-09	Alk	6q13	protein_coding	7.39975575320693	7.4666960346893	5.908768175809	6.08107303588629	4.94450127686717	4.93072804748088	4.84373583621949	4.93956050007145	5.27963773206979	5.17359662329332	5.1720947545927	5.21998041012525
Down	ENSRNOG00000005662	-4.59578714043382	4.03e-04	Grm7	4q41	protein_coding	2.93328107797854	2.91581380350719	2.91342477972295	2.94530453074452	3.03330704422888	3.03982527658691	3.05289505057657	3.14427282014834	2.87781350106746	2.87645885602099	2.87664372372238	2.87780199241451
Down	ENSRNOG00000019851	-4.58501538023388	9.72e-08	Cox6a2	1q37	protein_coding	7.16113015972836	7.30355526077236	8.93220077166889	8.92772259176558	9.11637838375181	9.32527415658824	7.98551639381165	8.04983543248049	6.34467957231948	6.30824210970112	6.63035943149434	6.67516392443751
Down	ENSRNOG00000053179	-4.56866107335467	1.59e-03	LOC691277	10q22	protein_coding	2.33069562985445	2.29598945318755	2.36950859740314	2.40954006800041	2.31263876170467	2.33617572065437	2.36063116670702	2.39066562206002	2.27809590042751	2.27731216152742	2.28712363452025	2.2780892320818
Down	ENSRNOG00000048275	-4.54391799255359	4.28e-02	RGD1309350	1q41	protein_coding	2.95480842512649	2.91516512578701	2.74036395484567	2.7032008275185	2.8286080900637	2.87794846938553	2.70325612431702	2.73861666518001	2.73054026045812	2.70309572435483	2.70326218688568	2.70430509152835
Down	ENSRNOG00000016046	-4.53799106747267	1.24e-02	Hecw1	17q12.1	protein_coding	1.96087558785576	1.94523280259826	1.89052550504025	1.94624300066855	1.91720876389178	1.91488395746315	1.96493585386461	2.04044957303778	1.89120949578394	1.89061208765817	1.89069350218212	1.89120441230664
Down	ENSRNOG00000006030	-4.5324699773414	7.07e-03	Ptprz1	4q22	protein_coding	2.49718518625131	2.52445178877644	2.35356637367857	2.34767403392409	2.3267635442572	2.30870574932764	2.33840572885602	2.38620119764141	2.30880614410957	2.3079086102249	2.30803105159351	2.33456901346005
Down	ENSRNOG00000016550	-4.53230564926397	1.98e-02	Dclk2	2q34	protein_coding	2.01623017454784	2.04321452015912	1.94594713658649	1.95561977982828	2.1002969655458	2.01568858474822	1.97477348257179	1.98926719931379	1.94665639727421	1.9460369178529	1.94612134013068	1.9466511259785
Down	ENSRNOG00000043167	-4.52032869264226	2.68e-05	Itga9	8q32	protein_coding	3.06520810283048	3.12179621928731	2.98204618916127	3.00784018954393	2.90586385676519	2.93101604385364	2.94714113011438	2.90359612429707	2.86996182551787	2.87846408987929	2.86882291492802	2.89565368823146
Down	ENSRNOG00000027229	-4.51892562660434	5.68e-17	Slc35d2	17p14	protein_coding	5.50861838126369	5.5305767364139	5.56215095546012	5.46354312170373	5.66151564840792	5.71120623722975	5.56218347113755	5.55978150115064	4.99127369455188	4.98365068715765	5.07430940896067	5.0204386096694
Down	ENSRNOG00000030689	-4.51455238186887	1.51e-03	Ms4a6bl	1q43	protein_coding	8.12601744590078	8.12905269060103	8.6822623557729	8.55916577469524	6.11963249348902	6.21836261425575	8.04944090060569	8.02541131790031	5.99616658959336	5.98758993928234	6.54777975430541	6.67244106663182
Down	ENSRNOG00000021694	-4.50904705419197	3.45e-04	AABR07038986.1	Xq22	lincRNA	3.04302729859923	2.98168616675353	3.03096943726129	2.97465854202788	3.04804917706412	3.02670317022346	2.99329134748401	2.93587594634805	2.90559391968024	2.89204073222759	2.90194015644283	2.89324052002044
Down	ENSRNOG00000021670	-4.50534191896731	9.02e-04	Frem2	2q26	protein_coding	3.65202882358749	3.5270282483984	3.27040129449292	3.28884922981743	3.24435805412666	3.15616423961301	3.15466608962726	3.16832784483555	3.18485659328497	3.17604565201294	3.16604808283098	3.15636843738942
Down	ENSRNOG00000064111	-4.48722403018403	2.69e-11	NA	NANA	NA	7.97779493124711	7.86908577874144	6.994389094586	7.05945587273594	6.77896637662104	6.69080320323179	7.74913205516882	7.78606235223453	6.0299071576086	6.1606723276857	6.09069499455532	6.04625057942627
Down	ENSRNOG00000006096	-4.38861308689211	1.04e-02	Slc26a7	5q13	protein_coding	4.95938483564119	4.93601264681156	4.41300716177491	4.48444253576803	6.37646795512596	6.31076625389939	4.7951262646814	4.79181767419249	4.47133973342106	4.39475446924179	4.42095017203598	4.41587653445872
Down	ENSRNOG00000069150	-4.3855058707135	6.83e-02	NA	NANA	NA	2.63211340163165	2.64158996631517	2.8478419573092	2.79665452584045	2.63206118898331	2.66854418605843	2.77494198103788	2.81006443360133	2.63316730282429	2.65068470093119	2.63229718619197	2.63315873249776
Down	ENSRNOG00000011455	-4.38514229344774	9.10e-12	Slc36a4	8q12	protein_coding	5.50454332367267	5.36289369634617	5.14161425418763	4.90114149332464	4.42601638939584	4.38138386098006	4.39008934984911	4.44123679067965	4.43466913183124	4.42832843522008	4.50834791610359	4.41742658310966
Down	ENSRNOG00000003954	-4.3791905193639	1.16e-16	Il2rg	Xq22	protein_coding	8.12821625248393	8.24039110762179	7.27673444138275	7.07468547342458	6.43298863312931	6.53998670075685	6.53709903564904	6.4729029716328	6.01538798038169	6.22401355694958	5.9031676174482	5.91690575271105
Down	ENSRNOG00000067792	-4.37274871708846	3.14e-03	NA	NANA	NA	2.3725987725548	2.28865177769445	2.23268751803666	2.24615883735896	2.2508617216604	2.19236311625922	2.21880371103237	2.19105920362807	2.18003495521092	2.19841672841068	2.17935416124065	2.18002825263947
Down	ENSRNOG00000003870	-4.3654107026875	7.67e-05	C1qtnf2	10q21	protein_coding	2.73565077967538	2.69344534484963	2.68650572195475	2.74247568316143	2.60718515033754	2.59950451589747	2.56336860772591	2.57473789806288	2.57650744188947	2.57253623657696	2.57307828257129	2.56419123780983
Down	ENSRNOG00000005478	-4.36098777878018	2.75e-09	Fkbp9	4q24	protein_coding	6.33675159548809	6.24002677958391	6.10601175965201	6.11781572275824	4.88957807749497	5.03557112842359	4.97038089407216	4.86833713566918	4.91435283552035	4.90695347049923	5.0397963040044	5.15025690448819
Down	ENSRNOG00000062594	-4.34448604206234	1.21e-02	NA	NANA	NA	2.18546735751433	2.21250294002201	2.14988551613798	2.17083857222363	2.13299301500062	2.11581518309568	2.24888183109297	2.22826201625564	2.11589333556967	2.12447327274102	2.11529048187246	2.11588739658157
Down	ENSRNOG00000014481	-4.33769174306693	2.94e-05	Adtrp	17p13	protein_coding	4.70514584882429	4.82561712340666	4.2145598829451	4.01837154076987	3.95431256523997	3.93487320932957	3.88241526935751	3.91471306804628	3.95273312759781	3.89484122820621	3.96073877398411	3.90351136768111
Down	ENSRNOG00000022988	-4.33715861846724	1.77e-03	Skint10	5q35	protein_coding	3.20419668674752	3.28554012462918	2.94899464636843	2.91258743776411	2.92098558940863	2.97002529106657	2.94445604659893	2.92839836435149	2.89254928779587	2.89101721359516	2.92365804065793	2.90637280905606
Down	ENSRNOG00000067807	-4.32249645252364	3.95e-05	NA	NANA	NA	3.86966477152488	3.89681807970982	3.70998138282646	3.72729776145086	3.84436400211254	3.8862093814237	3.78105938374075	3.68312426821854	3.61818017379507	3.6323636817818	3.60295264179713	3.60491355770837
Down	ENSRNOG00000008117	-4.32039896991354	5.94e-19	Galnt11	4q11	protein_coding	6.31844829241666	6.37224233844732	6.44947288395862	6.42161068538914	6.57635917421241	6.56995087527789	6.84626001409852	6.7357680542061	5.57652829180601	5.54515665196192	5.62433791611973	5.73972349679705
Down	ENSRNOG00000047493	-4.29605215437602	1.63e-02	Slco1a4	4q44	protein_coding	3.16060653391139	3.18133666355047	3.04561738063276	3.06724444975557	3.331229234862	3.43467955745952	3.1577326188685	3.11756779297489	3.04753505606937	3.04586077360383	3.05695082648899	3.0475208464303
Down	ENSRNOG00000026861	-4.28538641193196	4.24e-03	Zscan18	1q12	protein_coding	2.38884312303428	2.37967783792748	2.43238678543931	2.43735307672156	2.45914735939972	2.47673510098556	2.58291794350535	2.46798884607691	2.37074081600621	2.36982413506232	2.36994917002307	2.37073302361716
Down	ENSRNOG00000004390	-4.27519631886057	1.67e-07	Alx1	7q21	protein_coding	6.64171809354285	6.5439181365946	6.08949459289796	6.00911587773369	6.45842787058665	6.69851005517539	5.86080938660253	5.78780602411606	5.54288036427283	5.51815260048737	5.38889677166085	5.42036778536481
Down	ENSRNOG00000052758	-4.23564911641458	1.48e-02	Fam49a	6q15	protein_coding	1.24992519396394	1.17859292023343	1.14180407234446	1.16164142259826	1.12435334155882	1.13657610513945	1.1340451810541	1.12457905192248	1.12473353163788	1.13360539416379	1.12443442330367	1.12473058430226
Down	ENSRNOG00000057077	-4.22360518327604	2.40e-02	U2	10q26	snRNA	2.79997619747554	2.83988666403434	3.06639275014439	3.04747200555773	2.79990777310678	2.85167387222631	2.90833922328917	2.9811593176715	2.80135498749706	2.81009088360018	2.81071300350311	2.81460293804294
Down	ENSRNOG00000006926	-4.2225132604436	4.91e-03	Atp6v0d2	5q13	protein_coding	2.74684716557667	2.82585826220124	2.66197590291962	2.64630344320572	2.75262988821716	2.76135370185214	2.69299485358178	2.67084692814572	2.64051510374511	2.62717669134279	2.63703958365651	2.62817247135558
Down	ENSRNOG00000064360	-4.21135652058564	2.59e-03	NA	NANA	NA	4.97441134984551	5.08567284510672	6.21899296860475	6.43988622780507	5.16085747791684	5.24707056599955	6.12572867390221	6.15138598656211	5.03794861095166	4.93089924524853	5.06496928190993	5.07229136872501
Down	ENSRNOG00000005690	-4.20798878638347	1.32e-10	Lmcd1	4q41	protein_coding	4.9572090916805	4.8573817198185	4.73565298202882	4.66691792774091	4.69074769638789	4.76823596471757	4.84334038679192	4.70865373924216	4.46216592532885	4.45818173816023	4.42860447904779	4.43520667548993
Down	ENSRNOG00000014502	-4.18181266622804	3.26e-02	Triml1	16q12.1	protein_coding	1.45473835162745	1.42501769819411	1.34534377150535	1.34613177904232	1.34550422212392	1.33695975697647	1.35580039747782	1.37954158195919	1.33700486921593	1.33660204895297	1.33665693709148	1.34921550641075
Down	ENSRNOG00000045560	-4.18152141587122	9.71e-07	Gvin1	1q33	protein_coding	4.12544059576865	4.07135446621625	3.92380830051158	3.96417315687036	3.71488835949999	3.71734673414111	3.71847946064106	3.86474668677741	3.70530221787469	3.69602754474528	3.71855703252623	3.67771642240794
Down	ENSRNOG00000026265	-4.17064529603676	5.13e-03	Magec2	Xq36	protein_coding	2.63370165171969	2.64595455624073	2.49327001841572	2.46106969542095	2.42105837332453	2.43473222384881	2.49062719895215	2.45612142687533	2.43519721624365	2.42115427993693	2.44177927086182	2.42212405280723
Down	ENSRNOG00000018416	-4.14566481379762	1.58e-02	Ttbk1	9q12	protein_coding	1.80004118687077	1.75513908569386	1.67289968451358	1.65733471646231	1.62753188340325	1.62807440964209	1.62765809910578	1.6278906842005	1.6410500595556	1.6275858019868	1.63784949249085	1.62813129140301
Down	ENSRNOG00000067829	-4.1306172066996	8.23e-02	NA	NANA	NA	2.80070966940694	2.80081444719583	2.99265431612297	3.12820742164895	2.81064325092705	2.80201081433538	2.95751046812654	3.03346676511499	2.80216640209036	2.81110617962093	2.81174984093157	2.81577216131277
Down	ENSRNOG00000027592	-4.12989681859275	1.28e-08	Rerg	4q43	protein_coding	4.44547392840353	4.5097293621618	4.72475193375775	4.69825433024631	4.24493997744834	4.41181742937946	4.22339216513094	4.24697307076242	4.196102174123	4.16854537967531	4.13678770227025	4.19595852252673
Down	ENSRNOG00000007049	-4.10380553358621	5.02e-05	Bcl11a	14q22	protein_coding	4.26812027481613	4.36628723061233	3.80639504635788	3.85405951990175	3.83672651059934	3.88787417729891	3.80481094619381	3.75578071458515	3.761772968619	3.7590885063595	3.7270519541056	3.73278882815012
Down	ENSRNOG00000010291	-4.10273770054023	1.82e-02	Slc46a1	10q25	protein_coding	3.20410974574104	3.27276530298019	2.98385253506092	3.06456664300012	2.88844007457952	2.88997565762372	2.88879788109596	2.88945633768637	2.95769405827007	2.88859296932996	2.88880562474214	2.89013629560917
Down	ENSRNOG00000019065	-4.08123616722422	1.30e-25	Zfp385b	3q24	protein_coding	7.89855674068981	7.87511711944338	7.73868123988507	7.64544994820452	8.16312518163008	8.20693217496063	7.69368164440619	7.71322661024641	6.37789042560734	6.33721326230497	6.57865469542174	6.33186101268037
Down	ENSRNOG00000018250	-4.07375725115183	1.82e-03	Tnni3	1q12	protein_coding	2.50850250908304	2.46715062246364	2.34410120426262	2.36705476520786	2.31781837574801	2.3031491496521	2.32015466626662	2.29021924566384	2.29061244954714	2.29954971261765	2.28985068117077	2.31631651976834
Down	ENSRNOG00000062599	-4.07067425723569	3.82e-06	NA	NANA	NA	4.27355254765075	4.19242870749652	4.0781466946516	4.17243740330168	4.37601901230002	4.17123014200173	4.23797588507806	4.23590861701056	4.01630290507986	3.97103356428119	3.96125970075772	3.96385346762328
Down	ENSRNOG00000027837	-4.05790086985128	2.38e-02	AABR07041232.1	Xq35	protein_coding	3.38465348659752	3.40026705269885	2.91083598724528	2.95800696726764	2.89987099372122	2.90172378894189	2.91237972825134	2.90109796385524	2.90193311155729	2.95634125338044	2.92431521037766	2.90191721238442
Down	ENSRNOG00000071022	-4.00275392539693	4.42e-03	NA	NANA	NA	3.96706938116555	3.97943702098399	4.51052415293348	4.57187665924238	3.95538676102543	3.94078028309236	4.36810816397356	4.30947230336123	3.95653460178068	3.94556812568057	3.95879090862317	3.95644218896392
Down	ENSRNOG00000026702	-3.99834401720343	8.98e-04	Jaml	8q22	protein_coding	4.31602925980689	4.38145428199506	4.92597222400487	4.96673350498488	4.47123064480872	4.66774245571703	4.73998194205034	4.73246127764679	4.29877965053173	4.31657675945063	4.34101901063232	4.35665516765529
Down	ENSRNOG00000037838	-3.97983858652538	5.61e-18	RGD1560455	Xq22	protein_coding	8.4680274923925	8.52083852823097	7.60762511621038	7.46073078144101	7.74957091293918	7.69566125968081	7.55947240916236	7.54270538738284	6.43281542509522	6.46511778716906	6.61402950030124	6.57356882845771
Down	ENSRNOG00000062454	-3.93638501067038	4.98e-35	NA	NANA	NA	7.17036847259617	6.91287557632752	6.88925606144556	6.95528779766281	5.30588788971939	5.39295005461322	5.21713965310154	5.39048706554555	5.48562003324669	5.41199412693881	5.5399712146761	5.59307348107551
Down	ENSRNOG00000049484	-3.87665787005939	3.93e-35	Atp9a	3q42	protein_coding	10.2111890824954	10.1722256756756	9.79372503883719	9.7223799718048	8.74673599011444	8.61581007417749	8.5796137869097	8.4524304884198	7.95245981946104	8.00973358866008	7.61938523365763	7.48134046950049
Down	ENSRNOG00000013321	-3.86593177437876	8.52e-03	Dock11	Xq35	protein_coding	2.52811671135134	2.54693269620159	2.50933698164294	2.46612614734556	2.59896780127069	2.57934578142302	2.59220662340405	2.57974031270116	2.46694572599292	2.46604898004584	2.47589216897478	2.4669380967102
Down	ENSRNOG00000065718	-3.86295424664808	7.04e-02	NA	NANA	NA	2.54743248825237	2.54751407794436	2.80478089072821	2.74635674476894	2.55701972757525	2.61048263676491	2.66382712327503	2.63736589516384	2.5746833566453	2.54748259731471	2.55802847686993	2.5485585406223
Down	ENSRNOG00000048782	-3.85858232466482	8.10e-14	Wnt7a	4q34	protein_coding	6.24052845999126	6.22397235477689	6.23572241888617	6.3705206421813	5.25187496542912	5.48195142639858	5.25490347997703	5.22730615962718	5.40982604471456	5.18870240369846	5.18229667199138	5.15344482210597
Down	ENSRNOG00000005711	-3.84278506509416	2.36e-08	Ptprd	5q31	protein_coding	4.46715170918561	4.44358631495198	4.23327595297078	4.23288652841706	4.02080706836275	3.9729797172294	3.93616359797614	3.94190320535989	3.98845780586924	3.94494385164324	3.93623131175747	3.9051318861977
Down	ENSRNOG00000020557	-3.81693677094033	2.07e-11	Ryr1	1q21	protein_coding	5.92764685783911	5.95202024511456	5.42425274697271	5.41930164142199	4.62449093062759	4.6530256032457	4.62683469956948	4.71332223846291	4.82408492862437	4.7230411327967	4.78092675452231	4.76009894737137
Down	ENSRNOG00000058271	-3.81160528482691	3.24e-06	Chpt1	7q13	protein_coding	5.1186338887273	5.05597921931587	4.77036762617159	4.79354040882638	5.30433401209152	5.18319381930583	4.94338196150679	4.93285305285053	4.65787955315671	4.62532100824385	4.58236576607219	4.601782904846
Down	ENSRNOG00000027380	-3.81000190474862	4.73e-03	Upk1b	11q21	protein_coding	2.64384052602815	2.69571607145256	2.63327906820147	2.61095274027138	2.67517820430091	2.68671690745354	2.62080287067493	2.73336642324123	2.57416947847791	2.58251918504528	2.57333334766662	2.58647565614
Down	ENSRNOG00000006200	-3.79424243763466	4.44e-03	St18	5q12	protein_coding	2.56689679968613	2.57712809392009	2.58924802383161	2.57845705299078	2.64525992889109	2.54113156412727	2.57950987940145	2.63734354974139	2.50579328563355	2.50487342253798	2.50499879946482	2.5301952211673
Down	ENSRNOG00000020747	-3.71925427716986	1.04e-07	Nkx2-5	10q12	protein_coding	3.83153036329999	3.96985661658111	3.80129815132649	3.82212916133978	3.48756503980395	3.49001631810636	3.48813666621749	3.48918788357718	3.55942086967925	3.51996612239705	3.48814903427744	3.53238883203752
Down	ENSRNOG00000054212	-3.69862491889286	1.13e-02	Pde1a	3q24	protein_coding	3.47863532826122	3.36903143411457	3.19171892891856	3.22437721663775	3.2896240302738	3.4489217534643	3.20571941239751	3.16686500750544	3.18227091806254	3.18402709714731	3.15417845820356	3.15564963343901
Down	ENSRNOG00000067302	-3.69806448329824	1.22e-03	NA	NANA	NA	2.45474844287866	2.40275003265321	2.33791805425978	2.42184768523348	2.26636570882876	2.27980747227335	2.27676436751177	2.26692784195094	2.2673120280668	2.27623492490889	2.26656775314344	2.30543071928951
Down	ENSRNOG00000031449	-3.69197486969936	6.39e-03	RGD1306441	15q21	protein_coding	1.91835747729845	1.96795475328577	1.87526766342247	1.89733666459081	1.81559204977853	1.81614757669728	1.81572120393995	1.81595934062778	1.84054080423774	1.8248982098602	1.81572400103902	1.8162058773665
Down	ENSRNOG00000032844	-3.6734271234651	1.25e-06	RT1-Da	20p12	protein_coding	3.59492635729403	3.69730043151289	3.83749491568118	3.88346861507384	3.40306255623931	3.40541059758012	3.40361013770986	3.40461709006384	3.42011125420606	3.42505455893804	3.44837240762873	3.46175837325256
Down	ENSRNOG00000064431	-3.67089351266342	2.08e-04	NA	NANA	NA	3.13173150129799	3.16910972109978	3.24969533017732	3.34523537977037	3.15651610823646	3.129045352847	3.16340126967115	3.2250519422317	3.06809166746601	3.08607726056572	3.08713604402511	3.08101865724865
Down	ENSRNOG00000017089	-3.67025003307654	1.02e-08	Prl6a1	17p11	protein_coding	6.82892917644025	6.83414835808032	7.24951827292365	7.30315383114488	6.14116682748077	6.08700140963696	7.06176773647468	7.03192123327872	5.93406748138455	5.91412924063324	5.94621023109933	5.93354646766677
Down	ENSRNOG00000063243	-3.65210424688595	6.22e-02	NA	NANA	NA	2.2663960540003	2.25679179166429	2.38621172926209	2.47633519232831	2.26618651413701	2.28259112713098	2.3351583416415	2.37592892082708	2.25762829618273	2.27627336883039	2.2671331462394	2.25762097371841
Down	ENSRNOG00000011648	-3.64505006878188	1.17e-05	Aqp1	4q24	protein_coding	11.3705369175426	11.2350686182117	12.1863799932323	12.1128358464421	7.78221324306247	7.56951070225716	8.70895609037625	8.74906378926786	8.45316191900419	8.26303452310475	9.76233875100686	9.73207752807784
Down	ENSRNOG00000063269	-3.64487628467878	6.80e-02	NA	NANA	NA	2.91373087958478	2.92409707961108	3.16873033770291	3.20085973452179	2.92349571196739	2.95363661573021	3.15114195858526	3.03716693681292	2.94187730229912	2.91379820396414	2.91399713426861	2.9418105547591
Down	ENSRNOG00000063905	-3.64238383181282	2.69e-02	NA	NANA	NA	2.20258755140555	2.16484199395994	2.08462205909525	2.11342760274762	2.11115429220844	2.11183024047297	2.19311157890118	2.11918434663312	2.07655931610093	2.07588011744086	2.07597268093234	2.10090314392842
Down	ENSRNOG00000018858	-3.53838800080438	1.19e-08	Myct1	1q11	protein_coding	4.77870432180906	4.74955543185906	4.78955208308672	4.65921139522855	4.91858698513725	5.03391497204747	4.75062617752911	4.87905330425178	4.4670106869424	4.48997019534256	4.46017477830855	4.50718426147506
Down	ENSRNOG00000016479	-3.51868448896633	9.43e-07	Plekhg4	19q12	protein_coding	11.2401606260259	11.2378786509568	8.92299736752653	8.90609328948298	8.96321733890088	8.98013354801569	8.63046001606287	8.45491570809059	8.3777517040609	8.45076528723098	8.29234503511068	8.33596361839658
Down	ENSRNOG00000026951	-3.50889980328191	5.56e-19	Susd5	8q32	protein_coding	5.89631997969316	5.79738690189691	6.20213832631822	6.04777099544178	5.7787989223403	5.68305641861802	5.72775609285197	5.6955830556842	5.32068326703355	5.32659135045363	5.34280775479315	5.25306389657642
Down	ENSRNOG00000040201	-3.50614858055717	3.44e-03	Atp6ap1l	2q12	protein_coding	3.41062760036608	3.34015507786089	3.08493940775803	3.0238784634194	2.97998744685849	2.9987332577824	2.96990203287199	2.97062856745844	2.97139307887807	3.02231463182834	2.99233382622265	2.99960869006256
Down	ENSRNOG00000008514	-3.50521342244273	2.37e-06	Plcz1	4q44	protein_coding	4.70418617879985	4.74772917660863	4.48909186692091	4.47694835967527	4.54905404554122	4.50562426838489	4.36964367098983	4.34751084353357	4.26356180682002	4.21878359073015	4.26238881123164	4.31477091892104
Down	ENSRNOG00000031523	-3.4993153736171	4.35e-02	AABR07071287.1	8q31	protein_coding	1.65079552801146	1.7006150308165	1.58236863720689	1.61165790429454	1.55628596821307	1.55674830390689	1.55639345016995	1.56749059122494	1.55680081932797	1.58371568306367	1.55639577795485	1.55679682848796
Down	ENSRNOG00000046222	-3.49136051395556	9.59e-03	Ceacam4	1q21	protein_coding	2.47595861009455	2.52607329034274	2.39872987843654	2.41933339098533	2.45820853767859	2.49599061335027	2.41077410619066	2.40550445913936	2.37339261981072	2.39104698796091	2.38237872219242	2.37338548665578
Down	ENSRNOG00000066989	-3.48399521790948	2.23e-02	NA	NANA	NA	2.29488735585975	2.29586353397002	2.2846630826408	2.30610045006051	2.37952082111594	2.45735993179206	2.28744567753318	2.35531033387102	2.27103334419547	2.25732670744559	2.25744198325421	2.25816470663996
Down	ENSRNOG00000030715	-3.47662877395895	8.43e-101	Cfh	13q13	protein_coding	11.5003853922551	11.3542055139252	11.4425738772261	11.3017574821176	10.0227614793737	10.0644573113594	10.3435941209554	10.3159461664687	9.4055134538281	9.19815088895324	9.17445369163482	9.20644682241832
Down	ENSRNOG00000065823	-3.47571406332138	2.04e-05	NA	NANA	NA	4.37658997523955	4.34427054590273	4.46958149370307	4.39440841209454	4.28062447251673	4.18904053226662	4.56186763121227	4.51672558185021	4.15318591561298	4.1300723141465	4.12079103568794	4.16601162311402
Down	ENSRNOG00000013147	-3.4625025781444	1.08e-10	Cacna1d	16p16	protein_coding	4.76172170571968	4.76300716311412	4.55291243370147	4.5747846021065	4.08694410850523	4.12108544035473	4.11227496791917	4.10364403657879	4.23415481305523	4.15542679039517	4.12422648243337	4.13710762572444
Down	ENSRNOG00000038520	-3.4513102741299	2.75e-07	AABR07028354.1	17q12.1	protein_coding	5.12844268136668	5.17454172884758	4.72734687800388	4.70183766428427	4.83441990483613	4.90064202648176	4.80380438545992	4.74947694725763	4.55499094276084	4.55739623124427	4.5284356319957	4.56818895045403
Down	ENSRNOG00000071198	-3.44410368713209	2.08e-02	NA	NANA	NA	2.68831909176287	2.66088312665313	2.83933682827617	2.82981924280143	2.65994202487328	2.65478016420226	2.83228330106988	2.72995233410004	2.6552600774637	2.64113143916394	2.66167813693747	2.65522361911139
Down	ENSRNOG00000008592	-3.44059326368627	1.94e-13	Barx2	8q21	protein_coding	6.36466017758582	6.36353349144589	5.78882312809085	5.97466009336301	4.84074658320036	4.8539477710676	4.84385951035151	4.86771265380789	5.18788044654782	5.06199297126708	4.97978657733006	5.11564582063152
Down	ENSRNOG00000008839	-3.4297605758114	6.81e-14	Pparg	4q42	protein_coding	5.21568826376525	5.19918632714097	5.42146661736653	5.35478765025641	5.23355980772884	5.15485617464079	5.08312555102073	5.15944416799963	4.81604145258413	4.83094516505862	4.80240324887142	4.90550712538835
Down	ENSRNOG00000013102	-3.42963269821563	6.19e-05	Entpd2	3p13	protein_coding	4.35513613500121	4.30030989116542	3.94007997045176	3.96433659954112	3.78625538330513	3.74010332417726	3.76946294926086	3.72447404247478	3.75553895546822	3.78855983980823	3.81334940805017	3.74080128324794
Down	ENSRNOG00000003984	-3.42297751834687	5.68e-04	Apln	Xq36	protein_coding	3.89985336008184	3.80780846690982	3.73632740386309	3.72481834379142	3.90962294202984	4.01749684341013	3.89782429433564	3.81328141659786	3.66136046390463	3.65926748519424	3.68858593926082	3.68591475306842
Down	ENSRNOG00000036828	-3.40484814797122	8.91e-03	Pde1b	7q36	protein_coding	3.00862532572942	2.9731175494036	3.10289610465615	3.18852524112385	3.07398160248007	3.08834975640211	3.07372171959418	3.12481012822915	2.96493225796474	2.96365579186417	2.98322189507568	2.98942293512385
Down	ENSRNOG00000012942	-3.38883933177155	3.95e-02	Satb1	9q11	protein_coding	1.85069531350843	1.93488049450329	1.77901464968191	1.76173024230289	1.76104236578583	1.8010041997397	1.76189944804686	1.76347703168078	1.75230491388011	1.7709822536061	1.75179355921804	1.76510661526982
Down	ENSRNOG00000051365	-3.37112507023421	4.34e-02	AABR07038886.2	Xq22	lincRNA	2.70300687793783	2.68842054479034	2.64223155578276	2.60750114967423	2.78478690830259	2.78115107072847	2.7254654654788	2.66153357466575	2.60840728258427	2.62594892289753	2.60755097050982	2.60839884805522
Down	ENSRNOG00000013282	-3.33088331787644	3.91e-04	Mctp1	2q11	protein_coding	3.25741876517208	3.23921484600182	3.12068575639183	3.15166129708264	3.16317443531589	3.21420603055931	3.20421601244489	3.19305501238983	3.07019885278565	3.08740273666032	3.08840767127734	3.08252456939749
Down	ENSRNOG00000025042	-3.33055388105208	8.88e-02	Pde3a	4q44	protein_coding	4.03437310647095	4.03804369619913	3.92442806817614	3.9457497638822	5.17865973711182	5.39286175909436	3.92960300354601	4.12727869399486	3.90130471195847	3.92715157561063	3.89408548743201	3.90123469129645
Down	ENSRNOG00000011151	-3.29699770263778	1.47e-07	Tenm4	1q32	protein_coding	4.88863038155305	4.72194139594743	5.1656018688255	5.09396579092341	4.48432359392786	4.70456569243989	4.63741087783518	4.58074741122752	4.48417133518426	4.47630938496688	4.51150598229171	4.53739835505735
Down	ENSRNOG00000020865	-3.29375449921663	7.67e-14	Ano1	1q42	protein_coding	6.65923787262095	6.56121787247616	6.25312919514568	6.25123071891569	5.92353069994062	5.83446772267481	5.65173726323929	5.59762884895682	5.48865073783998	5.46518447781373	5.61546176588449	5.56761689757106
Down	ENSRNOG00000020054	-3.25394004272963	7.24e-13	LOC108348201	18p11	protein_coding	5.35402739467926	5.34931427963046	5.34931388332815	5.40438070338277	5.02672766653203	4.87844463973061	4.99737766436335	5.16257158556337	4.80538081583964	4.82687780098436	4.89049940151074	4.81853857207756
Down	ENSRNOG00000013496	-3.2325974085485	9.52e-05	Crisp3	9q13	protein_coding	11.9994519492973	11.9821205180326	12.8123654949326	12.738822603657	8.11613037392128	8.1736787494659	9.35741044630098	9.41849150622305	9.62456648336389	9.66297713255695	10.5392938397123	10.499458909471
Down	ENSRNOG00000016558	-3.19814187211775	4.36e-02	Pllp	19p13	protein_coding	2.1862830300944	2.19700679645731	2.10213952730378	2.2150657887828	2.06741855212615	2.1033916930739	2.06757298258376	2.06785770906426	2.06815819089817	2.07675241075889	2.10560974174848	2.06815245860455
Down	ENSRNOG00000005271	-3.1700020164232	4.34e-03	Rapgef5	6q33	protein_coding	4.80889224717125	4.69147229986615	5.39606412393885	5.3441209873534	4.4500403217562	4.43238327234449	4.67118047332336	4.7411173556674	4.56786311173858	4.4751471714742	4.54783250894739	4.5675614917212
Down	ENSRNOG00000053200	-3.16821272381106	4.61e-08	AABR07068161.1	9q34	processed_transcript	9.21424750669291	9.108957131153	8.25234990535314	8.31190517152653	8.99404274784726	8.90252040241106	8.18816666184031	8.06430283886218	7.51008550591323	7.43022675437037	6.93800247590044	7.10266669574082
Down	ENSRNOG00000004564	-3.16651593535676	1.34e-02	Lrriq1	7q21	protein_coding	4.79634953662149	4.70353656915063	4.51003522551868	4.51995745185136	5.89776074540407	6.07598539933703	4.85765534693465	4.5888097414572	4.45958603939316	4.43875580176302	4.40709374547884	4.45941287068425
Down	ENSRNOG00000001295	-3.16174921362694	1.55e-06	S100b	20p12	protein_coding	3.90238222386015	3.79711438276911	3.98213563723523	4.10036212029394	3.68486171796621	3.69337732032882	3.72912953131187	3.66404190091733	3.64264057857324	3.68695820244376	3.66937965425748	3.68240663365235
[truncated: 534 more rows]
