# Supplementary material for: VAMP7-dependent late endosomal secretion of ER and mitochondrial proteins impacts the tumor microenvironment and macrophage engagement
Source: Nat Commun. 2026 Feb 21;17:3012. doi: 10.1038/s41467-026-69900-4 (PMC13035943; doi:10.1038/s41467-026-69900-4)
Supplement: Supplementary file 5 — Supplementary Dataset 3 [file 41467_2026_69900_MOESM5_ESM.xlsx]

## Sheet: Feuil1
	Project	ThGA
	Exp Name	L:\ThGA_SoVA\230203_IP_V7-rab_nE\DIAN-NN results
	Link	2025-11-14
						normalised values on V7 intensity median
		1_GFP_7485	2_GFP_7486	3_GFP_7487	4_GFP_7488	1_V7_7490	2_V7_7491	3_V7_7492	4_V7_7493	C: Student's T-test Significant GFP_V7	C: Student's T-test significant	N: Student's T-test p-value GFP_V7	N: Student's T-test q-value GFP_V7	N: Student's T-test Difference GFP_V7	N: Student's T-test Test statistic GFP_V7	T: Genes	T:	T: Protein.Group	T: Protein.Ids	T: Protein.Names	T: First.Protein.Description	T: n ModSeq R01	T: n ModSeq R02	T: n ModSeq R03	T: n ModSeq R04	T: n ModSeq R05	T: n ModSeq R06	T: n ModSeq R07	T: n ModSeq R08
		11.1504	NaN	9.66136	NaN	15.9671	16.7404	16.6775	16.2223	+	GFP_V7	2.76284e-05	0	-6.63742	-4.19192	Stx8	4386	Q9Z2Q7	Q9Z2Q7	STX8_RAT	Syntaxin-8	GLGFDEIR	GLGFDEIR		GLGFDEIR	GLGFDEIR	GLGFDEIR		GLGFDEIR
		NaN	NaN	NaN	NaN	15.1958	15.5106	15.812	15.1677	+	GFP_V7	7.13026e-07	0	-6.48854	-4.9694	Stx7	2196	O70257	O70257	STX7_RAT	Syntaxin-7		TLNQLGTPQDTPELR		EFGFLPTTPSEQR		EFGFLPTTPSEQR		EFGFLPTTPSEQR
		NaN	NaN	NaN	NaN	15.5607	15.0221	15.5316	14.6407	+	GFP_V7	1.46158e-06	0	-6.22062	-4.6742	Snap23	2199	O70377	O70377	SNP23_RAT	Synaptosomal-associated protein 23		IEEGM(UniMod:35)DQINK		TITMLDEQGEQLNR		IEEGMDQINK		IEEGMDQINK
		NaN	NaN	NaN	11.4463	15.1497	15.2215	16.2023	14.7928	+	GFP_V7	0.000209921	0	-5.72463	-3.32901	Snap29	4384	Q9Z2P6	Q9Z2P6	SNP29_RAT	Synaptosomal-associated protein 29		IGVASSEELVR		IGVASSEELVR		IGVASSEELVR	YQASHPNLR	IGVASSEELVR
		11.5574	11.3589	11.5016	11.6	16.5049	17.5393	17.5962	16.9846	+	GFP_V7	6.55599e-07	0	-5.65178	-4.47653	Vti1b	2738	P58200	P58200	VTI1B_RAT	Vesicle transport through interaction with t-SNAREs homolog 1B	(UniMod:1)ATSAASSEHFEK	(UniMod:1)ATSAASSEHFEK	LVNTNENLSK	LVNTNENLSK	(UniMod:1)ATSAASSEHFEK	LVNTNENLSK	LVNTNENLSK	LVNTNENLSK
		NaN	NaN	NaN	NaN	16.0687	14.2043	15.2042	13.7986	+	GFP_V7	0.000196239	0	-5.52804	-3.27778	Snap47	3935	Q6P6S0	Q6P6S0	SNP47_RAT	Synaptosomal-associated protein 47		FIGKPDVAYR		FIGKPDVAYR		FIGKPDVAYR		FIGKPDVAYR
		9.97619	9.98465	11.5635	11.0053	14.8088	16.2844	16.0212	15.5849	+	GFP_V7	6.09235e-05	0	-5.04243	-3.34216	Napa	2722	P54921	P54921	SNAA_RAT	Alpha-soluble NSF attachment protein	VAGYAAQLEQYQK	QAEAMALLAEAER	TIQGDEEDLR	TIQGDEEDLR	TIQGDEEDLR	TIQGDEEDLR	TIQGDEEDLR	YEELFPAFSDSR
		NaN	NaN	NaN	NaN	13.1989	13.4543	14.152	12.655	+	GFP_V7	3.79907e-05	0	-4.63196	-3.23849	Stx16	178	A0A0G2K528	A0A0G2K528	A0A0G2K528_RAT	Syntaxin 16		ELASLHDK		ELASLHDK		ELASLHDK		ELASLHDK
		9.54793	NaN	11.1173	NaN	14.7884	14.4837	14.9214	14.0087	+	GFP_V7	4.9704e-05	0.00711111	-4.54392	-3.1503	Stx12	2023	G3V7P1	G3V7P1	STX12_RAT	Syntaxin-12	ISQATAQIK	ELGSLPLPLSASEQR		ISQATAQIK	NPGPSGPQPR	ELGSLPLPLSASEQR		ELGSLPLPLSASEQR
		NaN	NaN	NaN	NaN	14.2275	14.9863	15.1619	14.4129	+	GFP_V7	0.000388818	0.0128	-5.37977	-3.06268	Vti1a	4244	Q9JI51	Q9JI51	VTI1A_RAT	Vesicle transport through interaction with t-SNAREs homolog 1A		LETDFKR		AHLLDNTER		AHLLDNTER		AHLLDNTER
		9.1801	NaN	NaN	10.6721	12.0335	15.4985	14.8906	14.7031	+	GFP_V7	0.00145114	0.0277143	-4.84216	-2.58517	Napg	155	A0A0G2K350	A0A0G2K350	A0A0G2K350_RAT	NSF attachment protein gamma	INEGLEHLAK	LPEAVQLIEK		INEGLEHLAK		INEGLEHLAK	INEGLEHLAK	INEGLEHLAK
		9.94031	NaN	11.8037	NaN	14.4724	15.0979	15.2421	14.4032	+	GFP_V7	0.000626748	0.0298462	-4.6123	-2.6994	Stx6	3662	Q63635	Q63635	STX6_RAT	Syntaxin-6	DQMSASSVQALAER	AVNTAQGLFQR		WTELLQGPSAATR	EEIDWTTNELR	WTELLQGPSAATR		WTELLQGPSAATR
		10.9171	NaN	10.9628	NaN	13.408	14.0561	14.7511	13.5506	+	GFP_V7	0.00080725	0.0304348	-3.95353	-2.41506	Gosr1	3598	Q62931	Q62931	GOSR1_RAT	Golgi SNAP receptor complex member 1	YSSDTTPLLNGSSQDR	FPAVNSLIQR		FPAVNSLIQR	FPAVNSLIQR	FPAVNSLIQR		FPAVNSLIQR
		11.3239	NaN	11.4649	NaN	14.5355	14.761	15.2095	14.0511	+	GFP_V7	0.00178604	0.03175	-4.72077	-2.50243	Stx5	2995	Q08851	Q08851	STX5_RAT	Syntaxin-5	QIAQLQDFVR	QIAQLQDFVR		QIAQLQDFVR	QIAQLQDFVR	EQEETIQR		EQEETIQR
		10.7826	10.0534	NaN	NaN	13.7287	13.0199	13.4476	13.3544	+	GFP_V7	1.09005e-05	0.0318	-3.0044	-2.45269	Stx17	4361	Q9Z158	Q9Z158	STX17_RAT	Syntaxin-17	IVIPTDLER	IVIPTDLER	NEEALLQPSLTR	IVIPTDLER		IVIPTDLER		IVIPTDLER
		NaN	NaN	NaN	NaN	11.8448	12.1382	13.3394	11.7349	+	GFP_V7	0.000247365	0.0318182	-3.51822	-2.41706	Bet1l	2145	O35152	O35152	BET1L_RAT	BET1-like protein		SLALDIDR		SLALDIDR		SLALDIDR		SLALDIDR
		NaN	NaN	NaN	NaN	12.0651	13.8221	12.8294	12.5448	+	GFP_V7	9.26932e-05	0.0323333	-3.82456	-2.70195	Slc39a13	3030	Q2M1K6	Q2M1K6	S39AD_RAT	Zinc transporter ZIP13		ESESWGALLSGER		ESESWGALLSGER		ESESWGALLSGER		ESESWGALLSGER
		11.3871	10.6961	10.0691	11.6776	13.3476	16.0965	15.1405	15.9435	+	GFP_V7	0.00120873	0.0333333	-4.17453	-2.41791	Nsf	4283	Q9QUL6	Q9QUL6	NSF_RAT	Vesicle-fusing ATPase	AENSSLNLIGK	LLIIGTTSR	LLIIGTTSR	LLDYVPIGPR	LLDYVPIGPR	LLDYVPIGPR	LLIIGTTSR	LLDYVPIGPR
		11.9546	10.454	11.776	12.0576	14.5314	15.7417	15.602	14.8374	+	GFP_V7	0.00026633	0.0334737	-3.61762	-2.453	Scfd1	3602	Q62991	Q62991	SCFD1_RAT	Sec1 family domain-containing protein 1	QQNLPVTR	QQNLPVTR	MLNFNVPHVK	QQNLPVTR	LTSAVSSLPELLEK	QQNLPVTR	GTAAEMVAVK	MLNFNVPHVK
		8.86025	NaN	9.41135	NaN	11.7681	12.8598	12.5959	11.9434	+	GFP_V7	0.000130781	0.0336471	-3.47112	-2.47786	Slc20a2	3644	Q63488	Q63488	S20A2_RAT	Sodium-dependent phosphate transporter 2	ASDDSAVPLTSLAGEAAGASEGTSAGNHPR	ASDDSAVPLTSLAGEAAGASEGTSAGNHPR		ASDDSAVPLTSLAGEAAGASEGTSAGNHPR	ASDDSAVPLTSLAGEAAGASEGTSAGNHPR	ASDDSAVPLTSLAGEAAGASEGTSAGNHPR		ASDDSAVPLTSLAGEAAGASEGTSAGNHPR
		NaN	NaN	NaN	NaN	12.3147	11.5752	11.7056	11.8163	+	GFP_V7	0.00151468	0.03375	-2.7741	-1.84403	Abcb4	2991	Q08201	Q08201	MDR3_RAT	Phosphatidylcholine translocator ABCB4		YGRGNVTMDEIK		YGRGNVTMDEIK		YGRGNVTMDEIK		YGRGNVTMDEIK
		12.0881	NaN	NaN	NaN	14.6335	14.409	14.7182	14.0378	+	GFP_V7	0.0011933	0.0338667	-4.4705	-2.51705	Atp1b1	2316	P07340	P07340	AT1B1_RAT	Sodium/potassium-transporting ATPase subunit beta-1	VAPPGLTQIPQIQK	VAPPGLTQIPQIQK		VAPPGLTQIPQIQK		VAPPGLTQIPQIQK		VAPPGLTQIPQIQK
		NaN	NaN	NaN	NaN	13.056	12.0257	13.1266	11.3524	+	GFP_V7	0.00298719	0.0338667	-3.0961	-1.88278	Vamp8	4339	Q9WUF4	Q9WUF4	VAMP8_RAT	Vesicle-associated membrane protein 8		GENLDHLR		GENLDHLR		GENLDHLR		GENLDHLR
		11.8917	11.9152	12.5102	11.4515	13.9209	14.566	14.3204	14.7906	+	GFP_V7	0.000137039	0.0339535	-2.45732	-1.9106	Dock5	321	A0A8I5ZK89	A0A8I5ZK89	A0A8I5ZK89_RAT	Dedicator of cytokinesis 5	LLPGDLTQVQK	LLPGDLTQVQK	LLTQFPNAEK	LLPGDLTQVQK	LLTQFPNAEK	LLPGDLTQVQK	LLPGDLTQVQK	LLPGDLTQVQK
		12.9978	12.7364	13.3051	12.2084	15.1837	15.4705	15.0939	14.9468	+	GFP_V7	9.39579e-05	0.034	-2.36181	-1.87864	Atp2a2	2383	P11507	P11507	AT2A2_RAT	Sarcoplasmic/endoplasmic reticulum calcium ATPase 2	LDEFGEQLSK	EFDELSPSAQR	LDEFGEQLSK	EWGSGSDTLR	LDEFGEQLSK	EWGSGSDTLR	NMLFSGTNIAAGK	GAPEGVIDR
		9.83447	10.7072	NaN	NaN	12.1628	12.8437	13.0595	12.3161	+	GFP_V7	0.00091965	0.0344681	-2.68131	-1.85834	Smg1	886	A0A8I6GK52	A0A8I6GK52	A0A8I6GK52_RAT	Non-specific serine/threonine protein kinase	LNHPEVYVR	VGLLAGQPAVTVR	LNHPEVYVR	LNHPEVYVR		VGLLAGQPAVTVR		VGLLAGQPAVTVR
		9.83557	NaN	NaN	NaN	12.0722	11.8561	11.2225	12.2721	+	GFP_V7	0.000146848	0.0344906	-2.29172	-1.80424	Gemin8	3822	Q6AY77	A0A8I5ZXE5;Q6AY77;A0A8I5ZLJ0	Q6AY77_RAT	Gem (nuclear organelle)-associated protein 8	SFEQPLYNSR	SFEQPLYNSR		SFEQPLYNSR		SFEQPLYNSR		SFEQPLYNSR
		NaN	NaN	NaN	NaN	NaN	11.2515	10.9849	10.7114	+	GFP_V7	1.52637e-05	0.0346364	-2.22782	-1.89323	Laptm4a	3926	Q6P501	Q6P501	LAP4A_RAT	Lysosomal-associated transmembrane protein 4A				IPEKEPPPPYLPA		IPEKEPPPPYLPA		IPEKEPPPPYLPA
		NaN	NaN	NaN	NaN	13.4513	10.9509	11.8376	11.1671	+	GFP_V7	0.00310514	0.0346441	-2.82596	-1.77414	Trappc5	995	B0BNE3	B0BNE3	B0BNE3_RAT	Trafficking protein particle complex subunit 5		VFSVAELQAR		VFSVAELQAR		VLGALLFVK		VFSVAELQAR
		NaN	NaN	NaN	NaN	NaN	14.2034	12.5082	12.5717	+	GFP_V7	0.00415514	0.0347619	-3.34052	-1.91515		3493	Q5XI94	Q5XI94	CA112_RAT	Uncharacterized protein C1orf112 homolog				ELPSVLPR		ELPSVLPR		ELPSVLPR
		NaN	NaN	NaN	NaN	NaN	12.8453	12.3286	12.1281	+	GFP_V7	0.00250323	0.034902	-2.84151	-1.80913	Hgsnat	662	A0A8I6AE78	A0A8I6AE78	A0A8I6AE78_RAT	Heparan-alpha-glucosaminide N-acetyltransferase				LINSELGSPSR		LINSELGSPSR		LINSELGSPSR
		10.764	NaN	NaN	NaN	12.9394	11.8562	11.9117	12.0837	+	GFP_V7	0.00304963	0.035	-2.79218	-1.76316	Hmox2	2503	P23711	P23711	HMOX2_RAT	Heme oxygenase 2	YMGDLSGGQVLK	YMGDLSGGQVLK		IHYVGQNEPELLVAHAYTR		IHYVGQNEPELLVAHAYTR		YMGDLSGGQVLK
		9.23469	NaN	NaN	NaN	NaN	13.1344	12.0776	12.3624	+	GFP_V7	0.00241776	0.0350877	-2.74964	-1.77584		3821	Q6AY72	Q6AY72	CS025_RAT	UPF0449 protein C19orf25 homolog	AEDSEVQQEQIYQQSR			AEDSEVQQEQIYQQSR		TYVAMNER		AEDSEVQQEQIYQQSR
		9.89057	9.12	NaN	9.59053	12.3298	12.1657	11.3583	11.9005	+	GFP_V7	0.000174335	0.0351538	-2.312	-1.80473	Them6	3513	Q5XIE1	Q5XIE1	THEM6_RAT	Protein THEM6	DLLAEQLYAGR	DLLAEQLYAGR	LFEPFEVHTR	QHVLGTSPDR		DLLAEQLYAGR	DLLAEQLYAGR	QHVLGTSPDR
		13.7887	12.7369	13.6195	13.2879	16.0034	15.3334	16.6338	15.3606	+	GFP_V7	0.000679215	0.0352	-2.47455	-1.78544	Fdps	2285	P05369	P05369	FPPS_RAT	Farnesyl pyrophosphate synthase	VLTEDELGHPEK	VLTEDELGHPEK	VLTEDELGHPEK	VLTEDELGHPEK	EVLEYNTVGGK	VLTEDELGHPEK	EVLEYNTVGGK	VLTEDELGHPEK
		NaN	NaN	NaN	NaN	NaN	11.4007	12.5175	10.9007	+	GFP_V7	0.00150566	0.0352414	-2.61794	-1.77436	ifitm3	2522	P26376	P26376	IFM3_RAT	Interferon-induced transmembrane protein 3				MVGDMTGAQAYASTAK		IKEEYEVSELGAPHGSASVR		IKEEYEVSELGAPHGSASVR
		NaN	11.1176	NaN	11.8122	14.8439	15.7892	15.9401	15.1295	+	GFP_V7	0.000832353	0.0352727	-5.19994	-2.82187	Stx4	2994	Q08850	Q08850	STX4_RAT	Syntaxin-4		NILSSADYVER	LSSPDDEFFQK	NILSSADYVER		VALVVHSGAAR	NILSSADYVER	VALVVHSGAAR
		10.4726	11.02	11.2007	11.1257	12.6532	14.4897	13.6574	13.9545	+	GFP_V7	0.000622511	0.0353	-2.73398	-1.92599	Nbas	746	A0A8I6AM92	A0A8I6AM92	A0A8I6AM92_RAT	NBAS subunit of NRZ tethering complex	VAGEDPEER	TDPESFHK	LATYEEILGAPHASEQR	SQNIVLSAR	VLSNTTTTTR	SQNIVLSAR	VLSNTTTTTR	SQNIVLSAR
		15.1224	15.4985	15.5979	15.2344	17.8898	18.2545	18.7042	18.5294	+	GFP_V7	7.51803e-06	0.0353333	-2.9812	-2.46493	Kpnb1	2697	P52296	P52296	IMB1_RAT	Importin subunit beta-1	VAALQNLVK	VAALQNLVK	VAALQNLVK	VAALQNLVK	VAALQNLVK	VAALQNLVK	VAALQNLVK	VAALQNLVK
		NaN	NaN	8.87987	NaN	11.9915	11.5264	10.8554	10.5568	+	GFP_V7	0.00100573	0.0356	-2.60882	-1.81384	Wdfy3	596	A0A8I6A7K7	A0A8I6A7K7	A0A8I6A7K7_RAT	WD repeat and FYVE domain-containing 3		SEGIIPSPVSLVAEEK		SEGIIPSPVSLVAEEK	SEGIIPSPVSLVAEEK	SEGIIPSPVSLVAEEK		TVPQQVALLDSLR
		NaN	NaN	NaN	NaN	NaN	12.3248	13.3281	12.8193	+	GFP_V7	0.00323946	0.0356098	-3.24279	-1.9231	Akr1e2	3406	Q5U1Y4	Q5U1Y4	AKCL2_RAT	1,5-anhydro-D-fructose reductase				RDELFIVSK		RDELFIVSK		RDELFIVSK
		11.4123	NaN	NaN	NaN	13.1542	12.114	13.0194	11.6838	+	GFP_V7	0.00791106	0.0357143	-3.26779	-1.77966	Lamtor1	3947	Q6P791	Q6P791	LTOR1_RAT	Ragulator complex protein LAMTOR1	LLLDPSNTPTK	LLLDPSNTPTK		LLLDPSNTPTK		LLLDPSNTPTK		LLLDPSNTPTK
		10.7406	10.9319	10.9903	11.0824	12.207	14.4361	13.6417	14.424	+	GFP_V7	0.00205314	0.0358519	-2.74089	-1.79252	Kpna2	3938	Q6P6T9	Q6P6T9	Q6P6T9_RAT	Importin subunit alpha	AIGNIVTGTDEQTQK	AIGNIVTGTDEQTQK	AIGNIVTGTDEQTQK	AIGNIVTGTDEQTQK	GINSNNLESQLQATQAAR	AIGNIVTGTDEQTQK	AIGNIVTGTDEQTQK	AIGNIVTGTDEQTQK
		9.83664	9.80651	10.7413	10.078	11.7175	13.1241	13.9171	13.4907	+	GFP_V7	0.00134898	0.0362051	-2.94675	-1.93378	Lnpep	2935	P97629	P97629	LCAP_RAT	Leucyl-cystinyl aminopeptidase	LGHMDLSSR	ILEALASSADAHK	ILEALASSADAHK	LPTAIIPQR	SVSLLDKK	LPTAIIPQR	ILEALASSADAHK	LPTAIIPQR
		10.6704	10.8588	NaN	9.5121	12.7401	12.8791	13.1798	12.1346	+	GFP_V7	0.000776252	0.0363265	-2.56272	-1.81768	LOC690000	650	A0A8I6ACX1	A0A8I6ACX1	A0A8I6ACX1_RAT	Similar to CG3740-PA	LVNEATAIIR	LVNEATAIIR	LVNEATAIIR	LVNEATAIIR		LVNEATAIIR	LVNEATAIIR	LVNEATAIIR
		8.05589	NaN	9.46183	NaN	11.0358	11.7827	12.3699	10.735	+	GFP_V7	0.000986344	0.0371579	-2.8727	-1.93992	Cd63	2543	P28648	P28648	CD63_RAT	CD63 antigen	TATILDKLQK	TATILDKLQK		TATILDKLQK	TATILDKLQK	TATILDKLQK		TATILDKLQK
		NaN	NaN	NaN	NaN	12.1353	12.389	11.9649	11.9569	+	GFP_V7	4.05002e-05	0.0373333	-2.9361	-2.30137	Gpn3	3977	Q6R518	Q6R518	GPN3_RAT	GPN-loop GTPase 3		YAQLVMGPAGSGK		YAQLVMGPAGSGK		YAQLVMGPAGSGK		YAQLVMGPAGSGK
		11.1536	NaN	NaN	NaN	13.0612	12.1767	12.624	12.265	+	GFP_V7	0.00752126	0.0377419	-3.13024	-1.7467	Slc2a1	2375	P11167	P11167	GTR1_RAT	Solute carrier family 2, facilitated glucose transporter member 1	TFDEIASGFR	TFDEIASGFR		TFDEIASGFR		TFDEIASGFR		TFDEIASGFR
		NaN	NaN	NaN	NaN	13.8917	11.8278	12.3059	11.7395	+	GFP_V7	0.00115801	0.0379259	-3.56011	-2.20511	Slc15a4	2136	O09014	O09014	S15A4_RAT	Solute carrier family 15 member 4		ANITPFGADQVK		ANITPFGADQVK		ANITPFGADQVK		ANITPFGADQVK
		NaN	NaN	NaN	NaN	12.5815	13.8592	11.7405	11.9409	+	GFP_V7	0.00204235	0.0381622	-3.11183	-1.94484	Gabarapl2	2752	P60522	P60517;Q0VGK0;P60522	GBRL2_RAT	Gamma-aminobutyric acid receptor-associated protein-like 2		VSGSQIVDIDK		TVPQSSLTMGQLYEK		TVPQSSLTMGQLYEK		TVPQSSLTMGQLYEK
		12.0062	11.3022	11.9759	11.277	13.911	13.4934	14.0941	13.7533	+	GFP_V7	0.000100183	0.0383607	-2.17262	-1.75312	Tmx1	534	A0A8I6A1Z5	A0A8I6A1Z5	A0A8I6A1Z5_RAT	Thioredoxin-related transmembrane protein 1	VDVTEQTGLSGR	VDVTEQTGLSGR	VDVTEQTGLSGR	VDVTEQTGLSGR	VDVTEQTGLSGR	VDVTEQTGLSGR	VDVTEQTGLSGR	VDVTEQTGLSGR
		11.2073	11.8929	NaN	12.5232	13.5081	15.1938	14.9678	14.7903	+	GFP_V7	0.0022268	0.0392222	-3.14834	-1.94628	Ranbp1	431	A0A8I5ZTU5	A0A8I5ZTU5	A0A8I5ZTU5_RAT	RAN-binding protein 1	FLNAENAQK	FLNAENAQK	FLNAENAQK	FLNAENAQK		FLNAENAQK	FLNAENAQK	FLNAENAQK
		9.97331	NaN	NaN	NaN	13.1765	12.8758	12.0736	13.0344	+	GFP_V7	0.00125169	0.0393846	-3.69809	-2.24407	Ddx20	1915	F1MAM8	F1MAM8	F1MAM8_RAT	RNA helicase	LNPSDPSLIGLK	VLISTDLTSR		LNPSDPSLIGLK		VLISTDLTSR		LNPSDPSLIGLK
		11.6237	10.3605	12.168	12.0162	14.0926	14.5974	14.5429	14.1491	+	GFP_V7	0.000625315	0.0403429	-2.80342	-1.9597	Bzw2	4332	Q9WTT7	Q9WTT7	5MP1_RAT	eIF5-mimic protein 1	EKFEPTVFR	LLELFPVNR	EKFEPTVFR	EELVAEQALK	LLELFPVNR	DANSVTSSLRK	EELVAEQALK	LLELFPVNR
		11.5139	10.9257	11.8053	11.4699	13.872	14.7079	14.0933	14.3708	+	GFP_V7	3.34871e-05	0.04096	-2.83232	-2.25253	Use1	528	A0A8I6A1D9	A0A8I6A1D9	A0A8I6A1D9_RAT	Vesicle transport protein USE1	LKLESER	LKLESER	LAEEMLGLAR	LAEEMLGLAR	LKLESER	LKLESER	ALANQFLAPGR	LAEEMLGLAR
		9.78119	NaN	NaN	NaN	12.5141	12.3919	12.9651	11.8595	+	GFP_V7	0.000584336	0.0411429	-3.19529	-2.15237	Vps45	2129	O08700	O08700	VPS45_RAT	Vacuolar protein sorting-associated protein 45	IVLGGTTIHNTK	HVTVVGELSR		HVTVVGELSR		HVTVVGELSR		HVTVVGELSR
		NaN	NaN	NaN	NaN	NaN	11.6481	11.1654	11.1922	+	GFP_V7	0.000126972	0.0415294	-2.53192	-1.96143	Apol9a	3502	Q5XIB6	Q5XIB6	Q5XIB6_RAT	Apolipoprotein L 9a				IASEIPQATR		IASEIPQATR		IASEIPQATR
		10.8785	10.9446	12.8242	NaN	14.4882	15.3238	14.4338	14.4487	+	GFP_V7	0.00201227	0.0416552	-3.60349	-2.12871	Bnip1	4119	Q8VHI8	Q8VHI8	SEC20_RAT	Vesicle transport protein SEC20	TLLDANEEFK	LAIDNLEK	LAIDNLEK	LAIDNLEK	AELLQGGDSLR	LAIDNLEK		LAIDNLEK
		11.9399	19.7956	19.8167	19.8651	14.6474	11.5795	12.4087	11.353	+	GFP_V7	0.0441451	0.041875	5.35717	1.72255	Rab21	3802	Q6AXT5	RAB21T33N;RAB21Q78L;Q6AXT5	RAB21_RAT	Ras-related protein Rab-21	MIETAQVDER	FHALGPIYYR	FHALGPIYYR	MIETAQVDER	FHALGPIYYR	MIETAQVDER	FHALGPIYYR	MIETAQVDER
		12.7979	12.6471	12.9764	13.1668	14.8271	15.3012	14.6112	15.0182	+	GFP_V7	3.24296e-05	0.0425397	-2.04236	-1.72413	Atad3	3067	Q3KRE0	Q3KRE0	ATAD3_RAT	ATPase family AAA domain-containing protein 3	LGKPSLVR	TAGTLFGEGFR	YVLKPATEGK	QTILESIR	YVLKPATEGK	TAGTLFGEGFR	QTILESIR	QTILESIR
		10.3432	10.3148	NaN	NaN	13.4449	12.4336	12.3039	12.4463	+	GFP_V7	0.000217102	0.0427879	-2.70123	-2.0134	Tmed1	3252	Q5BK85	Q5BK85	TMED1_RAT	Transmembrane emp24 domain-containing protein 1	NLQEDNLER	NLQEDNLER	MEDIKESIETMR	NLQEDNLER		NLQEDNLER		NLQEDNLER
		11.3851	10.8965	12.1586	11.7645	13.2072	14.9434	13.8366	14.1681	+	GFP_V7	0.00148849	0.0435077	-2.48761	-1.71471	Scfd2	3424	Q5U2R9	Q5U2R9	Q5U2R9_RAT	Sec1 family domain-containing 2	VIATDLANYAPAK	VIATDLANYAPAK	TLDLTGAVGHHGDNLVEK	VIATDLANYAPAK	VIATDLANYAPAK	TLDLTGAVGHHGDNLVEK	TLDLTGAVGHHGDNLVEK	VIATDLANYAPAK
		11.245	10.1235	10.5791	NaN	12.0519	14.5301	14.4358	14.0985	+	GFP_V7	0.0024675	0.044125	-3.39043	-2.0194	Gosr2	2147	O35165	O35165	GOSR2_RAT	Golgi SNAP receptor complex member 2	(UniMod:1)MEPLYQQTHK	YDVQHLQTALR	YDVQHLQTALR	(UniMod:1)MEPLYQQTHK	(UniMod:1)MEPLYQQTHK	(UniMod:1)MEPLYQQTHK		(UniMod:1)MEPLYQQTHK
		11.6454	11.3753	12.5258	12.133	13.5001	14.4436	14.8407	14.3397	+	GFP_V7	0.000808078	0.0447273	-2.36113	-1.71032	Exoc4	3580	Q62824	Q62824	EXOC4_RAT	Exocyst complex component 4	LIPPQDILR	LIPPQDILR	LIPPQDILR	LIPPQDILR	ESEVLIGNLGDK	LIPPQDILR	LIPPQDILR	LIPPQDILR
		12.1165	17.8968	14.7804	NaN	19.2825	19.2825	19.2825	19.2825	+	GFP_V7	0.0208773	0.0455484	-5.79208	-2.02305	Vamp7	4241	Q9JHW5	Q9JHW5	VAMP7_RAT	Vesicle-associated membrane protein 7	VTETQAQVDELK	VTETQAQVDELK	FQTTYGSR	FQTTYGSR	VTETQAQVDELK	AFGFLNEVKK		AFGFLNEVKK
		11.2283	10.8624	12.5177	12.0153	12.9417	15.1411	14.7537	14.8779	+	GFP_V7	0.00444469	0.0460299	-2.7727	-1.70467	Cog7	3078	Q3T1G7	Q3T1G7	COG7_RAT	Conserved oligomeric Golgi complex subunit 7	AGPELELTR	LFGLASAAVDR	AGPELELTR	LFGLASAAVDR	ADGHAATLVMK	LFGLASAAVDR	LFGLASAAVDR	LFGLASAAVDR
		11.5152	11.8552	12.1329	11.6943	13.6039	14.9375	14.7618	14.9471	+	GFP_V7	0.000212162	0.0470667	-2.76316	-2.0498	Elmo2	2054	G3V982	G3V982	G3V982_RAT	Engulfment and cell motility 2	SIILNHVIR	VHQDTYIR	RPLASVIK	SIILNHVIR	SIILNHVIR	RPLASVIK	SIILNHVIR	RPLASVIK
		11.3611	10.0229	10.6777	NaN	12.9269	13.388	12.6364	12.4289	+	GFP_V7	0.00164915	0.0487059	-2.45469	-1.68849	Stx18	3783	Q68FW4	Q68FW4	STX18_RAT	Syntaxin-18	ALGVAVGGGADGSR	ALGVAVGGGADGSR	LQEIFTEK	LQEIFTEK	ALGVAVGGGADGSR	LQEIFTEK		LQEIFTEK
		10.34	NaN	NaN	NaN	13.7881	11.9567	12.2054	11.3514			0.00870545	0.0513143	-2.96164	-1.66928	Rap1gds1	130	A0A0G2K1D2	A0A0G2K1D2	A0A0G2K1D2_RAT	Rap1 GTPase-GDP dissociation stimulator 1	NLAIPVVNK	NLAIPVVNK		NLAIPVVNK		NLAIPVVNK		NLAIPVVNK
		10.6001	10.9626	11.4561	NaN	12.5366	14.0182	12.7693	13.5595			0.00440488	0.052058	-2.67925	-1.67007	Cog1	685	A0A8I6AFV4	A0A8I6AFV4	A0A8I6AFV4_RAT	Conserved oligomeric Golgi complex subunit 1	ATIQTLLNQPHHGAGIK	FGLLPLSM(UniMod:35)TSTR	GIESQTQVGPPALSR	GIESQTQVGPPALSR	VIEEVTQDQK	GIESQTQVGPPALSR		GIESQTQVGPPALSR
		11.903	12.1793	11.9855	11.3238	13.5996	14.7264	13.66	14.1185			0.000484677	0.0547397	-2.17823	-1.65138	Gbf1	1898	F1M8X9	F1M8X9	F1M8X9_RAT	Golgi brefeldin A-resistant guanine nucleotide exchange factor 1	MIGEFVSDR	ALLVHDLQK	VLNTLNQQEK	ALLVHDLQK	VLNTLNQQEK	ALLVHDLQK	VLFPLLTK	ALLVHDLQK
		12.6096	12.373	12.858	12.2475	14.466	15.0613	14.9484	14.032			0.000246242	0.0555	-2.10489	-1.65434	Reep5	1086	B2RZ37	B2RZ37	REEP5_RAT	Receptor expression-enhancing protein 5	ATVNLLGDEK	ATVNLLGDEK	ATVNLLGDEK	ATVNLLGDEK	ATVNLLGDEK	ATVNLLGDEK	KATVNLLGDEK	VIRPIFLK
		14.5222	12.9721	13.6102	13.0197	16.9076	16.0599	16.0828	15.1134			0.00277035	0.055662	-2.50987	-1.65725	Atp1a1	2304	P06685	P06685	AT1A1_RAT	Sodium/potassium-transporting ATPase subunit alpha-1	IVEIPFNSTNK	IVEIPFNSTNK	IVEIPFNSTNK	LNIPVNQVNPR	IVEIPFNSTNK	LNIPVNQVNPR	LNIPVNQVNPR	LNIPVNQVNPR
		NaN	NaN	NaN	NaN	NaN	11.9322	12.0479	11.1178			0.00247044	0.0576757	-2.44919	-1.64313	Slc39a14	638	A0A8I6ABU1	A0A8I6ABU1	A0A8I6ABU1_RAT	Solute carrier family 39 member 14				TLLNSVGVGR		TLLNSVGVGR		TLLNSVGVGR
		NaN	NaN	NaN	NaN	NaN	12.0196	12.1082	13.2371			0.0120145	0.05888	-3.0057	-1.62846	Nefh	2445	P16884	P16884	NFH_RAT	Neurofilament heavy polypeptide				FAQEAEAAR		FAQEAEAAR		FAQEAEAAR
		9.03442	9.16826	10.5918	NaN	11.8212	11.5652	12.4366	11.4067			0.00174616	0.0589091	-2.32616	-1.62116	Ifitm2	4323	Q9R175	Q9R175	Q9R175_RAT	Interferon-induced transmembrane protein 2	MVGDVIGAQAYASTAK	EEYGVTELGEPNNSAVVR	MVGDVIGAQAYASTAK	MVGDVIGAQAYASTAK	MVGDVIGAQAYASTAK	MVGDVIGAQAYASTAK		MVGDVIGAQAYASTAK
		10.4181	NaN	10.8327	NaN	12.1092	12.7214	12.0952	12.2273			0.00092637	0.0596842	-2.2152	-1.62123	Slc30a5	1500	D3ZY54	D3ZY54	D3ZY54_RAT	Zinc transporter	VVQQVTGILK	VVQQVTGILK		LEGLISYR	DAGVNNLTIQVEK	VVQQVTGILK		LEGLISYR
		NaN	12.8702	NaN	NaN	14.3682	13.4212	12.7649	12.7816			0.0187974	0.06165	-3.22841	-1.60496	Dnaja4	3164	Q4QR73	Q4QR73	Q4QR73_RAT	DnaJ (Hsp40) homolog, subfamily A, member 4		LISQAYEVLSDPK	IIEVHVDK	IIEVHVDK		LISQAYEVLSDPK		IIEVHVDK
		10.9876	NaN	11.8201	NaN	12.8952	12.8534	13.1212	12.8868			0.013283	0.0618734	-2.99273	-1.60714	Exoc1	149	A0A0G2K2V5	A0A0G2K2V5	A0A0G2K2V5_RAT	Exocyst complex component 1	LTGSTSSLNK	ESPEFDLHFDK		LSVQSSGSR	ALQDGDLASSR	ALQDGDLASSR		LSVQSSGSR
		12.3459	10.7265	11.9295	10.952	13.2144	13.9328	14.1188	13.7045			0.00201752	0.0621364	-2.25414	-1.57236	Mtco2	2246	P00406	P00406	COX2_RAT	Cytochrome c oxidase subunit 2	VVLPMELPIR	VVLPM(UniMod:35)ELPIR	VVLPMELPIR	VVLPMELPIR	VVLPMELPIR	VVLPMELPIR	VVLPMELPIR	VVLPMELPIR
		NaN	NaN	NaN	NaN	NaN	11.1643	11.2957	11.3252			0.000214781	0.0626667	-2.01736	-1.60791	Kif13b	220	A0A0G2K8Z9	A0A0G2K8Z9	A0A0G2K8Z9_RAT	Kinesin family member 13B				LSLVDLAGSER		LSLVDLAGSER		LSLVDLAGSER
		11.2526	NaN	NaN	NaN	13.1978	11.9409	12.5511	11.0423			0.0114923	0.0628315	-2.77638	-1.56576	Gcdh	368	A0A8I5ZN89	A0A8I5ZN89	A0A8I5ZN89_RAT	Glutaryl-CoA dehydrogenase	IQFGVPLAR	IQFGVPLAR		IQFGVPLAR		IQFGVPLAR		IQFGVPLAR
		NaN	NaN	10.5606	NaN	12.0673	11.4025	12.703	11.1325			0.00541118	0.0628506	-2.50106	-1.57378	Npc1	2017	G3V7K5	G3V7K5	G3V7K5_RAT	NPC intracellular cholesterol transporter 1		LQEETLDQQLGR		FLPMFLSDNPNPK	LQEETLDQQLGR	LQEETLDQQLGR		FLPMFLSDNPNPK
		12.018	NaN	NaN	NaN	14.2395	11.7097	12.5656	11.8615			0.0222346	0.0630843	-3.32384	-1.59314	Psmd1	2222	O88761	O88761	PSMD1_RAT	26S proteasome non-ATPase regulatory subunit 1	DKDPILR	RLDVFEK		RLDVFEK		RLDVFEK		RLDVFEK
		NaN	NaN	NaN	NaN	11.9595	10.8158	10.9631	10.799			0.00282839	0.0635556	-2.38918	-1.60154	Smg6	1595	D4A589	D4A589	D4A589_RAT	SMG6 nonsense mediated mRNA decay factor		GILATLAPQAGSR		GILATLAPQAGSR		GILATLAPQAGSR		GILATLAPQAGSR
		9.83345	8.897	NaN	NaN	NaN	11.58	11.2725	11.4332			0.000132619	0.0635814	-1.92781	-1.57606	Gemin6	2053	G3V972	G3V972	G3V972_RAT	Gem (Nuclear organelle) associated protein 6, isoform CRA_a	NHIPVTEEGDTQR		NHIPVTEEGDTQR	NHIPVTEEGDTQR		IQDLIQGHLSASQ		IQDLIQGHLSASQ
		NaN	NaN	NaN	NaN	10.4563	10.4438	11.5343	10.5586			0.000739807	0.0638537	-2.13359	-1.5944	Wdfy4	1616	D4A748	D4A748	D4A748_RAT	WDFY family member 4		LLYVPHEVLAK		VFDSITYPQLEGFK		LGSQAIEPDVLR		LLYVPHEVLAK
		10.1236	NaN	NaN	NaN	12.2675	10.8368	11.7826	11.0088			0.00380457	0.0642857	-2.40988	-1.57802	Slc12a4	3661	Q63632	Q63632	S12A4_RAT	Solute carrier family 12 member 4	LVSYTNLTQGAK	LVSYTNLTQGAK		LVSYTNLTQGAK		LVSYTNLTQGAK		LDEDLHVK
		10.6415	10.6738	12.2212	NaN	12.2263	14.5318	13.4688	14.0625			0.0228176	0.0643294	-3.27444	-1.5763	Cog2	1417	D3ZT01	D3ZT01	D3ZT01_RAT	Conserved oligomeric Golgi complex subunit 2	ALNQLSVPLGQLR	ALNQLSVPLGQLR	ALNQLSVPLGQLR	ALNQLSVPLGQLR	ALNQLSVPLGQLR	ALNQLSVPLGQLR		ALNQLSVPLGQLR
		12.5135	NaN	NaN	NaN	13.7426	12.865	12.8155	12.8051			0.0149258	0.0658696	-2.87066	-1.55151	Tmem160	1525	D3ZZU4	D3ZZU4	D3ZZU4_RAT	Transmembrane protein 160	AGASPPPVSELDR	GSFAPGHGPR		GSFAPGHGPR		GSFAPGHGPR		GSFAPGHGPR
		10.9249	10.4976	NaN	NaN	12.5819	12.0652	12.3963	12.136			0.00351433	0.0665934	-2.33086	-1.55228	Fanci	1152	D3Z840	D3Z840	D3Z840_RAT	FA complementation group I	QEILEQVLNR	QEILEQVLNR	YTSIPTSVEESAK	YTSIPTSVEESAK		YTSIPTSVEESAK		YTSIPTSVEESAK
		11.6442	11.6693	11.9073	11.5574	12.9835	13.8029	14.1615	13.6477			0.000272957	0.0673333	-1.95436	-1.554	Exoc2	2180	O54921	O54921	EXOC2_RAT	Exocyst complex component 2	NDKGDIIVTTK	NALNVLQR	ITQVSMASLK	NALNVLQR	VIEAVSEELSR	NALNVLQR	LLETPSTLHDQK	NALNVLQR
		10.5527	NaN	NaN	11.0098	12.8468	12.025	12.1663	13.426			0.00692713	0.067914	-2.49866	-1.54149	Enpep	2676	P50123	P50123	AMPE_RAT	Glutamyl aminopeptidase	EYSALSNMPVEK	TQDVFTVIR		ITKLPELR		ITKLPELR	ITKLPELR	TQDVFTVIR
		10.3168	10.9826	NaN	NaN	12.129	12.3018	12.5306	11.9116			0.00122856	0.0682105	-2.09006	-1.53131	Hpcal1	2803	P62749	P84076;P62749	HPCL1_RAT	Hippocalcin-like protein 1	LRPEVLQDLR	LRPEVLQDLR	LRPEVLQDLR	LRPEVLQDLR		LRPEVLQDLR		LRPEVLQDLR
		9.94519	NaN	NaN	NaN	12.23	11.8374	10.9395	10.8386			0.00306893	0.0689362	-2.25804	-1.53338	Ubr3	1621	D4A7F0	D4A7F0	D4A7F0_RAT	E3 ubiquitin-protein ligase	TSLHPSYK	NDQVLQGFSVDK		AVLTQVLTNQQSYK		TSLHPSYK		AVLTQVLTNQQSYK
		11.9848	10.6001	11.4465	NaN	13.1141	13.3248	13.5023	12.8805			0.00362848	0.0702476	-2.22697	-1.50228	Hm13	584	A0A8I6A6G8	A0A8I6A6G8	A0A8I6A6G8_RAT	Histocompatibility 13 (Predicted), isoform CRA_b	LVFPQDLLEK	LVFPQDLLEK	LVFPQDLLEK	LVFPQDLLEK	SSSDMPETITSR	LVFPQDLLEK		LVFPQDLLEK
		11.3276	10.8181	NaN	10.2625	13.4026	13.2489	12.1799	12.1621			0.00721708	0.0705283	-2.39386	-1.49591	Rgp1	502	A0A8I5ZYV2	A0A8I5ZYV2	A0A8I5ZYV2_RAT	RGP1 homolog, RAB6A GEF complex partner 1	VNSPITLLR	VNSPITLLR	VNSPITLLR	VNSPITLLR		VNSPITLLR	VNSPITLLR	VNSPITLLR
		9.72716	NaN	NaN	NaN	NaN	12.5747	11.7712	11.1063			0.00577554	0.0708041	-2.37872	-1.51678	Smdt1	798	A0A8I6ASM9	A0A8I6ASM9	A0A8I6ASM9_RAT	Essential MCU regulator, mitochondrial	SGAILPKPVK			SGAILPKPVK		SGAILPKPVK		SGAILPKPVK
		NaN	NaN	NaN	NaN	NaN	11.2525	11.2472	10.7452			0.00296633	0.0709231	-2.18463	-1.50243	Stk17b	4135	Q91XS8	Q91XS8	ST17B_RAT	Serine/threonine-protein kinase 17B				SISGLLTTTPQTPMK		SISGLLTTTPQTPMK		SISGLLTTTPQTPMK
		11.1312	10.0814	10.701	11.3772	12.8268	13.1871	12.4867	12.7902			0.000752625	0.071	-2	-1.51742	Preb	4333	Q9WTV0	Q9WTV0	PREB_RAT	Prolactin regulatory element-binding protein	FGQVPDQPGGLR	FGQVPDQPGGLR	SGAEVHPEGVELK	FGQVPDQPGGLR	SGAEVHPEGVELK	FGQVPDQPGGLR	LFTVQIPHK	FGQVPDQPGGLR
		10.8782	11.7955	12.056	12.2651	13.7058	13.6774	14.0461	13.5426			0.000841503	0.0710588	-1.99425	-1.50638	Stard3nl	631	A0A8I6AB58	A0A8I6AB58	A0A8I6AB58_RAT	STARD3 N-terminal-like	VLPQEAEEENR	LLLVQDASER	LLLVQDASER	LLLVQDASER	LLLVQDASER	LLLVQDASER	LLLVQDASER	LLLVQDASER
		10.7259	11.0094	11.0518	11.8274	12.6038	13.1387	14.1744	13.2064			0.00187251	0.0713061	-2.1272	-1.51598	Tbc1d15	1946	F7EZ89	F7EZ89	F7EZ89_RAT	TBC1 domain family, member 15	IDLGERPVVQR	IDLGERPVVQR	IDLGERPVVQR	IDLGERPVVQR	VTNYIFDSLR	INQQEEPGFEVITR	ANDQDSLISGILR	IDLGERPVVQR
		NaN	NaN	NaN	NaN	NaN	11.6941	11.2816	11.2389			0.00222199	0.0713271	-2.10077	-1.48786	Wdfy1	160	A0A0G2K3L8	A0A0G2K3L8	A0A0G2K3L8_RAT	WD repeat and FYVE domain-containing 1				TSLATFHEGK		TSLATFHEGK		TSLATFHEGK
		10.7254	NaN	10.7804	12.1512	13.2225	13.7939	13.2079	12.6409			0.0121269	0.0716117	-2.6126	-1.50433	Ano10	441	A0A8I5ZUI2	A0A8I5ZUI2	A0A8I5ZUI2_RAT	Anoctamin	MPATLPQPELR	LEFESLEALK		MPATLPQPELR	LESAYQNHLVLK	MPATLPQPELR	LEDTWYTR	MPATLPQPELR
		NaN	NaN	NaN	NaN	12.4125	11.3987	11.6135	10.6168			0.00520465	0.0717624	-2.32632	-1.50716	Tmem165	3183	Q4V899	Q4V899	TM165_RAT	Transmembrane protein 165		LLNGPDVETGTSTAIPQK		SQLTTIVLAAR		LLNGPDVETGTSTAIPQK		LLNGPDVETGTSTAIPQK
		11.5877	12.4598	12.9344	13.1296	13.8673	15.5258	14.7622	14.9202			0.00361901	0.072	-2.24102	-1.50893	Xpot	703	A0A8I6AHQ9	A0A8I6AHQ9	A0A8I6AHQ9_RAT	Exportin-T	DLLTPLMER	QLSVLSDQQK	QLSVLSDQQK	QLSVLSDQQK	YSELSTAQQQLIR	QLSVLSDQQK	YSELSTAQQQLIR	QLSVLSDQQK
		NaN	NaN	11.3865	NaN	12.9762	12.2426	11.9425	11.1255			0.0140539	0.0720808	-2.70011	-1.50987	Slc66a3	1999	G3V6N5	G3V6N5	G3V6N5_RAT	Solute carrier family 66 member 3		FAQLQYLWK		FAQLQYLWK	FAQLQYLWK	FAQLQYLWK		FAQLQYLWK
		NaN	NaN	NaN	NaN	11.6625	11.4076	11.1359	10.9892			0.00176682	0.0722087	-2.01612	-1.4633	Aldh3b1	3480	Q5XI42	A0A8I6ACF4;A0A8I6AW67;Q5XI42;A0A8I6AKN2	AL3B1_RAT	Aldehyde dehydrogenase family 3 member B1		LVPALQNAITR		LVPALQNAITR		LVPALQNAITR		LVPALQNAITR
		10.3305	NaN	NaN	NaN	12.6273	12.632	12.1332	10.8771			0.0109626	0.0722481	-2.37762	-1.43666	Mettl9	1509	D3ZZ04	D3ZZ04	D3ZZ04_RAT	Methyltransferase-like 9	LLDLGAGDGEVTK	LLDLGAGDGEVTK		LLDLGAGDGEVTK		LLDLGAGDGEVTK		LLDLGAGDGEVTK
		11.9335	12.8134	13.4436	13.2119	13.9403	16.4007	15.1801	15.339			0.00782643	0.072367	-2.36446	-1.47447	Tnpo3	826	A0A8I6G251	A0A8I6G251	A0A8I6G251_RAT	Transportin 3	TNDEVIHSIFK	ASFWLGELQR	TNDEVIHSIFK	ASFWLGELQR	IQTSFYELPTDSHASLR	IQTSFYELPTDSHASLR	IQTSFYELPTDSHASLR	ASFWLGELQR
		12.0123	11.9039	11.0455	11.6862	12.915	14.2452	13.4097	14.2517			0.00204449	0.0724211	-2.04344	-1.46576	Gemin5	1272	D3ZGD0	D3ZGD0	D3ZGD0_RAT	Gem (nuclear organelle)-associated protein 5	VVGELVGHTER	VVGELVGHTER	NAPVSLPELTR	VVGELVGHTER	AASYLLSIHR	VVGELVGHTER	VVGELVGHTER	VVGELVGHTER
		9.71344	NaN	9.85226	NaN	10.6997	13.144	12.1786	11.9119			0.00460697	0.0725926	-2.22782	-1.4781	Atp1b3	3634	Q63377	Q63377	AT1B3_RAT	Sodium/potassium-transporting ATPase subunit beta-3	LFIYNPTSGEFLGR	LFIYNPTSGEFLGR		LFIYNPTSGEFLGR	LFIYNPTSGEFLGR	LFIYNPTSGEFLGR		LFIYNPTSGEFLGR
		14.1843	13.842	14.3728	13.9047	15.7908	16.6002	15.6329	15.5708			0.000501	0.0728125	-1.82272	-1.43679	Tmem43	3540	Q5XIP9	Q5XIP9	TMM43_RAT	Transmembrane protein 43	LEDPHVDIIR	LEDPHVDIIR	LEDPHVDIIR	LVHIIGALR	VTSDPQPGFLER	LVHIIGALR	LEDPHVDIIR	LVHIIGALR
		11.6378	10.048	11.9286	NaN	14.1934	12.9431	13.3515	12.5729			0.00949687	0.0730619	-2.40659	-1.46604	Dlat	2328	P08461	A0A8I6B5J2;P08461	ODP2_RAT	Dihydrolipoyllysine-residue acetyltransferase component of pyruvate dehydrogenase complex, mitochondrial	ILVPEGTR	ILVPEGTR	ISVNDFIIK	ISVNDFIIK	ILVPEGTR	ISVNDFIIK		ISVNDFIIK
		11.3077	NaN	NaN	NaN	12.9092	11.7234	12.6715	11.8505			0.00806493	0.0733858	-2.2826	-1.43868	Ppp4r3b	1218	D3ZCR4	D3ZCR4	D3ZCR4_RAT	Protein phosphatase 4, regulatory subunit 3B	LNSVPSILR	LNSVPSILR		LNSVPSILR		LNSVPSILR		LNSVPSILR
		10.546	11.7848	12.2762	NaN	12.162	14.7766	13.6286	14.2083			0.0171661	0.0736508	-2.57659	-1.43989	Cog4	1522	D3ZZM3	D3ZZM3	D3ZZM3_RAT	Conserved oligomeric Golgi complex subunit 4	EGDLPQVER	LGGLQFDK	EGDLPQVER	EGDLPQVER	MGPNLQLIEGDAK	EGDLPQVER		EGDLPQVER
		11.58	11.4808	13.5438	12.5225	13.3904	15.5014	14.9081	15.1183			0.0105352	0.0737143	-2.44777	-1.46736	Cog5	231	A0A0G2K9P5	A0A0G2K9P5	A0A0G2K9P5_RAT	Conserved oligomeric Golgi complex subunit 5	IGALQGAVDR	IGALQGAVDR	IGALQGAVDR	IGALQGAVDR	IGALQGAVDR	IGALQGAVDR	IGALQGAVDR	IGALQGAVDR
		NaN	10.3196	11.2548	NaN	NaN	13.6722	13.2641	13.4026			0.0312965	0.073728	-2.97505	-1.44158	Cog6	3766	Q68FP9	Q68FP9	COG6_RAT	Conserved oligomeric Golgi complex subunit 6			EQTQDLIVK	AQVADAFLSK	YTLDEFGTAR	AQVADAFLSK		AQVADAFLSK
		9.94344	NaN	NaN	NaN	12.9229	11.5634	11.4293	10.4888			0.0119901	0.0737778	-2.47492	-1.45922	Rabgap1	286	A0A8I5Y656	A0A8I5Y656;A0A8I6G9C0	A0A8I5Y656_RAT	G protein-coupled receptor 21 (Predicted), isoform CRA_a	EQQAQQEDPIER	ESPQDSAITR		ESPQDSAITR		ESPQDSAITR		ESPQDSAITR
		10.6589	NaN	NaN	NaN	12.6185	10.9856	12.3832	11.5578			0.00605824	0.0737815	-2.24189	-1.45471	Rab5if	3272	Q5FVK9	Q5FVK9	Q5FVK9_RAT	RAB5-interacting factor	EEPPQPQLANGALK	EEPPQPQLANGALK		EEPPQPQLANGALK		EEPPQPQLANGALK		EEPPQPQLANGALK
		10.5649	NaN	NaN	NaN	12.6786	12.0248	11.8575	10.9176			0.00966808	0.0738065	-2.35125	-1.44306	Atp2c1	3713	Q64566	Q64566	AT2C1_RAT	Calcium-transporting ATPase type 2C member 1	GQTLALTQQQR	VTAPQPAATNGDLASR		GQTLALTQQQR		GQTLALTQQQR		GQTLALTQQQR
		10.2496	NaN	13.1677	NaN	11.668	13.9301	14.427	14.8509			0.0341222	0.0739459	-3.18092	-1.46954	Plgrkt	1712	D4ACN8	D4ACN8	PLRKT_RAT	Plasminogen receptor (KT)	SEAEDILETEK	GLITFESLEK		GLITFESLEK	SEAEDILETEK	GLITFESLEK		GLITFESLEK
		11.8764	11.4398	10.9903	11.3589	13.6071	13.3726	12.9502	12.9843			0.000287758	0.0739655	-1.81218	-1.46002	Vps33a	3657	Q63615	Q63615	VP33A_RAT	Vacuolar protein sorting-associated protein 33A	(UniMod:1)AAHLSYGR	(UniMod:1)AAHLSYGR	(UniMod:1)AAHLSYGR	(UniMod:1)AAHLSYGR	(UniMod:1)AAHLSYGR	(UniMod:1)AAHLSYGR	(UniMod:1)AAHLSYGR	(UniMod:1)AAHLSYGR
		14.6192	14.2792	16.3853	16.5416	16.7661	9.96001	NaN	9.49092			0.0740102	0.0739667	4.44271	1.45368	Cep41	3144	Q4KM37	Q4KM37	CEP41_RAT	Centrosomal protein of 41 kDa	TMNPYSNDILEYK	TMNPYSNDILEYK	TMNPYSNDILEYK	MPALPAENK	TMNPYSNDILEYK		TMNPYSNDILEYK	MPALPAENK
		NaN	NaN	NaN	NaN	11.4593	10.3749	11.4903	10.589			0.00110722	0.0740163	-1.9195	-1.4449	Psmd8	1794	F1LMQ3	F1LMQ3	F1LMQ3_RAT	26S proteasome non-ATPase regulatory subunit 8		ILFFSTPK		VAEFHTELER		VAEFHTELER		VAEFHTELER
		10.5617	9.46112	10.5379	10.489	12.5042	12.1532	12.8521	11.6257			0.0016613	0.0741818	-2.02138	-1.47094	Vamp3	2840	P63025	P63025	VAMP3_RAT	Vesicle-associated membrane protein 3	ADALQAGASQFETSAAK	ADALQAGASQFETSAAK	ADALQAGASQFETSAAK	ADALQAGASQFETSAAK	ADALQAGASQFETSAAK	ADALQAGASQFETSAAK	ADALQAGASQFETSAAK	ADALQAGASQFETSAAK
		11.8316	12.3434	12.1328	11.6342	13.8493	14.5577	13.5014	13.5211			0.000686887	0.0742623	-1.87184	-1.44815	Aldh3a2	2559	P30839	P30839	AL3A2_RAT	Aldehyde dehydrogenase family 3 member A2	LQQLEALR	YIAPTILTDVDPNSK	LQQLEALR	YIAPTILTDVDPNSK	YIAPTILTDVDPNSK	YIAPTILTDVDPNSK	YIAPTILTDVDPNSK	LQQLEALR
		11.5357	NaN	NaN	NaN	13.432	11.8071	12.2493	11.8411			0.018529	0.0744068	-2.67127	-1.45654	Map3k4	444	A0A8I5ZUS1	A0A8I5ZUS1	A0A8I5ZUS1_RAT	Mitogen-activated protein kinase kinase kinase 4	IVPQVETVDTLR	IVPQVETVDTLR		IVPQVETVDTLR		IVPQVETVDTLR		IVPQVETVDTLR
		NaN	NaN	14.8045	NaN	15.1112	12.8587	14.6345	14.2757			0.0509886	0.074876	-3.58154	-1.44863	Krt78	170	A0A0G2K4H7	A0A0G2K4H7	A0A0G2K4H7_RAT	Keratin 78		TQETQEIR		TQETQEIR	TQETQEIR	TQETQEIR		TQETQEIR
		11.932	12.7209	12.5509	13.163	13.6999	15.1395	14.6109	14.9117			0.0026491	0.0749538	-1.99877	-1.42158	Ipo13	4274	Q9JM04	Q9JM04	IPO13_RAT	Importin-13	IAVALGENHSR	IAVALGENHSR	IAVALGENHSR	IAVALGENHSR	IAVALGENHSR	IAVALGENHSR	IAVALGENHSR	IAVALGENHSR
		11.0701	11.5634	12.2332	12.8355	12.7264	15.1709	14.2733	15.1292			0.0131495	0.0753588	-2.39942	-1.42013	Xpo4	1384	D3ZQI6	D3ZQI6	D3ZQI6_RAT	Exportin 4	IPQLPEDLFK	IPQLPEDLFK	VLMAPPSMVSNEQR	VLMAPPSMVSNEQR	IPQLPEDLFK	VLMAPPSMVSNEQR	VLMAPPSMVSNEQR	VLMAPPSMVSNEQR
		10.3407	10.0622	NaN	NaN	11.6414	11.8458	11.4432	11.18			0.00331633	0.0766316	-2.02077	-1.41343	Agpat1	1930	F7EQT9	F7EQT9	F7EQT9_RAT	1-acyl-sn-glycerol-3-phosphate acyltransferase	VWVFPEGTR	VWVFPEGTR	HSMLTIFR	VWVFPEGTR		VWVFPEGTR		VWVFPEGTR
		NaN	11.6952	12.2952	12.7572	12.6116	15.1622	14.6592	14.7875			0.035351	0.0772121	-2.96291	-1.41398	Cog8	1129	B5DF86	B5DF86	B5DF86_RAT	Conserved oligomeric Golgi complex subunit 8		EAEEISSNR	AQLLQQTR	AQLLQQTR	AQLLQQTR	AQLLQQTR	AQLLQQTR	AQLLQQTR
		11.3252	NaN	NaN	NaN	13.3304	11.9635	11.8354	11.793			0.0182295	0.0776471	-2.49605	-1.40532	Eif2b5	3706	Q64350	Q64350	EI2BE_RAT	Translation initiation factor eIF-2B subunit epsilon	VFQNEVLGTLQR	VFQNEVLGTLQR		VFQNEVLGTLQR		VFQNEVLGTLQR		VFQNEVLGTLQR
		11.5359	11.0515	NaN	NaN	13.5976	11.9378	12.6382	12.1648			0.0267749	0.077781	-2.70916	-1.40436	Heatr3	1467	D3ZV81	D3ZV81	D3ZV81_RAT	HEAT repeat-containing 3	LQHPSAEVR	LQHPSAEVR	LQHPSAEVR	LQHPSAEVR		LQHPSAEVR		LQHPSAEVR
		10.0162	10.092	NaN	12.2109	13.4196	11.8189	12.9733	13.2115			0.0134035	0.0782222	-2.36531	-1.40554	Plp2	3942	Q6P742	Q6P742	PLP2_RAT	Proteolipid protein 2	HTAAPTDPTDGP	HTAAPTDPTDGP	HTAAPTDPTDGP	HTAAPTDPTDGP		HTAAPTDPTDGP	HTAAPTDPTDGP	HTAAPTDPTDGP
		17.1381	17.1493	17.1371	17.8752	19.554	19.0052	18.7349	19.0403			0.000419168	0.078806	-1.75868	-1.40608	Rps27a	2833	P62982	A0A8I6G8I7;F1M927;P62982;D4A0J6	RS27A_RAT	Ubiquitin-40S ribosomal protein S27a	TLSDYNIQK	TLSDYNIQK	TLSDYNIQK	TLSDYNIQK	TLSDYNIQK	TLSDYNIQK	TLSDYNIQK	TLSDYNIQK
		13.714	14.8069	15.2929	14.7734	15.5149	17.1927	16.9922	17.6558			0.00849823	0.0798849	-2.19211	-1.39629	Ipo9	1638	D4A857	D4A857	D4A857_RAT	Importin 9	WTNIPLLVK	ELLPNGLR	ELLPNGLR	ELLPNGLR	WTNIPLLVK	ELLPNGLR	ELLPNGLR	ELLPNGLR
		NaN	NaN	11.9012	11.3273	13.8784	11.9946	13.0455	12.5235			0.0304701	0.0804638	-2.77629	-1.39827	Itgb1	2669	P49134	P49134	ITB1_RAT	Integrin beta-1		IGFGSFVEK		NVLSLTDR	NVLSLTDR	NVLSLTDR	IGFGSFVEK	NVLSLTDR
		10.9159	11.4044	NaN	NaN	13.0208	11.908	12.8321	12.0641			0.0134904	0.0810286	-2.3217	-1.38917	Dcun1d5	3349	Q5PPL2	Q5PPL2	DCNL5_RAT	DCN1-like protein 5	SQLNDISSFK	SQLNDISSFK	SQLNDISSFK	SQLNDISSFK		SQLNDISSFK		SQLNDISSFK
		8.71697	NaN	NaN	9.58006	NaN	10.705	12.2531	10.7714			0.00472185	0.0825352	-2.02288	-1.38273	Haus7	91	A0A0G2JYQ1	A0A0G2JYQ1	A0A0G2JYQ1_RAT	HAUS augmin-like complex, subunit 7	AVMEIADTSAEAMEAAR			AVMEIADTSAEAMEAAR		AVMEIADTSAEAMEAAR	AVMEIADTSAEAMEAAR	AVMEIADTSAEAMEAAR
		13.5312	14.8232	15.3434	14.654	15.638	17.6121	16.6808	17.0747			0.00870055	0.082965	-2.16347	-1.38199	Ipo5	1618	D4A781	D4A781	D4A781_RAT	Importin 5	SLVEIADTVPK	EGFVEYTEQVVK	HIVENAVQK	HIVENAVQK	EGFVEYTEQVVK	HIVENAVQK	EGFVEYTEQVVK	HIVENAVQK
		10.2462	10.4707	11.2116	NaN	12.7839	12.8488	12.1488	11.6618			0.00777422	0.0831206	-2.13597	-1.38299	Tmem11	987	B0BN86	B0BN86	TMM11_RAT	Transmembrane protein 11, mitochondrial	YIVIEPTR	YIVIEPTR	YIVIEPTR	YIVIEPTR	YIVIEPTR	YIVIEPTR		YIVIEPTR
		NaN	8.82468	NaN	NaN	12.1344	10.0701	11.7485	10.3362			0.00843421	0.0835278	-2.14786	-1.37904	Clcn5	2695	P51796	P51796	CLCN5_RAT	H(+)/Cl(-) exchange transporter 5		LNGYPFLEAK	TLAMDVMKPR	TLAMDVMKPR		TLAMDVMKPR		TLAMDVMKPR
		9.07137	NaN	9.88199	8.24007	10.9417	10.7662	10.4217	11.0608			0.00375631	0.0849931	-1.95878	-1.37232	Sec62	4037	Q7TP42	Q7TP42	Q7TP42_RAT	Translocation protein SEC62	IQEVGEPSKEEK	IQEVGEPSKEEK		IQEVGEPSKEEK	IQEVGEPSKEEK	IQEVGEPSKEEK	IQEVGEPSKEEK	KGEEALFTTR
		14.0612	12.2892	12.0193	12.5861	15.5388	14.3298	14.507	14.9334			0.00756482	0.0867945	-2.0883	-1.3657	Bag2	985	B0BN74	B0BN74	B0BN74_RAT	BAG cochaperone 2	EELNLTANR	EELNLTANR	EELNLTANR	EELNLTANR	EELNLTANR	EELNLTANR	EELNLTANR	EELNLTANR
		12.3729	11.792	12.172	12.3376	13.7815	13.9251	14.2708	13.3768			0.000329623	0.0897143	-1.66992	-1.36005	Atxn10	4206	Q9ER24	Q9ER24	ATX10_RAT	Ataxin-10	DSTNIFSPSDSLK	DSTNIFSPSDSLK	LTSEPQTEDK	LTSEPQTEDK	LTSEPQTEDK	DSTNIFSPSDSLK	DSTNIFSPSDSLK	LTSEPQTEDK
		10.0329	9.97065	NaN	NaN	11.4859	12.1723	11.0765	10.7619			0.00578414	0.0912483	-2.00727	-1.35655	Zfpl1	2108	M0RCA3	M0RCA3	M0RCA3_RAT	Zinc finger protein-like 1	LATVNWAR	LATVNWAR	LATVNWAR	LATVNWAR		LATVNWAR		LATVNWAR
		9.61998	9.70723	10.3659	NaN	12.5474	11.6822	11.9811	10.8091			0.00320057	0.0914324	-1.90339	-1.35783	Bet1	3591	Q62896	Q62896	BET1_RAT	BET1 homolog	SLSIEIGHEVK	SLSIEIGHEVK	SLSIEIGHEVK	SLSIEIGHEVK	SLSIEIGHEVK	SLSIEIGHEVK		SLSIEIGHEVK
		10.4116	9.04177	NaN	NaN	12.0833	10.9754	11.5185	11.5237			0.00238809	0.09256	-1.85034	-1.35249	LOC108351606	82	A0A0G2JXY3	A0A0G2K7F8;A0A0G2JXY3	A0A0G2JXY3_RAT	Uncharacterized LOC108351606	VSLASAEAEASK	VSLASAEAEASK	VSLASAEAEASK	VSLASAEAEASK		VSLASAEAEASK		LQELNQVHDSLTQ
		12.0597	NaN	NaN	11.7403	13.5283	12.4395	13.0802	12.9013			0.0370083	0.0928421	-2.72852	-1.34957	Atp6v0d1	1967	F7FFW7	F7FFW7	F7FFW7_RAT	ATPase H+-transporting V0 subunit D1	LLFEGAGSNPGDK	LLFEGAGSNPGDK		LLFEGAGSNPGDK		LLFEGAGSNPGDK	LYPEGLAQLAR	LLFEGAGSNPGDK
		11.4093	9.19032	8.95708	NaN	13.8565	11.4194	12.6404	10.8724			0.0284475	0.0931126	-2.5504	-1.35027	Pgm3	1075	B2RYN0	B2RYN0	B2RYN0_RAT	Phosphoacetylglucosamine mutase	LASAEEQDLPK	LASAEEQDLPK	LASAEEQDLPK	LASAEEQDLPK	LASAEEQDLPK	LASAEEQDLPK		LASAEEQDLPK
		14.7541	15.6125	16.1807	15.9963	16.2965	NaN	NaN	13.3412			0.0868314	0.0962597	3.89338	1.3408	Cpt1b	3669	Q63704	Q63704	CPT1B_RAT	Carnitine O-palmitoyltransferase 1, muscle isoform	LSSSETNALR	LSSSETNALR	LSSSETNALR		LSSSETNALR		LSSSETNALR	LSSSETNALR
		NaN	NaN	NaN	NaN	NaN	11.6647	11.9455	10.5207			0.00512333	0.0966013	-1.95364	-1.34279	RGD1310352	1379	D3ZQ77	D3ZQ77	D3ZQ77_RAT	Similar to HTGN29 protein;keratinocytes associated transmembrane protein 2, isoform CRA_a				LDQNVNEAMPSLK		LDQNVNEAMPSLK		LDQNVNEAMPSLK
		11.1351	11.6276	12.5414	11.8261	13.2918	13.6099	13.9572	13.3753			0.00162889	0.0966452	-1.77596	-1.33781	Slc3a2	4021	Q794F9	Q794F9	4F2_RAT	4F2 cell-surface antigen heavy chain	GLVLGPIHK	GLVLGPIHK	GLVLGPIHK	GLVLGPIHK	GLVLGPIHK	GQNEDPGSLLTQFR	IGDLQAFVGPEAR	GQNEDPGSLLTQFR
		10.2716	10.6154	NaN	NaN	13.6115	10.7983	11.8989	12.796			0.0148583	0.0979623	-2.18574	-1.32737	Ptbp2	3722	Q66H20	Q66H20	PTBP2_RAT	Polypyrimidine tract-binding protein 2	VTNILMLK	VTNILM(UniMod:35)LK	VTNILM(UniMod:35)LK	VTNILMLK		VTNILMLK		VTNILMLK
		10.698	NaN	11.7801	NaN	12.5095	12.2254	12.5068	12.1097			0.0212317	0.0985823	-2.32869	-1.32899	Mtx1	24	A0A0G2JU49	A0A0G2JU49	A0A0G2JU49_RAT	Metaxin 1	LESEEELEK	LESEEELEK		LESEEELEK	LESEEELEK	LESEEELEK		LESEEELEK
		10.3027	10.6443	NaN	11.1515	12.5486	12.4904	11.9728	12.0657			0.000493829	0.0987949	-1.65654	-1.3322	Stard3	3428	Q5U2T5	Q5U2T5	Q5U2T5_RAT	StAR-related lipid transfer protein 3	LPGDLAGDLER	LPGDLAGDLER	LPGDLAGDLER	VLPQEAEEER		LPGDLAGDLER	VLPQEAEEER	LPGDLAGDLER
		NaN	12.3019	NaN	NaN	NaN	13.0706	12.3315	12.2995			0.0462848	0.09905	-2.81856	-1.32596	Tmem126a	3293	Q5HZA9	Q5HZA9	T126A_RAT	Transmembrane protein 126A			ILNVTQAR	ILNVTQAR		ILNVTQAR		ILNVTQAR
		11.2001	11.8652	NaN	NaN	13.2486	12.6727	12.8255	12.0864			0.0157291	0.0992102	-2.21008	-1.32905	Irgm	3836	Q6AYC2	Q6AYC2	IRGM_RAT	Immunity-related GTPase family M protein	NTLQTDLSNIR	NTLQTDLSNIR	LIQNIQENIR	NTLQTDLSNIR		NTLQTDLSNIR		NTLQTDLSNIR
		NaN	NaN	NaN	NaN	11.8585	9.6621	10.9482	10.5443			0.0133449	0.102634	-2.11169	-1.31243	Phf5a	2902	P83871	P83871	PHF5A_RAT	PHD finger-like domain-containing protein 5A		TDLFYER		TDLFYER		TDLFYER		TDLFYER
		12.7799	12.119	12.7121	11.9296	14.3704	13.7766	14.3148	13.725			0.000894287	0.104564	-1.66158	-1.30527	Sacm1l	4215	Q9ES21	Q9ES21	SAC1_RAT	Phosphatidylinositol-3-phosphatase SAC1	LGVLHVGQK	TNVIQSLLAR	MVSSLGSGMIR	MVSSLGSGMIR	LGVLHVGQK	LGVLHVGQK	(UniMod:1)AATAYEHLK	LGVLHVGQK
		9.96658	11.3811	11.8586	10.7461	12.6775	13.1156	13.2351	12.4837			0.00549206	0.104864	-1.88988	-1.30639	Timm23	2141	O35093	A0A8I6A2G5;O35093	TIM23_RAT	Mitochondrial import inner membrane translocase subunit Tim23	ETQSMPWSKPR	NVQILNM(UniMod:35)VTR	ETQSMPWSKPR	YLVQDTDEFILPTGANK	NVQILNMVTR	NVQILNMVTR	YLVQDTDEFILPTGANK	NVQILNMVTR
		12.0016	NaN	12.7769	NaN	13.4946	13.8347	13.1677	12.65			0.0487494	0.105422	-2.74708	-1.29936	Saxo2	846	A0A8I6GA21	A0A8I6GA21	A0A8I6GA21_RAT	Stabilizer of axonemal microtubules 2	LEYSSNRLR	LEYSSNRLR		LEYSSNRLR	LEYSSNRLR	LEYSSNRLR		LEYSSNRLR
		11.2212	10.2927	11.8821	10.706	13.446	13.4222	12.3448	12.4603			0.00593265	0.106024	-1.89283	-1.30108	Erlin1	1021	B1WBY7	B1WBY7	B1WBY7_RAT	Erlin	DLNTMAPGLTIQAVR	YQAIASNSK	LTPEYLELKK	LTPEYLELKK	LTPEYLELKK	LTPEYLELK	LTPEYLELKK	LTPEYLELK
		13.4076	NaN	12.0835	11.1184	15.1372	13.5436	13.6946	13.6404			0.0373991	0.106061	-2.53981	-1.29985	Pip4p2	3180	Q4V888	Q4V888	PP4P2_RAT	Type 2 phosphatidylinositol 4,5-bisphosphate 4-phosphatase	ISSVGSALPR	ISSVGSALPR		ISSVGSALPR	ISSVGSALPR	ISSVGSALPR	ISSVGSALPR	ISSVGSALPR
		11.9979	NaN	11.4995	NaN	13.7611	12.3664	13.0987	12.1813			0.0277944	0.107162	-2.35096	-1.29582	Derl2	747	A0A8I6AMH0	A0A8I6AMH0	A0A8I6AMH0_RAT	Derlin	LEYLQIPPVSR	LEYLQIPPVSR		LEYLQIPPVSR	LEYLQIPPVSR	LEYLQIPPVSR		LEYLQIPPVSR
		11.5922	11.266	12.8102	11.941	13.6223	14.0098	13.7326	13.3022			0.00283176	0.108238	-1.76442	-1.29424	Amfr	168	A0A0G2K437	A0A0G2K437	A0A0G2K437_RAT	Autocrine motility factor receptor	LLPSEGTSSDPVTLR	LLPSEGTSSDPVTLR	LLPSEGTSSDPVTLR	LLPSEGTSSDPVTLR	IQVPFPVQR	LLPSEGTSSDPVTLR	IQVPFPVQR	IQVPFPVQR
		10.9657	11.63	11.1018	11.167	12.7356	12.9696	12.4384	12.8359			0.000160358	0.108353	-1.52873	-1.29215	Vps41	481	A0A8I5ZWM9	A0A8I5ZWM9	A0A8I5ZWM9_RAT	Vacuolar protein sorting-associated protein 41 homolog	LSNGVTEILQK	LSNGVTEILQK	LSNGVTEILQK	LSNGVTEILQK	IVAVHPQFVR	LSNGVTEILQK	MIMEELHDVDK	LSNGVTEILQK
		11.0443	NaN	NaN	NaN	11.3638	12.0209	10.6339	11.4675			0.0203768	0.108994	-2.20251	-1.29245	Qpctl	1140	B5DFI7	B5DFI7	B5DFI7_RAT	Glutaminyl-peptide cyclotransferase	LVVGQLDPQR	VPLIGSLSEAK		LVVGQLDPQR		LVVGQLDPQR		VPLIGSLSEAK
		10.471	NaN	NaN	NaN	12.3561	11.4382	11.4485	10.5951			0.00929818	0.115345	-1.93037	-1.27657	Rnf185	3218	Q568Y3	Q568Y3	RN185_RAT	E3 ubiquitin-protein ligase RNF185	DKVIPLYGR	DKVIPLYGR		DKVIPLYGR		DKVIPLYGR		DKVIPLYGR
		11.232	12.0979	12.0278	11.5166	13.2351	13.5248	13.4056	13.0108			0.000543031	0.115791	-1.5755	-1.27501	Fryl	1391	D3ZQY4	D3ZQY4	D3ZQY4_RAT	FRY-like transcription coactivator	IVGIPSPSSLFK	AIANVFQNR	SIFPQQSLR	SIFPQQSLR	TFGANEDIDR	SIFPQQSLR	SIFPQQSLR	IVGIPSPSSLFK
		12.8274	12.3385	12.1294	NaN	13.8552	14.0892	14.2498	13.5706			0.025714	0.116253	-2.24089	-1.27294	Micos13	2089	M0R719	M0R719	M0R719_RAT	MICOS complex subunit MIC13	INFPNFR	INFPNFR	INFPNFR	INFPNFR	INFPNFR	INFPNFR		INFPNFR
		11.227	NaN	NaN	NaN	NaN	12.3226	12.1979	11.4925			0.0297628	0.11648	-2.30551	-1.27149	Vmp1	4141	Q91ZQ0	Q91ZQ0	VMP1_RAT	Vacuole membrane protein 1	QNIVLWR			QNIVLWR		QNIVLWR		QNIVLWR
		9.8925	NaN	11.1984	NaN	11.4776	12.3525	11.7428	11.5905			0.00952258	0.116925	-1.92849	-1.27342	Rab20	1670	D4AAE6	D4AAE6	D4AAE6_RAT	RAB20, member RAS oncogene family	IVLLGDMNVGK	IVLLGDM(UniMod:35)NVGK		IVLLGDMNVGK	IVLLGDMNVGK	IVLLGDMNVGK		IVLLGDMNVGK
		9.41226	NaN	NaN	NaN	NaN	10.4239	12.4721	11.5014			0.0116067	0.118795	-1.96343	-1.26833	Bak1	1929	F7EQF3	F7EQF3	F7EQF3_RAT	BCL2-antagonist/killer 1	QLALIGDDINR			QLALIGDDINR		QLALIGDDINR		QLALIGDDINR
		11.8076	NaN	NaN	NaN	12.8226	12.1055	11.9116	10.9379			0.0325428	0.120565	-2.28819	-1.2525	Dctn6	281	A0A8I5Y4I3	A0A8I5Y4I3	A0A8I5Y4I3_RAT	Dynactin subunit 6	ILPNYHHLK	ILPNYHHLK		ILPNYHHLK		ILPNYHHLK		ILPNYHHLK
		NaN	NaN	NaN	NaN	NaN	10.4208	11.0488	10.9753			0.00305277	0.120588	-1.71608	-1.26297	Tmem192	3404	Q5U1Y0	Q5U1Y0	TM192_RAT	Transmembrane protein 192				LLELATQPAR		LLELATQPAR		LLELATQPAR
		NaN	NaN	NaN	NaN	NaN	10.7782	11.7201	10.2894			0.00768588	0.121101	-1.85731	-1.26156	Tmem41a	1027	B1WC43	B1WC43	B1WC43_RAT	LOC681708 protein				HLALSEASGK		HLALSEASGK		HLALSEASGK
		NaN	NaN	NaN	NaN	NaN	12.0882	11.5815	12.3497			0.0291963	0.121224	-2.23567	-1.25279	Cnst	323	A0A8I5ZKG8	A0A8I5ZKG8	A0A8I5ZKG8_RAT	Consortin, connexin sorting protein				LLQGVAGLK		LLQGVAGLK		LLQGVAGLK
		12.7403	13.678	13.5349	14.0969	15.0798	15.3277	15.0493	15.0303			0.00150048	0.121291	-1.60924	-1.2455	Tfrc	4164	Q99376	Q99376	TFR1_RAT	Transferrin receptor protein 1	LTVNNVLK	VPQLNQM(UniMod:35)VR	LTVNNVLK	VPQLNQMVR	LTVNNVLK	VPQLNQMVR	VPQLNQMVR	VPQLNQMVR
		10.9105	10.6674	NaN	NaN	11.9043	11.9515	12.0297	11.8565			0.00782559	0.121319	-1.84493	-1.25424	Dcaf8	3414	Q5U2M6	Q5U2M6	DCAF8_RAT	DDB1- and CUL4-associated factor 8	WQALPALR	GTWLASGSDDLK	GTWLASGSDDLK	WQALPALR		WQALPALR		WQALPALR
		10.6923	9.19897	NaN	NaN	11.5398	11.4377	11.5345	11.1246			0.00274774	0.121384	-1.67888	-1.24957	Armh3	354	A0A8I5ZM80	A0A8I5ZM80	A0A8I5ZM80_RAT	Armadillo-like helical domain-containing 3	AIVSHFTPK	VNLEYLEGK	AIVSHFTPK	AIVSHFTPK		AIVSHFTPK		AIVSHFTPK
		10.2372	10.5396	12.0478	11.6208	12.9081	13.2148	13.2882	12.4288			0.00790992	0.121702	-1.84862	-1.25498	Hook3	482	A0A8I5ZWS4	A0A8I5ZWS4	A0A8I5ZWS4_RAT	Hook microtubule-tethering protein 3	IEELQEALR	IEELQEALR	LLEVQSQVEELQK	IEELQEALR	LHEANNELQK	IEELQEALR	SYPGHVQPATAR	IEELQEALR
		NaN	NaN	NaN	NaN	NaN	11.6357	10.5028	10.8909			0.00276776	0.121765	-1.69486	-1.25793	Saal1	4033	Q7TP01	Q7TP01	Q7TP01_RAT	Bq135360				LMLEWIR		LFDLDEK		LMLEWIR
		9.54539	NaN	NaN	NaN	12.3732	10.0065	10.994	11.3699			0.012048	0.1218	-1.94254	-1.25573	Thoc2	218	A0A0G2K8V3	F1LZ00;A0A0G2K8V3	A0A0G2K8V3_RAT	THO complex subunit 2	VLNLGQALER	LYINHNPPPLSK		VLNLGQALER		VLNLGQALER		VLNLGQALER
		9.49512	NaN	11.8956	NaN	12.0321	11.8075	11.8492	11.8245			0.0340101	0.121936	-2.28818	-1.24563	Glmn	1328	D3ZKQ3	D3ZKQ3	D3ZKQ3_RAT	FKBP-associated protein, isoform CRA_a	SFLAVPQGLVK	NQIDLSYKK		SFLAVPQGLVK	SFLAVPQGLVK	SFLAVPQGLVK		SFLAVPQGLVK
		11.0333	12.6618	12.8982	13.9308	14.7952	15.125	15.0291	13.8723			0.0205303	0.121989	-2.07438	-1.24631	Bzw1	3953	Q6P7P5	Q6P7P5	5MP2_RAT	eIF5-mimic protein 2	AEVLSEEPILK	AEVLSEEPILK	AEVLSEEPILK	AEVLSEEPILK	AEVLSEEPILK	AEVLSEEPILK	ELSEYVR	AEVLSEEPILK
		11.2721	9.89591	10.3343	11.2846	13.0342	13.2442	12.7159	11.4399			0.011566	0.122086	-1.91182	-1.24694	Atp2b1	2382	P11505	Q64542;P11505	AT2B1_RAT	Plasma membrane calcium-transporting ATPase 1	TVIEPMASEGLR	GIIDSTVSEQR	IDESSLTGESDHVK	TVIEPMASEGLR	IDESSLTGESDHVKK	TVIEPMASEGLR	IDESSLTGESDHVKK	SLDKDPLLLSGTHVMEGSGR
		11.6008	NaN	NaN	10.6337	11.9096	12.3264	12.8722	11.5286			0.0279148	0.122337	-2.18556	-1.24332	RT1-Aw2	2434	P15978	A0A8J8YPS9;A0A0G2K881;Q4G002;E9PTZ7;P16391;A0A8J8XQ64;P15978	HA11_RAT	Class I histocompatibility antigen, Non-RT1.A alpha-1 chain	WASVVVPLGK	WASVVVPLGK		WASVVVPLGK		WASVVVPLGK	WASVVVPLGK	WASVVVPLGK
		NaN	9.76269	NaN	NaN	10.5857	11.4433	10.8848	10.5054			0.0114377	0.12466	-1.88114	-1.23491	Arhgap29	3351	Q5PQJ5	Q5PQJ5	RHG29_RAT	Rho GTPase-activating protein 29		LLLLAGSPTER	LNLELESTR	LLLLAGSPTER		LLLLAGSPTER		LLLLAGSPTER
		9.37595	NaN	NaN	NaN	NaN	11.1625	10.5158	11.1256			0.00147505	0.125306	-1.59056	-1.2352	Amy2	2248	P00689	A0A8I5YBI0;A0A8I5ZU41;P00689;A0A8I6AIH1	AMYP_RAT	Pancreatic alpha-amylase	ALVFVDNHDNQR			ALVFVDNHDNQR		ALVFVDNHDNQR		ALVFVDNHDNQR
		10.0336	NaN	NaN	NaN	12.3446	10.9798	10.7286	10.668			0.00989882	0.125479	-1.85387	-1.23683	Dnajc15	1216	D3ZCM4	D3ZCM4	D3ZCM4_RAT	DnaJ (Hsp40) homolog, subfamily C, member 15 (Predicted), isoform CRA_a	IMILNHPDK	EASLILGVSPSAGK		EASLILGVSPSAGK		IMILNHPDK		IMILNHPDK
		10.8069	10.4457	11.9025	11.114	12.4814	12.5605	13.0213	12.7712			0.00262575	0.125785	-1.64132	-1.23147	Arfgap1	3586	Q62848	Q62848	ARFG1_RAT	ADP-ribosylation factor GTPase-activating protein 1	DKVATLAEGK	IFDDVSSGVSQLASK	ASELGHSLNENVLKPAQEK	IFDDVSSGVSQLASK	ASELGHSLNENVLKPAQEK	IFDDVSSGVSQLASK	IFDDVSSGVSQLASK	IFDDVSSGVSQLASK
		NaN	NaN	NaN	NaN	NaN	10.0592	10.4428	10.2064			0.000395605	0.126136	-1.50001	-1.23802	Evi5l	127	A0A0G2K1A4	A0A0G2K1A4	A0A0G2K1A4_RAT	Ecotropic viral integration site 5-like				IAELEIQR		IAELEIQR		IAELEIQR
		10.4201	9.87792	NaN	NaN	12.1059	11.503	11.0915	10.8589			0.00539839	0.12802	-1.72335	-1.22589	Ncapg2	1674	D4AAL2	D4AAL2	D4AAL2_RAT	Non-SMC condensin II complex, subunit G2	FQVQLLQR	YSLHDNAEK	VLPLLEDQEEEYLK	FQVQLLQR		FQVQLLQR		YSLHDNAEK
		11.3464	NaN	NaN	NaN	11.9806	11.9224	11.7959	11.2996			0.0147935	0.13269	-1.90449	-1.21858	Saraf	3855	Q6AYN2	Q6AYN2	SARAF_RAT	Store-operated calcium entry-associated regulatory factor	RLDPIPQLK	FAGTAGAPPPGFK		RLDPIPQLK		RLDPIPQLK		RLDPIPQLK
		NaN	NaN	NaN	NaN	10.738	10.598	10.0775	10.5298			0.0046903	0.132718	-1.66991	-1.20864	Tgfbrap1	1494	D3ZXT8	D3ZXT8	D3ZXT8_RAT	Transforming growth factor, beta receptor-associated protein 1		AFTLVSAVER		AFTLVSAVER		AFTLVSAVER		AFTLVSAVER
		11.0068	12.5483	12.6311	12.7381	13.3544	14.8183	13.9003	14.1563			0.0116536	0.13278	-1.82626	-1.20925	Zw10	3190	Q4V8C2	Q4V8C2	ZW10_RAT	Centromere/kinetochore protein zw10 homolog	GPLATAFPSSEVK	GPLATAFPSSEVK	GPLATAFPSSEVK	GPLATAFPSSEVK	ALFQNTER	GPLATAFPSSEVK	GPLATAFPSSEVK	GPLATAFPSSEVK
		10.0028	11.8462	11.4461	NaN	12.2473	12.8042	13.2605	12.2485			0.0236705	0.133261	-2.02898	-1.21216	Uqcr10	1085	B2RYX1	B2RYX1	B2RYX1_RAT	Complex III subunit 9	LYSLLFR	LYSLLFR	AFDQGADAVYDYINEGK	LYSLLFR	LYSLLFR	LYSLLFR		LYSLLFR
		NaN	NaN	NaN	NaN	NaN	10.0946	11.1373	10.6458			0.0036338	0.133431	-1.64104	-1.21058	Snx7	1939	F7EXP7	F7EXP7	F7EXP7_RAT	Sorting nexin 7				GEFDSSEFEVR		FNDDFIETR		GEFDSSEFEVR
		12.8073	11.278	12.5979	13.008	14.0219	13.9008	14.5441	14.1092			0.00603036	0.133919	-1.72114	-1.21634	S100a10	2297	P05943	P05943	S10AA_RAT	Protein S100-A10	EFPGFLENQK	EFPGFLENQK	EFPGFLENQK	EFPGFLENQK	EFPGFLENQK	EFPGFLENQK	EFPGFLENQK	EFPGFLENQK
		11.6892	NaN	NaN	NaN	12.4138	12.0668	11.9735	11.3663			0.0178178	0.133921	-1.93895	-1.2122	Dnajc1	1843	F1LVX1	F1LVX1	F1LVX1_RAT	DnaJ heat shock protein family (Hsp40) member C1	IATALPDDIITQR	IATALPDDIITQR		VELETLHK		VELETLHK		VELETLHK
		13.839	13.2569	14.6472	13.3211	15.8846	15.2928	15.8326	14.8578			0.0055554	0.134587	-1.70088	-1.21235	Tmem109	3859	Q6AYQ4	Q6AYQ4	TM109_RAT	Transmembrane protein 109	ESSADILTEIGR	ESSADILTEIGR	ESSADILTEIGR	ESSADILTEIGR	EFASPGQQK	ESSADILTEIGR	ESSADILTEIGR	ESSADILTEIGR
		NaN	NaN	NaN	NaN	NaN	9.88901	11.6786	11.7531			0.0154746	0.134794	-1.90357	-1.21346	ENSRNOG00000067472	658	A0A8I6AE36	A0A8I6AE36	A0A8I6AE36_RAT	Peroxisomal biogenesis factor 19				NATDLQNAGMSEEELTK		NATDLQNAGMSEEELTK		NATDLQNAGMSEEELTK
		9.18548	NaN	NaN	NaN	NaN	11.3346	10.6706	11.2379			0.00366582	0.13526	-1.64557	-1.21247	RGD1560212	205	A0A0G2K7P4	Q4V8K3;A0A0G2K7P4;A0A8I6A9B2	A0A0G2K7P4_RAT	N-terminal amino-acid N(alpha)-acetyltransferase NatA	MEEDPDDVPHGHITSLAVK			MEEDPDDVPHGHITSLAVK		MDEVLYSIAEK		MDEVLYSIAEK
		10.457	NaN	NaN	NaN	NaN	11.161	11.634	10.6161			0.00808556	0.136019	-1.74613	-1.20507	Ppm1b	2595	P35815	P20650;P35815	PPM1B_RAT	Protein phosphatase 1B	ILSAENIPNLPPGGGLAGK			IQNAGGSVMIQR		SGFALEPSVENVK		SGFALEPSVENVK
		NaN	NaN	NaN	NaN	NaN	10.2374	11.2319	10.7735			0.00746409	0.136731	-1.72828	-1.20304	Tmem59	1428	D3ZTP3	D3ZTP3	D3ZTP3_RAT	Transmembrane protein 59				YPAPSLVVVR		YPAPSLVVVR		YPAPSLVVVR
		10.9754	10.8887	10.7457	10.288	12.127	12.8547	12.1355	11.8397			0.00124141	0.136872	-1.51478	-1.19748	Ric1	1554	D4A224	D4A224	D4A224_RAT	Protein RIC1 homolog	VGFITPVSSR	VGFITPVSSR	LGQNIAVAGK	EPIPDPLLPTVAK	LGQNIAVAGK	VGFITPVSSR	LGQNIAVAGK	EPIPDPLLPTVAK
		11.6425	NaN	NaN	11.1982	14.4226	11.6289	11.8571	12.2907			0.0551685	0.137493	-2.43249	-1.20161	Csnk2b	2861	P67874	P67874	CSK2B_RAT	Casein kinase II subunit beta	GIAQMLEK	FNLTGLNEQVPHYR		GIAQMLEK		GIAQMLEK	GIAQMLEK	GIAQMLEK
		11.1295	10.9624	11.8838	10.8477	13.2459	12.1848	12.5386	13.4794			0.00485496	0.137524	-1.65631	-1.1991	Ap3s1	2072	G3V9Y9	A0A8I6GKU5;G3V9Y9	G3V9Y9_RAT	Adaptor-related protein complex 3 subunit sigma 1	VPNLPSFK	ETFHLVSK	NM(UniMod:35)NLPEIPR	VPNLPSFK	NINIGDISIK	VPNLPSFK	VPNLPSFK	VPNLPSFK
		11.2388	10.9857	11.8117	NaN	13.2357	12.1734	13.1837	12.3832			0.0182478	0.142113	-1.88991	-1.19026	Slc12a2	1776	E9PTX9	E9PTX9	E9PTX9_RAT	Solute carrier family 12 member 2	FQVDPVSENAGR	LSGVEDHVK	AAAAAAAAAAAAAAGAAGK	LSGVEDHVK	GPVAPLNVADQK	EDATAGSQAGGGVR		FQVDPVSENAGR
		10.729	NaN	NaN	NaN	12.4182	10.5542	11.2027	12.8155			0.0243483	0.142385	-1.97215	-1.1882	Gnao1	2741	P59215	P59215	GNAO_RAT	Guanine nucleotide-binding protein G(o) subunit alpha	LFDVGGQR	LFDVGGQR		YYLDSLDR		LFDVGGQR		IGAADYQPTEQDILR
		10.128	10.0886	10.5849	10.3714	12.3433	11.2269	12.489	11.4542			0.00326015	0.142605	-1.58511	-1.18657	Psmb3	2619	P40112	P40112;D3Z8J0	PSB3_RAT	Proteasome subunit beta type-3	FGPYYTEPVIAGLDPK	FGPYYTEPVIAGLDPK	FGPYYTEPVIAGLDPK	FGPYYTEPVIAGLDPK	FGPYYTEPVIAGLDPK	FGPYYTEPVIAGLDPK	FGPYYTEPVIAGLDPK	FGPYYTEPVIAGLDPK
		NaN	NaN	10.7715	NaN	12.0656	11.1213	11.3329	10.5779			0.0172163	0.142785	-1.86737	-1.18748	Cox5a	2377	P11240	P11240;A0A8I6A0L0	COX5A_RAT	Cytochrome c oxidase subunit 5A, mitochondrial		LNDFASAVR		LNDFASAVR	GMNTLVGYDLVPEPK	GMNTLVGYDLVPEPK		GMNTLVGYDLVPEPK
		NaN	NaN	NaN	NaN	NaN	10.0799	11.6217	11.5517			0.0181836	0.143574	-1.87476	-1.18461	Isy1	3832	Q6AYB3	Q6AYB3	ISY1_RAT	Pre-mRNA-splicing factor ISY1 homolog				VAQIQNAGLGEFR		VAQIQNAGLGEFR		VAQIQNAGLGEFR
		11.8993	12.1067	13.0314	12.5327	13.2554	14.5484	14.195	14.0297			0.00477813	0.146323	-1.61457	-1.17814	Exoc6b	92	A0A0G2JYR1	A0A0G2JYR1	A0A0G2JYR1_RAT	Exocyst complex component	TLSNSLQNVIK	TLSNSLQNVIK	TLSNSLQNVIK	TLSNSLQNVIK	TLSNSLQNVIK	TLSNSLQNVIK	TLSNSLQNVIK	TLSNSLQNVIK
		NaN	NaN	NaN	NaN	10.5553	10.9521	10.8757	10.3091			0.00737165	0.1466	-1.67069	-1.1758	Aktip	3270	Q5FVH4	Q5FVH4	AKTIP_RAT	AKT-interacting protein		KQLPSIPK		KQLPSIPK		LPGVYVQPSYR		KQLPSIPK
		10.8179	NaN	NaN	11.0462	12.2846	11.9737	11.7735	11.7337			0.014074	0.146661	-1.78755	-1.17443	Pomgnt1	3535	Q5XIN7	Q5XIN7	PMGT1_RAT	Protein O-linked-mannose beta-1,2-N-acetylglucosaminyltransferase 1	FNTVPGVQLR	FNTVPGVQLR		FNTVPGVQLR		FNTVPGVQLR	FNTVPGVQLR	FNTVPGVQLR
		10.4519	10.5993	12.95	NaN	12.8822	13.3214	13.3054	12.2196			0.042903	0.146685	-2.16484	-1.17297	Praf2	21	A0A0G2JTX2	A0A0G2JTX2	A0A0G2JTX2_RAT	PRA1 family protein	ALDDFVLGSAR	ALDDFVLGSAR	LAAPDLGDPQR	ALDDFVLGSAR	LAAPDLGDPQR	ALDDFVLGSAR		ALDDFVLGSAR
		NaN	NaN	NaN	NaN	NaN	11.0628	10.4035	10.8516			0.00237096	0.146789	-1.53643	-1.17715	Tmem63a	53	A0A0G2JVY4	A0A0G2JVY4	A0A0G2JVY4_RAT	Transmembrane protein 63a				QTLFITGLPR		ETVESHFR		ETVESHFR
		10.7492	11.3343	11.3556	11.1858	12.2912	13.6568	12.2598	12.7915			0.00415561	0.147068	-1.59359	-1.17603	Ltn1	1902	F1M9Q3	F1M9Q3	F1M9Q3_RAT	E3 ubiquitin-protein ligase listerin	LIGWLNDSQK	SSDVVSPLR	AKPLEITK	AKPLEITK	AKPLEITK	AKPLEITK	HALVTPWLK	LPQSITEPK
		9.24677	7.86995	NaN	NaN	NaN	10.3852	10.9041	9.93351			0.00478491	0.148249	-1.59798	-1.16919	Wfs1	1763	E9PT53	E9PT53	E9PT53_RAT	Wolfram syndrome 1 homolog (Human)	LNATTSLEQDK		LNATTSLEQDK	ADVEIPFEEILEK		LNATTSLEQDK		LNATTSLEQDK
		12.1679	12.8097	13.4749	14.2371	14.1069	14.7959	16.0355	15.2419			0.0206288	0.148359	-1.87267	-1.17003	Vdac2	2892	P81155	A0A8I5ZYN2;P81155	VDAC2_RAT	Voltage-dependent anion-selective channel protein 2	YQLDPTASISAK	LTFDTTFSPNTGK	YQLDPTASISAK	YQLDPTASISAK	LTFDTTFSPNTGK	YQLDPTASISAK	YQLDPTASISAK	YQLDPTASISAK
		NaN	NaN	NaN	NaN	11.8073	10.2394	11.6294	10.0199			0.0203729	0.148544	-1.86151	-1.16703	M6pr	3814	Q6AY20	Q6AY20	MPRD_RAT	Cation-dependent mannose-6-phosphate receptor		GVGDDQLGEESEER		GVGDDQLGEESEER		GVGDDQLGEESEER		GVGDDQLGEESEER
		9.66565	NaN	NaN	NaN	13.3787	10.9502	11.0705	10.0775			0.0326527	0.148911	-2.02603	-1.1692	Dennd5b	591	A0A8I6A6X2	A0A8I6A6X2	A0A8I6A6X2_RAT	DENN domain-containing 5B	LQSDVLATGPANNNR	LQSDVLATGPANNNR		LQSDVLATGPANNNR		LQSDVLATGPANNNR		LSDLSPAVIAQTNWK
		15.4251	13.3018	13.1382	14.9217	17.1831	14.873	15.8496	17.4164			0.0418487	0.149115	-2.13384	-1.16761	Gna13	3971	Q6Q7Y5	Q6Q7Y5	GNA13_RAT	Guanine nucleotide-binding protein subunit alpha-13	ILLLGAGESGK	ILLLGAGESGK	ILLLGAGESGK	ILLLGAGESGK	ILLLGAGESGK	ILLLGAGESGK	ILLLGAGESGK	ILLLGAGESGK
		11.5384	12.0164	12.3781	NaN	13.2069	13.3514	13.543	13.1378			0.0444971	0.149198	-2.16425	-1.16708	Pgrmc1	2880	P70580	P70580	PGRC1_RAT	Membrane-associated progesterone receptor component 1	RYDGVQDPR	RYDGVQDPR	RYDGVQDPR	RYDGVQDPR	RYDGVQDPR	RYDGVQDPR		RYDGVQDPR
		11.5646	12.1821	11.2793	NaN	13.4337	13.2723	13.0128	12.3716			0.0295428	0.14931	-1.97403	-1.16467	Cip2a	488	A0A8I5ZXN3	A0A8I5ZXN3	A0A8I5ZXN3_RAT	Cellular inhibitor of PP2A	ALALAQADR	ALALAQADR	ALALAQADR	ALALAQADR	ISDIMDVYEMK	ISDIMDVYEMK		ISDIMDVYEMK
		NaN	NaN	NaN	NaN	NaN	10.3605	12.0897	10.9988			0.0160607	0.150753	-1.78559	-1.16077	Rmdn3	3720	Q66H15	Q66H15	RMD3_RAT	Regulator of microtubule dynamics protein 3				AYSDMTELTEEESEK		AIELQPEDPR		AIELQPEDPR
		11.1519	NaN	11.0989	NaN	12.5085	11.7196	12.749	11.5781			0.0288902	0.151068	-1.93993	-1.15551	Bsg	2523	P26453	P26453	BASI_RAT	Basigin	VLQEDTLPDLQMK	YTVDADDR		VLQEDTLPDLQMK	YTVDADDR	YTVDADDR		VLQEDTLPDLQMK
		9.75675	NaN	10.5718	NaN	11.9562	10.6749	11.6504	10.8866			0.013768	0.1512	-1.75328	-1.16158	Ints4	835	A0A8I6G5J7	A0A8I6G5J7	A0A8I6G5J7_RAT	Integrator complex subunit 4	LPENQATQVR	LPENQATQVR		LLLAYNSGAR	LPENQATQVR	LPENQATQVR		LLLAYNSGAR
		10.6247	11.4176	11.3541	10.1479	11.806	13.0539	12.428	12.6916			0.00715011	0.151588	-1.60881	-1.14703	Sccpdh	3817	Q6AY30	Q6AY30	SCPDL_RAT	Saccharopine dehydrogenase-like oxidoreductase	GGGVFTPGAAFSR	GGGVFTPGAAFSR	SVSNLKPVPVIGSK	GGGVFTPGAAFSR	SVSNLKPVPVIGSK	GGGVFTPGAAFSR	SVSNLKPVPVIGSK	GGGVFTPGAAFSR
		10.5206	NaN	9.64764	NaN	11.8554	11.0058	10.8816	11.12			0.00659916	0.151711	-1.6149	-1.1559	Cnot10	3496	Q5XIA4	Q5XIA4	CNO10_RAT	CCR4-NOT transcription complex subunit 10	LIPAPPSSPLR	NALLLLPEEQQDPK		NALLLLPEEQQDPK	NALLLLPEEQQDPK	LIPAPPSSPLR		LIPAPPSSPLR
		10.2128	NaN	11.8798	NaN	11.9413	12.1377	12.2513	11.7869			0.0246627	0.151731	-1.87644	-1.1513	Vps11	1422	D3ZTB4	D3ZTB4	D3ZTB4_RAT	Vacuolar protein sorting-associated protein 11 homolog	LTLLTDPPTAR	LHAEAISLLK		LTLLTDPPTAR	ANSEEFIPIFANNPR	LTLLTDPPTAR		LTLLTDPPTAR
		10.2532	10.2467	11.3939	12.0595	12.3924	13.3035	12.7882	12.3741			0.0133479	0.151797	-1.72624	-1.15247	Endod1	1305	D3ZIP8	D3ZIP8	D3ZIP8_RAT	Endonuclease domain-containing 1	FATLYSPGHR	ILEVVNQVQDEER	FATLYSPGHR	FATLYSPGHR	FATLYSPGHR	FATLYSPGHR	ILEVVNQVQDEER	FATLYSPGHR
		NaN	NaN	NaN	NaN	12.4099	NaN	13.1434	12.3938			0.0788464	0.151803	-2.49276	-1.14414	Stx11	177	A0A0G2K516	A0A0G2K516	A0A0G2K516_RAT	Syntaxin 11		LAELQELSR				LAELQELSR		LAELQELSR
		10.4364	NaN	NaN	NaN	NaN	10.2272	13.5645	12.8872			0.0524473	0.151915	-2.22198	-1.1565	Lrrc1	2000	G3V6R4	G3V6R4	G3V6R4_RAT	Leucine-rich repeat-containing 1	LLTLPTSIGK			LLTLPTSIGK		LLTLPTSIGK		LLTLPTSIGK
		10.5225	11.4675	NaN	11.2798	12.8751	12.938	11.8128	12.1356			0.0171994	0.15195	-1.76942	-1.1472	Dhrs7b	3382	Q5RJY4	Q5RJY4	DRS7B_RAT	Dehydrogenase/reductase SDR family member 7B	ALLPSMVER	NAVVVVTGATSGLGK	GAISDTIVDVDR	ALLPSMVER		ALLPSMVER	GAISDTIVDVDRK	ALLPSMVER
		11.561	NaN	NaN	9.17807	13.1898	11.6968	12.1194	10.4494			0.0503861	0.15212	-2.19883	-1.15685	Pcid2	1911	F1MAF5	F1MAF5	F1MAF5_RAT	PCI domain-containing protein 2	VFANNADQQLVK	VFANNADQQLVK		AVSEGNLLLLNEALAK		VFANNADQQLVK	VFANNADQQLVK	VFANNADQQLVK
		11.3921	12.3615	13.2841	12.4172	13.0477	14.8084	14.4861	14.203			0.0173456	0.152581	-1.77259	-1.14769	Exoc5	2950	P97878	P97878	EXOC5_RAT	Exocyst complex component 5	LSDPSDLPR	SIGTGGIQDLK	SIGTGGIQDLK	SIGTGGIQDLK	SIGTGGIQDLK	SIGTGGIQDLK	SIGTGGIQDLK	LIQNVFEVK
		NaN	NaN	NaN	NaN	12.3571	10.282	10.6224	10.6122			0.0296234	0.152637	-1.9126	-1.14267	Rpp30	770	A0A8I6APH8	A0A8I6APH8	A0A8I6APH8_RAT	Ribonuclease P/MRP subunit p30		AAFLHGETR		AAFLHGETR		AAFLHGETR		AAFLHGETR
		10.4764	NaN	NaN	NaN	12.1654	11.2383	11.934	10.5654			0.0203393	0.152776	-1.83572	-1.15702	Arl2	2128	O08697	O08697	ARL2_RAT	ADP-ribosylation factor-like protein 2	LNIWDVGGQK	LNIWDVGGQK		LLMLGLDNAGK		LNIWDVGGQK		LLMLGLDNAGK
		NaN	11.9787	12.0594	13.1461	12.5939	14.8909	13.769	14.1537			0.0740241	0.152983	-2.4493	-1.14793	Cog3	876	A0A8I6GJ60	A0A8I6GJ60	A0A8I6GJ60_RAT	Conserved oligomeric Golgi complex subunit 3		TLIEQIEQR	TKLPQTLR	TKLPQTLR	TKLPQTLR	TKLPQTLR	TKLPQTLR	TKLPQTLR
		12.1348	11.4187	11.8579	12.3923	14.3748	13.9344	13.0806	12.8588			0.00796518	0.153008	-1.61123	-1.14035	Erlin2	1112	B5DEH2	B5DEH2	ERLN2_RAT	Erlin-2	SVQTTLQTDEVK	SVQTTLQTDEVK	VTKPNIPEAIR	VTKPNIPEAIR	VTKPNIPEAIR	DIPNMFMDSAGGLGK	VTKPNIPEAIR	VTKPNIPEAIR
		10.4462	NaN	NaN	NaN	11.612	10.1906	11.097	11.5476			0.0166105	0.153623	-1.76326	-1.14802	Krt7	3902	Q6IG12	Q6IG12	K2C7_RAT	Keratin, type II cytoskeletal 7	IFEAQIAGLR	IFEAQIAGLR		IFEAQIAGLR		IFEAQIAGLR		IFEAQIAGLR
		10.0774	10.693	NaN	NaN	11.7492	11.8166	12.0087	10.5566			0.0247337	0.154138	-1.84425	-1.13877	Mxra8	3481	Q5XI43	Q5XI43	MXRA8_RAT	Matrix remodeling-associated protein 8	VSVNTNAFAR	LLDLYASGER	LLDLYASGER	LLDLYASGER		LLDLYASGER		LLDLYASGER
		11.7584	NaN	11.1579	NaN	13.0726	12.6398	12.0239	11.4687			0.0486496	0.154806	-2.1106	-1.13748	Ube2g2	302	A0A8I5YBM5	A0A8I5YBM5	A0A8I5YBM5_RAT	Ubiquitin-conjugating enzyme E2G 2	WSPVQSVEK	WSPVQSVEK		WSPVQSVEK	WSPVQSVEK	WSPVQSVEK		WSPVQSVEK
		12.2425	13.7855	14.1918	13.649	14.0418	16.4848	15.1642	15.7616			0.0297083	0.155024	-1.8959	-1.13634	Mon2	1326	D3ZKH2	D3ZKH2	D3ZKH2_RAT	Protein MON2 homolog	AVAVESIHR	AVAVESIHR	AVAVESIHR	AVAVESIHR	AVAVESIHR	AVAVESIHR	AVAVESIHR	AVAVESIHR
		NaN	NaN	NaN	NaN	NaN	11.7449	10.6371	10.8979			0.0217975	0.155647	-1.80307	-1.13663	ENSRNOG00000064080	573	A0A8I6A5K8	A0A8I6A5K8	A0A8I6A5K8_RAT	Tyr recombinase domain-containing protein				INQLQNMVK		INQLQNMVK		INQLQNMVK
		9.58197	NaN	NaN	10.561	12.3785	10.5313	11.7413	11.2583			0.0116474	0.159106	-1.64881	-1.12886	Mvk	2453	P17256	P17256	KIME_RAT	Mevalonate kinase	VSLNLPNVGIK	VSLNLPNVGIK		VIHGNPSGVDNSVSTWGGALR		VIHGNPSGVDNSVSTWGGALR	VIHGNPSGVDNSVSTWGGALR	VIHGNPSGVDNSVSTWGGALR
		NaN	NaN	NaN	NaN	NaN	9.82142	10.415	10.0627			0.00342411	0.159469	-1.4864	-1.12765	Haus1	4318	Q9R0A8	Q9R0A8	HAUS1_RAT	HAUS augmin-like complex subunit 1				ADVHLSAER		ELDAIEAELTK		LQNMDFLK
		NaN	NaN	NaN	NaN	10.6308	11.5567	10.4839	11.0304			0.00931285	0.159732	-1.61251	-1.12923	Smn1	2168	O35876	O35876	SMN_RAT	Survival motor neuron protein		NATAPLKQWK		NATAPLKQWK		NATAPLKQWK		NATAPLKQWK
		12.7424	12.6379	13.2298	12.3246	14.0237	14.684	14.527	13.6158			0.00297795	0.160159	-1.47892	-1.13099	Plaa	2718	P54319	P54319	PLAP_RAT	Phospholipase A-2-activating protein	ILPEQGLMLTGSADK	TGDLGDINAEQLPGR	GKPANQLLALR	ILPEQGLMLTGSADK	GKPANQLLALR	ILPEQGLMLTGSADK	ILPEQGLMLTGSADK	ILPEQGLMLTGSADK
		10.5864	11.5966	NaN	NaN	12.9416	12.0362	11.1067	11.6317			0.0482199	0.160364	-2.07816	-1.12936	Nup85	3157	Q4QQS8	Q4QQS8	NUP85_RAT	Nuclear pore complex protein Nup85	LQDDDIETTK	LQDDDIETTK	LQDDDIETTK	LQDDDIETTK		DAAFATLVSDR		DAAFATLVSDR
		12.3003	NaN	NaN	12.016	13.6285	12.2436	12.8491	13.0734			0.0547315	0.160778	-2.15055	-1.12984	Atp6v0a1	2515	P25286	P25286	VPP1_RAT	V-type proton ATPase 116 kDa subunit a 1	LGFVAGVINR	LGFVAGVINR		LGFVAGVINR		LGFVAGVINR	LGFVAGVINR	LGFVAGVINR
		NaN	8.85384	NaN	NaN	11.8165	9.88171	9.96844	10.9922			0.0180767	0.161058	-1.72739	-1.12459	Las1l	5	A0A096MJM8	A0A096MJM8	A0A096MJM8_RAT	LAS1-like (S. cerevisiae)		LLDVAGGLGTDELR	MFSELSTLGR	MFSELSTLGR		MFSELSTLGR		MFSELSTLGR
		10.4623	10.5774	9.6269	11.5252	11.7198	12.8553	11.6243	12.7719			0.0159558	0.161544	-1.69486	-1.12233	Ankrd13a	335	A0A8I5ZL63	A0A8I5ZL63	A0A8I5ZL63_RAT	Ankyrin repeat domain 13a	DQNAEALDPR	DYHNTSM(UniMod:35)ALEGVPELLHK	ELAEQELR	DYHNTSMALEGVPELLHK	VYSVNNVSVITK	DYHNTSMALEGVPELLHK	LTSPVINTSLDTK	ELAEQELR
		NaN	NaN	NaN	NaN	10.1867	10.9868	11.246	11.1889			0.00962548	0.161692	-1.60233	-1.12172	Sos1	1571	D4A3T0	D4A3T0;F1MAI3	D4A3T0_RAT	SOS Ras/Rac guanine nucleotide exchange factor 1		AVQPSELVGSVWTK		SASVSSISLSK		SASVSSISLSK		AVQPSELVGSVWTK
		9.6963	9.4331	11.032	9.06263	11.8448	11.2868	11.749	10.9695			0.0130387	0.161798	-1.65651	-1.12297	Hsd17b7	3592	Q62904	Q62904	DHB7_RAT	3-keto-steroid reductase/17-beta-hydroxysteroid dehydrogenase 7	YLSGTTGLGTNYVK	M(UniMod:35)DVDEDTAEK	SNFSLEDIQHAK	SNFSLEDIQHAK	SNFSLEDIQHAK	MDVDEDTAEK	SNFSLEDIQHAK	MDVDEDTAEK
		9.75153	NaN	9.11232	8.50497	10.7106	10.5071	10.2606	10.5083			0.00206763	0.162885	-1.4297	-1.12014	B4galt7	169	A0A0G2K4C0	A0A0G2K4C0	A0A0G2K4C0_RAT	Beta-1,4-galactosyltransferase	LAVLVPFR	LAVLVPFR		PLGITTGYQTFR	LAVLVPFR	LAVLVPFR	LAVLVPFR	LAVLVPFR
		NaN	NaN	NaN	NaN	NaN	10.6085	11.0784	10.4852			0.0073065	0.162897	-1.55981	-1.1204	Adgrf5	4353	Q9WVT0	Q9WVT0	AGRF5_RAT	Adhesion G protein-coupled receptor F5				KLDVTPIR		KLDVTPIR		KLDVTPIR
		13.2089	10.6748	NaN	12.7473	13.6677	13.5433	13.5838	13.7669			0.0477473	0.163255	-2.03662	-1.11845	Samm50	3805	Q6AXV4	Q6AXV4	SAM50_RAT	Sorting and assembly machinery component 50 homolog	FYLGGPTSVR	FYLGGPTSVR	FYLGGPTSVR	FYLGGPTSVR		FYLGGPTSVR	FYLGGPTSVR	FYLGGPTSVR
		9.7152	10.6718	NaN	NaN	12.7301	10.3912	10.5709	11.8459			0.0390347	0.163746	-1.92917	-1.11295	Sf3a3	3132	Q4KLI7	Q4KLI7	Q4KLI7_RAT	Splicing factor 3a, subunit 3	VKPLQDQNELFGK	IQTDFEK	VKPLQDQNELFGK	VKPLQDQNELFGK		VKPLQDQNELFGK		VKPLQDQNELFGK
		NaN	NaN	NaN	NaN	NaN	10.5388	10.6233	10.0005			0.000942127	0.164015	-1.3653	-1.11314	Slc39a10	1589	D4A517	D4A517	D4A517_RAT	Solute carrier family 39 member 10				LLTNLGLGEIK		LLTNLGLGEIK		LLTNLGLGEIK
		11.2756	11.4557	11.873	NaN	13.2647	12.8367	12.5809	12.3703			0.0293137	0.164632	-1.82819	-1.11323	Fkbp8	3057	Q3B7U9	Q3B7U9	FKBP8_RAT	Peptidyl-prolyl cis-trans isomerase FKBP8	TIHAELSK	TIHAELSK	TIHAELSK	TLVPGPTGSSRPLK	TIHAELSK	TLVPGPTGSSRPLK		TIHAELSK
		NaN	NaN	NaN	NaN	NaN	11.3798	11.3671	10.9743			0.0175387	0.165087	-1.69451	-1.1134	Vps8	670	A0A8I6AEY8	A0A8I6AEY8	A0A8I6AEY8_RAT	VPS8 subunit of CORVET complex				GQITMWDLASGK		GQITMWDLASGK		LVGITPQVMK
		12.295	NaN	NaN	12.813	14.8458	11.7084	12.4525	14.7162			0.0894525	0.165394	-2.4762	-1.11357	Efr3a	656	A0A8I6ADR8	A0A8I6ADR8	A0A8I6ADR8_RAT	EFR3 homolog A	LQVLGTNSFVK	LQVLGTNSFVK		LQVLGTNSFVK		LQVLGTNSFVK	LQVLGTNSFVK	LQVLGTNSFVK
		11.6519	NaN	13.8467	11.0744	13.8624	13.4142	14.2766	12.9603			0.0872308	0.165489	-2.42253	-1.10796	Mlec	3281	Q5FVQ4	Q5FVQ4	MLEC_RAT	Malectin	STPEDQILYQTER	STPEDQILYQTER		STPEDQILYQTER	VGHSTAHDEIIPMSIR	STPEDQILYQTER	STPEDQILYQTER	STPEDQILYQTER
		12.5414	NaN	NaN	NaN	13.5356	11.2526	12.7023	12.4914			0.060986	0.165807	-2.1477	-1.11094	Xrcc5	2031	G3V817	G3V817	G3V817_RAT	X-ray repair cross-complementing protein 5	VGSVNPVENFR	VGSVNPVENFR		IPNPEFQR		IPNPEFQR		IPNPEFQR
		10.5349	12.0317	NaN	NaN	13.2942	12.6817	11.6919	11.4839			0.044422	0.165934	-1.97002	-1.1084	Nbeal1	783	A0A8I6AQT8	A0A8I6AQT8	A0A8I6AQT8_RAT	Neurobeachin-like 1	LSAEEAIQK	LSAEEAIQK	IIETLESHSSLHR	LSIAPLAMR		LSAEEAIQK		LSAEEAIQK
		9.49377	10.0433	NaN	NaN	NaN	12.2156	11.4902	11.9574			0.00719545	0.166	-1.53617	-1.10919	Dock4	376	A0A8I5ZNR8	A0A8I5ZNR8	A0A8I5ZNR8_RAT	Dedicator of cytokinesis 4	EYSSVFSHGVSITR		ILIRPEMFPK	LYDLHLK		LYDLHLK		LYDLHLK
		11.1489	11.7423	12.3028	NaN	14.0719	12.4182	12.9139	12.9167			0.0262048	0.166245	-1.78888	-1.11108	Hat1	3329	Q5M939	Q5M939	HAT1_RAT	Histone acetyltransferase type B catalytic subunit	LRDFVLVK	LRDFVLVK	LRDFVLVK	LRDFVLVK	LRDFVLVK	LRDFVLVK		LRDFVLVK
		11.518	NaN	11.4698	NaN	13.3333	11.0517	12.8625	12.4103			0.0486971	0.166391	-2.01701	-1.10959	Rap2c	1318	D3ZK56	P61227;A0A0G2JTW1;D3ZK56	D3ZK56_RAT	Ras-related protein Rap-2	VVVLGSGGVGK	VVVLGSGGVGK		VVVLGSGGVGK	VVVLGSGGVGK	VVVLGSGGVGK		VVVLGSGGVGK
		8.50227	NaN	NaN	NaN	11.33	10.4376	9.8176	10.6057			0.00799343	0.17343	-1.53332	-1.10053	Dnajc16	3277	Q5FVM7	Q5FVM7	DJC16_RAT	DnaJ homolog subfamily C member 16	QFVESLLPGNLVEK	QVIEDFITQNK		QVIEDFITQNK		QFVESLLPGNLVEK		QVIEDFITQNK
		11.007	11.0274	NaN	NaN	12.1919	11.5878	11.7558	11.8851			0.0136552	0.173696	-1.6179	-1.10126	Commd2	1341	D3ZLN7	D3ZLN7	D3ZLN7_RAT	COMM domain containing 2 (Predicted), isoform CRA_c	TILNELAPR	TILNELAPR	QQMKPAVTIK	TILNELAPR		TILNELAPR		TILNELAPR
		NaN	NaN	NaN	NaN	NaN	10.3755	10.3291	10.3564			0.00514159	0.174327	-1.48192	-1.10152	Prickle1	4002	Q71QF9	Q71QF9	PRIC1_RAT	Prickle-like protein 1				SDNALNLVTER		SDNALNLVTER		SDNALNLVTER
		13.2137	NaN	12.9689	NaN	15.1724	13.1165	13.1648	12.7739			0.102074	0.174652	-2.55023	-1.09807	Fmr1nb	152	A0A0G2K2Z5	A0A0G2K2Z5	A0A0G2K2Z5_RAT	FMR1 neighbor	IISADTGNR	IISADTGNR		IISADTGNR	IISADTGNR	IISADTGNR		IISADTGNR
		13.685	13.2096	13.2824	13.4199	15.9763	13.8275	15.4366	14.8272			0.0140822	0.175036	-1.61762	-1.09856	Cltc	2380	P11442	P11442	CLH1_RAT	Clathrin heavy chain 1	LLYNNVSNFGR	NNLAGAEELFAR	QLPLVKPYLR	QLPLVKPYLR	NNLAGAEELFAR	NNLAGAEELFAR	IVLDNSVFSEHR	NNLAGAEELFAR
		10.9035	NaN	NaN	NaN	NaN	11.6286	11.4509	11.8679			0.0368107	0.177286	-1.84762	-1.09271	Ap3s2	1004	B0BNM6	B0BNM6	B0BNM6_RAT	Adaptor-related protein complex 3 subunit sigma 2	SEGGLSAAPAR			SEGGLSAAPAR		SEGGLSAAPAR		SEGGLSAAPAR
		NaN	NaN	NaN	NaN	NaN	13.063	12.1443	11.6141			0.068529	0.177676	-2.15195	-1.09187	Cers6	1831	F1LTP8	F1LTP8	F1LTP8_RAT	Ceramide synthase 6				QTPWLWNTR		QTPWLWNTR		QTPWLWNTR
		NaN	12.0507	NaN	NaN	NaN	13.8635	13.0448	13.0169			0.101746	0.177798	-2.49766	-1.08894	Dym	1102	B4F766	B4F766	DYM_RAT	Dymeclin			VLEQATQSLR	VLEQATQSLR		VLEQATQSLR		VLEQATQSLR
		10.8222	10.3569	NaN	NaN	12.6957	10.9121	11.4426	11.2544			0.027697	0.177874	-1.75116	-1.09042	Sdcbp	4245	Q9JI92	Q9JI92	SDCB1_RAT	Syntenin-1	PSSVNYMVAPVTGNDAGIR	SLM(UniMod:35)DHTIPEV	SLMDHTIPEV	(UniMod:1)SLYPSLEDLKVDK		PSSVNYMVAPVTGNDAGIR		PSSVNYMVAPVTGNDAGIR
		9.93033	NaN	NaN	NaN	NaN	10.9635	10.7348	10.5925			0.000785281	0.177909	-1.32266	-1.09129	Ranbp9	275	A0A8I5Y176	A0A8I5Y176	A0A8I5Y176_RAT	RAN-binding protein 9	LYPAVDEQETPLPR			LYPAVDEQETPLPR		LYPAVDEQETPLPR		LYPAVDEQETPLPR
		11.4375	NaN	NaN	11.0345	13.6657	10.5827	11.8188	12.8267			0.0643632	0.177915	-2.11388	-1.09274	Nop2	1715	D4ACW1	D4ACW1	D4ACW1_RAT	NOP2 nucleolar protein	SVVGNLHR	SVVGNLHR		SVVGNLHR		VGDLGTPAMQTPSEISATPRPK	SVVGNLHR	SVVGNLHR
		12.8042	12.15	13.1559	NaN	15.0714	13.6399	14.3479	13.015			0.0702081	0.178021	-2.17306	-1.09295	Rpn2	2514	P25235	P25235	RPN2_RAT	Dolichyl-diphosphooligosaccharide--protein glycosyltransferase subunit 2	YIANTVELR	YIANTVELR	YIANTVELR	YIANTVELR	YIANTVELR	YIANTVELR		YIANTVELR
		NaN	NaN	9.41689	NaN	NaN	10.7216	10.8504	9.98272			0.0120592	0.178657	-1.57949	-1.09321	Slc7a1	2557	P30823	P30823	CTR1_RAT	High affinity cationic amino acid transporter 1				NLLSLGQQMLR	NLLSLGQQMLR	NLLSLGQQMLR		NLLSLGQQMLR
		12.679	11.9675	NaN	NaN	15.2089	12.2424	11.8432	12.9858			0.097595	0.178944	-2.43939	-1.08702	Pgam5	3211	Q562B5	Q562B5	PGAM5_RAT	Serine/threonine-protein phosphatase PGAM5, mitochondrial	EQAELTGIR	EQAELTGIR	EQAELTGIR	EQAELTGIR		EQAELTGIR		EQAELTGIR
		10.3449	NaN	NaN	NaN	12.3296	10.0601	10.8337	11.5572			0.0302215	0.180648	-1.7595	-1.08397	Srfbp1	3721	Q66H19	Q66H19	SRFB1_RAT	Serum response factor-binding protein 1	PLNLNNEVVK	LAVHPLLK		LAVHPLLK		LAVHPLLK		LAVHPLLK
		10.431	NaN	NaN	NaN	12.4738	9.98663	10.9378	11.0626			0.044353	0.180775	-1.89494	-1.08445	Htatsf1	1656	D4A997	D4A997	D4A997_RAT	HIV TAT specific factor 1 (Predicted)	LLDEDEIR	LLDEDEIR		LLDEDEIR		LLDEDEIR		LLDEDEIR
		11.1335	NaN	NaN	NaN	13.3543	10.2982	11.3678	10.6914			0.066952	0.18152	-2.07705	-1.07619	Lypla1	2871	P70470	P70470	LYPA1_RAT	Acyl-protein thioesterase 1	GLVNPANVTFK	ASFSQGPINSANR		ASFSQGPINSANR		GLVNPANVTFK		GLVNPANVTFK
		11.1231	10.7688	NaN	NaN	12.0689	12.3538	11.6986	11.1862			0.0214928	0.181773	-1.66626	-1.08205	Pkd2	1598	D4A5F1	D4A5F1	D4A5F1_RAT	Polycystin 2, transient receptor potential cation channel	LLDGVAEDAR	LLDGVAEDAR	LLDGVAEDAR	LLDGVAEDAR		LLDGVAEDAR		LLDGVAEDAR
		NaN	11.8343	NaN	NaN	NaN	12.2623	11.7357	11.2418			0.0596889	0.181953	-2.01682	-1.07827	Scamp4	4232	Q9ET20	Q9ET20	SCAM4_RAT	Secretory carrier-associated membrane protein 4			AQTEWSAGTWR	AQTEWSAGTWR		AQTEWSAGTWR		AQTEWSAGTWR
		9.19298	12.3292	NaN	NaN	13.1022	11.1979	12.2842	11.5871			0.060821	0.182127	-2.02061	-1.07637	ENSRNOG00000062500	280	A0A8I5Y2B8	A0A8I5Y2B8	A0A8I5Y2B8_RAT	1-cysPrx_C domain-containing protein	GLFLIDDK	GLFLIDDK	GLFLIDDKGILR	GLFLIDDK		GLFLIDDKGILR		GLFLIDDKGILR
		10.8492	11.866	11.6608	11.3065	11.7368	14.2999	12.9228	13.5571			0.0269097	0.182141	-1.7085	-1.07676	Ranbp6	1609	D4A634	D4A634	D4A634_RAT	RAN-binding protein 6	FLIDSIHSK	FLIDSIHSK	FLIDSIHSK	FLIDSIHSK	HVVELAVQK	FLIDSIHSK	FLIDSIHSK	FLIDSIHSK
		9.81863	NaN	10.8153	11.2024	11.2394	12.9442	11.7353	11.7215			0.0454887	0.182284	-1.88396	-1.07742	Atp5f1d	2587	P35434	P35434	ATPD_RAT	ATP synthase subunit delta, mitochondrial	AQSELSGAADEAAR	AQSELSGAADEAAR		IEANEALVK	IEANEALVK	IEANEALVK	AQSELSGAADEAAR	IEANEALVK
		10.0876	10.249	NaN	NaN	12.3137	11.0425	10.7075	11.3098			0.0112371	0.182334	-1.53863	-1.07878	Tex13b	95	A0A0G2JYV7	A0A0G2JYV7	A0A0G2JYV7_RAT	Testis expressed 13B	VLLESSEVPR	VLLESSEVPR	SAAQGLTSDLKK	SAAQGLTSDLKK		VLLESSEVPR		VLLESSEVPR
		11.4231	12.2373	12.7153	11.9685	13.0931	14.1993	13.325	13.5829			0.00659076	0.182523	-1.46403	-1.07658	Zwilch	1270	D3ZG58	D3ZG58	D3ZG58_RAT	Protein zwilch homolog	HHLSAVTAR	HHLSAVTAR	HHLSAVTAR	HHLSAVTAR	NLYQSEKPQK	HHLSAVTAR	HHLSAVTAR	TGVTEWLEPLETK
		13.4029	12.752	13.7841	13.3738	14.823	15.0584	14.4544	14.4229			0.00204651	0.182571	-1.36148	-1.07828	Gpx8	1374	D3ZPW7	D3ZPW7	D3ZPW7_RAT	Glutathione peroxidase	YLVNPEGQVVK	YLVNPEGQVVK	YLVNPEGQVVK	YLVNPEGQVVK	YLVNPEGQVVK	YLVNPEGQVVK	YLVNPEGQVVK	YLVNPEGQVVK
		11.1701	NaN	11.9121	NaN	13.1383	11.8684	12.3167	12.048			0.070709	0.182959	-2.12314	-1.07893	Pam16	807	A0A8I6AUB7	A0A8I6AUB7	A0A8I6AUB7_RAT	Presequence translocase-associated motor 16	LSPEEVQK	LSPEEVQK		LSPEEVQK	LSPEEVQK	LSPEEVQK		LSPEEVQK
		8.5588	9.56078	10.7358	NaN	11.4445	10.0697	11.7901	11.4418			0.0293784	0.18303	-1.72613	-1.0743	Ptgfrn	3577	Q62786	Q62786	FPRP_RAT	Prostaglandin F2 receptor negative regulator	APILLSSLDR	SILALSHEGR	APILLSSLDR	EGEPFELR	APILLSSLDR	APILLSSLDR		EGEPFELR
		NaN	NaN	NaN	NaN	NaN	10.0302	10.0505	9.87098			0.000323478	0.188713	-1.24992	-1.06836	Prkdc	1427	D3ZTN0	D3ZTN0	D3ZTN0_RAT	DNA-dependent protein kinase catalytic subunit				LATAILQNWR		FVPLLPGNK		LGLPGDEVDNQVK
		9.25539	10.3401	NaN	11.1117	10.8502	12.599	11.2591	11.7846			0.0365254	0.188821	-1.77894	-1.06925	Usp34	461	A0A8I5ZVK3	A0A8I5ZVK3	A0A8I5ZVK3_RAT	Ubiquitinyl hydrolase 1	LVDNIHIK	LVDNIHIK	LVDNIHIK	LVDNIHIK		LVDNIHIK	LIVQNPVVTK	LVDNIHIK
		10.5371	11.0786	11.77	NaN	13.1135	11.6519	12.5678	12.1659			0.0356938	0.189974	-1.7642	-1.06662	Mpc1	2842	P63031	P63031	MPC1_RAT	Mitochondrial pyruvate carrier 1	LINYEMSK	KSPEIISGR	KSPEIISGR	LINYEMSK	LINYEMSK	LINYEMSK		LINYEMSK
		11.3211	NaN	NaN	NaN	12.2173	11.3592	11.4961	10.7186			0.0455111	0.191277	-1.81315	-1.05382	Ccdc167	527	A0A8I6A193	A0A8I6A193	A0A8I6A193_RAT	Coiled-coil domain-containing protein 167	DLEAVTSQLHR	DLEAVTSQLHR		DLEAVTSQLHR		DLEAVTSQLHR		DLEAVTSQLHR
		12.4342	13.1829	14.1147	13.3015	14.0397	15.5207	14.7415	14.9128			0.015172	0.191553	-1.54532	-1.0588	Kntc1	845	A0A8I6G9X6	A0A8I6G9X6	A0A8I6G9X6_RAT	Kinetochore-associated 1	YLTEVLPENR	YLTEVLPENR	YLTEVLPENR	YLTEVLPENR	IVPEGQNILAK	YLTEVLPENR	YLTEVLPENR	YLTEVLPENR
		11.4174	NaN	NaN	NaN	13.3408	11.3473	11.4264	11.1728			0.0489275	0.191875	-1.84236	-1.05395	Dnajc3	4321	Q9R0T3	Q9R0T3	DNJC3_RAT	DnaJ homolog subfamily C member 3	LIGSAEELIR	LIGSAEELIR		LIGSAEELIR		LIGSAEELIR		LIGSAEELIR
		NaN	10.3727	NaN	NaN	12.519	10.3855	11.2048	10.6412			0.0405334	0.191937	-1.78004	-1.05703	Dnah6	1858	F1LXT8	F1LXT8	F1LXT8_RAT	Dynein, axonemal, heavy chain 6		VASPATVSR	VASPATVSR	VASPATVSR		VASPATVSR		VASPATVSR
		NaN	NaN	NaN	NaN	12.4083	9.13739	11.506	9.93837			0.065373	0.192	-1.98744	-1.05546	Pacsin2	4296	Q9QY17	Q9QY17	PACN2_RAT	Protein kinase C and casein kinase substrate in neurons 2 protein		VSELHLEVK		VSELHLEVK		VSELHLEVK		HLDLSNVASYK
		12.3689	13.3794	13.826	13.8652	15.587	14.0809	15.2709	14.7724			0.0169046	0.192052	-1.56792	-1.06041	Insrr	3718	Q64716	Q64716	INSRR_RAT	Insulin receptor-related protein	SEVTELRR	SEVTELRR	SEVTELRR	SEVTELRR	SEVTELRR	SEVTELRR	SEVTELRR	SEVTELRR
		NaN	NaN	NaN	NaN	11.1059	10.4148	10.6537	9.99523			0.0179659	0.192154	-1.57749	-1.0596	Fut8	3877	Q6EV76	Q6EV76	FUT8_RAT	Alpha-(1,6)-fucosyltransferase		VYLATDDPALLK		VYLATDDPALLK		VYLATDDPALLK		VYLATDDPALLK
		10.1423	NaN	NaN	NaN	12.4512	10.0368	11.2156	10.2878			0.0375635	0.192167	-1.76058	-1.05927	Lamtor2	262	A0A1B0GWT7	A0A1B0GWT7;A0A8I6ADH7	A0A1B0GWT7_RAT	Late endosomal/lysosomal adaptor, MAPK and MTOR activator 2	ETVGFGMLK	NGNQAFNEDSLK		ETVGFGMLK		ETVGFGMLK		ETVGFGMLK
		10.4444	NaN	NaN	NaN	12.3769	10.6275	10.7332	10.8218			0.0265634	0.192203	-1.65642	-1.05714	Wapl	1731	D4ADT3	D4ADT3	D4ADT3_RAT	WAPL cohesin release factor	LMDGTSQTLAK	ELYTVVQHVK		LLELEQDASSAK		LLELEQDASSAK		LLELEQDASSAK
		11.5336	12.1484	13.5866	12.3589	13.6735	14.5241	14.026	13.6224			0.0174177	0.192311	-1.55463	-1.05183	Pgrmc2	3547	Q5XIU9	Q5XIU9	PGRC2_RAT	Membrane-associated progesterone receptor component 2	LSTLGSGGER	LSTLGSGGER	LSTLGSGGER	LSTLGSGGER	LSTLGSGGER	LSTLGSGGER	LSTLGSGGER	LSTLGSGGER
		10.1408	NaN	NaN	NaN	NaN	10.7122	11.8289	10.0331			0.0156712	0.192341	-1.5446	-1.05586	Slc38a1	4275	Q9JM15	Q9JM15	S38A1_RAT	Sodium-coupled neutral amino acid symporter 1	LGEQVFGTTGK			VQSDLLHK		VQSDLLHK		VQSDLLHK
		10.2187	9.24599	NaN	NaN	11.9434	10.2307	10.9417	10.9919			0.0118869	0.192405	-1.51554	-1.06325	Lpcat1	3015	Q1HAQ0	Q1HAQ0	PCAT1_RAT	Lysophosphatidylcholine acyltransferase 1	GLGLKPENLEK	GLGLKPENLEK	GLGLKPENLEK	GLGLKPENLEK		GLGLKPENLEK		GLGLKPENLEK
		9.67446	NaN	8.5525	NaN	NaN	10.6825	10.5192	9.89459			0.00424179	0.192446	-1.37287	-1.05024	Ostc	1007	B0K025	B0K025	OSTC_RAT	Oligosaccharyltransferase complex subunit OSTC	PVAFLAYR			PVAFLAYR	PVAFLAYR	PVAFLAYR		PVAFLAYR
		NaN	NaN	NaN	NaN	10.8088	10.56	10.1419	11.0751			0.00180591	0.192476	-1.31473	-1.05396	Arid1a	721	A0A8I6AJE2	A0A8I6AJE2	A0A8I6AJE2_RAT	AT-rich interaction domain 1A		AMGMTNLPAVGR		AMGMTNLPAVGR		AMGMTNLPAVGR		AMGMTNLPAVGR
		10.1378	NaN	NaN	NaN	11.4945	10.9626	11.4073	9.77757			0.0233867	0.19265	-1.62733	-1.05754	Syngr1	3589	Q62876	Q62876	SNG1_RAT	Synaptogyrin-1	AGGAFDPYTLVR	AGGAFDPYTLVR		AGGAFDPYTLVR		AGGAFDPYTLVR		AGGAFDPYTLVR
		12.8111	13.1263	12.7298	13.0283	14.3603	14.1663	13.985	13.9852			8.57053e-05	0.192656	-1.20035	-1.06357	Dnajb2	577	A0A8I6A5U2	A0A8I6A5U2;Q6AYU3;A0A8I5ZVZ1;A0A8I5ZLJ4	A0A8I6A5U2_RAT	DnaJ heat shock protein family (Hsp40) member B2	VEVEEDGQLK	VEVEEDGQLK	VEVEEDGQLK	VEVEEDGQLK	VEVEEDGQLK	VEVEEDGQLK	VEVEEDGQLK	VEVEEDGQLK
		11.3916	11.5801	10.4171	11.2721	12.6337	13.1989	12.6497	11.9557			0.00719208	0.192673	-1.44428	-1.0605	Lnpk	814	A0A8I6AVM8	A0A8I6AVM8	A0A8I6AVM8_RAT	Endoplasmic reticulum junction formation protein lunapark	IVEYLVGDGPQNR	DASAPGGPPER	IVEYLVGDGPQNR	IVEYLVGDGPQNR	IVEYLVGDGPQNR	IVEYLVGDGPQNR	IVEYLVGDGPQNR	IVEYLVGDGPQNR
		8.66001	NaN	10.2428	NaN	NaN	12.1618	11.6454	11.1926			0.0358427	0.192691	-1.71711	-1.04875	AABR07006081.1;Tvp23b	855	A0A8I6GBT2;M0R766	A0A8I6GBT2;M0R766	A0A8I6GBT2_RAT;M0R766_RAT	Golgi apparatus membrane protein TVP23 homolog	NLTSMATSYLGK			NLTSMATSYLGK	NLTSMATSYLGK	NLTSMATSYLGK		NLTSMATSYLGK
		10.1692	10.9032	11.0902	10.2703	11.6701	12.5584	11.6902	12.0687			0.00414611	0.192883	-1.38865	-1.06065	Nf1	2926	P97526	P97526	NF1_RAT	Neurofibromin	VGSTAVQVTSAER	VAQLAVINSLEK	SFSPGSYER	TSATGGLGSIK	VAQLAVINSLEK	TSATGGLGSIK	VAQLAVINSLEK	TSATGGLGSIK
		10.73	10.4308	11.1414	10.9544	12.7754	11.5426	12.8097	11.8783			0.00669871	0.193303	-1.43736	-1.06111	Psma8	1887	F1M6I7	F1M6I7	F1M6I7_RAT	Proteasome subunit alpha type	LTVEDPVTVEYITR	LTVEDPVTVEYITR	LTVEDPVTVEYITR	LTVEDPVTVEYITR	LTVEDPVTVEYITR	LTVEDPVTVEYITR	LTVEDPVTVEYITR	LTVEDPVTVEYITR
		NaN	NaN	NaN	NaN	10.1547	10.5012	10.768	10.1223			0.00216861	0.194422	-1.31248	-1.04487	Npr3	2633	P41740	P41740	ANPRC_RAT	Atrial natriuretic peptide receptor 3		DDSYLFSLAR		QAYSSLQTVTLLR		AALLYSDDKLER		AALLYSDDKLER
		NaN	NaN	9.60406	NaN	12.5798	10.5261	10.104	9.81614			0.0490301	0.194724	-1.81806	-1.04568	Tram1	3479	Q5XI41	Q5XI41	TRAM1_RAT	Translocating chain-associated membrane protein 1		EHSAFQAPPVK		FINFQLR	EHSAFQAPPVK	FINFQLR		FINFQLR
		11.0439	10.676	NaN	NaN	11.3753	11.2035	12.0317	11.4687			0.0375931	0.194757	-1.72494	-1.04617	AABR07006688.2	1925	F7EM91	F7EM91	F7EM91_RAT	EF-1_beta_acid domain-containing protein	TPAGLQVLNDYLADK	TPAGLQVLNDYLADK	TPAGLQVLNDYLADK	TPAGLQVLNDYLADK		TPAGLQVLNDYLADK		TPAGLQVLNDYLADK
		10.3085	NaN	11.7291	NaN	11.7705	11.9804	11.7535	11.4715			0.0550676	0.200012	-1.83678	-1.03594	Galnt2	805	A0A8I6AU26	A0A8I6AU26	A0A8I6AU26_RAT	Polypeptide N-acetylgalactosaminyltransferase	NVPYGNIQSR	WLEPLLER		NVPYGNIQSR	WLEPLLER	NVPYGNIQSR		NVPYGNIQSR
		10.4168	11.2628	11.4408	NaN	12.4176	12.6246	11.7784	11.8903			0.0358342	0.200168	-1.68485	-1.03665	Epg5	100	A0A0G2JZ84	A0A0G2JZ84	A0A0G2JZ84_RAT	Ectopic P-granules autophagy protein 5 homolog	LPIVPSLQR	LQPTPGVQK	LQPTPGVQK	LYPEVHYLDNIR	LLPGDEGALR	EQGILSPASELK		LPIVPSLQR
		NaN	NaN	NaN	NaN	NaN	9.86822	10.3895	10.8686			0.0285518	0.200747	-1.62509	-1.03714	Wdr18	3102	Q499N3	Q499N3	WDR18_RAT	WD repeat-containing protein 18				NMLGSQMLPVR		EQSFQPEQNTGK		NMLGSQMLPVR
		10.7631	12.1047	NaN	11.6728	12.8009	12.8913	12.3512	12.5516			0.0409192	0.200769	-1.72616	-1.03666	Nup160	1204	D3ZBL6	D3ZBL6	D3ZBL6_RAT	Nucleoporin 160	GFDPAQPLNVR	KVDAAELLR	LILPHPSR	LILPHPSR		LILPHPSR	LLSTYLER	LILPHPSR
		9.95455	9.05062	NaN	NaN	NaN	11.3911	11.0014	10.7962			0.0061149	0.201313	-1.38573	-1.03788	Ilvbl	1705	D4ACG2	D4ACG2	D4ACG2_RAT	2-hydroxyacyl-CoA lyase 2	ALLPVPQHLNPVR		ALLPVPQHLNPVR	ALLPVPQHLNPVR		HGGESVAAVLR		EMIPAQLPK
		9.82225	NaN	NaN	NaN	11.9436	10.1397	10.3347	10.6565			0.0266023	0.201353	-1.6086	-1.03732	Tollip	957	A2RUW1	A2RUW1	TOLIP_RAT	Toll-interacting protein	AIQDMFPNMDR	LSITVVQAK		LSITVVQAK		LGYAVYETPTAHNGAK		LSITVVQAK
		12.5252	14.488	14.5432	13.8423	14.5816	NaN	11.5194	11.1331			0.120143	0.201622	2.43436	1.03839	Itih2	456	A0A8I5ZVC4	A0A8I5ZVC4	A0A8I5ZVC4_RAT	Inter-alpha-trypsin inhibitor heavy chain 2	FYNQVSTPLLR	FYNQVSTPLLR	IQPSGGTNINEALLR		FYNQVSTPLLR	FYNQVSTPLLR	IQPSGGTNINEALLR	IQPSGGTNINEALLR
		14.6061	13.4025	15.1176	13.6426	16.5579	15.2552	16.3743	15.0433			0.027377	0.201964	-1.61544	-1.03735	Rpn1	2311	P07153	P07153	RPN1_RAT	Dolichyl-diphosphooligosaccharide--protein glycosyltransferase subunit 1	TVDLSSHLAK	TVDLSSHLAK	TVDLSSHLAK	TVDLSSHLAK	TVDLSSHLAK	TVDLSSHLAK	TVDLSSHLAK	TVDLSSHLAK
		11.2468	10.0407	NaN	11.1504	12.4606	11.7967	11.9348	11.846			0.0113071	0.202488	-1.44818	-1.0331	Ube2i	2854	P63281	A0A8I6ATN6;P63281	UBC9_RAT	SUMO-conjugating enzyme UBC9	GTPWEGGLFK	GTPWEGGLFK	GTPWEGGLFK	GTPWEGGLFK		GTPWEGGLFK	DHPFGFVAVPTK	DHPFGFVAVPTK
		10.1145	11.1965	12.2164	10.8703	11.9307	13.121	12.6175	12.9429			0.0223995	0.20419	-1.5536	-1.02974	Exoc6	2182	O54923	O54923	EXOC6_RAT	Exocyst complex component 6	EVIEQTEDIIR	LKEQMSMQR	EVIEQTEDIIR	KSTNLLLTR	FSESLHR	FSESLHR	SSTEIDDMLR	(UniMod:1)AESGEALGTVPEHER
		9.02921	NaN	NaN	NaN	11.3058	9.6079	10.6947	10.0646			0.0108834	0.20555	-1.43339	-1.02812	Ralb	2601	P36860	P36860	RALB_RAT	Ras-related protein Ral-B	IPLLVVGNK	IPLLVVGNK		IPLLVVGNK		IPLLVVGNK		IPLLVVGNK
		11.2091	NaN	11.5238	NaN	11.8898	11.732	12.1521	12.0713			0.0963598	0.207457	-2.14242	-1.02628	Mtx2	486	A0A8I5ZX94	A0A8I5ZX94	A0A8I5ZX94_RAT	Metaxin 2	LGTQPYFFDK	LGTQPYFFDK		LGTQPYFFDK	ANAEYMSPSGK	ANAEYMSPSGK		ANAEYMSPSGK
		11.4612	NaN	NaN	12.0318	14.449	11.7436	11.8267	12.4459			0.0737456	0.208035	-1.95023	-1.02561	Snrpd1	1092	B2RZB7	B2RZB7	B2RZB7_RAT	Small nuclear ribonucleoprotein Sm D1	EPVQLETLSIR	EPVQLETLSIR		EPVQLETLSIR		EPVQLETLSIR	EPVQLETLSIR	EPVQLETLSIR
		12.2772	11.5278	NaN	NaN	13.7858	12.0183	11.8582	12.0375			0.0874216	0.208258	-2.06108	-1.02529	Fam126a	331	A0A8I5ZKS4	A0A8I5ZKS4	A0A8I5ZKS4_RAT	Family with sequence similarity 126, member A	TLPETSLPNYATNLK	TLPETSLPNYATNLK	VVYSGPHPQR	TLPETSLPNYATNLK		TLPETSLPNYATNLK		TLPETSLPNYATNLK
		NaN	NaN	NaN	NaN	11.2462	11.0494	9.87954	10.1871			0.0194348	0.208409	-1.51362	-1.02397	Csgalnact2	1606	D4A5Z0	D4A5Z0	D4A5Z0_RAT	Hexosyltransferase		SVINIIVPLAER		VKSELIDITR		VKSELIDITR		SVINIIVPLAER
		9.34586	NaN	NaN	NaN	10.5176	11.0627	10.301	10.5742			0.000893181	0.209782	-1.2243	-1.01932	Evi5	347	A0A8I5ZM01	A0A8I5ZM01	A0A8I5ZM01_RAT	Ecotropic viral integration site 5	LSPDDLELLAK	LSPDDLELLAK		AKLEQAESTIR		LSPDDLELLAK		LSPDDLELLAK
		13.6235	12.2068	13.4437	13.117	14.9242	14.8164	14.2274	14.0519			0.0102082	0.209811	-1.40726	-1.01875	Vapa	4376	Q9Z270	Q9Z270	VAPA_RAT	Vesicle-associated membrane protein-associated protein A	GPFTDVVTTNLK	GPFTDVVTTNLK	GPFTDVVTTNLK	GPFTDVVTTNLK	GPFTDVVTTNLK	GPFTDVVTTNLK	GPFTDVVTTNLK	GPFTDVVTTNLK
		10.9914	NaN	NaN	NaN	13.1475	10.8642	11.2447	11.3012			0.045471	0.210233	-1.7193	-1.02152	Eif4g3	752	A0A8I6AMY8	A0A8I6AMY8	A0A8I6AMY8_RAT	Eukaryotic translation initiation factor 4 gamma, 3	LDQPANLLR	LDQPANLLR		LDQPANLLR		ELSAEELSQR		LDQPANLLR
		8.84883	9.88688	NaN	NaN	11.5622	10.3661	10.6244	9.82596			0.0199245	0.210386	-1.50797	-1.01933	Ube2q1	1052	B2GV55	B2GV55	B2GV55_RAT	Ubiquitin-conjugating enzyme E2 Q1	GNTLLLQHLK	LLESIFHR	LLESIFHR	LLESIFHR		GNTLLLQHLK		LLESIFHR
		9.6376	NaN	NaN	NaN	11.4401	9.91895	10.9218	13.4982			0.0565391	0.210416	-1.7981	-1.01992	Emp3	4303	Q9QYW5	Q9QYW5	EMP3_RAT	Epithelial membrane protein 3	SWWTLPEK	SWWTLPEK		SWWTLPEK		SWWTLPEK		SWWTLPEK
		9.98277	10.9269	10.4765	11.0954	11.8229	12.876	11.9861	11.4695			0.0108286	0.210609	-1.41825	-1.02064	Ncdn	2142	O35095	O35095	NCDN_RAT	Neurochondrin	LLSTSPALQGTPASR	LLSTSPALQGTPASR	LLSTSPALQGTPASR	LLSTSPALQGTPASR	LLSTSPALQGTPASR	LLSTSPALQGTPASR	LLSTSPALQGTPASR	LLSTSPALQGTPASR
		11.3328	11.5671	NaN	NaN	13.0096	12.952	11.4637	11.3532			0.0568826	0.210845	-1.80612	-1.02166	Galnt7	4319	Q9R0C5	Q9R0C5	GALT7_RAT	N-acetylgalactosaminyltransferase 7	ALPYGDISELKK	ALPYGDISELKK	ALPYGDISELKK	ALPYGDISELKK		ALPYGDISELKK		ALPYGDISELKK
		11.0944	11.4855	12.7435	NaN	13.4032	12.3871	13.5108	12.5789			0.0464776	0.212955	-1.70598	-1.01415	Cisd1	1006	B0K020	B0K020	CISD1_RAT	CDGSH iron-sulfur domain-containing protein 1	VVHAFDMEDLGDK	AMVNLQIQK	AMVNLQIQK	VVHAFDMEDLGDK	VVHAFDMEDLGDK	AMVNLQIQK		VVHAFDMEDLGDK
		11.4844	12.2696	11.8393	NaN	13.4241	13.321	12.5802	12.4986			0.0441893	0.213257	-1.69132	-1.01498	Slc30a7	3230	Q5BJM8	Q5BJM8	ZNT7_RAT	Zinc transporter 7	LVVAPDADAR	LVVAPDADAR	ALAPPDVHHER	ESIGILMQR	ALAPPDVHHER	ESIGILMQR		ESIGILMQR
		NaN	NaN	NaN	NaN	NaN	10.9425	12.0782	10.2292			0.0409078	0.213402	-1.66525	-1.01441	Egfr	1996	G3V6K6	G3V6K6	G3V6K6_RAT	Receptor protein-tyrosine kinase				VKEDAFLQR		VKEDAFLQR		VKEDAFLQR
		10.9732	NaN	NaN	12.1543	13.6585	10.8328	11.7072	13.3142			0.0886106	0.214972	-2.0185	-1.01222	Gnb2	2717	P54313	P54311;P54313;P52287	GBB2_RAT	Guanine nucleotide-binding protein G(I)/G(S)/G(T) subunit beta-2	VHAIPLR	LIIWDSYTTNK		IYAMHWGTDSR		IYAMHWGTDSR	LIIWDSYTTNK	LIIWDSYTTNK
		10.2579	10.6023	NaN	NaN	11.6262	10.7393	11.5242	11.0918			0.0148036	0.215581	-1.44444	-1.01224	Dnajc7	167	A0A0G2K435	A0A0G2K435	A0A0G2K435_RAT	DnaJ heat shock protein family (Hsp40) member C7	EVGEAFTILSDPK	YPEAQFVASDILR	YPEAQFVASDILR	MDSTNADALYVR		IAEVDFEK		AATLMMLGR
		9.80438	NaN	10.0662	NaN	10.3375	10.8452	12.0023	11.3935			0.0347031	0.216624	-1.60104	-1.00764	Slc29a3	4067	Q80WK7	Q80WK7	S29A3_RAT	Equilibrative nucleoside transporter 3	DAPSTSSVAPASR	LLPILAVSR		LLPILAVSR	LLPILAVSR	DAPSTSSVAPASR		DAPSTSSVAPASR
		10.3791	12.573	13.4556	13.2479	12.9295	14.2644	15.4857	14.5551			0.0748224	0.217229	-1.89481	-1.00778	Vdac3	4328	Q9R1Z0	Q9R1Z0	VDAC3_RAT	Voltage-dependent anion-selective channel protein 3	LTVDTIFVPNTGK	LTVDTIFVPNTGK	LTVDTIFVPNTGKK	LTVDTIFVPNTGKK	LTVDTIFVPNTGK	LTVDTIFVPNTGK	LTVDTIFVPNTGK	LTVDTIFVPNTGK
		12.7718	11.4852	11.7478	12.016	14.0988	14.1491	12.6411	13.0544			0.0196424	0.217838	-1.48065	-1.00792	Mogs	2234	O88941	O88941	MOGS_RAT	Mannosyl-oligosaccharide glucosidase	YLGLPGSLK	YLGLPGSLK	EQILGDEAR	VPPEFLVQR	DQASEQLVGGQLTR	EQILGDEAR	TLPSGLDDYPR	VPPEFLVQR
		14.0539	13.671	14.5957	13.8691	14.7924	15.6917	15.4139	15.444			0.00344065	0.218017	-1.28804	-1.00947	Vps16	3703	Q642A9	Q642A9	Q642A9_RAT	Vacuolar protein sorting-associated protein 16 homolog	LEDELGGR	LEDELGGR	LEDELGGR	LEDELGGR	LEDELGGR	LEDELGGR	LEDELGGR	LEDELGGR
		13.959	13.4536	13.1774	13.3719	14.5542	14.8695	14.6867	14.6132			0.000577083	0.218292	-1.19041	-1.00874	Immt	3063	Q3KR86	Q3KR86	MIC60_RAT	MICOS complex subunit Mic60 (Fragment)	SLEDALNQTATVTR	SLEDALNQTATVTR	SEIQAEQDR	SLEDALNQTATVTR	SEIQAEQDR	SLEDALNQTATVTR	SLEDALNQTATVTR	SLEDALNQTATVTR
		11.0489	12.4272	12.0028	13.3412	13.1747	13.7252	14.1936	13.8456			0.0260307	0.218811	-1.52975	-1.00591	Mtch2	724	A0A8I6AK45	A0A8I6AK45	A0A8I6AK45_RAT	Mitochondrial carrier 2	GLFTGLTPR	GLFTGLTPR	GLFTGLTPR	GLFTGLTPR	GLFTGLTPR	GLFTGLTPR	GLFTGLTPR	GLFTGLTPR
		12.0472	9.87764	11.2024	11.3412	14.1824	12.3499	12.8111	11.8495			0.0472497	0.218879	-1.68111	-1.00334	Por	2245	P00388	P00388	NCPR_RAT	NADPH--cytochrome P450 reductase	VYVQHLLK	VYVQHLLK	VYVQHLLK	VYVQHLLK	VYVQHLLK	VYVQHLLK	LEQLGAQR	VYVQHLLK
		11.6294	NaN	11.7246	NaN	12.1753	11.5275	12.7175	12.3375			0.0621098	0.218953	-1.78898	-1.00399	Tmco1	3305	Q5I0H4	Q5I0H4	TMCO1_RAT	Calcium load-activated calcium channel	ILGLAPSR	QAGGFLGPPPPSGK		QAGGFLGPPPPSGK	QAGGFLGPPPPSGK	QAGGFLGPPPPSGK		QAGGFLGPPPPSGK
		11.9906	NaN	NaN	12.0053	13.5235	10.6411	12.2313	14.3165			0.1163	0.219558	-2.21815	-1.00401	Magoh	3021	Q27W02	F1M0X6;Q27W02	MGN_RAT	Protein mago nashi homolog	IGSLIDVNQSK	IGSLIDVNQSK		SVMEELKR		IGSLIDVNQSK	IGSLIDVNQSK	SVMEELKR
		NaN	9.05369	NaN	9.1049	NaN	9.87515	9.45007	10.2978			0.0278902	0.220033	-1.54011	-1.00404	Atrn	4166	Q99J86	Q99J86	ATRN_RAT	Attractin			LTLTPWVGLR	LTLTPWVGLR		LTLTPWVGLR	LTLTPWVGLR	LTLTPWVGLR
		10.2958	10.4264	NaN	NaN	12.4213	10.3999	11.2239	10.8486			0.046413	0.223488	-1.66144	-0.998409	Pdhx	4053	Q7TQ85	Q7TQ85	Q7TQ85_RAT	Ac1164	VSVNDFIIR	VSVNDFIIR	VSVNDFIIR	VSVNDFIIR		VSVNDFIIR		VSVNDFIIR
		12.9416	12.473	12.1571	12.6743	14.3894	13.7815	13.426	13.6941			0.00297203	0.22353	-1.26127	-0.999221	Ppfibp1	756	A0A8I6ANB2	A0A8I6ANB2;A0A8I5ZVX1	A0A8I6ANB2_RAT	PPFIA-binding protein 1	ALHLVEDLR	ALHLVEDLR	ALHLVEDLR	ALHLVEDLR	DLGQSNSDLDTPFAK	TKGEGVEILDR	SVDLAEYAPNLR	TKGEGVEILDR
		10.5078	14.8087	12.246	13.0594	11.8917	9.0444	10.9729	10.438			0.102299	0.224098	2.06869	0.997609	A2m	2301	P06238	P06238	A2MG_RAT	Alpha-2-macroglobulin	MVSGFIPLKPTVK	M(UniMod:35)VSGFIPLKPTVK	M(UniMod:35)VSGFIPLKPTVK	MVSGFIPLKPTVK	MVSGFIPLKPTVK	MVSGFIPLKPTVK	M(UniMod:35)VSGFIPLKPTVK	MVSGFIPLKPTVK
		10.6545	11.3559	11.7377	NaN	12.574	12.1601	12.2135	12.2173			0.052652	0.224142	-1.70754	-0.999238	Vps18	1142	B5DFJ4	B5DFJ4	B5DFJ4_RAT	Vacuolar protein sorting-associated protein 18 homolog	EAEAGAAAVGPSR	EAEAGAAAVGPSR	EAEAGAAAVGPSR	LGALQGDPDALNLYR	YGTVEPQDK	LGALQGDPDALNLYR		LGALQGDPDALNLYR
		12.5179	13.762	13.1828	13.7854	13.7953	15.7338	14.508	15.271			0.0270918	0.224724	-1.51501	-0.995938	Ipo11-ps1	499	A0A8I5ZYN9	A0A8I5ZYN9	A0A8I5ZYN9_RAT	Similar to importin 11	TQLLPELQVSHNR	TQLLPELQVSHNR	TQLLPELQVSHNR	TQLLPELQVSHNR	TQLLPELQVSHNR	TQLLPELQVSHNR	TQLLPELQVSHNR	TQLLPELQVSHNR
		10.2848	NaN	NaN	12.0433	12.437	11.9707	12.2365	10.977			0.0669619	0.224943	-1.80049	-0.996838	Eif4h	3488	Q5XI72	Q5XI72	IF4H_RAT	Eukaryotic translation initiation factor 4H	EALTYDGALLGDR	EALTYDGALLGDR		TVATPLNQVANPNSAIFGGARPR		EALTYDGALLGDR	EALTYDGALLGDR	EALTYDGALLGDR
		15.2972	NaN	NaN	13.841	16.5829	13.5252	13.8561	14.7986			0.167691	0.225089	-2.71994	-0.995033	Macf1	1297	D3ZHV2	D3ZHV2	MACF1_RAT	Microtubule-actin cross-linking factor 1	TIVQLKPR	LDNLLGEVR		TIVQLKPR		TIVQLKPR	TIVQLKPR	TIVQLKPR
		11.0294	NaN	NaN	11.0975	12.8455	11.434	11.2697	11.5797			0.0514159	0.227905	-1.6722	-0.989948	Trim3	2197	O70277	O70277	TRIM3_RAT	Tripartite motif-containing protein 3	LAVPVVDHK	LGSAPEVLLVR		LAVPVVDHK		LAVPVVDHK	LGSAPEVLLVR	LGSAPEVLLVR
		10.9932	NaN	11.3381	NaN	11.9361	11.3331	11.4216	11.9316			0.0631875	0.228289	-1.75657	-0.991325	Card19	620	A0A8I6AAF1	A0A8I6AAF1	A0A8I6AAF1_RAT	Caspase recruitment domain family, member 19	VLAFSPVIIDR	VLAFSPVIIDR		VLAFSPVIIDR	VLAFSPVIIDR	VLAFSPVIIDR		VLAFSPVIIDR
		9.23369	9.93806	10.3427	NaN	NaN	12.1218	12.3694	11.5639			0.058651	0.22836	-1.71709	-0.988545	Cyb5b	2265	P04166	P04166	CYB5B_RAT	Cytochrome b5 type B	NGQGSDPAVTYYR		NGQGSDPAVTYYR	NGQGSDPAVTYYR	NGQGSDPAVTYYR	NGQGSDPAVTYYR		NTAEETWMVIHGR
		11.2099	10.4345	11.8843	10.3276	12.3986	12.2497	12.4866	12.1539			0.0106769	0.228511	-1.35811	-0.989983	Atad1	3205	Q505J9	Q505J9	ATAD1_RAT	Outer mitochondrial transmembrane helix translocase	FINLQPSTLTDK	FHINQPALK	FINLQPSTLTDK	FINLQPSTLTDK	FINLQPSTLTDK	FINLQPSTLTDK	FINLQPSTLTDK	FINLQPSTLTDK
		11.722	11.684	NaN	11.5016	12.6694	13.0609	12.3442	12.523			0.0222445	0.228512	-1.4648	-0.990533	Hacd3	1687	D4ABI7	D4ABI7	D4ABI7_RAT	Very-long-chain (3R)-3-hydroxyacyl-CoA dehydratase	LESEGSPETLTNLK	QVNITVQK	LESEGSPETLTNLK	LESEGSPETLTNLK		LESEGSPETLTNLK	LESEGSPETLTNLK	LESEGSPETLTNLK
		11.4205	NaN	NaN	12.9518	13.2326	11.7075	13.3112	12.5259			0.0914855	0.228611	-1.95897	-0.99144	Cpa4	1295	D3ZHS5	D3ZHS5	D3ZHS5_RAT	Carboxypeptidase A4	SVVDFIQK	SVVDFIQK		SVVDFIQK		SVVDFIQK	SVVDFIQK	SVVDFIQK
		NaN	NaN	NaN	NaN	11.2295	9.409	10.757	10.193			0.032954	0.229097	-1.54851	-0.991668	Icmt	4348	Q9WVM4	Q9WVM4	ICMT_RAT	Protein-S-isoprenylcysteine O-methyltransferase		RVPTGLPFIK		RVPTGLPFIK		RVPTGLPFIK		RVPTGLPFIK
		11.4751	11.5211	NaN	NaN	13.6533	11.9501	11.9403	11.4273			0.0635054	0.229425	-1.74569	-0.987158	Rcn2	3564	Q62703	Q62703	RCN2_RAT	Reticulocalbin-2	RLQSIIK	QQFVEYDK	FVNDYDK	FVNDYDK		FVNDYDK		FVNDYDK
		NaN	NaN	NaN	NaN	12.6092	9.89487	10.2217	9.66934			0.0652303	0.231423	-1.7497	-0.984729	Fhip2a	356	A0A8I5ZMI3	A0A8I5ZMI3	A0A8I5ZMI3_RAT	FHF complex subunit HOOK-interacting protein 2A		GALSVISEDDPK		GALSVISEDDPK		GALSVISEDDPK		ILETLYTLGK
		NaN	NaN	NaN	NaN	NaN	10.2635	10.6955	10.2982			0.0279074	0.231653	-1.4958	-0.984965	Tpst2	3380	Q5RJS8	Q5RJS8	TPST2_RAT	Protein-tyrosine sulfotransferase 2				AMLDAHPEVR		AMLDAHPEVR		AMLDAHPEVR
		11.1733	11.5538	12.179	12.0632	12.5024	13.9331	13.0161	12.9414			0.0118602	0.231655	-1.35594	-0.982291	Thada	1474	D3ZVT2	D3ZVT2	D3ZVT2_RAT	THADA, armadillo repeat-containing	NLLQMHR	QIVPLLEK	SLIEVQEENR	NLLQMHR	SLIEVQEENR	NLLQMHR	LVSEWKPVLGK	NLLQMHR
		NaN	NaN	NaN	NaN	NaN	11.172	10.8415	11.0134			0.00560258	0.232136	-1.28169	-0.982741	Miga2	236	A0A0G2KAE6	A0A0G2KAE6	A0A0G2KAE6_RAT	Mitoguardin 2				NNQVFFGEVGR		DMFDLDNVR		NNQVFFGEVGR
		13.6947	NaN	NaN	10.5919	15.1476	12.0466	11.7156	13.1592			0.132414	0.233969	-2.23739	-0.978965	Rpl36	2614	P39032	D4A1Q0;P39032;D3ZZ95	RL36_RAT	60S ribosomal protein L36	EELSNVLAAMR	EELSNVLAAM(UniMod:35)R		YPMAVGLNK		YPMAVGLNK	EELSNVLAAM(UniMod:35)R	YPMAVGLNK
		16.1676	18.2174	18.8706	18.4579	20.6437	13.4563	NaN	15.2645			0.228797	0.235262	3.61919	0.97786	AABR07065782.1	1849	F1LWD0	F1LWD0	F1LWD0_RAT	Ig-like domain-containing protein	GRFTISR	LLESGGGLVQPGGSLR	LLESGGGLVQPGGSLR	LLESGGGLVQPGGSLR	LLESGGGLVQPGGSLR		LLESGGGLVQPGGSLR	LLESGGGLVQPGGSLR
		8.87645	NaN	NaN	10.3903	NaN	10.8955	11.175	10.7663			0.0157896	0.236435	-1.382	-0.976745	Edem1	1312	D3ZJE0	D3ZJE0	D3ZJE0_RAT	alpha-1,2-Mannosidase	VLGSLLSAHR			LLPAFENTK		LLPAFENTK	VLGSLLSAHR	VLGSLLSAHR
		11.0677	NaN	NaN	NaN	NaN	11.0064	11.7572	11.6562			0.0685463	0.236923	-1.73727	-0.973883	Ptpn2	2582	P35233	P35233	PTN2_RAT	Tyrosine-protein phosphatase non-receptor type 2	MGLIQTPDQLR			MGLIQTPDQLR		MGLIQTPDQLR		MGLIQTPDQLR
		12.7777	11.3969	12.235	11.779	13.5006	14.2457	13.6302	12.5221			0.0218741	0.237028	-1.42749	-0.974655	Mgst2	341	A0A8I5ZLK2	A0A8I5ZLK2	A0A8I5ZLK2_RAT	Microsomal glutathione S-transferase 2	YFWGYAEAAEK	YFWGYAEAAEK	YFWGYAEAAEK	YFWGYAEAAEK	YFWGYAEAAEK	IAPPAVTGSLEFER	YFWGYAEAAEK	YFWGYAEAAEK
		NaN	NaN	NaN	12.6366	13.1347	11.0934	11.4882	12.3862			0.101521	0.237505	-1.96736	-0.974834	Arpc1a	4183	Q99PD4	Q99PD4	ARC1A_RAT	Actin-related protein 2/3 complex subunit 1A		TLESSIQGLR		TLESSIQGLR		TLESSIQGLR	TLESSIQGLR	TLESSIQGLR
		10.4262	NaN	NaN	NaN	12.5082	9.96363	10.614	10.855			0.061786	0.237919	-1.68203	-0.970078	Cdc42bpb	4061	Q7TT49	Q7TT49	MRCKB_RAT	Serine/threonine-protein kinase MRCK beta	KLQESTQTVQSLHGSTR	SM(UniMod:35)IQSNTLTK		ALQEFSELNER		ALQEFSELNER		ALQEFSELNER
		14.2051	14.7279	14.7618	14.7265	15.9934	15.4544	16.2705	15.5116			0.00229591	0.238041	-1.20213	-0.9716	Cct8	1702	D4ACB8	D4ACB8	D4ACB8_RAT	T-complex protein 1 subunit theta	LVPGGGATEIELAK	LVPGGGATEIELAK	LVPGGGATEIELAK	LVPGGGATEIELAK	LVPGGGATEIELAK	LVPGGGATEIELAK	LVPGGGATEIELAK	LVPGGGATEIELAK
		11.3422	12.83	13.61	12.956	13.0424	15.0971	14.5408	14.4905			0.0480934	0.238119	-1.60816	-0.97487	Exoc7	2181	O54922	O54922	EXOC7_RAT	Exocyst complex component 7	NLPVFQPGVK	AWAIPDTEQR	WLVEYGR	NLPVFQPGVK	AWAIPDTEQR	NLPVFQPGVK	AWAIPDTEQR	NLPVFQPGVK
		11.5644	NaN	10.0458	NaN	12.7323	11.3914	11.1565	10.7056			0.0793038	0.23822	-1.80271	-0.972276	Atp13a1	2015	G3V7I3	G3V7I3	G3V7I3_RAT	ATPase 13A1	TGTLTSDSLVVR	TGTLTSDSLVVR		VVPTPNNGSTELVALHR	EVTPVSSIPIETHR	EVTPVSSIPIETHR		VVPTPNNGSTELVALHR
		14.6767	15.1878	14.3849	14.6627	17.2632	15.8257	17.0154	14.9095			0.037166	0.238248	-1.52543	-0.970421	S100a4	2296	P05942	P05942	S10A4_RAT	Protein S100-A4	LMNNLDSNR	LM(UniMod:35)NNLDSNR	LMNNLDSNR	LMNNLDSNR	LMNNLDSNR	ELPSFLGR	LMNNLDSNR	LMNNLDSNR
		9.60558	NaN	NaN	NaN	NaN	11.1696	11.0641	9.8268			0.0188703	0.238538	-1.39603	-0.970932	Adpgk	2011	G3V784	G3V784	G3V784_RAT	ADP-dependent glucokinase	IVLNPNKPVVEWHR			IVLNPNKPVVEWHR		IVLNPNKPVVEWHR		IVLNPNKPVVEWHR
		NaN	NaN	NaN	NaN	NaN	9.53264	11.0539	10.1702			0.02659	0.238603	-1.44684	-0.967597	Dpp9	854	A0A8I6GBE0	A0A8I6GBE0	A0A8I6GBE0_RAT	Dipeptidyl peptidase 9				ENSLLYSEIPK		ENSLLYSEIPK		ENSLLYSEIPK
		NaN	NaN	NaN	NaN	10.6175	10.0757	10.127	9.92087			0.00394436	0.239023	-1.23271	-0.969357	Tmem245	1486	D3ZXD8	D3ZXD8	TM245_RAT	Transmembrane protein 245		QEALAPWPITGLGK		ALNSAANNVYQYGR		ALNSAANNVYQYGR		QVLELWDR
		NaN	11.0139	NaN	NaN	NaN	12.4047	11.7571	10.9425			0.0591448	0.239028	-1.6597	-0.968187	Qsox2	1366	D3ZP13	D3ZP13	D3ZP13_RAT	Sulfhydryl oxidase			LFPGRPPVK	LFPGRPPVK		LFPGRPPVK		LFPGRPPVK
		12.4275	12.92	NaN	13.1069	14.0601	13.5171	13.9041	13.6049			0.10335	0.23909	-1.95244	-0.967893	Rab2a	2294	P05712	P05712;A0A8I5ZKQ1	RAB2A_RAT	Ras-related protein Rab-2A	YIIIGDTGVGK	TASNVEEAFINTAK	YIIIGDTGVGK	YIIIGDTGVGK		YIIIGDTGVGK	YIIIGDTGVGK	YIIIGDTGVGK
		13.1302	12.6144	NaN	NaN	14.5531	12.8109	12.9133	12.5361			0.114054	0.239145	-2.04546	-0.97095	Mrpl28	1316	D3ZJY1	D3ZJY1	D3ZJY1_RAT	39S ribosomal protein L28, mitochondrial	LPSHFLR	VYVEELVQR	VYVEELVQR	LLEEKDPVPLFK		VYVEELVQR		LLEEKDPVPLFK
		12.2013	12.5475	11.3055	12.5123	13.0859	13.9544	13.3342	13.3916			0.00902589	0.239628	-1.2999	-0.968211	Inf2	1759	E9PT22	E9PT22	E9PT22_RAT	Inverted formin 2	SHPDLLQLSR	SHPDLLQLSR	SHPDLLQLSR	SHPDLLQLSR	SHPDLLQLSR	SHPDLLQLSR	LLPEKHEIENLR	SHPDLLQLSR
		NaN	NaN	NaN	NaN	NaN	11.4474	10.4394	11.2426			0.0154428	0.239782	-1.35799	-0.966183	Dab2ip	3941	Q6P730	Q6P730	DAB2P_RAT	Disabled homolog 2-interacting protein				LGSFSTAAEELAR		LGSFSTAAEELAR		LGSFSTAAEELAR
		10.7947	10.2855	9.22015	9.67829	12.4292	10.9682	10.551	12.0704			0.0363158	0.24002	-1.51005	-0.966431	Trex1	3246	Q5BK16	Q5BK16	Q5BK16_RAT	Exodeoxyribonuclease III	SYSLGSIYTR	SYSLGSIYTR	SYSLGSIYTR	SYSLGSIYTR	TLEQASSPSEHGPR	SYSLGSIYTR	TLEQASSPSEHGPR	SYSLGSIYTR
		9.18788	NaN	NaN	NaN	11.4608	10.4213	10.6634	10.1253			0.0279742	0.243158	-1.44639	-0.96309	Ppp2r5c	414	A0A8I5ZRC2	A0A8I5ZRC2	A0A8I5ZRC2_RAT	Serine/threonine-protein phosphatase 2A 56 kDa regulatory subunit	DSTLTEPVVMALLK	AALSEMVEYITHNR		IMEPLFR		IMEPLFR		IMEPLFR
		10.9045	NaN	NaN	NaN	12.7413	10.0673	11.082	11.0292			0.0819851	0.243881	-1.78433	-0.961827	Morf4l1	3866	Q6AYU1	Q6AYU1	MO4L1_RAT	Mortality factor 4-like protein 1	EYAVNEVVAGIK	YVDANLQK		YVDANLQK		YVDANLQK		YVDANLQK
		8.6782	8.20653	NaN	NaN	NaN	10.5427	10.7818	9.09208			0.0187234	0.244975	-1.37332	-0.960452	P2rx4	2690	P51577	P51577	P2RX4_RAT	P2X purinoceptor 4	GYQETDSVVSSVTTK		GYQETDSVVSSVTTK	DLEHNVSPGYNFR		GYQETDSVVSSVTTK		GYQETDSVVSSVTTK
		10.9175	10.8686	12.1963	10.278	12.8517	12.7424	12.701	11.6768			0.026462	0.245612	-1.42786	-0.959473	Clptm1	1060	B2RYF6	B2RYF6	B2RYF6_RAT	CLPTM1 regulator of GABA type A receptor forward-trafficking	LATVHMSR	SGFHPDPR	SGFHPDPR	LATVHMSR	SGFHPDPR	LATVHMSR	NLLTGETEADPEMIKR	LATVHMSR
		10.6149	NaN	10.0659	11.7138	NaN	12.4908	11.6015	12.0807			0.0390035	0.245824	-1.50886	-0.958934	Slc25a51	3206	Q52KK3	A0A8L2URG8;Q52KK3	S2551_RAT	Mitochondrial nicotinamide adenine dinucleotide transporter SLC25A51	GILPPLMQK			GILPPLMQK	GILPPLMQK	GILPPLMQK	GILPPLMQK	GILPPLMQK
		11.5784	10.9718	NaN	NaN	13.9126	11.2391	11.3408	11.4859			0.0952275	0.246137	-1.85445	-0.957224	Rragc	3002	Q0D2L6	Q0D2L6	Q0D2L6_RAT	Ras-related GTP-binding protein	ANDDLADAGLEK	ANDDLADAGLEK	ANDDLADAGLEK	ANDDLADAGLEK		ANDDLADAGLEK		MSPNETLFLESTNK
		NaN	15.2775	12.9044	12.2129	NaN	6.9303	10.9655	8.89417			0.185195	0.246474	2.65971	0.95761	Hp	2306	P06866	P06866	HPT_RAT	Haptoglobin			VM(UniMod:35)PIC(UniMod:4)LPSK	VM(UniMod:35)PIC(UniMod:4)LPSK	DIAPTLTLYVGK	DIAPTLTLYVGK	GSFPWQAK	VM(UniMod:35)PIC(UniMod:4)LPSK
		10.1723	10.3573	NaN	NaN	10.9998	11.3621	10.8604	10.4325			0.0270432	0.246699	-1.42314	-0.955543	Dmac1	1749	D4AEL3	D4AEL3	D4AEL3_RAT	Distal membrane arm assembly component 1	AAVSASSAQDPVLK	AAVSASSAQDPVLK	AAVSASSAQDPVLK	AAVSASSAQDPVLK		AAVSASSAQDPVLK		AAVSASSAQDPVLK
		10.2756	11.3849	NaN	NaN	12.1374	11.6563	11.6962	10.9213			0.037418	0.246764	-1.49194	-0.956106	Zswim8	821	A0A8I6B124	A0A8I6B124	A0A8I6B124_RAT	Zinc finger, SWIM-type-containing 8	LAVLDPALSPQR	LAVLDPALSPQR	LAYQESEVAALLK	LAVLDPALSPQR		LAVLDPALSPQR		LAVLDPALSPQR
		9.58101	NaN	10.8487	10.5411	12.1503	10.7948	11.2613	11.4085			0.0399062	0.247584	-1.50264	-0.954151	Pdcd6	2029	G3V7W1	G3V7W1	PDCD6_RAT	Programmed cell death protein 6	LSDQFHDILIR	QALSGFGYR		SIISMFDR	LSDQFHDILIR	QALSGFGYR	LSDQFHDILIR	YITDWQNVFR
		10.9679	NaN	NaN	NaN	11.3865	11.1678	10.3809	10.4319			0.056166	0.24801	-1.59574	-0.952271	Nfkb2	838	A0A8I6G6F3	A0A8I6G6F3	A0A8I6G6F3_RAT	Nuclear factor kappa B subunit 2	GHTPLDLTR	GHTPLDLTR		GHTPLDLTR		GHTPLDLTR		GHTPLDLTR
		11.7455	10.3375	11.8948	10.1161	13.282	12.1389	12.8963	11.7816			0.0404227	0.248609	-1.50122	-0.952298	Slc7a5	3605	Q63016	Q63016	LAT1_RAT	Large neutral amino acids transporter small subunit 1	AVAAPATTAAEEER	AVAAPATTAAEEER	AVAAPATTAAEEER	AVAAPATTAAEEER	AVAAPATTAAEEER	AVAAPATTAAEEER	AVAAPATTAAEEER	AVAAPATTAAEEER
		13.2276	12.2505	NaN	NaN	14.9715	12.1609	12.1785	12.6176			0.149033	0.251783	-2.20426	-0.945229	Nfic	501	A0A8I5ZYT8	A0A8I5ZYT8	A0A8I5ZYT8_RAT	Nuclear factor 1	AVKDELLGEK	TLPSTSSSGSK	AVKDELLGEK	AVKDELLGEK		AVKDELLGEK		AVKDELLGEK
		12.6941	12.0505	11.5412	12.429	14.3141	12.5091	13.1417	14.6402			0.0385267	0.252378	-1.47253	-0.94531	Gnai3	2334	P08753	P08753	GNAI3_RAT	Guanine nucleotide-binding protein G(i) subunit alpha-3	ISQTNYIPTQQDVLR	ISQTNYIPTQQDVLR	LKIDFGEAAR	ISQTNYIPTQQDVLR	ISQTNYIPTQQDVLR	ISQTNYIPTQQDVLR	ISQTNYIPTQQDVLR	ISQTNYIPTQQDVLR
		10.6243	NaN	NaN	11.3468	13.1419	11.0461	12.451	11.2854			0.0615532	0.252739	-1.60807	-0.945479	Echdc1	3845	Q6AYG5	Q6AYG5	ECHD1_RAT	Ethylmalonyl-CoA decarboxylase	EMGIVPSWGGASR	VIELENWTEGK		VIELENWTEGK		VIELENWTEGK	VIELENWTEGK	VIELENWTEGK
		11.09	10.8606	12.3016	11.1364	13.0049	12.3229	12.9309	12.3258			0.0131959	0.253036	-1.29897	-0.945651	Itga3	2074	I4DUB5	I4DUB5	I4DUB5_RAT	Integrin alpha 3 variant B	VLWSGLEDQR	VLWSGLEDQR	AAFVSEQLQPLSR	AAFVSEQLQPLSR	YLLLAGAPR	AAFVSEQLQPLSR	AAFVSEQLQPLSR	AAFVSEQLQPLSR
		11.7923	10.6469	NaN	NaN	12.8732	11.7204	12.1811	10.9874			0.0614141	0.253103	-1.59969	-0.942854	Abcg3	521	A0A8I6A0D0	A0A8I6A0D0	A0A8I6A0D0_RAT	ATP-binding cassette, subfamily G (WHITE), member 3	LDQLLGQQQLDR	LDQLLGQQQLDR	LDQLLGQQQLDR	LDQLLGQQQLDR		LDQLLGQQQLDR		LDQLLGQQQLDR
		7.48093	NaN	NaN	NaN	13.8281	9.70995	10.6518	9.74276			0.133892	0.253146	-2.07212	-0.943575	RGD1560617	1746	D4AEJ0	D4AEJ0	D4AEJ0_RAT	Hypothetical gene supported by NM_053561;AF062594	NVDLLSDMVQEHDEPILK	NVDLLSDM(UniMod:35)VQEHDEPILK		NVDLLSDMVQEHDEPILK		NVDLLSDMVQEHDEPILK		NVDLLSDMVQEHDEPILK
		NaN	9.94754	NaN	NaN	NaN	10.8437	11.3241	10.6964			0.0475928	0.253172	-1.51655	-0.941546	Sgms2	3126	Q4JM44	Q4JM44	SMS2_RAT	Phosphatidylcholine:ceramide cholinephosphotransferase 2			VSSQTNFLSR	VSSQTNFLSR		VSSQTNFLSR		VSSQTNFLSR
		11.1064	12.5539	12.2318	11.706	13.144	14.642	13.0018	12.6353			0.0366407	0.253246	-1.45621	-0.943266	Arfgef2	4060	Q7TSU1	D4A631;Q7TSU1	BIG2_RAT	Brefeldin A-inhibited guanine nucleotide-exchange protein 2	ALMEAVSHAK	LDGNAIVDFVR	ALMEAVSHAK	ALMEAVSHAK	LDGNAIVDFVR	NLINQTTAK	ALMEAVSHAK	NLINQTTAK
		11.6005	12.2428	12.0414	NaN	13.5086	12.7504	12.8816	12.4939			0.0641353	0.253529	-1.61201	-0.941699	Sigmar1	4320	Q9R0C9	Q9R0C9	SGMR1_RAT	Sigma non-opioid intracellular receptor 1	EEIAQLAR	EEIAQLAR	QYAGLDHELAFSR	EEIAQLAR	EEIAQLAR	EEIAQLAR		EEIAQLAR
		9.82128	10.3762	NaN	NaN	10.9823	10.4911	10.7273	11.3862			0.0173409	0.253609	-1.32872	-0.943618	Lsm4	771	A0A8I6APJ0	A0A8I6APJ0	A0A8I6APJ0_RAT	U6 snRNA-associated Sm-like protein LSm4	TAQNHPMLVELK	IPDEIIDMVR	TAQNHPMLVELK	TAQNHPMLVELK		TAQNHPMLVELK		IPDEIIDMVR
		10.5135	9.9211	NaN	10.5563	11.7631	10.5033	11.6906	11.4535			0.0370949	0.253638	-1.46472	-0.945672	Mtpn	2807	P62775	P62775	MTPN_RAT	Myotrophin	GPDGLTALEATDNQAIK	GPDGLTALEATDNQAIK	GPDGLTALEATDNQAIK	GPDGLTALEATDNQAIK		GPDGLTALEATDNQAIK	GPDGLTALEATDNQAIK	GPDGLTALEATDNQAIK
		11.1901	NaN	12.1173	NaN	14.5434	11.8414	11.1431	11.7798			0.126481	0.254138	-2.02614	-0.945758	Pdcl	3671	Q63737	A0A8I6A6H0;Q63737	PHLP_RAT	Phosducin-like protein	AGELIGNFVR	EVLVLTSVR		AGELIGNFVR	AGELIGNFVR	AGELIGNFVR		AGELIGNFVR
		11.4914	11.3296	12.2323	NaN	13.3928	12.8255	12.3675	12.1679			0.0544145	0.254273	-1.57062	-0.946951	Ergic1	447	A0A8I5ZUU5	A0A8I5ZUU5	A0A8I5ZUU5_RAT	Endoplasmic reticulum-Golgi intermediate compartment protein	EYVAYSHTGR	EYVAYSHTGR	YDLSPITVK	EYVAYSHTGR	EYVAYSHTGR	EYVAYSHTGR		YDLSPITVK
		13.0728	14.1612	15.2083	14.6121	15.0166	16.455	15.729	15.6836			0.0352513	0.254356	-1.45746	-0.947369	Tnpo1	1812	F1LQP9	F1LQP9	F1LQP9_RAT	Transportin 1	FSDQFPLPLK	TLLENTAITIGR	GELQNWPDLLPK	FSDQFPLPLK	FSDQFPLPLK	FSDQFPLPLK	FSDQFPLPLK	FSDQFPLPLK
		NaN	10.072	10.5563	NaN	11.3911	11.3498	11.2116	10.304			0.0518771	0.254746	-1.55348	-0.946097	Axl	1756	E9PSY0	E9PSY0	E9PSY0_RAT	Receptor protein-tyrosine kinase		YGEVFEPTVER	YGEVFEPTVER	YGEVFEPTVER	EPLQGTLLGYR	EPLQGTLLGYR		EPLQGTLLGYR
		13.0359	13.0252	11.7773	13.0354	13.9916	13.9691	13.7314	14.1457			0.00879918	0.258707	-1.24099	-0.936464	Lonp2	3072	Q3MIB4	Q3MIB4	LONP2_RAT	Lon protease homolog 2, peroxisomal	GLVLPVGGIK	GLVLPVGGIK	HIIIPQR	HIIIPQR	MTIPLLVR	GLVLPVGGIK	HIIIPQR	GLVLPVGGIK
		11.5087	12.0437	NaN	11.7186	13.1977	12.7424	12.2594	12.6639			0.0295341	0.258769	-1.39835	-0.937086	Sumo1	3304	Q5I0H3	Q5I0H3	SUMO1_RAT	Small ubiquitin-related modifier 1	FLFEGQR	FLFEGQR	QGVPMNSLR	QGVPMNSLR		QGVPMNSLR	FLFEGQR	QGVPMNSLR
		10.9906	10.8842	11.7638	11.804	12.7399	13.264	12.7497	11.8647			0.0144383	0.258961	-1.29394	-0.937494	Ptdss2	1046	B2GV22	B2GV22	PTSS2_RAT	Phosphatidylserine synthase 2	LGVPLPER	LGVPLPER	LGVPLPER	LGVPLPER	LGVPLPER	LGVPLPER	LGVPLPER	LGVPLPER
		NaN	6.84415	10.143	NaN	NaN	9.68368	11.2258	9.79047			0.0784648	0.258995	-1.67713	-0.936043	Clu	2287	P05371	P05371	CLUS_RAT	Clusterin			ASGIIDTLFQDR	ASGIIDTLFQDR	ASGIIDTLFQDR	IDSLLESDR		IDSLLESDR
		11.5384	NaN	NaN	NaN	13.0514	11.407	11.5552	11.3029			0.055488	0.259366	-1.54503	-0.935367	Eif2b3	2878	P70541	P70541	EI2BG_RAT	Translation initiation factor eIF-2B subunit gamma	SELIPYLVR	SELIPYLVR		SELIPYLVR		SELIPYLVR		SELIPYLVR
		10.4417	10.9233	NaN	NaN	11.2228	11.2779	12.2579	11.1003			0.0203017	0.262618	-1.32337	-0.930194	Sh3glb1	3842	Q6AYE2	Q6AYE2	SHLB1_RAT	Endophilin-B1	QTEVLLQPNPNAR	RLDLDAAK	LAADAGTFLSR	RLDLDAAK		RLDLDAAK		RLDLDAAK
		10.9637	NaN	NaN	NaN	12.9208	10.5027	10.3072	11.247			0.074934	0.26267	-1.64389	-0.931906	Mindy1	3233	Q5BJQ2	Q5BJQ2	MINY1_RAT	Ubiquitin carboxyl-terminal hydrolase MINDY-1	LSYNQLVEK	LSYNQLVEK		LSYNQLVEK		LSYNQLVEK		LSYNQLVEK
		10.9426	11.9832	NaN	NaN	13.0675	11.3867	11.4135	12.3096			0.0754387	0.262766	-1.63906	-0.929441	Uqcrq	4049	Q7TQ16	Q7TQ16	QCR8_RAT	Cytochrome b-c1 complex subunit 8	AFPHYFSK	AFPHYFSK	AFPHYFSK	AFPHYFSK		AFPHYFSK		AFPHYFSK
		NaN	14.7181	15.8451	14.5612	15.1538	NaN	NaN	NaN			0.242792	0.262874	3.31387	0.931329		2571	P32821;P32822	P32822;P32821	TRYA_RAT;TRYB_RAT	Trypsin V-A		WTVDNDIMLIK	WTVDNDIMLIK		WTVDNDIMLIK		WTVDNDIMLIK
		11.8341	13.3696	11.255	13.223	13.4124	14.1054	13.639	14.3345			0.0413562	0.263216	-1.45237	-0.930218	LOC103692210	840	A0A8I6G807	A0A8I6G807	A0A8I6G807_RAT	40S ribosomal protein S12	LGEWVGLC(UniMod:4)K	LGEWVGLC(UniMod:4)K	LGEWVGLC(UniMod:4)K	TAIIHDGLAR	TAIIHDGLAR	DVIEEYFK	LGEWVGLC(UniMod:4)K	DVIEEYFK
		10.8587	9.65508	NaN	10.6697	12.3706	11.2162	11.3529	11.2714			0.0187106	0.263562	-1.31262	-0.93041	Abcd4	1594	D4A576	D4A576	D4A576_RAT	ATP-binding cassette subfamily D member 4	AGLVEHMR	VSILAPSSDKPLIK	AGLVEHMR	AGLVEHMR		AGLVEHMR	TLMGPIVTK	AGLVEHMR
		10.3518	11.6185	12.3512	12.0918	11.6679	14.4129	13.1506	13.5838			0.0697988	0.26558	-1.60048	-0.927036	ENSRNOG00000062438	769	A0A8I6APG6	A0A8I6APG6	A0A8I6APG6_RAT	Importin 11	VTEDEEPPTEQDK	VTEDEEPPTEQDK	VTEDEEPPTEQDK	VTEDEEPPTEQDK	VTEDEEPPTEQDK	VTEDEEPPTEQDK	VTEDEEPPTEQDK	VTEDEEPPTEQDK
		11.6911	NaN	NaN	13.0898	14.166	11.8166	13.4289	12.2778			0.110116	0.265747	-1.83576	-0.927263	Vps52	2192	O55166	O55166	VPS52_RAT	Vacuolar protein sorting-associated protein 52 homolog	ASVESLSQDVMR	VLSQPQLR		VLSQPQLR		VLSQPQLR	VLSQPQLR	VLSQPQLR
		10.8209	10.6307	NaN	9.85508	12.8939	11.2432	11.2126	11.2102			0.0326588	0.268901	-1.38857	-0.924306	Sptlc2	3051	Q3B7D2	Q3B7D2	SPTC2_RAT	Serine palmitoyltransferase 2	SFGASGGYIGGK	SFGASGGYIGGK	SSTATIAAAGQIHHITENGGLYK	SSTATIAAAGQIHHITENGGLYK		SFGASGGYIGGK	LPEVIALK	SFGASGGYIGGK
		11.8749	9.28697	11.4742	11.5711	13.6323	11.8319	12.1412	12.9586			0.0695371	0.268998	-1.58919	-0.923714	Ap3d1	1143	B5DFK6	B5DFK6	B5DFK6_RAT	Adaptor-related protein complex 3 subunit delta 1	ILIEDSDQNLK	ILIEDSDQNLK	LFGALTPLEPR	LYASILQQK	LFGALTPLEPR	LFGALTPLEPR	LLESGDLSMNSIK	ILIEDSDQNLK
		10.3496	10.82	NaN	NaN	12.228	11.6449	10.648	10.6633			0.0568446	0.269318	-1.51937	-0.923188	Ddhd1	319	A0A8I5ZK24	A0A8I5ZK24	A0A8I5ZK24_RAT	DDHD domain-containing 1	DDSLVELEHR	DDSLVELEHR	APSGSQTPALK	DDSLVELEHR		DDSLVELEHR		SLLQTTGSR
		10.3241	8.99331	NaN	NaN	11.7304	10.4549	10.6009	10.2638			0.0295449	0.270795	-1.36474	-0.921842	Tmem201	1211	D3ZBW3	D3ZBW3	D3ZBW3_RAT	Transmembrane protein 201	ALSLGTIPSLTR	ALLLSHQFR	ALSLGTIPSLTR	ALLLSHQFR		ALSLGTIPSLTR		ALLLSHQFR
		13.403	10.7306	12.3923	11.9623	15.9731	13.0455	12.8268	13.6823			0.100794	0.270971	-1.75989	-0.92221	Rpl24	2900	P83732	P83732	RL24_RAT	60S ribosomal protein L24	AITGASLADIMAK	AITGASLADIM(UniMod:35)AK	QINWTVLYR	VFQFLNAK	AITGASLADIMAK	VFQFLNAK	AITGASLADIMAK	VFQFLNAK
		10.8282	NaN	NaN	NaN	12.1694	10.752	10.709	10.5796			0.0409712	0.273982	-1.42257	-0.918778	Stt3b	1057	B2RYD7	B2RYD7	B2RYD7_RAT	Dolichyl-diphosphooligosaccharide--protein glycotransferase	AWYPLGR	EGDYFTQQGEFR		EGDYFTQQGEFR		EGDYFTQQGEFR		EGDYFTQQGEFR
		11.1396	NaN	12.1687	NaN	13.3972	11.4309	12.6237	10.8347			0.127541	0.274361	-1.91466	-0.919105	Erp29	2699	P52555	P52555	ERP29_RAT	Endoplasmic reticulum resident protein 29	GALPLDTVTFYK	GALPLDTVTFYK		GALPLDTVTFYK	GALPLDTVTFYK	GALPLDTVTFYK		GALPLDTVTFYK
		15.904	15.8297	15.8002	15.4364	17.9625	16.8487	17.1424	16.1293			0.0174787	0.27592	-1.27817	-0.917333	Tuba1c	3870	Q6AYZ1	Q6AYZ1	TBA1C_RAT	Tubulin alpha-1C chain	LSVDYGKK	QLFHPEQLITGK	QLFHPEQLITGK	LSVDYGKK	QLFHPEQLITGK	QLFHPEQLITGK	QLFHPEQLITGK	QLFHPEQLITGK
		12.1645	NaN	NaN	NaN	14.0285	10.4666	11.2312	12.5322			0.119085	0.276293	-1.85376	-0.917644	Fxr2	933	A0A8J8YNR6	A0A8J8YNR6	A0A8J8YNR6_RAT	FMR1 autosomal homolog 2	VTMAVPEDLR	QIPFGDVR		VTMAVPEDLR		VTMAVPEDLR		VTMAVPEDLR
		11.9278	12.1755	11.9847	12.2304	13.2693	12.996	13.0088	13.0604			4.68214e-05	0.278181	-1.00405	-0.915489	Rangap1	188	A0A0G2K5R3	A0A0G2K5R3	A0A0G2K5R3_RAT	RAN GTPase-activating protein 1	GSGEEPATPSR	VINLNDNTFTEK	VINLNDNTFTEK	VINLNDNTFTEK	TQVAGGQLSFK	VINLNDNTFTEK	TQVAGGQLSFK	TQVAGGQLSFK
		12.0304	11.2456	11.2931	NaN	13.4399	11.6482	12.6452	12.2908			0.0717582	0.279666	-1.57173	-0.913814	Dlst	2960	Q01205	Q01205	ODO2_RAT	Dihydrolipoyllysine-residue succinyltransferase component of 2-oxoglutarate dehydrogenase complex, mitochondrial	VEGGTPLFTLR	VEGGTPLFTLR	VEGGTPLFTLR	VEGGTPLFTLR	VEGGTPLFTLR	VEGGTPLFTLR		VEGGTPLFTLR
		9.72258	NaN	10.2235	9.74276	12.0136	10.5231	10.8424	10.1711			0.067997	0.280079	-1.55253	-0.91397	Med16	1285	D3ZHA9	D3ZHA9	D3ZHA9_RAT	Mediator of RNA polymerase II transcription subunit 16	LPISLTNTDLK	LPISLTNTDLK		LPISLTNTDLK	LPISLTNTDLK	LPISLTNTDLK	LPISLTNTDLK	LPISLTNTDLK
		11.4871	12.1807	NaN	NaN	13.8592	11.7879	11.8751	11.5252			0.112716	0.281211	-1.79372	-0.912367	Cnot3	1461	D3ZUV9	D3ZUV9	D3ZUV9_RAT	CCR4-NOT transcription complex, subunit 3	APEPLSSLK	M(UniMod:35)LDNDSILVDAIR	APEPLSSLK	APEPLSSLK		APEPLSSLK		APEPLSSLK
		9.07566	NaN	NaN	NaN	NaN	9.97534	10.3255	9.80273			0.00708998	0.281365	-1.18046	-0.911656	Mrs2	4231	Q9ET09	Q9ET09	MRS2_RAT	Magnesium transporter MRS2 homolog, mitochondrial	LHVLLQNGK			LHVLLQNGK		LHVLLQNGK		LHVLLQNGK
		11.9724	NaN	NaN	11.683	13.5874	11.1686	11.9829	11.7516			0.125176	0.282114	-1.86497	-0.91105	Zbtb7a	4304	Q9QZ48	Q9QZ48	ZBT7A_RAT	Zinc finger and BTB domain-containing protein 7A	LLEIPAVSR	LLEIPAVSR		LLEIPAVSR		LLEIPAVSR	LLEIPAVSR	LLEIPAVSR
		9.87861	NaN	9.75921	NaN	12.6716	10.0281	10.7125	9.8876			0.0726138	0.285176	-1.56219	-0.909081	Bola1	2981	Q06C60	Q06C60	Q06C60_RAT	BolA family member 1	LEQALSPEVLELR	LEQALSPEVLELR		LEQALSPEVLELR	LEQALSPEVLELR	LEQALSPEVLELR		LEQALSPEVLELR
		10.8929	12.2528	NaN	11.5223	13.2502	13.1076	11.8283	12.1189			0.0639728	0.286339	-1.51354	-0.907516	Dynll2	4016	Q78P75	Q78P75	DYL2_RAT	Dynein light chain 2, cytoplasmic	DIAAYIKK	DIAAYIKK	DIAAYIKK	DIAAYIKK		DIAAYIKK	DIAAYIKK	DIAAYIKK
		8.922	NaN	NaN	NaN	11.603	9.92165	11.1102	10.0411			0.0274471	0.287132	-1.32005	-0.906822	Map2k4	4393	S4VP54	S4VP54	S4VP54_RAT	MAP2K4delta	FTLNPNTTGVQNPHIER	FTLNPNTTGVQNPHIER		FTLNPNTTGVQNPHIER		FTLNPNTTGVQNPHIER		FTLNPNTTGVQNPHIER
		11.1095	NaN	NaN	NaN	12.8475	10.296	11.6843	10.8233			0.0847229	0.287221	-1.616	-0.906143	Exosc9	3165	Q4QR75	Q4QR75	EXOS9_RAT	Exosome complex component RRP45	APIDTSNIEEK	VAEITELIQK		VAEITELIQK		VAEITELIQK		VAEITELIQK
		NaN	NaN	11.6237	NaN	NaN	11.3669	11.7153	10.8657			0.0900068	0.288163	-1.63612	-0.903781	Ubxn4	3296	Q5HZY0	Q5HZY0	UBXN4_RAT	UBX domain-containing protein 4				IKQQIALDR	IKQQIALDR	IKQQIALDR		IKQQIALDR
		11.2751	12.3039	12.4225	12.328	13.0667	14.1333	13.106	13.0207			0.0167503	0.288172	-1.24932	-0.904985	Vac14	4064	Q80W92	Q80W92	VAC14_RAT	Protein VAC14 homolog	ANLLNPPNTK	LVTPEDDEPDEPK	LAADPDPNVK	ANLLNPPNTK	LAADPDPNVK	ANLLNPPNTK	EFIQLAGR	ANLLNPPNTK
		12.939	11.6142	NaN	NaN	15.5174	12.189	11.9661	11.9941			0.147935	0.288224	-1.98652	-0.90439	Mrpl38	3362	Q5PQN9	Q5PQN9	RM38_RAT	39S ribosomal protein L38, mitochondrial	TASIPLEAVR	TASIPLEAVR	TASIPLEAVR	TASIPLEAVR		TASIPLEAVR		TASIPLEAVR
		8.52156	NaN	NaN	NaN	10.7883	9.60402	11.0273	10.6584			0.0213329	0.288544	-1.28007	-0.905287	Pnpla8	1397	D3ZRC4	D3ZRC4	PLPL8_RAT	Calcium-independent phospholipase A2-gamma	LSSSTQLPEALPVSTK	LSSSTQLPEALPVSTK		LSSSTQLPEALPVSTK		LSSSTQLPEALPVSTK		LSSSTQLPEALPVSTK
		12.1751	11.8524	10.9738	NaN	16.8714	11.8741	11.7184	12.6232			0.166832	0.29254	-2.10811	-0.900757	Ssbp1	2537	P28042	P28042	SSBP_RAT	Single-stranded DNA-binding protein, mitochondrial	VGQDPVMR	SGDNEAYQM(UniMod:35)GDVSQK	VGQDPVMR	VGQDPVMR	VGQDPVMR	VGQDPVMR		VGQDPVMR
		13.5263	14.8314	15.194	15.0336	15.1981	16.8869	15.8809	16.0673			0.0383892	0.293842	-1.36196	-0.898794	Ipo7	1738	D4AE96	D4AE96	D4AE96_RAT	Importin 7	SDQNLQTALELTR	AIFQTIQNR	YGSPGNVSK	AIFQTIQNR	YGSPGNVSK	AIFQTIQNR	YGSPGNVSK	AIFQTIQNR
		NaN	NaN	NaN	NaN	NaN	11.287	10.982	9.89236			0.0276934	0.294145	-1.30494	-0.899006	Lamtor3	3409	Q5U204	Q5U204	LTOR3_RAT	Ragulator complex protein LAMTOR3				KLPSVEGLHAIVVSDR		ELAPLFEELIK		KLPSVEGLHAIVVSDR
		13.7674	NaN	14.7464	14.0149	15.9496	13.5941	15.3399	15.219			0.184052	0.294153	-2.23636	-0.898136	Rras2	3241	Q5BJU0	Q5BJU0	Q5BJU0_RAT	RAS-related 2	LVVVGGGGVGK	LVVVGGGGVGK		LVVVGGGGVGK	LVVVGGGGVGK	LVVVGGGGVGK	LVVVGGGGVGK	LVVVGGGGVGK
		11.2321	11.3143	10.5689	NaN	12.7434	12.4468	11.7467	11.0631			0.0708938	0.294701	-1.52004	-0.897576	Slc25a46	3259	Q5EB62	Q5EB62	S2546_RAT	Mitochondrial outer membrane protein SLC25A46	VIGLGVPHSK	VIGLGVPHSK	VIGLGVPHSK	VIGLGVPHSK	VIGLGVPHSK	VIGLGVPHSK		VIGLGVPHSK
		NaN	NaN	NaN	NaN	NaN	10.2649	10.49	9.41078			0.0689526	0.298405	-1.49516	-0.892138	Tm9sf1	3749	Q66HF2	Q66HF2	TM9S1_RAT	Transmembrane 9 superfamily member 1				IIHTDVFR		SLSLGEVLDGDR		SLSLGEVLDGDR
		13.7156	13.0376	11.727	13.4213	15.1777	13.917	14.3235	13.9382			0.0417427	0.298887	-1.36373	-0.892212	Dnaja1	2843	P63036	P63036	DNJA1_RAT	DnaJ homolog subfamily A member 1	ILEVHIDK	ILEVHIDK	QISQAYEVLADSK	ILEVHIDK	QISQAYEVLADSK	TIVITSHPGQIVK	QISQAYEVLADSK	ILEVHIDK
		9.5178	NaN	NaN	NaN	11.8691	9.73133	10.4273	9.96811			0.0363517	0.29896	-1.33751	-0.892645	Gramd4	519	A0A8I6A0A6	A0A8I6A0A6	A0A8I6A0A6_RAT	GRAM domain-containing 4	SEEQPAQPQQPAK	SEEQPAQPQQPAK		SEEQPAQPQQPAK		LMDITDIQK		LMDITDIQK
		12.2908	12.7527	12.4483	12.8441	14.0701	13.2722	13.8149	13.5265			0.0023803	0.299027	-1.08696	-0.893811	Ptpn1	2482	P20417	P20417	PTN1_RAT	Tyrosine-protein phosphatase non-receptor type 1	MGLIQTADQLR	LTLISEDVK	MGLIQTADQLR	MGLIQTADQLR	MGLIQTADQLR	MGLIQTADQLR	MGLIQTADQLR	MGLIQTADQLR
		NaN	10.7725	9.92517	NaN	12.9465	10.6847	10.7052	10.8337			0.0719137	0.299038	-1.51365	-0.893609	Cyth3	2940	P97696	P63035;P97696;A0A0G2K0A0;P97694	CYH3_RAT	Cytohesin-3		GIIPLENLSIR	GIIPLENLSIR	GIIPLENLSIR	GINEGGDLPEELLR	GINEGGDLPEELLR		GIIPLENLSIR
		10.6211	NaN	NaN	NaN	12.5574	10.1689	11.7131	10.9557			0.0550429	0.299259	-1.4312	-0.893232	Ric8a	4072	Q80ZG1	Q80ZG0;Q80ZG1	RIC8A_RAT	Synembryn-A	AQVLPPLR	AQVLPPLR		AQVLPPLR		AQVLPPLR		YTGYGNAAGLLAAR
		9.88817	10.6256	10.322	NaN	12.2087	10.5059	12.0656	10.6894			0.0479985	0.299297	-1.39966	-0.89432	Tln2	34	A0A0G2JUI0	A0A0G2JUI0	A0A0G2JUI0_RAT	Talin 2	NVAQVAEDTVLQNR	NVAQVAEDTVLQNR	GTFVDYQTTVVK	GVAASTNDPEAAHAMLDSAR	NVAQVAEDTVLQNR	LLVSGAASTPDK		LLVSGAASTPDK
		11.8305	12.447	11.6328	11.0586	12.9552	13.2158	13.4621	12.2767			0.0181615	0.299588	-1.23524	-0.892682	Vapb	4375	Q9Z269	Q9Z269	VAPB_RAT	Vesicle-associated membrane protein-associated protein B	ALPSNSPMAALAASGK	VEQVLSLEPQHELK	VEQVLSLEPQHELK	ALPSNSPMAALAASGK	VEQVLSLEPQHELK	ALPSNSPMAALAASGK	VEQVLSLEPQHELK	ALPSNSPMAALAASGK
		11.0969	10.6233	NaN	NaN	12.3685	10.7813	11.0245	11.3088			0.0773275	0.305505	-1.52119	-0.887225	Myh11	3679	Q63862	Q63862	MYH11_RAT	Myosin-11	FVADLWK	FVADLWK	FVADLWK	FVADLWK		FVADLWK		FVADLWK
		14.3507	12.5504	12.3937	14.3093	15.5792	14.1791	13.8327	16.455			0.0952691	0.305525	-1.61046	-0.887731	Cav1	2625	P41350	P41350	CAV1_RAT	Caveolin-1	EIDLVNRDPK	EIDLVNRDPK	EIDLVNRDPK	EIDLVNRDPK	EIDLVNRDPK	EIDLVNRDPK	EIDLVNRDPK	EIDLVNRDPK
		11.2504	NaN	NaN	NaN	11.991	10.3947	11.1834	11.0932			0.0592706	0.307433	-1.42642	-0.883639	Ints9	398	A0A8I5ZQE1	A0A8I5ZQE1	A0A8I5ZQE1_RAT	Integrator complex subunit 9	LSNLPGWSLK	LSNLPGWSLK		IQLVGYSQK		VSYVSGSSLLTTHPQPMDQASLK		IQLVGYSQK
		11.5404	NaN	12.5362	NaN	13.5627	11.2355	12.2314	12.6017			0.128694	0.307859	-1.77945	-0.885121	Abcb8	3399	Q5RKI8	Q5RKI8	MITOS_RAT	Mitochondrial potassium channel ATP-binding subunit	IVALVGQSGGGK	IVALVGQSGGGK		IVALVGQSGGGK	ATGVADEALGSVR	IVALVGQSGGGK		IVALVGQSGGGK
		11.3377	NaN	NaN	NaN	12.4861	10.6425	11.8606	10.7361			0.0650935	0.307959	-1.45379	-0.883752	Ap1s2	458	A0A8I5ZVG9	A0A8I5ZVG9	A0A8I5ZVG9_RAT	AP complex subunit sigma	ELVQTVLAR	ELVQTVLAR		ELVQTVLAR		ELVQTVLAR		ELVQTVLAR
		9.87759	NaN	NaN	NaN	NaN	11.7133	10.9411	9.97116			0.0165586	0.308	-1.2108	-0.885263	Atrip	1581	D4A4M3	D4A4M3	D4A4M3_RAT	ATR-interacting protein	AHVGGNLLK			AHVGGNLLK		AHVGGNLLK		AHVGGNLLK
		10.4878	NaN	10.2478	NaN	12.0703	11.0417	10.1741	10.4424			0.0832032	0.308174	-1.54167	-0.884674	Galnt1	3008	Q10473	Q10473	GALT1_RAT	Polypeptide N-acetylgalactosaminyltransferase 1	LNGPVTMLK	ATEEDSQVPSIR		LKVPVHVIR	ATPYTFPGGTGQIINK	ATPYTFPGGTGQIINK		NFFYIISPGVTK
		NaN	10.6594	NaN	NaN	12.613	10.015	9.91326	10.9879			0.0993777	0.308256	-1.61843	-0.883928	Pwwp3a	1010	B1H224	B1H224	PWP3A_RAT	PWWP domain-containing DNA repair factor 3A		VALDVLNER	VALDVLNER	VALDVLNER		VALDVLNER		VALDVLNER
		11.0458	NaN	NaN	NaN	NaN	11.2912	12.3469	12.2881			0.0582455	0.310189	-1.4172	-0.881916	Frmpd1	1477	D3ZW88	D3ZW88	D3ZW88_RAT	FERM and PDZ domain-containing 1	QLISAAQLR			QLISAAQLR		QLISAAQLR		QLISAAQLR
		NaN	9.72713	NaN	NaN	11.0199	11.2096	11.2579	9.90267			0.0566676	0.311813	-1.40269	-0.879091	Zfyve26	1642	D4A8G9	D4A8G9	ZFY26_RAT	Zinc finger FYVE domain-containing protein 26		VLLTLPEQHR	VLLTLPEQHR	VLLTLPEQHR		VLLTLPEQHR		VLLTLPEQHR
		10.1327	9.60815	NaN	NaN	13.244	10.1495	10.682	11.2217			0.0741966	0.312089	-1.48079	-0.878325	Ddx49	1768	E9PTF0	E9PTF0	E9PTF0_RAT	RNA helicase	TAAFVLPILQK	TAAFVLPILQK	ILIATDVASR	ILIATDVASR		FLVLDEADR		ILIATDVASR
		NaN	NaN	NaN	NaN	NaN	10.1915	10.0104	9.63089			0.0269898	0.312449	-1.26027	-0.879388	Tmem161a	1947	F7EZW5	F7EZW5	F7EZW5_RAT	Transmembrane protein 161A				DFLYQAPMR		YIHPSEEELR		YIHPSEEELR
		10.749	11.8121	NaN	11.3109	13.283	12.0765	12.3359	11.4394			0.0595751	0.312613	-1.41771	-0.879751	Tor1aip1	3371	Q5PQX1	Q5PQX1	TOIP1_RAT	Torsin-1A-interacting protein 1	FESLPAGSTLIFYK	ISHLVLPVQPENALK	DEAAVAAGHHPDSLWGLPHSR	FESLPAGSTLIFYK		SDFGNQSPSTSR	DEAAVAAGHHPDSLWGLPHSR	SDFGNQSPSTSR
		10.5718	NaN	NaN	NaN	11.9691	11.1765	10.5668	10.5598			0.0354588	0.313688	-1.29935	-0.877467	Slc27a1	2947	P97849	P97849	S27A1_RAT	Long-chain fatty acid transport protein 1	LLPQVDTTGTFK	VLASYAQPIFLR		LLPQVDTTGTFK		LLPQVDTTGTFK		LLPQVDTTGTFK
		NaN	NaN	NaN	10.6444	NaN	10.6858	10.7315	9.97191			0.0837051	0.314283	-1.51991	-0.876688	Camkk2	2229	O88831	O88831	KKCC2_RAT	Calcium/calmodulin-dependent protein kinase kinase 2				DIKPSNLLVGEDGHIK		DIKPSNLLVGEDGHIK	DIKPSNLLVGEDGHIK	DIKPSNLLVGEDGHIK
		13.6752	13.754	14.7457	15.1074	15.9934	14.5418	16.6743	15.5538			0.0538211	0.319808	-1.37025	-0.871294	LOC686143	1888	F1M6N0	F1M6N0	F1M6N0_RAT	RCG40950	TFGVSPLR	TFGVSPLR	TFGVSPLR	TFGVSPLR	TFGVSPLR	TFGVSPLR	TFGVSPLR	TFGVSPLR
		10.2715	11.0834	NaN	NaN	12.5778	10.6645	11.2504	10.754			0.0759312	0.319944	-1.47216	-0.872518	Cdc23	761	A0A8I6ANL9	A0A8I6ANL9	A0A8I6ANL9_RAT	Cell division cycle 23	ALSIFNELR	ALSIFNELR	YQHLIDVGFSK	FLSLPDTWMK		FLSLPDTWMK		FLSLPDTWMK
		11.0148	NaN	12.15	NaN	13.0187	11.4318	12.4995	11.0916			0.120731	0.32004	-1.68323	-0.871522	Slc35a1	104	A0A0G2JZH4	A0A0G2JZH4	A0A0G2JZH4_RAT	Solute carrier family 35 member A1	ASLSENVLGSPK	ASLSENVLGSPK		ASLSENVLGSPK	ASLSENVLGSPK	ASLSENVLGSPK		ASLSENVLGSPK
		12.9188	12.7544	13.1858	12.5582	14.5727	13.9416	14.1806	13.272			0.00953685	0.320475	-1.13744	-0.872595	Copg1	3110	Q4AEF8	Q4AEF8	COPG1_RAT	Coatomer subunit gamma-1	VVLEHEEVR	ILHLLGQEGPK	VVLEHEEVR	VVLEHEEVR	VVLEHEEVR	VVLEHEEVR	VVLEHEEVR	VVLEHEEVR
		11.98	11.6903	11.1649	11.9421	13.822	12.8688	12.8816	12.0897			0.0226619	0.320681	-1.2212	-0.871618	Stat3	2702	P52631	P52631	STAT3_RAT	Signal transducer and activator of transcription 3	KLEELQQK	FPELNYQLK	FPELNYQLK	FPELNYQLK	YLEKPMEIAR	FPELNYQLK	GLSIEQLTTLAEK	FPELNYQLK
		11.8338	12.2717	11.6424	12.3092	13.8588	13.0902	12.7841	12.8389			0.00900066	0.320693	-1.12874	-0.870079	Sptlc1	1560	D4A2H2	D4A2H2	SPTC1_RAT	Serine palmitoyltransferase 1	SFVVDHQR	SFVVDHQR	SFVVDHQR	SLQGVSGLK	SFVVDHQR	SLQGVSGLK	VVVTVEQTDEELQR	SLQGVSGLK
		NaN	11.2402	NaN	NaN	NaN	11.3614	12.0211	11.1985			0.0934234	0.320911	-1.55323	-0.872782	Tmx4	2046	G3V912	G3V912	G3V912_RAT	Thioredoxin domain containing 13			SADTQDVVEDSLR	VDVIQEPGLSGR		VDVIQEPGLSGR		VDVIQEPGLSGR
		12.1392	11.5426	12.9124	12.3501	14.1888	12.5552	14.2175	13.2016			0.0384073	0.321018	-1.3047	-0.873457	Dync1i2	3588	Q62871	Q62871	DC1I2_RAT	Cytoplasmic dynein 1 intermediate chain 2	TLAEINASR	ETQTPVTAQPK	TLAEINASR	TLAEINASR	TLAEINASR	TLAEINASR	ETQTPVTAQPK	TLAEINASR
		11.1059	NaN	NaN	NaN	11.8654	11.1955	10.9659	10.3403			0.0647766	0.321165	-1.4102	-0.867979	Aagab	4322	Q9R0Z7	Q9R0Z7	AAGAB_RAT	Alpha- and gamma-adaptin-binding protein p34	AATLPHEQR	AATLPHEQR		SQGFSLLNSLAGASR		SQGFSLLNSLAGASR		AATLPHEQR
		9.68726	NaN	NaN	NaN	11.9583	10.6889	10.0547	10.5438			0.0304814	0.321436	-1.25553	-0.868445	Prkaa1	2719	P54645	P54645	AAPK1_RAT	5'-AMP-activated protein kinase catalytic subunit alpha-1	VPFLVAETPR	VPFLVAETPR		VPFLVAETPR		VPFLVAETPR		VPFLVAETPR
		10.3978	NaN	NaN	NaN	NaN	11.0681	11.9145	10.6735			0.0189841	0.321462	-1.19454	-0.868637	Dad1	2772	P61805	P61805	DAD1_RAT	Dolichyl-diphosphooligosaccharide--protein glycosyltransferase subunit DAD1	ADFQGISPER			ADFQGISPER		ADFQGISPER		ADFQGISPER
		9.38225	NaN	NaN	11.5513	NaN	10.9953	13.4707	12.3443			0.141896	0.321529	-1.78745	-0.868799	Gsdma	1178	D3ZA32	D3ZA32	D3ZA32_RAT	Gasdermin A	STLFWGAR			STLFWGAR		STLFWGAR	STLFWGAR	STLFWGAR
		9.34571	NaN	10.7422	NaN	11.2953	11.4506	10.8406	9.87483			0.0516422	0.322167	-1.35461	-0.868878	Mzt2b	464	A0A8I5ZVW0	A0A8I5ZVW0	A0A8I5ZVW0_RAT	Mitotic spindle organizing protein 2B	GGPILGNVTIVAER	GGPILGNVTIVAER		GGPILGNVTIVAER	GGPILGNVTIVAER	GGPILGNVTIVAER		GGPILGNVTIVAER
		13.1747	12.328	12.3973	11.2793	14.1317	13.9248	13.0986	13.1385			0.0350026	0.322807	-1.27858	-0.868946	Cept1	3792	Q6AXM5	Q6AXM5	CEPT1_RAT	Choline/ethanolaminephosphotransferase 1	LFQLPTPPLSR	LFQLPTPPLSR	LFQLPTPPLSR	LFQLPTPPLSR	LFQLPTPPLSR	LFQLPTPPLSR	LFQLPTPPLSR	LFQLPTPPLSR
		10.319	11.9929	NaN	9.98685	13.0851	11.4058	11.5179	11.3505			0.0891765	0.328476	-1.50194	-0.862493	Sema3c	1973	F7FHT4	F7FHT4	F7FHT4_RAT	Semaphorin-3C	IIATSQGLLIR	IIATSQGLLIR	ILLMDEDQDR	IIATSQGLLIR		ILLMDEDQDR	IIATSQGLLIR	IIATSQGLLIR
		11.4536	10.2725	NaN	NaN	12.9245	11.1919	11.4314	10.9763			0.0654615	0.328602	-1.39945	-0.86277	Gapvd1	425	A0A8I5ZT12	A0A8I5ZT12	A0A8I5ZT12_RAT	GTPase-activating protein and VPS9 domains 1	LAFYPNQDGDILR	LAFYPNQDGDILR	LAFYPNQDGDILR	LAFYPNQDGDILR		LAFYPNQDGDILR		LAFYPNQDGDILR
		NaN	NaN	NaN	NaN	11.438	9.39691	10.3485	9.26262			0.0611315	0.328634	-1.38125	-0.862937	Ergic2	90	A0A0G2JYN4	A0A0G2JYN4	A0A0G2JYN4_RAT	Endoplasmic reticulum-Golgi intermediate compartment protein		IHGHLYVNK		IHGHLYVNK		IHGHLYVNK		LQEEHSLQDVIFK
		8.77429	NaN	NaN	NaN	10.5371	9.91149	9.10763	9.53499			0.0282048	0.329278	-1.23289	-0.862957	Tubgcp6	1614	D4A709	D4A709	D4A709_RAT	Tubulin, gamma complex-associated protein 6	PVLVEESELVK	VSLFGALVHSR		VSLFGALVHSR		VSLFGALVHSR		PVLVEESELVK
		NaN	NaN	NaN	NaN	NaN	9.07278	10.243	9.66468			0.063602	0.329346	-1.38856	-0.86166	Ggcx	2214	O88496	O88496	VKGC_RAT	Vitamin K-dependent gamma-carboxylase				RLQELLPAK		RLQELLPAK		RLQELLPAK
		NaN	NaN	NaN	NaN	11.6203	10.4646	10.4286	9.48577			0.0747551	0.329839	-1.4405	-0.86312	Cr1l	3613	Q63135	Q63135	CR1L_RAT	Complement component receptor 1-like protein		PINPTDESTFPVGTSLK		LPQDMSGFQK		LPQDMSGFQK		LPQDMSGFQK
		NaN	NaN	NaN	NaN	NaN	10.36	10.4153	9.02254			0.0520371	0.330299	-1.33712	-0.86094	Sh3glb2	3348	Q5PPJ9	Q5PPJ9	SHLB2_RAT	Endophilin-B2				LLLEGISSAHVNHLR		LLLEGISSAHVNHLR		LLLEGISSAHVNHLR
		NaN	8.75421	NaN	NaN	NaN	10.0173	10.1362	10.0926			0.0031606	0.332202	-1.05	-0.859893	Jak2	3561	Q62689	Q62689	JAK2_RAT	Tyrosine-protein kinase JAK2			AGNQTGLYVLR	AGNQTGLYVLR		AGNQTGLYVLR		AGNQTGLYVLR
		9.62808	NaN	11.5831	NaN	11.9459	10.61	12.3385	10.4672			0.102729	0.337525	-1.53838	-0.854811	Ube4a	3949	Q6P7A2	Q6P7A2	UBE4A_RAT	Ubiquitin conjugation factor E4 A	NLLQLSPETK	DAQQSSSPAADNLR		DAQQSSSPAADNLR	NLLQLSPETK	NLLQLSPETK		NLLQLSPETK
		8.94938	NaN	8.80867	NaN	9.02585	10.9208	10.4542	9.51723			0.0310392	0.337715	-1.23098	-0.855347	Rnf170	333	A0A8I5ZKY1	A0A8I5ZKY1	A0A8I5ZKY1_RAT	E3 ubiquitin-protein ligase RNF170	EQLQTEQDVPAPAR	EQLQTEQDVPAPAR		EQLQTEQDVPAPAR	EQLQTEQDVPAPAR	EQLQTEQDVPAPAR		IMDLPTLLR
		11.2989	NaN	NaN	10.7914	13.2412	11.1699	11.2302	11.4894			0.098011	0.337774	-1.51798	-0.855007	Rbm4b	3719	Q64LC9	Q64LC9	RBM4B_RAT	RNA-binding protein 4B	LFIGNLPR	LFIGNLPR		LFIGNLPR		LFIGNLPR	LFIGNLPR	LFIGNLPR
		9.54426	NaN	11.7308	NaN	NaN	11.6343	12.0509	11.2199			0.0788391	0.338019	-1.43303	-0.854219	Scamp2	899	A0A8I6GL39	A0A8I6GL39	A0A8I6GL39_RAT	Secretory carrier-associated membrane protein	ELQNTAANLHVR			ELQNTAANLHVR	ELQNTAANLHVR	ELQNTAANLHVR		ELQNTAANLHVR
		9.53843	NaN	NaN	NaN	11.6509	10.1289	10.5522	10.8632			0.0209658	0.338039	-1.18215	-0.85623	Tcirg1	369	A0A8I5ZND3	A0A8I5ZND3	A0A8I5ZND3_RAT	V-type proton ATPase subunit a	DLNESVSAFQR	TPLLSATPGPHADLK		VQQLLPPGQVQIR		VQQLLPPGQVQIR		VQQLLPPGQVQIR
		NaN	NaN	NaN	NaN	NaN	9.17019	10.6651	11.5267			0.0503343	0.338267	-1.31901	-0.856424	LOC100363535	794	A0A8I6AS65	A0A8I6AS65	A0A8I6AS65_RAT	Hypothetical protein LOC100363535				VLLDSIPR		VLLDSIPR		VLLDSIPR
		NaN	NaN	NaN	NaN	NaN	9.95729	10.7887	9.89973			0.0180387	0.338366	-1.16431	-0.855416	AC132020.1	569	A0A8I6A554	A0A8I6A554	A0A8I6A554_RAT	28S ribosomal protein S36, mitochondrial				VVQVVKPHAPLIK		VVQVVKPHAPLIK		VVQVVKPHAPLIK
		11.3882	NaN	NaN	NaN	13.2757	9.83794	11.7583	11.1709			0.125851	0.340373	-1.63558	-0.851742	Rras	1163	D3Z8L7	D3Z8L7	RRAS_RAT	Ras-related protein R-Ras	LFTQILR	LFTQILR		LFTQILR		LFTQILR		LFTQILR
		11.5491	9.87263	11.1668	11.207	12.6377	12.0496	11.9445	11.9449			0.0254832	0.3406	-1.19527	-0.850943	Hax1	4056	Q7TSE9	Q7TSE9	HAX1_RAT	HCLS1-associated protein X-1	ITKPDGTVEEHR	ITKPDGTVEEHR	ITKPDGTVEEHR	GFFGFPGPR	ITKPDGTVEEHR	ITKPDGTVEEHR	ITKPDGTVEEHR	ITKPDGTVEEHR
		NaN	NaN	NaN	NaN	NaN	10.6665	9.73306	10.076			0.0597059	0.340616	-1.34594	-0.851358	Rell1	1002	B0BNL7	B0BNL7	B0BNL7_RAT	RELT-like 1				QGEVTVLSVGR		QGEVTVLSVGR		QGEVTVLSVGR
		13.1892	13.0288	13.4481	13.3914	13.7887	14.5457	14.3424	14.4421			0.00196695	0.340886	-1.0154	-0.850174	Chchd3	653	A0A8I6AD55	A0A8I6AD55	A0A8I6AD55_RAT	Coiled-coil-helix-coiled-coil-helix domain-containing 3	AVANEQLTR	AVANEQLTR	AVANEQLTR	AVANEQLTR	AVANEQLTR	AVANEQLTR	AVANEQLTR	AVANEQLTR
		9.15982	NaN	NaN	10.4168	13.737	10.2696	9.86884	9.8858			0.144847	0.341023	-1.73242	-0.851752	Uxs1	3370	Q5PQX0	Q5PQX0	UXS1_RAT	UDP-glucuronic acid decarboxylase 1	TNTIGTLNMLGLAK	TNTIGTLNM(UniMod:35)LGLAK		TNTIGTLNMLGLAK		TNTIGTLNMLGLAK	TNTIGTLNMLGLAK	TNTIGTLNMLGLAK
		9.85904	NaN	NaN	NaN	NaN	9.76237	10.3241	11.5898			0.0288097	0.341615	-1.20779	-0.84916	Pelp1	3227	Q56B11	Q56B11	PELP1_RAT	Proline-, glutamic acid- and leucine-rich protein 1	LPSLGAGFSQGLK			LLPQVLNTWSTGR		LLPQVLNTWSTGR		LLPQVLNTWSTGR
		12.8275	NaN	NaN	11.3282	13.2218	11.9095	11.7753	11.9341			0.145618	0.341883	-1.7269	-0.849423	Wfikkn2	1173	D3Z9K5	D3Z9K5	D3Z9K5_RAT	WAP, follistatin/kazal, immunoglobulin, kunitz and netrin domain-containing 2	ADFPLSVVR	ADFPLSVVR		ADFPLSVVR		ADFPLSVVR	ADFPLSVVR	ADFPLSVVR
		10.3758	11.4336	NaN	10.5292	11.8784	11.8191	11.5309	11.2248			0.0571551	0.345303	-1.32488	-0.84707	Bgn	2656	P47853	P47853	PGS1_RAT	Biglycan	LGLGHNQIR	LAIQFGNYK	LGLGHNQIR	LGLGHNQIR		LGLGHNQIR	LGLGHNQIR	LGLGHNQIR
		11.3138	11.4628	NaN	NaN	11.7683	12.0442	11.9129	11.5056			0.0725858	0.346677	-1.38374	-0.845664	Ubiad1	1267	D3ZG27	D3ZG27	UBIA1_RAT	UbiA prenyltransferase domain-containing protein 1	ILEPQDVVR	ILEPQDVVR	ILEPQDVVR	ILEPQDVVR		ILEPQDVVR		ILEPQDVVR
		12.1064	11.5336	12.0206	NaN	13.0428	12.6506	12.7856	12.0693			0.11356	0.347287	-1.55417	-0.844919	Alg5	3156	Q4QQS6	Q4QQS6	Q4QQS6_RAT	Dolichyl-phosphate beta-glucosyltransferase	QLSVVVPSYNEEK	VITLVQNR	VITLVQNR	VITLVQNR	QLSVVVPSYNEEK	VITLVQNR		VITLVQNR
		10.9341	NaN	11.7793	NaN	13.482	11.1092	11.0856	11.0585			0.154586	0.347327	-1.75225	-0.844	Cox5b	2396	P12075	P12075	COX5B_RAT	Cytochrome c oxidase subunit 5B, mitochondrial	EDPNLVPSVSNK	EDPNLVPSVSNK		EDPNLVPSVSNK	EDPNLVPSVSNKR	EDPNLVPSVSNK		EDPNLVPSVSNK
		10.1776	NaN	10.2777	NaN	11.8453	9.67013	11.6531	10.8374			0.0806843	0.34785	-1.41239	-0.844144	Scyl2	44	A0A0G2JVC2	A0A0G2JVC2	A0A0G2JVC2_RAT	SCY1-like pseudokinase 2	LGSSSLTSIPEEVR	LGSSSLTSIPEEVR		LLLNVTPTVRPDADQMTK	LLLNVTPTVRPDADQMTK	LGSSSLTSIPEEVR		LLLNVTPTVRPDADQMTK
		11.1209	NaN	NaN	NaN	13.2675	10.4991	10.0507	11.5307			0.122462	0.348726	-1.5829	-0.841582	Smc5	174	A0A0G2K4T5	A0A0G2K4T5	A0A0G2K4T5_RAT	Structural maintenance of chromosomes protein 5	LLQNLPYSEK	LLQNLPYSEK		LLQNLPYSEK		LLQNLPYSEK		LLQNLPYSEK
		13.8346	12.1931	13.7769	14.2271	15.7557	13.8509	14.2646	15.8025			0.0817986	0.34898	-1.41049	-0.841858	Arpc4	283	A0A8I5Y5E8	A0A8I5Y5E8	A0A8I5Y5E8_RAT	Actin-related protein 2/3 complex subunit 4	VLIEGSINSVR	VLIEGSINSVR	VLIEGSINSVR	VLIEGSINSVR	VLIEGSINSVR	VLIEGSINSVR	VLIEGSINSVR	VLIEGSINSVR
		11.2452	10.9157	11.7176	11.0268	12.369	NaN	NaN	9.13701			0.137955	0.349117	1.65914	0.842301	Maz	301	A0A8I5YBK6	A0A8I5YBK6	A0A8I5YBK6_RAT	MYC-associated zinc finger protein	DVYHLNR	DVYHLNR	MLSSAYISDHMK		MLSSAYISDHMK		DVYHLNR	DVYHLNR
		9.62952	10.5152	10.4814	NaN	13.5935	11.7339	10.6771	9.93142			0.121083	0.34959	-1.57978	-0.842485	Tubal3	1837	F1LUM5	F1LUM5	F1LUM5_RAT	Tubulin alpha chain	SFGGGTGSGFTSLLMER	SFGGGTGSGFTSLLM(UniMod:35)ER	SFGGGTGSGFTSLLMER	SFGGGTGSGFTSLLMER	SFGGGTGSGFTSLLMER	SFGGGTGSGFTSLLMER		SFGGGTGSGFTSLLMER
		9.81421	8.62351	NaN	NaN	11.4551	10.7662	10.6583	9.66942			0.0592278	0.349628	-1.32064	-0.841937	Lrba	93	A0A0G2JYR4	A0A0G2JYR4	A0A0G2JYR4_RAT	LPS-responsive beige-like anchor protein	IQNPQILK	SAAAIALPPIAR	SAAAIALPPIAR	SAAAIALPPIAR		SAAAIALPPIAR		SAAAIALPPIAR
		10.3767	NaN	11.7225	NaN	13.0095	11.5116	11.5992	10.4082			0.109055	0.350989	-1.51766	-0.839885	Hsd3b7	2139	O35048	O35048	3BHS7_RAT	3 beta-hydroxysteroid dehydrogenase type 7	AIPASVEHGR	AIPASVEHGR		AIPASVEHGR	AIPASVEHGR	AIPASVEHGR		AIPASVEHGR
		13.01	13.6278	13.0518	13.9191	15.109	14.1869	14.6861	14.0785			0.0142415	0.351411	-1.11293	-0.839346	Cct4	4044	Q7TPB1	Q7TPB1	TCPD_RAT	T-complex protein 1 subunit delta	ETLLNSATTSLNSK	ETLLNSATTSLNSK	ETLLNSATTSLNSK	ETLLNSATTSLNSK	ETLLNSATTSLNSK	ETLLNSATTSLNSK	ETLLNSATTSLNSK	ETLLNSATTSLNSK
		10.5741	10.3996	NaN	NaN	11.9274	10.3916	11.0301	12.2434			0.0516827	0.351431	-1.28581	-0.839977	Nkrf	254	A0A0U1RRZ3	A0A0U1RRZ3	A0A0U1RRZ3_RAT	NF-kappaB repressing factor	EGLGLDVER	EGLGLDVER	TQPTVINNLKK	EGLGLDVER		EGLGLDVER		EGLGLDVER
		12.3198	13.4068	NaN	NaN	13.9661	12.9386	11.9857	11.7983			0.197915	0.351752	-1.9847	-0.837026	Rcbtb1	352	A0A8I5ZM64	A0A8I5ZM64	A0A8I5ZM64_RAT	RCC1 and BTB domain-containing protein 1	EFDSPETADLK	EFDSPETADLK	EFDSPETADLK	NNLLSPTQIMVEK		NNLLSPTQIMVEK		NNLLSPTQIMVEK
		10.9606	9.76812	NaN	NaN	12.5146	11.226	11.4605	10.1369			0.0681255	0.351971	-1.34392	-0.837251	Os9	3395	Q5RKH6	Q5RKH6	OS9_RAT	Protein OS-9	ELENIIQETEK	ELENIIQETEK	ELENIIQETEK	ELENIIQETEK		ELENIIQETEK		ELENIIQETEK
		11.6849	11.4803	NaN	12.302	13.8943	11.4485	11.8391	14.0431			0.138011	0.35244	-1.64251	-0.837925	Tmod3	1950	F7F0R0	F7F0R0	F7F0R0_RAT	Tropomodulin 3	HFSLAATR	LGYQFTQQGPR	LGYQFTQQGPR	HFSLAATR		HFSLAATR	MLEENTNILK	HFSLAATR
		9.7918	7.63227	NaN	NaN	11.2309	10.5857	9.20783	9.58764			0.0776626	0.352615	-1.38167	-0.837395	Tysnd1	1011	B1H261	B1H261	B1H261_RAT	Peroxisomal leader peptide-processing protease	VLVHSATPR	VLVHSATPR	GVLSNAAGPLLLTDAR	VLVHSATPR		GVLSNAAGPLLLTDAR		VLVHSATPR
		10.042	10.3469	NaN	NaN	11.699	10.8769	10.2808	10.7084			0.0298525	0.352816	-1.19023	-0.838086	Pex6	2721	P54777	P54777	PEX6_RAT	Peroxisome assembly factor 2	LAVTELQGR	GVLGGTGDALGVSR	GVLGGTGDALGVSR	GVLGGTGDALGVSR		GVLGGTGDALGVSR		LAVTELQGR
		14.0535	11.7428	14.3057	12.1191	15.5835	14.1279	14.7039	13.7243			0.10294	0.353071	-1.47964	-0.836082	Ddost	3692	Q641Y0	Q641Y0	OST48_RAT	Dolichyl-diphosphooligosaccharide--protein glycosyltransferase 48 kDa subunit	SSLNPILFR	TADDPSLSLIK	TADDPSLSLIK	TADDPSLSLIK	TADDPSLSLIK	SSLNPILFR	TADDPSLSLIK	SSLNPILFR
		10.4591	NaN	NaN	NaN	12.3308	10.4417	10.3688	10.3765			0.0607371	0.353423	-1.31031	-0.835325	Chsy1	1400	D3ZRM3	D3ZRM3	D3ZRM3_RAT	Hexosyltransferase	ADMQVLPVSGGFSR	INILIPLSGR		ADMQVLPVSGGFSR		ADMQVLPVSGGFSR		ADMQVLPVSGGFSR
		12.5745	11.9161	14.3698	12.7001	14.2635	14.8923	14.2663	13.4763			0.0669175	0.353978	-1.33447	-0.8354	Cox4i1	2372	P10888	P10888	COX41_RAT	Cytochrome c oxidase subunit 4 isoform 1, mitochondrial	DYPLPDVAHVK	DYPLPDVAHVK	DYPLPDVAHVK	DYPLPDVAHVK	DYPLPDVAHVK	DYPLPDVAHVK	DYPLPDVAHVK	DYPLPDVAHVK
		11.0694	NaN	13.471	NaN	12.6142	11.9766	12.5598	12.1288			0.166439	0.355443	-1.77178	-0.833663	Dohh	3346	Q5PPJ4	Q5PPJ4	DOHH_RAT	Deoxyhypusine hydroxylase	GLGGPDAISWISR	EAALALAEGLK		GLGGPDAISWISR	GLGGPDAISWISR	GLGGPDAISWISR		GLGGPDAISWISR
		14.943	12.1548	13.6098	14.5292	15.7788	13.9205	15.0661	16.6009			0.117673	0.355458	-1.53238	-0.833134	Gnai2	2278	P04897	P04897	GNAI2_RAT	Guanine nucleotide-binding protein G(i) subunit alpha-2	IAQSDYIPTQQDVLR	LLLLGAGESGK	LLLLGAGESGK	IAQSDYIPTQQDVLR	IAQSDYIPTQQDVLR	IAQSDYIPTQQDVLR	IAQSDYIPTQQDVLR	IAQSDYIPTQQDVLR
		13.2438	13.2347	13.0156	13.3484	16.4574	13.7155	14.3096	13.8386			0.0770186	0.35579	-1.36966	-0.83389	Snrpb;Snrpn	2451	P17136;P63164	P63164;P17136;A0A8I5XW32;A0A8I5ZU06	RSMB_RAT;RSMN_RAT	Small nuclear ribonucleoprotein-associated protein B	VLGLVLLR	VLGLVLLR	VLGLVLLR	VLGLVLLR	VLGLVLLR	VLGLVLLR	MLQHIDYR	VLGLVLLR
		9.53248	NaN	NaN	NaN	11.2131	10.1309	10.2841	9.79634			0.0190786	0.355906	-1.12756	-0.832397	Fndc3a	462	A0A8I5ZVT2	A0A8I5ZVT2	A0A8I5ZVT2_RAT	Fibronectin type III domain-containing 3a	VTSYVINSLQPDTTYR	VTSYVINSLQPDTTYR		VTSYVINSLQPDTTYR		SVPAALKAPK		VTSYVINSLQPDTTYR
		NaN	NaN	11.7685	NaN	NaN	12.477	12.0711	11.975			0.112332	0.356971	-1.50387	-0.831403	RGD1305350	350	A0A8I5ZM35	A0A8I5ZM35	A0A8I5ZM35_RAT	Similar to RIKEN cDNA 2510039O18				IQLNNPTER	IQLNNPTER	IQLNNPTER		IQLNNPTER
		11.0125	9.6568	11.5645	10.0223	12.9657	11.3738	11.7714	11.3875			0.0638609	0.357817	-1.3106	-0.830588	Nnt	777	A0A8I6AQG5	A0A8I6AQG5	A0A8I6AQG5_RAT	Proton-translocating NAD(P)(+) transhydrogenase	FGIHPVAGR	VALSPAGVQALVK	FGIHPVAGR	AVVLAANHFGR	FGIHPVAGR	FGIHPVAGR	VALSPAGVQALVK	FGIHPVAGR
		NaN	NaN	NaN	NaN	NaN	11.0684	10.6608	9.46398			0.0520389	0.358991	-1.25866	-0.827714	Scarb2	2530	P27615	P27615	SCRB2_RAT	Lysosome membrane protein 2				FQINTYVK		FQINTYVK		KLDDFVETGNIR
		NaN	NaN	NaN	10.9617	NaN	11.1126	10.4384	10.0706			0.115764	0.359217	-1.50678	-0.827912	Pigg	2097	M0R9J2	M0R9J2	M0R9J2_RAT	GPI ethanolamine phosphate transferase 2				ASLLEAHR		IHTSLLSK	ASLLEAHR	ASLLEAHR
		9.88747	9.85586	NaN	11.2577	13.7268	10.2404	10.9458	11.2413			0.132385	0.359857	-1.57901	-0.827954	Snx3	3410	Q5U211	Q5U211	SNX3_RAT	Sorting nexin-3	VVVPPLPGK	VAGHPLAQNER	VVVPPLPGK	VVVPPLPGK		VVVPPLPGK	VVVPPLPGK	VVVPPLPGK
		NaN	NaN	NaN	NaN	NaN	10.2203	12.4959	10.4568			0.088231	0.360057	-1.39391	-0.82702	Bcl2l13	636	A0A8I6ABQ2	A0A8I6ABQ2	A0A8I6ABQ2_RAT	Bcl2-like 13				IKSEIEEELK		IKSEIEEELK		IKSEIEEELK
		12.0906	NaN	NaN	12.0371	12.514	10.7087	11.9207	14.8025			0.202449	0.360093	-1.96609	-0.828124	Gprc5a	1975	F7FKD0	F7FKD0	F7FKD0_RAT	G protein-coupled receptor, class C, group 5, member A	TNVNVFSQLPAPR	TNVNVFSQLPAPR		TNVNVFSQLPAPR		QSYGVENR	TNVNVFSQLPAPR	TNVNVFSQLPAPR
		12.3462	11.5439	12.8899	11.4276	12.9896	13.1853	13.1483	13.3607			0.0196013	0.360559	-1.11905	-0.826297	Ranbp2	308	A0A8I5YC36	A0A8I5YC36	A0A8I5YC36_RAT	RAN-binding protein 2	LPVPLESVK	LPVPLESVK	LPVPLESVK	LPVPLESVK	VELVTGEEDEK	LPVPLESVK	LPVPLESVK	LPVPLESVK
		10.9062	NaN	NaN	NaN	11.0797	10.4286	11.8664	10.1558			0.0803041	0.360616	-1.36857	-0.828827	Pgpep1	4013	Q76IC5	Q76IC5	PGPI_RAT	Pyroglutamyl-peptidase 1	LIPALWEK	LIPALWEK		LIPALWEK		LIPALWEK		LIPALWEK
		10.3721	NaN	NaN	NaN	12.8445	9.78392	10.0513	9.91658			0.138364	0.360737	-1.60742	-0.828262	Ufsp2	3500	Q5XIB4	Q5XIB4	UFSP2_RAT	Ufm1-specific protease 2	LSSDALVFR	LSSDALVFR		LSSDALVFR		QVLNDLTTK		QVLNDLTTK
		10.4195	13.1134	NaN	11.7632	11.214	NaN	9.98099	9.66555			0.168844	0.362488	1.74631	0.825076	Fgb	2420	P14480	P14480	FIBB_RAT	Fibrinogen beta chain	EDGGGWWYNR	QDGSVDFGR	QDGSVDFGR			EDGGGWWYNR	QDGSVDFGR	EDGGGWWYNR
		13.5486	13.7757	13.8629	10.2742	14.9062	14.2403	14.6205	13.9215			0.131784	0.367012	-1.55677	-0.822533	Uqcrh	3339	Q5M9I5	Q5M9I5	QCR6_RAT	Cytochrome b-c1 complex subunit 6, mitochondrial	EEEEEELVDPLTTVR	EEEEEELVDPLTTVR	EEEEEELVDPLTTVR	EEEEEELVDPLTTVR	EEEEEELVDPLTTVR	EEEEEELVDPLTTVR	EEEEEELVDPLTTVR	EEEEEELVDPLTTVR
		NaN	NaN	11.723	NaN	NaN	11.1332	11.4617	11.1482			0.0976047	0.370587	-1.41112	-0.820555	Tmem126b	1096	B2RZD2	B2RZD2	T126B_RAT	Complex I assembly factor TMEM126B, mitochondrial				NDQTLNIR	NDQTLNIR	NDQTLNIR		NDQTLNIR
		12.2129	12.8328	12.7309	11.7064	14.1367	13.3214	13.5739	12.9252			0.0216487	0.371239	-1.11857	-0.8206	Clptm1l	1578	D4A416	D4A416	D4A416_RAT	CLPTM1-like	STTELPLTVSYDK	STTELPLTVSYDK	STTELPLTVSYDK	STTELPLTVSYDK	STTELPLTVSYDK	STTELPLTVSYDK	STTELPLTVSYDK	STTELPLTVSYDK
		10.9711	NaN	NaN	NaN	12.3244	10.3137	10.9397	10.1798			0.103932	0.37251	-1.42704	-0.817766	Eci2	3503	Q5XIC0	Q5XIC0	ECI2_RAT	Enoyl-CoA delta isomerase 2	GILVTSEGGITK	GILVTSEGGITK		AAEMLLFGK		AAEMLLFGK		AAEMLLFGK
		11.5099	NaN	NaN	NaN	13.3245	10.4264	10.8253	11.5788			0.131326	0.372623	-1.54006	-0.818396	ENSRNOG00000070633	535	A0A8I6A1Z9	A0A8I6A1Z9	A0A8I6A1Z9_RAT	HNH endonuclease	ILNPEEIEK	ILNPEEIEK		ILNPEEIEK		ILNPEEIEK		ILNPEEIEK
		11.7703	10.9835	10.8523	NaN	14.5484	10.9906	11.5463	12.225			0.139563	0.372661	-1.56964	-0.816679	Celf1	3158	Q4QQT3	Q4QQT3	CELF1_RAT	CUGBP Elav-like family member 1	MFVGQVPR	AALEAQNALHNM(UniMod:35)K	MFVGQVPR	MFVGQVPR	MFVGQVPR	MFVGQVPR		MFVGQVPR
		NaN	NaN	10.7227	NaN	12.5279	9.44451	11.0448	9.92352			0.156185	0.372913	-1.64754	-0.817035	Plbd1	3434	Q5U2V4	Q5U2V4	PLBL1_RAT	Phospholipase B-like 1		LGLDYSYDLAPR		LGLDYSYDLAPR	LGLDYSYDLAPR	LGLDYSYDLAPR		LGLDYSYDLAPR
		10.5279	NaN	NaN	NaN	12.342	10.2275	10.3878	10.613			0.0767584	0.372955	-1.31933	-0.81532	Ufl1	1047	B2GV24	B2GV24	UFL1_RAT	E3 UFM1-protein ligase 1	LGIPDAVNYIK	LGIPDAVNYIK		LGIPDAVNYIK		LGIPDAVNYIK		LGIPDAVNYIK
		NaN	NaN	NaN	NaN	10.8021	9.52482	9.60373	9.13937			0.0518346	0.373049	-1.23524	-0.817851	Slc44a1	4130	Q8VII6	Q8VII6	CTL1_RAT	Choline transporter-like protein 1		LEAIANSGLDHTHR		LEAIANSGLDHTHR		LEAIANSGLDHTHR		NLPFTPILASVNR
		8.70994	10.3875	NaN	NaN	NaN	12.7425	10.6425	10.164			0.0948783	0.373277	-1.39457	-0.818442	Ercc4	1419	D3ZT95	D3ZT95	D3ZT95_RAT	ERCC excision repair 4, endonuclease catalytic subunit	LLYHFLR		LLYHFLR	LLYHFLR		LLYHFLR		LLYHFLR
		13.1345	12.4942	12.5113	12.5448	14.3761	13.8095	13.3095	13.3872			0.0110217	0.373418	-1.04938	-0.813836	Yme1l1	4162	Q925S8	Q925S8	YMEL1_RAT	ATP-dependent zinc metalloprotease YME1L1	LSPETQSAIEQEIR	LSPETQSAIEQEIR	LSPETQSAIEQEIR	LSPETQSAIEQEIR	LSPETQSAIEQEIR	LSPETQSAIEQEIR	LSPETQSAIEQEIR	LSPETQSAIEQEIR
		10.7785	11.3469	NaN	10.525	11.9065	11.8473	11.6353	11.4863			0.0119657	0.373601	-1.05784	-0.815371	Ppp6c	3715	Q64620	Q64620	PPP6_RAT	Serine/threonine-protein phosphatase 6 catalytic subunit	VTNEFVHINNLK	VTNEFVHINNLK	VTNEFVHINNLK	VTNEFVHINNLK		VTNEFVHINNLK	VTNEFVHINNLK	VTNEFVHINNLK
		13.1062	14.017	13.8468	13.9698	15.1646	14.5789	15.3823	14.1944			0.0191721	0.373769	-1.09508	-0.814309	Cct7	786	A0A8I6AR12	A0A8I6AR12	A0A8I6AR12_RAT	T-complex protein 1 subunit eta	LLDVVHPAAK	LLDVVHPAAK	LLDVVHPAAK	LLDVVHPAAK	LLDVVHPAAK	LLDVVHPAAK	LLDVVHPAAK	LLDVVHPAAK
		11.0311	11.3101	10.7039	NaN	12.249	11.7197	11.3721	11.6297			0.0882606	0.374062	-1.35699	-0.813843	Rasa3	4300	Q9QYJ2	Q9QYJ2	RASA3_RAT	Ras GTPase-activating protein 3	SVKPDDLGSLR	SVKPDDLGSLR	SVKPDDLGSLR	SVKPDDLGSLR	SVKPDDLGSLR	SVKPDDLGSLR		SVKPDDLGSLR
		10.9751	12.0713	12.3555	11.9467	12.8913	13.4311	12.5208	12.906			0.0207788	0.374099	-1.10016	-0.812855	Btaf1	396	A0A8I5ZQD2	A0A8I5ZQD2	A0A8I5ZQD2_RAT	B-TFIID TATA-box-binding protein-associated factor 1	LAVQNSSLHDIQHAPK	IAAGQAVEAIVK	LAVQNSSLHDIQHAPK	IPVPINAELR	AAAQQLGEVVK	LAVQNSSLHDIQHAPK	MSDQTDSVR	MSDQTDSVR
		8.28863	13.2637	NaN	11.2763	NaN	NaN	NaN	NaN			0.21788	0.374167	2.00122	0.81548	Apoe	2257	P02650	P02650	APOE_RAT	Apolipoprotein E	LGPLVEQGR		LGPLVEQGR				LGPLVEQGR
		10.2263	NaN	NaN	NaN	11.6485	10.2473	9.70833	10.5506			0.0718058	0.374426	-1.29563	-0.813009	Sec63	35	A0A0G2JUJ9	A0A0G2JUJ9	A0A0G2JUJ9_RAT	SEC63 homolog, protein translocation regulator	AYAALTDEESR	AYAALTDEESR		AYAALTDEESR		LSQMAVQGLQQFK		AYAALTDEESR
		11.1373	11.2195	NaN	NaN	13.234	11.2585	11.1425	11.2568			0.100649	0.375678	-1.39565	-0.811445	Wipi2	3819	Q6AY57	Q6AY57	WIPI2_RAT	WD repeat domain phosphoinositide-interacting protein 2	VFSIPEGQK	VFSIPEGQK	VFSIPEGQK	VFSIPEGQK		VFSIPEGQK		VFSIPEGQK
		14.3152	14.4084	14.4818	14.6125	16.0523	14.7994	16.5754	15.0184			0.0349616	0.375679	-1.15691	-0.811059	Ywhaq	2864	P68255	P68255	1433T_RAT	14-3-3 protein theta	EMQPTHPIR	EKVESELR	EMQPTHPIR	EMQPTHPIR	EMQPTHPIR	EMQPTHPIR	EMQPTHPIR	EMQPTHPIR
		10.5085	10.6643	NaN	10.418	11.9148	11.0111	11.3433	11.0674			0.0258554	0.376055	-1.11888	-0.810656	Haus5	1681	D4AB06	D4AB06	D4AB06_RAT	HAUS augmin-like complex, subunit 5	LVPTSEAVAPQSQELLR	LVPTSEAVAPQSQELLR	LQGLVEEMER	LVPTSEAVAPQSQELLR		LVPTSEAVAPQSQELLR	ALHAQSQELESAVGHR	LVPTSEAVAPQSQELLR
		13.4868	13.475	14.3998	14.5325	15.042	15.6232	15.6579	14.2326			0.0378339	0.37722	-1.16541	-0.809797	Atp5f1b	2368	P10719	P10719	ATPB_RAT	ATP synthase subunit beta, mitochondrial	LVPLKETIK	IM(UniMod:35)NVIGEPIDER	LVPLKETIK	LVPLKETIK	IPVGPETLGR	IMNVIGEPIDER	IGLFGGAGVGK	IMNVIGEPIDER
		NaN	NaN	NaN	NaN	NaN	10.0874	9.92937	9.18918			0.0539355	0.377605	-1.22347	-0.809363	Mboat7	2022	G3V7N6	G3V7N6	G3V7N6_RAT	Membrane bound O-acyltransferase domain containing 7-like 1				LVSLASEVQDLHLAQR		LVSLASEVQDLHLAQR		LVSLASEVQDLHLAQR
		11.0978	NaN	NaN	NaN	11.451	9.91268	10.6139	10.4104			0.12005	0.380394	-1.45746	-0.807625	Trip12	1804	F1LP64	F1LP64	TRIPC_RAT	E3 ubiquitin-protein ligase TRIP12	SLNPPLTIVR	EGIFAVDTMLK		LPDYSSIEIMR		SLNPPLTIVR		SLNPPLTIVR
		11.6962	NaN	11.1868	12.2638	NaN	12.6114	13.9419	15.6118			0.212177	0.381614	-1.91164	-0.806819	Acta2;Actg2	2801	P62738;P63269	P63269;P68136;P68035;P62738	ACTA_RAT;ACTH_RAT	Actin, aortic smooth muscle	YPIEHGIITNWDDMEK			YPIEHGIITNWDDMEK	YPIEHGIITNWDDMEK	YPIEHGIITNWDDMEK	YPIEHGIITNWDDMEK	YPIEHGIITNWDDMEK
		10.058	NaN	12.1416	NaN	11.5367	11.1624	12.2095	11.09			0.145321	0.382166	-1.55606	-0.806245	Rdh11	3985	Q6TUD3	Q6TUD3	Q6TUD3_RAT	LRRGT00111	VAIVTGANTGIGK	VAIVTGANTGIGK		VAIVTGANTGIGK	VAIVTGANTGIGK	VAIVTGANTGIGK		VAIVTGANTGIGK
		18.6964	19.2902	18.162	19.6071	22.0608	19.8629	19.3831	19.8603			0.0939884	0.38348	-1.35285	-0.805008	S100a6	2298	P05964	P05964	S10A6_RAT	Protein S100-A6	LQDAEIAR	LM(UniMod:35)DDLDR	LQDAEIAR	LQDAEIAR	LQDAEIAR	LQDAEIAR	LQDAEIAR	LQDAEIAR
		10.9869	NaN	10.5984	NaN	12.4593	10.8705	11.9198	10.038			0.112355	0.385194	-1.41588	-0.80376	Mtnd1	2262	P03889	P03889	NU1M_RAT	NADH-ubiquinone oxidoreductase chain 1	ILGYMQLR	YSLFGALR		YSLFGALR	YSLFGALR	YSLFGALR		YSLFGALR
		9.61038	11.8082	11.3452	10.0141	12.4177	11.6443	12.8351	11.167			0.086406	0.385535	-1.32152	-0.80332	Tkfc	3142	Q4KLZ6	Q4KLZ6	TKFC_RAT	Triokinase/FMN cyclase	EGPTPASPAQVLSK	VALLSGGGSGHEPAHAGFIGK	VALLSGGGSGHEPAHAGFIGK	VALLSGGGSGHEPAHAGFIGK	VALLSGGGSGHEPAHAGFIGK	VALLSGGGSGHEPAHAGFIGK	VALLSGGGSGHEPAHAGFIGK	VALLSGGGSGHEPAHAGFIGK
		10.4245	10.5558	NaN	NaN	12.9103	10.9638	11.6315	9.98148			0.0932865	0.386696	-1.34379	-0.802671	Timm17b	915	A0A8J8XD91	A0A8J8XD91	A0A8J8XD91_RAT	Translocase of inner mitochondrial membrane 17b	YTAQQFR	YTAQQFR	EGAPAPGYPNYQQYH	EGAPAPGYPNYQQYH		EGAPAPGYPNYQQYH		EGAPAPGYPNYQQYH
		9.29427	NaN	NaN	NaN	NaN	9.94735	9.93517	9.76649			0.0542305	0.387007	-1.20744	-0.801866	Pmvk	3389	Q5RK24	Q5RK24	Q5RK24_RAT	Phosphomevalonate kinase	IVEGVSQPIWLVSDTR			IVEGVSQPIWLVSDTR		IVEGVSQPIWLVSDTR		IVEGVSQPIWLVSDTR
		10.5383	NaN	NaN	NaN	12.374	11.0852	NaN	10.9628			0.127319	0.388474	-1.46064	-0.800026	Dyrk1a	3641	Q63470	Q63470	DYR1A_RAT	Dual specificity tyrosine-phosphorylation-regulated kinase 1A	FKDLILR	AFLNQAQIEVR		FKDLILR				FKDLILR
		11.625	NaN	12.1588	NaN	12.946	11.1061	11.9343	11.519			0.172759	0.388923	-1.65697	-0.800125	Snrpb2	1118	B5DEQ4	B5DEQ4	B5DEQ4_RAT	RCG27500, isoform CRA_c	TMEQAAAAANK	TDSDIISK		TDSDIISK	TMEQAAAAANK	TDSDIISK		TDSDIISK
		12.0325	12.4445	13.7275	13.9495	14.665	13.5259	15.2764	13.8512			0.0809198	0.389038	-1.29114	-0.798979	Upf2	248	A0A0U1RRS6	A0A0U1RRS6	A0A0U1RRS6_RAT	UPF2, regulator of nonsense mediated mRNA decay	KLTLDINER	KLTLDINER	KLTLDINER	KLTLDINER	KLTLDINER	KLTLDINER	KLTLDINER	KLTLDINER
		NaN	NaN	9.83401	NaN	11.3102	9.81338	9.68067	10.1379			0.0527084	0.389273	-1.19856	-0.800258	Mylk	1264	D3ZFU9	D3ZFU9	D3ZFU9_RAT	Myosin light chain kinase, smooth muscle		LIDFGLAR		LIDFGLAR	LIDFGLAR	LIDFGLAR		LIDFGLAR
		10.2269	11.2288	NaN	NaN	11.0416	10.7903	10.8789	12.2012			0.0962094	0.389393	-1.34419	-0.799179	Arid2	1315	D3ZJU0	D3ZJU0	D3ZJU0_RAT	AT-rich interaction domain 2	TVFPNHTVK	TVFPNHTVK	TVFPNHTVK	TVFPNHTVK		TVFPNHTVK		ELDLHGLYTR
		11.9459	11.8479	13.4293	NaN	14.2615	12.4534	13.2759	12.5392			0.178467	0.391714	-1.67343	-0.797475	Rsu1	1640	D4A8F2	D4A8F2	D4A8F2_RAT	RCG55799, isoform CRA_a	ELHIQGNR	ELHIQGNR	LTTVPPNVAELK	ELHIQGNR	ELHIQGNR	ELHIQGNR		ELHIQGNR
		NaN	NaN	NaN	NaN	NaN	9.26721	10.8286	9.9238			0.0312922	0.392464	-1.11418	-0.796775	Ppie	866	A0A8I6GGK9	A0A8I6GGK9	A0A8I6GGK9_RAT	Peptidyl-prolyl cis-trans isomerase E				SDVVPMTAENFR		SDVVPMTAENFR		VLYVGGLAEEVDDK
		NaN	NaN	10.3103	NaN	NaN	10.7297	11.8364	10.3843			0.0316092	0.395126	-1.11201	-0.795043	Golph3	4211	Q9ERE4	Q9ERE4	GOLP3_RAT	Golgi phosphoprotein 3				WVNDPHR	SDAPTGDVLLDEALK	WVNDPHR		WVNDPHR
		NaN	NaN	11.4158	10.8757	NaN	12.7954	12.4837	12.3541			0.164462	0.395498	-1.59464	-0.794453	Exoc8	2183	O54924	O54924	EXOC8_RAT	Exocyst complex component 8				AAAVHTAIR	LLMFPESR	LLMFPESR	IEGATLLYIHK	AAAVHTAIR
		10.5067	NaN	10.6812	10.4134	12.9818	10.305	11.5674	10.7274			0.133482	0.395518	-1.45467	-0.7912	Lsg1	3239	Q5BJT6	Q5BJT6	LSG1_RAT	Large subunit GTPase 1 homolog	ADLLTAEQR	TGLLSFEESQR		ADLLTAEQR	TGLLSFEESQR	ADLLTAEQR	SSTINTIMGNKK	TGLLSFEESQR
		NaN	9.25	NaN	NaN	12.3867	10.3093	9.53415	9.70405			0.116852	0.396098	-1.39353	-0.791265	Cul7	1240	D3ZEF4	D3ZEF4	CUL7_RAT	Cullin-7		DYAVILNQLGAR	MIQALSSHDAGTR	GKLELAQELR		ALHLTALR		ALHLTALR
		12.0409	10.1781	12.2571	10.8982	13.2907	12.5394	12.3166	12.1504			0.0667885	0.396106	-1.23071	-0.793693	Faf2	3248	Q5BK32	Q5BK32	FAF2_RAT	FAS-associated factor 2	FQIEANFPR	FQIEANFPR	AHPVFYQGTYSQALSDAK	FQIEANFPR	FQIEANFPR	FQIEANFPR	FQIEANFPR	QQQDEAYLASLR
		13.5273	NaN	10.0589	NaN	11.115	11.9294	13.4463	13.0823			0.176883	0.396349	-1.64754	-0.793305	Fam114a2	774	A0A8I6APK7	A0A8I6APK7	A0A8I6APK7_RAT	Family with sequence similarity 114, member A2	TESPDVSHQPR	SILSSLSGEELQTTR		TAALVLHGQK	TAALVLHGQK	TAALVLHGQK		TAALVLHGQK
		11.2302	11.1341	12.3668	11.7636	12.4793	12.7935	13.0744	12.3444			0.0185247	0.396683	-1.04923	-0.790346	Plxnb2	150	A0A0G2K2Y9	A0A0G2K2Y9	A0A0G2K2Y9_RAT	Plexin B2	LQQIAAALENK	DGLEATALLHR	DGLEATALLHR	DGLEATALLHR	DGLEATALLHR	DGLEATALLHR	DGLEATALLHR	DGLEATALLHR
		NaN	NaN	NaN	9.36914	NaN	9.86057	9.70065	10.3826			0.0330532	0.396745	-1.1101	-0.7913	Cpsf2	232	A0A0G2KA08	A0A0G2KA08	A0A0G2KA08_RAT	Cleavage and polyadenylation specificity factor subunit 2				VDTGVILEEGELK		FSQIVNLK	VDTGVILEEGELK	VDTGVILEEGELK
		12.1608	NaN	12.6736	NaN	13.6153	11.2983	12.8754	12.0439			0.172619	0.396834	-1.6229	-0.79225	Vps4a	4019	Q793F9	Q793F9	VPS4A_RAT	Vacuolar protein sorting-associated protein 4A	GILLFGPPGTGK	GILLFGPPGTGK		GILLFGPPGTGK	GILLFGPPGTGK	GILLFGPPGTGK		GILLFGPPGTGK
		11.7572	11.3862	NaN	11.7192	12.4721	12.8556	11.9718	11.9249			0.104631	0.39699	-1.35263	-0.791943	Hs2st1	2021	G3V7N0	G3V7N0	G3V7N0_RAT	Heparan sulfate 2-O-sulfotransferase 1	NNPVMSLQDQVR	LQQSDIWK	NNPVMSLQDQVR	NNPVMSLQDQVR		NNPVMSLQDQVR	NNPVMSLQDQVR	NNPVMSLQDQVR
		11.2555	11.9306	NaN	NaN	13.7585	11.3101	11.3851	11.2723			0.152998	0.397026	-1.53746	-0.792553	Yap1	3022	Q2EJA0	Q2EJA0	YAP1_RAT	Transcriptional coactivator YAP1	TANVPQTVPMR	LKQQELFR	TANVPQTVPMR	TANVPQTVPMR		TANVPQTVPMR		TANVPQTVPMR
		10.8948	10.3009	NaN	10.6098	12.8975	10.7732	11.4654	11.2782			0.0573857	0.397185	-1.19419	-0.791339	Cyb5r3	2480	P20070	P20070	NB5R3_RAT	NADH-cytochrome b5 reductase 3	SSPAITLENPDIK	SSPAITLENPDIK	SSPAITLENPDIK	SSPAITLENPDIK		SSPAITLENPDIK	SSPAITLENPDIK	SSPAITLENPDIK
		10.3717	11.5394	12.3751	20.7279	NaN	11.2068	12.1251	11.4032			0.307625	0.398013	2.70634	0.789515	Krt82	2050	G3V939	G3V939	G3V939_RAT	Keratin 82	LAGLEEALQK		LAGLEEALQK	LAGLEEALQK	LAGLEEALQK	LAGLEEALQK	LAGLEEALQK	LAGLEEALQK
		10.5648	NaN	NaN	NaN	12.3069	11.4681	10.0979	NaN			0.128027	0.399371	-1.42558	-0.788593	Wdtc1	1633	D4A7Z0	D4A7Z0	D4A7Z0_RAT	WD and tetratricopeptide repeats 1	VHVHDLTVK	VHVHDLTVK		VHVHDLTVK		VHVHDLTVK
		10.8942	NaN	11.9464	NaN	13.0405	12.1404	10.9221	10.8885			0.142765	0.400282	-1.46942	-0.785145	C1galt1	4252	Q9JJ05	Q9JJ05	C1GLT_RAT	Glycoprotein-N-acetylgalactosamine 3-beta-galactosyltransferase 1	DENTDVAENLYQK	YQPALPENILK		YNPEQPIYFGR	ADDDTYVILDNLR	YNPEQPIYFGR		ADDDTYVILDNLR
		11.2327	NaN	NaN	9.45106	12.3095	10.923	10.4654	11.1941			0.085937	0.400815	-1.27193	-0.785298	Arhgap10	336	A0A8I5ZL97	A0A8I5ZL97	A0A8I5ZL97_RAT	Rho GTPase-activating protein 10	MSPFPLSPAASIVDK	LGDGEAFFLK		SLPEPLMTYELHR		SLPEPLMTYELHR	SLPEPLMTYELHR	SLPEPLMTYELHR
		11.0335	11.5226	NaN	11.5076	13.5593	11.91	12.2367	11.2564			0.0909663	0.400905	-1.29256	-0.786906	Pon2	3794	Q6AXM8	Q6AXM8	PON2_RAT	Serum paraoxonase/arylesterase 2	LLVGTLYQR	LLVGTLYQR	LLVGTLYQR	LLVGTLYQR		LLVGTLYQR	LLVGTLYQR	LLVGTLYQR
		13.1198	13.2022	13.0533	11.9971	14.9728	14.0926	14.5098	12.7117			0.0722909	0.40108	-1.22862	-0.785469	Atl3	3007	Q0ZHH6	Q0ZHH6	ATLA3_RAT	Atlastin-3	QLALDHFK	IYQGEDLPHPK	ALASVLLQDHIR	IYQGEDLPHPK	IYQGEDLPHPK	IYQGEDLPHPK	IYQGEDLPHPK	IYQGEDLPHPK
		11.6955	11.1268	11.9597	NaN	13.9233	11.9471	12.0043	11.865			0.11613	0.401082	-1.37062	-0.784644	Ncapg	1225	D3ZD72	D3ZD72	D3ZD72_RAT	Non-SMC condensin I complex, subunit G	LLHIVTDDSK	VLLLQQGLSDR	ALSLVELSSSVTK	VLLLQQGLSDR	SDFTYIGNLMTR	VLLLQQGLSDR		VLLLQQGLSDR
		9.54136	NaN	NaN	NaN	NaN	10.3571	10.8362	10.4858			0.00225611	0.401139	-0.931527	-0.787282	Rab34	3405	Q5U1Y1	Q5U1Y1	RAB34_RAT	Ras-related protein Rab-34	DLSTPAQYSLMEK			DLSTPAQYSLMEK		DLSTPAQYSLMEK		DLSTPAQYSLMEK
		NaN	NaN	NaN	NaN	10.6449	10.0213	8.90468	10.3382			0.0369022	0.401495	-1.1095	-0.784015	Urb2	1676	D4AAN0	D4AAN0	D4AAN0_RAT	URB2 ribosome biogenesis homolog		LLLSVLHEGR		LLLSVLHEGR		LLLSVLHEGR		LLLSVLHEGR
		10.4018	11.3552	NaN	NaN	11.8636	10.9766	11.1881	10.6891			0.0956879	0.401619	-1.30594	-0.786124	Wdr45	3441	Q5U2Y0	Q5U2Y0	WIPI4_RAT	WD repeat domain phosphoinositide-interacting protein 4	QLLVFPGHK	QLLVFPGHK	QLLVFPGHK	QLLVFPGHK		IYNVEPLMEK		QLLVFPGHK
		13.2821	13.7442	14.5436	NaN	15.3067	14.2774	14.6252	13.6887			0.193998	0.401643	-1.69742	-0.785533	Tap1	2598	P36370	P36370	TAP1_RAT	Antigen peptide transporter 1	GVLGVTAGAR	GVLGVTAGAR	VWAVGLSR	VWAVGLSR	VWAVGLSR	VWAVGLSR		VWAVGLSR
		11.8441	12.4722	12.2578	12.1311	13.5593	13.4663	12.9542	12.647			0.00815081	0.401863	-0.980402	-0.782729	Rnf213	727	A0A8I6AKP6	A0A8I6AKP6	A0A8I6AKP6_RAT	Ring finger protein 213	DIAHAVLR	YKEDLSPR	EEVVLLSSTDSGK	YVDLGLGTHR	YKEDLSPR	LSPAATEQDLK	QAAVIMLDR	YVDLGLGTHR
		7.88859	NaN	NaN	NaN	10.8719	9.81706	9.51449	9.60766			0.061579	0.402102	-1.18887	-0.783087	Pigq	3705	Q642B8	Q642B8	Q642B8_RAT	Phosphatidylinositol glycan anchor biosynthesis, class Q	LGPLAFIR	LGPLAFIR		LGPLAFIR		LGPLAFIR		IGQLANALVPVADR
		12.569	NaN	NaN	11.5697	13.9519	12.0344	11.8437	11.7108			0.146315	0.402743	-1.47627	-0.783195	Sec11a	2637	P42667	P42667	SC11A_RAT	Signal peptidase complex catalytic subunit SEC11A	EIPIVHR	VGEIVVFR		GDLLFLTNR		GDLLFLTNR	GDLLFLTNR	GDLLFLTNR
		10.8653	11.0332	NaN	NaN	12.353	10.6647	10.8568	11.164			0.110044	0.402834	-1.34175	-0.781941	Ect2	1445	D3ZUD0	D3ZUD0	D3ZUD0_RAT	Epithelial cell-transforming 2	GGPILAPEEIK	GGPILAPEEIK	LKESLAQLSR	LKESLAQLSR		SVSLLSLSTPNSNR		LKESLAQLSR
		13.2427	11.5501	NaN	14.9867	14.5887	12.4394	13.3903	16.5787			0.238002	0.402914	-1.93991	-0.782079	Cd44	2519	P26051	P26051	CD44_RAT	CD44 antigen	YAGVFHVEK	YAGVFHVEK	YAGVFHVEK	YAGVFHVEK		YAGVFHVEK	YAGVFHVEK	YAGVFHVEK
		10.8562	11.3537	11.2107	11.2778	12.3075	11.5602	12.7902	12.0373			0.0117393	0.404013	-0.999196	-0.780842	Rfc2	3688	Q641W4	Q641W4	RFC2_RAT	Replication factor C subunit 2	LNEIVGNEDTVSR	LTDAQVLSR	LNEIVGNEDTVSR	LTDAQVLSR	LNEIVGNEDTVSR	LNEIVGNEDTVSR	EGNVPNIIIAGPPGTGK	LNEIVGNEDTVSR
		10.6043	10.2521	NaN	NaN	12.2595	10.644	10.9356	9.94062			0.105475	0.40479	-1.32089	-0.779987	Stau2	3790	Q68SB1	Q68SB1	STAU2_RAT	Double-stranded RNA-binding protein Staufen homolog 2	ASTSLQDQLDK	ASTSLQDQLDK	LAQIQQAR	VGNEVATGTGPNKK		VSVGEFSAEGEGNSK		LAQIQQAR
		9.77359	NaN	NaN	NaN	NaN	10.5905	10.0036	12.0368			0.0850033	0.406637	-1.24919	-0.777698	Lhfpl6	3237	Q5BJS2	Q5BJS2	LHPL6_RAT	LHFPL tetraspan subfamily member 6 protein	PVSFGTFR			PVSFGTFR		PVSFGTFR		PVSFGTFR
		11.5918	13.4927	11.6664	NaN	NaN	13.0915	NaN	NaN			0.224013	0.406671	1.82663	0.778144	Higd1a	4116	Q8VH49	Q8VH49	HIG1A_RAT	HIG1 domain family member 1A, mitochondrial	MSIHLIHMR		MSIHLIHMR	MSIHLIHMR	MSIHLIHMR
		NaN	10.8442	9.20889	NaN	11.6237	9.65684	10.8966	10.3362			0.101173	0.40717	-1.30062	-0.777774	Krt76	3894	Q6IFZ5	Q6IFZ5	Q6IFZ5_RAT	Keratin 76		AQYEDIAQRSK	TTAENEFVALK	AQYEDIAQRSK	AQYEDIAQRSK	TTAENEFVALK		AQYEDIAQRSK
		11.6241	NaN	10.9215	NaN	12.3712	11.0997	11.5904	10.6473			0.139533	0.40726	-1.42965	-0.77712	Fitm2	1483	D3ZWT2	D3ZWT2	D3ZWT2_RAT	Fat storage-inducing transmembrane protein 2	ELSPLPESYLSNK	ELSPLPESYLSNK		SFSPGLPPQSSSLTLK	ELSPLPESYLSNK	SFSPGLPPQSSSLTLK		SFSPGLPPQSSSLTLK
		10.8846	11.2034	11.6515	10.2522	13.1652	12.4114	12.1776	11.013			0.0667973	0.407312	-1.19387	-0.778196	Tm9sf3	1446	D3ZUD8	D3ZUD8	D3ZUD8_RAT	Transmembrane 9 superfamily member	FEDRFDK	KLEIGFNGNR	FEDRFDK	KLEIGFNGNR	KLEIGFNGNR	KLEIGFNGNR	YLDPSFFQHR	KLEIGFNGNR
		10.3327	9.90505	NaN	10.8384	12.9805	9.59062	11.6503	11.6323			0.125771	0.408069	-1.37675	-0.775877	Eif5	2984	Q07205	Q07205;A0A8I6ADE0;A0A8I6AVQ3	IF5_RAT	Eukaryotic translation initiation factor 5	GLTLSDDLER	GLTLSDDLER	GLTLSDDLER	GLTLSDDLER		GLTLSDDLER	GLTLSDDLER	GLTLSDDLER
		11.0697	NaN	NaN	12.4543	12.7509	11.5231	11.8077	11.6786			0.144964	0.408294	-1.44605	-0.776055	Atp6v1e1	3961	Q6PCU2	Q6PCU2	VATE1_RAT	V-type proton ATPase subunit E 1	GALFGANANR	GALFGANANR		GALFGANANR		GALFGANANR	IKVSNTLESR	GALFGANANR
		12.0255	10.9363	11.2138	11.4344	13.1179	12.8466	11.9762	11.9488			0.0300953	0.408933	-1.06988	-0.776112	Fig4	3004	Q0Z843	Q0Z843	Q0Z843_RAT	FIG4 phosphoinositide 5-phosphatase	TIGIDPSPFTVR	PTAAAPIISSVQK	PTAAAPIISSVQK	FVQLGQSQHR	FVQLGQSQHR	PTAAAPIISSVQK	PTAAAPIISSVQK	PTAAAPIISSVQK
		9.94576	10.784	11.7057	10.7915	12.4127	11.6299	11.8712	11.6536			0.0358797	0.410102	-1.08509	-0.773498	Cd151	4309	Q9QZA6	Q9QZA6	CD151_RAT	CD151 antigen	LESFIQEHLR	LESFIQEHLR	LESFIQEHLR	LESFIQEHLR	LESFIQEHLR	LESFIQEHLR	LESFIQEHLR	LESFIQEHLR
		12.2844	11.5457	12.04	12.428	13.5663	12.7883	13.4222	12.5706			0.0169647	0.410291	-1.0123	-0.773184	Atp6v1h	479	A0A8I5ZWI2	A0A8I5ZWI2	A0A8I5ZWI2_RAT	V-type proton ATPase subunit H	GAVDAAVPTNIIAAK	GAVDAAVPTNIIAAK	GAVDAAVPTNIIAAK	GAVDAAVPTNIIAAK	GAVDAAVPTNIIAAK	GAVDAAVPTNIIAAK	GAVDAAVPTNIIAAK	GAVDAAVPTNIIAAK
		NaN	10.6905	NaN	NaN	NaN	10.393	10.5974	10.5383			0.0524308	0.410294	-1.13734	-0.772892	Ints8	120	A0A0G2K0V1	A0A0G2K0V1	A0A0G2K0V1_RAT	Integrator complex subunit 8			TIVQSSFPVK	TIVQSSFPVK		TIVQSSFPVK		TIVQSSFPVK
		11.7339	NaN	12.0363	NaN	13.1552	10.9778	11.9597	11.5962			0.170432	0.410565	-1.53755	-0.773655	Asf1b	983	B0BN69	B0BN69	B0BN69_RAT	ASF1 anti-silencing function 1 homolog B (S. cerevisiae)	NILASNPR	NILASNPR		NILASNPR	NILASNPR	NILASNPR		NILASNPR
		11.7455	10.0928	NaN	10.5994	13.1075	10.1841	11.9683	11.9559			0.133438	0.410698	-1.39805	-0.774193	Xrcc6	423	A0A8I5ZSS0	A0A8I5ZSS0	A0A8I5ZSS0_RAT	X-ray repair cross-complementing 6	VMANPEQIDK	LGSLADEFK	LGSLADEFK	KQELLEALSR		VMANPEQIDK	LGSLADEFK	VMANPEQIDK
		12.1765	11.7508	9.54216	NaN	13.4627	11.9839	11.5393	12.0187			0.123771	0.411005	-1.36323	-0.773737	Tbl2	2110	M0RCS2	M0RCS2	M0RCS2_RAT	RCG21429, isoform CRA_b	AVVEEMQGLLK	APIINIGIADTGK	LFHNTPGHR	APIINIGIADTGK	ANVELDHATLVR	AVVEEMQGLLK		AVVEEMQGLLK
		9.7511	NaN	NaN	NaN	9.30546	8.05091	7.83672	8.90534			0.0435697	0.41237	1.10618	0.771382	Atp6v1d	3928	Q6P503	Q6P503	Q6P503_RAT	V-type proton ATPase subunit D	AAGEVMEPANLLAEEK	AAGEVMEPANLLAEEK		AAGEVMEPANLLAEEK		AAGEVMEPANLLAEEK		AAGEVMEPANLLAEEK
		12.0002	11.6184	12.3248	NaN	13.6173	12.7394	12.6012	11.6662			0.152708	0.412647	-1.45694	-0.770906	Tap2	2599	P36372	P36372	TAP2_RAT	Antigen peptide transporter 2	EAVGGLQTVR	EAVGGLQTVR	EAVGGLQTVR	EAVGGLQTVR	EAVGGLQTVR	EAVGGLQTVR		EAVGGLQTVR
		11.4783	11.4346	11.3622	8.35331	14.7245	11.1025	11.3982	11.9595			0.197139	0.414222	-1.63906	-0.76948	Smu1	4167	Q99M63	Q99M63	SMU1_RAT	WD40 repeat-containing protein SMU1	DTEMLATGAQDGK	LM(UniMod:35)ALLGQALK	DTEMLATGAQDGK	LMALLGQALK	LMALLGQALK	LMALLGQALK	LMALLGQALK	LMALLGQALK
		10.7527	8.98608	NaN	11.1542	13.6404	10.6917	11.6745	10.2767			0.157221	0.415509	-1.46299	-0.767846	Spag9	194	A0A0G2K6E8	A0A0G2K6E8	A0A0G2K6E8_RAT	Sperm-associated antigen 9	SSTLSQLPGDK	YNAPTSHVTPSVK	VSGLAGSIYR	LMELQEAVR		ELEEELR	ELEEELR	ELEEELR
		12.5463	10.8114	NaN	12.0804	13.8438	11.0193	12.426	13.7743			0.161115	0.416147	-1.47803	-0.767883	Gnaq	2896	P82471	P82471	GNAQ_RAT	Guanine nucleotide-binding protein G(q) subunit alpha	LLLLGTGESGK	LLLLGTGESGK	LLLLGTGESGK	LLLLGTGESGK		LLLLGTGESGK	LLLLGTGESGK	LLLLGTGESGK
		9.96408	NaN	NaN	10.7482	10.2609	8.46507	8.66101	6.89862			0.124072	0.417366	1.34294	0.766835	Ppid	3874	Q6DGG0	M0RB67;Q6DGG0;A0A8I5ZR77	PPID_RAT	Peptidyl-prolyl cis-trans isomerase D	EYDQALADLKK	EYDQALADLKK		MLENVEVNGEKPAK		EYDQALADLKK	EYDQALADLKK	MLENVEVNGEKPAK
		11.5157	NaN	NaN	NaN	12.7894	11.1281	10.3713	10.5231			0.133671	0.419976	-1.36722	-0.764401	Ssbp2	740	A0A8I6ALH6	A0A8I6ALH6	A0A8I6ALH6_RAT	Single-stranded DNA-binding protein 2	SNSSAVPSDSQAR	SNSSAVPSDSQAR		SNSSAVPSDSQAR		SNSSAVPSDSQAR		SNSSAVPSDSQAR
		10.8933	11.5858	NaN	9.88237	11.8198	11.828	11.2782	11.651			0.0486863	0.420482	-1.10777	-0.764445	Selenot	3014	Q1H5H1	Q1H5H1	SELT_RAT	Thioredoxin reductase-like selenoprotein T	IEGENYLPQPIYR	IEGENYLPQPIYR	MQYATGPLLK	IEGENYLPQPIYR		IEGENYLPQPIYR	IEGENYLPQPIYR	IEGENYLPQPIYR
		10.1786	11.5285	10.9698	11.0792	12.3146	12.2431	12.0672	11.3039			0.0286518	0.420942	-1.04319	-0.764664	Nelfcd	825	A0A8I6B5Y3	A0A8I6B5Y3	A0A8I6B5Y3_RAT	Negative elongation factor complex member C/D	VSIGKDELK	VSIGKDELK	VSIGKDELK	VSIGKDELK	GYVLPVVSYIR	GYVLPVVSYIR	VSIGKDELK	VSIGKDELK
		10.2773	11.4604	NaN	11.4876	11.0832	13.0634	11.4817	12.2459			0.0946309	0.421605	-1.23933	-0.762675	Trim59	1121	B5DF13	B5DF13	B5DF13_RAT	RCG63400	QLTDTHWTDITR	QRPLPEVQPVEIYPR	MINQEYTPQIER	ELTDTLEQK		MINQEYTPQIER	MINQEYTPQIER	QRPLPEVQPVEIYPR
		12.3975	12.8673	12.2534	NaN	13.7533	13.5178	12.9656	12.2544			0.162773	0.422155	-1.46557	-0.762795	Emd	3619	Q63190	Q63190	EMD_RAT	Emerin	QAPTAALGQDR	QAPTAALGQDR	RPGTSLVDADDTFHHQVR	RPGTSLVDADDTFHHQVR	KIFEYETQR	RPGTSLVDADDTFHHQVR		RPGTSLVDADDTFHHQVR
		10.8757	11.0716	11.6277	NaN	12.518	11.9588	12.0076	11.1745			0.0809537	0.422582	-1.19541	-0.761214	Tmx3	2082	M0R402	M0R402	M0R402_RAT	RCG20581, isoform CRA_a	TKDDIIEFAHR	GDLAYNYR	TKDDIIEFAHR	GDLAYNYR	PLPSQQMFDHVR	GDLAYNYR		TKDDIIEFAHR
		11.4838	NaN	NaN	NaN	NaN	10.1062	11.5619	11.8986			0.152259	0.422871	-1.42207	-0.761493	Polr1a	2179	O54889	O54889	RPA1_RAT	DNA-directed RNA polymerase I subunit RPA1	TALSAVDATQR			TALSAVDATQR		SFLSLLPGQSLTDK		TALSAVDATQR
		11.1184	12.1553	12.0432	NaN	12.8007	12.3072	12.3698	12.1232			0.128655	0.424163	-1.33501	-0.759414	Pex11a	2205	O70597	O70597	PX11A_RAT	Peroxisomal membrane protein 11A	SVGLTSGINR	SVGLTSGINR	SVGLTSGINR	SVGLTSGINR	SVGLTSGINR	NPPLFLDTVK		SVGLTSGINR
		12.0925	11.3965	11.6627	11.056	13.719	11.9389	12.6341	12.2982			0.0479724	0.424454	-1.09563	-0.759671	Fhod1	97	A0A0G2JZ38	A0A0G2JZ38	A0A0G2JZ38_RAT	Formin homology 2 domain-containing 1	SLLTSRPEDATHSR	LLGTAGTDVDLR	SLLTSRPEDATHSR	SLLTSRPEDATHSR	GDGDPVSVVTVR	SLLTSRPEDATHSR	SLLTSRPEDATHSR	SLLTSRPEDATHSR
		9.8554	NaN	11.5303	NaN	11.146	11.6092	10.8036	11.0286			0.106713	0.426793	-1.26222	-0.757809	Tpcn1	4329	Q9WTN5	Q9WTN5	TPC1_RAT	Two pore calcium channel protein 1	ALNQSNTPLLSLK	ALNQSNTPLLSLK		ALNQSNTPLLSLK	LLDTLSQMEK	LLDTLSQMEK		ALNQSNTPLLSLK
		10.4868	10.495	11.9666	NaN	12.5677	11.0718	13.0745	10.8748			0.134054	0.427765	-1.34452	-0.756857	Clk2	931	A0A8J8YHW4	A0A8J8YHW4	A0A8J8YHW4_RAT	Secretory carrier-associated membrane protein	TAAANAAAGAAENAFR	TAAANAAAGAAENAFR	TAAANAAAGAAENAFR	AQQEFAAGVFSNPAVR	TAAANAAAGAAENAFR	TAAANAAAGAAENAFR		TAAANAAAGAAENAFR
		10.2727	10.2133	NaN	11.3088	11.8577	10.4066	10.8605	12.8691			0.122548	0.42812	-1.30657	-0.756428	Capn5	4109	Q8R4C0	Q8R4C0	CAN5_RAT	Calpain-5	AMTAADMETR	LINTSYLSIHK	GHAYAVTDVR	LINTSYLSIHK		GHAYAVTDVR	TAPDDLQDLHSLHLQDR	LINTSYLSIHK
		11.8832	13.3615	14.0129	13.67	14.4314	11.5069	NaN	11.3253			0.216825	0.428396	1.6719	0.755974	Srcin1	4295	Q9QXY2	Q9QXY2	SRCN1_RAT	SRC kinase signaling inhibitor 1	QEDPLQR	QEDPLQR	QEDPLQR	QEDPLQR	QEDPLQR		QEDPLQR	QEDPLQR
		NaN	NaN	NaN	NaN	11.7553	NaN	10.3307	10.4506			0.137188	0.42841	-1.35485	-0.75688	Gmfb	3621	Q63228	Q63228	GMFB_RAT	Glia maturation factor beta		NTEDLTEEWLR				LVQTAELTK		LVQTAELTK
		11.9772	NaN	NaN	NaN	14.1064	9.85694	10.4964	10.9558			0.222691	0.429551	-1.69676	-0.754935	Rps26	2816	P62856	D3Z8D7;P62856;A0A0G2JY64;A0A0G2JVP7;A0A0G2K743	RS26_RAT	40S ribosomal protein S26	NIVEAAAVR	NIVEAAAVR		DISEASVFDAYVLPK		NIVEAAAVR		NIVEAAAVR
		11.0944	11.3907	12.1771	12.4969	12.3284	12.8123	13.3654	12.8417			0.0365114	0.433907	-1.04717	-0.753004	Dnaaf5	2051	G3V943	G3V943	G3V943_RAT	Dynein, axonemal, assembly factor 5	LFDDVPQVR	LLPGLETESK	GALLDPFAAVR	LLPGLETESK	LLPGLETESK	LLPGLETESK	LLPGLETESK	LLPGLETESK
		9.9456	NaN	NaN	NaN	NaN	9.93008	10.0643	10.0963			0.0252347	0.434734	-1.00881	-0.752484	Rprd1b	1113	B5DEK0	B5DEK0	B5DEK0_RAT	Regulation of nuclear pre-mRNA domain-containing protein	LLNIWQER			LLNIWQER		LLNIWQER		LLNIWQER
		11.3742	11.143	12.192	NaN	13.0491	12.4725	11.5906	11.9157			0.123683	0.435773	-1.29651	-0.751873	Itpr1	2554	P29994	P29994	ITPR1_RAT	Inositol 1,4,5-trisphosphate receptor type 1	EAFAIVPVSPAEVR	EAFAIVPVSPAEVR	SGGGVGDVLR	ELVEVIKK	ATVTVNTSDLGNK	SGGGVGDVLR		ELVEVIKK
		NaN	11.2299	NaN	13.5786	13.428	10.9279	11.3729	14.5034			0.244531	0.43828	-1.79384	-0.750385	Gaa	3950	Q6P7A9	Q6P7A9	LYAG_RAT	Lysosomal alpha-glucosidase		FSETAQQAMR	FSETAQQAMR	FSETAQQAMR		FSETAQQAMR	FSETAQQAMR	FSETAQQAMR
		10.5434	NaN	12.2681	NaN	11.2663	11.71	12.1007	11.2288			0.141029	0.439013	-1.3445	-0.749752	Cisd2	1671	D4AAE9	D4AAE9	D4AAE9_RAT	ZnF_CDGSH domain-containing protein	VVNEINIEDLNLTK	VVNEINIEDLNLTK		VVNEINIEDLNLTK	VVNEINIEDLNLTK	VVNEINIEDLNLTK		VVNEINIEDLNLTK
		17.1427	17.6517	17.112	17.4886	19.1376	18.1945	17.7534	18.2554			0.0212274	0.441813	-0.986493	-0.748111	Hspa8	2839	P63018	A0A8I6AQL9;P63018;M0RCB1	HSP7C_RAT	Heat shock cognate 71 kDa protein	TTPSYVAFTDTER	TTPSYVAFTDTER	TTPSYVAFTDTER	TTPSYVAFTDTER	TTPSYVAFTDTER	TTPSYVAFTDTER	TTPSYVAFTDTER	TTPSYVAFTDTER
		9.95878	9.54624	NaN	NaN	11.6279	10.2995	10.4684	10.2309			0.0276493	0.442469	-1.0093	-0.748136	Arhgap17	4175	Q99N37	Q99N37	RHG17_RAT	Rho GTPase-activating protein 17	LVLDWDSVR	LVLDWDSVR	LVLDWDSVR	LVLDWDSVR		LVLDWDSVR		LVLDWDSVR
		9.58014	9.47066	11.4773	10.2945	11.8839	10.5583	12.0975	11.0172			0.0902772	0.444425	-1.18353	-0.745866	Vps50	1825	F1LSG8	F1LSG8	VPS50_RAT	Syndetin	LLAAIDDIDRPK	LLAAIDDIDRPK	NDSLESTGLGLSSSR	NFDVNHYTK	LLAAIDDIDRPK	LLAAIDDIDRPK	LLAAIDDIDRPK	NDSLESTGLGLSSSR
		10.2951	NaN	NaN	NaN	12.3649	10.4229	9.59443	10.3313			0.111921	0.444495	-1.24209	-0.745065	Stard13	1441	D3ZU63	D3ZU63	D3ZU63_RAT	StAR-related lipid transfer domain-containing 13	ASVEVEAPPSVVLNR	ASVEVEAPPSVVLNR		LDVNFQR		LDVNFQR		LDVNFQR
		11.649	9.25152	NaN	12.1971	12.0622	11.5068	12.2872	11.696			0.153811	0.444744	-1.37416	-0.746001	Psmb2	2620	P40307	P40307	PSB2_RAT	Proteasome subunit beta type-2	NGYELSPTAAANFTR	NGYELSPTAAANFTR	NGYELSPTAAANFTR	NGYELSPTAAANFTR		NGYELSPTAAANFTR	VAASNIVQM(UniMod:35)K	NGYELSPTAAANFTR
		12.1543	12.5595	NaN	NaN	14.5806	11.43	12.2932	11.9119			0.205057	0.445254	-1.57089	-0.74618	Pfdn2	976	B0BN18	B0BN18	PFD2_RAT	Prefoldin subunit 2	MVGGVLVER	GAVSAEQVIAGFNR	MVGGVLVER	MVGGVLVER		MVGGVLVER		MVGGVLVER
		11.3389	11.1459	NaN	11.4603	12.955	12.4074	11.486	11.4956			0.0691883	0.446171	-1.12138	-0.743857	Rhot2	4055	Q7TSA0	Q7TSA0	MIRO2_RAT	Mitochondrial Rho GTPase 2	AEEITIPADVTPEK	AEEITIPADVTPEK	ILLLGEAQVGK	LPIILVGNK		WIPLVNGR	LPIILVGNK	LPIILVGNK
		13.2243	13.4195	13.3225	13.6448	14.8302	14.2748	14.3111	13.8315			0.00655678	0.447283	-0.909112	-0.743207	Hspd1	2844	P63039	A0A8I5ZVK6;A0A8I6ACT0;P63039	CH60_RAT	60 kDa heat shock protein, mitochondrial	LSDGVAVLK	VTDALNATR	VGLQVVAVK	LSDGVAVLK	LSDGVAVLK	LSDGVAVLK	VTDALNATR	LSDGVAVLK
		10.5226	10.3943	NaN	NaN	11.4055	11.7833	10.8922	10.5956			0.0638187	0.447613	-1.1041	-0.742621	Smpd2	4234	Q9ET64	Q9ET64	NSMA_RAT	Sphingomyelin phosphodiesterase 2	AQAEIQHVLTR	AQAEIQHVLTR	AQAEIQHVLTR	AQAEIQHVLTR		AQAEIQHVLTR		AQAEIQHVLTR
		11.857	11.5929	NaN	12.1668	12.74	12.0639	12.2446	12.5986			0.162139	0.448445	-1.38917	-0.742185	Edc3	1894	F1M7Z1	F1M7Z1	F1M7Z1_RAT	Enhancer of mRNA-decapping protein 3	ITVPHSVSK	ITVPHSVSK	ITVPHSVSK	ITVPHSVSK		ITVPHSVSK	ITVPHSVSK	ITVPHSVSK
		10.6111	9.96457	NaN	NaN	12.3741	9.954	10.4826	10.7145			0.129246	0.45047	-1.27993	-0.740682	Kif11	493	A0A8I5ZY18	A0A8I5ZY18	A0A8I5ZY18_RAT	Kinesin family member 11	IGVLEEELSK	IGVLEEELSK	IGVLEEELSK	IGVLEEELSK		IGVLEEELSK		IGVLEEELSK
		9.8804	NaN	12.1279	NaN	12.0709	11.276	11.813	10.7873			0.144393	0.450515	-1.32687	-0.740923	Tm9sf2	3751	Q66HG5	Q66HG5	TM9S2_RAT	Transmembrane 9 superfamily member 2	NAIEHPVR	NAIEHPVR		NAIEHPVR	DAC(UniMod:4)VISSEFHER	NAIEHPVR		NAIEHPVR
		NaN	NaN	NaN	NaN	NaN	9.7393	10.5022	9.672			0.0688434	0.451977	-1.11157	-0.739934	Mfn1	4111	Q8R4Z9	Q8R4Z9	MFN1_RAT	Mitofusin-1				NILDSVNVAAAEK		IATEDDLVEIQGYR		IATEDDLVEIQGYR
		9.67194	NaN	10.2192	NaN	NaN	11.2537	10.8616	10.3112			0.0546555	0.453707	-1.07023	-0.7384	Mms22l	1406	D3ZS39	D3ZS39	D3ZS39_RAT	Protein MMS22-like	ELPVPMLTAIQK			ELPVPMLTAIQK	ELPVPMLTAIQK	ELPVPMLTAIQK		ELPVPMLTAIQK
		11.6204	11.6369	12.7199	12.9547	13.8101	12.1919	13.9783	13.4916			0.0788094	0.453866	-1.13498	-0.738632	Psma4	2491	P21670	P21670	PSA4_RAT	Proteasome subunit alpha type-4	VEIATLTR	QAYTQFGGK	VEIATLTR	VEIATLTR	VEIATLTR	VEIATLTR	VEIATLTR	VEIATLTR
		11.3913	9.98007	10.3783	8.51279	13.2872	10.7659	11.2743	10.4657			0.163766	0.454218	-1.38268	-0.738754	Nelfe	921	A0A8J8XR86	A0A8J8XR86	A0A8J8XR86_RAT	Negative elongation factor E	SLSEQPVVDTATATEQAK	SLSEQPVVDTATATEQAK	SLSEQPVVDTATATEQAK	KQPMLDAATGK	SLSEQPVVDTATATEQAK	SLSEQPVVDTATATEQAK	SLSEQPVVDTATATEQAK	KQPMLDAATGK
		9.37642	10.2667	8.33702	NaN	NaN	10.9569	11.1385	10.3699			0.080571	0.457431	-1.13209	-0.735456	Vkorc1l1	3981	Q6TEK3	Q6TEK3	VKORL_RAT	Vitamin K epoxide reductase complex subunit 1-like protein 1	GFGLLGSIFGK		GFGLLGSIFGK	LVYLNEAWK	LVYLNEAWK	LVYLNEAWK		LVYLNEAWK
		9.44011	9.08554	10.5067	NaN	12.0196	10.2633	10.9533	9.49365			0.111062	0.458092	-1.21339	-0.735505	Rrn3	216	A0A0G2K8U0	A0A0G2K8U0	A0A0G2K8U0_RAT	RRN3 homolog, RNA polymerase I transcription factor	(UniMod:1)AAPLLHTR	IVLSQLNPLK	(UniMod:1)AAPLLHTR	(UniMod:1)AAPLLHTR	(UniMod:1)AAPLLHTR	(UniMod:1)AAPLLHTR		(UniMod:1)AAPLLHTR
		10.4384	11.0217	10.9115	11.7685	12.9849	11.6304	12.6521	11.2642			0.0673914	0.458755	-1.09787	-0.735534	Lamp1	2421	P14562	P14562	LAMP1_RAT	Lysosome-associated membrane glycoprotein 1	ALQASVGNSYK	ALQASVGNSYK	ALQASVGNSYK	ALQASVGNSYK	ALQASVGNSYK	ALQASVGNSYK	ALQASVGNSYK	ALQASVGNSYK
		NaN	9.01301	NaN	NaN	NaN	9.9123	10.8015	10.8146			0.0286865	0.459113	-0.99019	-0.735735	Dcxr	4152	Q920P0	Q920P0	DCXR_RAT	L-xylulose reductase			VMALELGPHK	VMALELGPHK		VMALELGPHK		VMALELGPHK
		13.9171	14.532	13.879	13.6969	15.492	14.8768	14.7592	14.613			0.0127975	0.459177	-0.928997	-0.734218	Tsg101	3907	Q6IRE4	Q6IRE4	TS101_RAT	Tumor susceptibility gene 101 protein	ELVNLTGTIPVR	ELVNLTGTIPVR	DGTISEDTIR	ELVNLTGTIPVR	ELVNLTGTIPVR	ELVNLTGTIPVR	DGTISEDTIR	ELVNLTGTIPVR
		11.0014	11.1107	10.6786	11.1195	12.7756	11.6872	11.8382	11.4523			0.0205934	0.459291	-0.960769	-0.734549	Vps37a	3170	Q4V794	Q4V794	Q4V794_RAT	Similar to DNA segment, Chr 8, ERATO Doi 531, expressed, isoform CRA_c	PVISVYPPIR	NSHSSIAEIQK	QIITDKEDLVK	PVISVYPPIR	NLLLEHSLETK	PVISVYPPIR	PVISVYPPIR	QIITDKEDLVK
		10.0982	11.8052	11.152	11.1264	12.2967	12.1655	12.0318	11.7167			0.035882	0.460293	-1.00721	-0.733086	Wdr91	1067	B2RYI0	B2RYI0	WDR91_RAT	WD repeat-containing protein 91	LLLLGSGVGTVR	LLLLGSGVGTVR	LSPAQGPPQAQSSAK	LLLLGSGVGTVR	LSPAQGPPQAQSSAK	LLLLGSGVGTVR	VGFLSSLLPQSK	LLLLGSGVGTVR
		9.53881	NaN	NaN	NaN	12.4725	8.41464	10.2628	13.3262			0.214962	0.460546	-1.55677	-0.73331	Gng12	852	A0A8I6GAY3	A0A8I6GAY3	A0A8I6GAY3_RAT	Guanine nucleotide-binding protein subunit gamma	SDPLLMGIPTSENPFK	SDPLLM(UniMod:35)GIPTSENPFK		SDPLLMGIPTSENPFK		SDPLLMGIPTSENPFK		SDPLLMGIPTSENPFK
		10.9575	10.633	NaN	NaN	12.3314	11.2385	11.1279	10.3251			0.111314	0.461943	-1.20401	-0.731798	Xdh	2497	P22985	P22985;Q5QE79;Q5QE80	XDH_RAT	Xanthine dehydrogenase/oxidase	LEGFTLPR	LEGFTLPR	IPAFGSIPIEFR	LEGFTLPR		LEGFTLPR		LEGFTLPR
		9.48708	NaN	NaN	11.6694	12.3486	10.3101	11.608	10.2382			0.191704	0.465818	-1.44442	-0.728788	Snx12	10	A0A096MKE2	A0A096MKE2	A0A096MKE2_RAT	PX domain-containing protein	IVVPPLPGK	IVVPPLPGK		IVVPPLPGK		IVVPPLPGK	IVVPPLPGK	IVVPPLPGK
		11.5632	NaN	NaN	NaN	13.2998	9.71843	10.3267	11.6405			0.221644	0.465843	-1.56743	-0.729206	Mki67	1536	D4A0Y6	D4A0Y6	D4A0Y6_RAT	Marker of proliferation Ki-67	GGVGPVQTPTETAK	IQLPVVSK		VSLESVQPQLVITPASTK		VNTVVDATR		VSLESVQPQLVITPASTK
		10.4292	NaN	NaN	NaN	11.6438	9.85265	10.3498	11.9064			0.0991087	0.465914	-1.16542	-0.729406	Ccar1	1562	D4A2P1	D4A2P1	D4A2P1_RAT	Cell division cycle and apoptosis regulator 1	LLLPTPTVK	IVSQPQPAR		LLLPTPTVK		LLLPTPTVK		LLLPTPTVK
		10.6689	11.1971	NaN	11.186	12.7587	11.8562	11.3191	10.8504			0.129837	0.465966	-1.24479	-0.728208	Pkn1	3637	Q63433	Q63433	PKN1_RAT	Serine/threonine-protein kinase N1	PAPLTGTLEVR	PAPLTGTLEVR	RILATVTR	RILATVTR		PAPLTGTLEVR	RILATVTR	RILATVTR
		11.1137	NaN	NaN	11.7055	12.9604	11.163	11.3283	11.802			0.107981	0.466282	-1.18585	-0.728335	Wdr5	3096	Q498M4	Q498M4	WDR5_RAT	WD repeat-containing protein 5	TLIDDDNPPVSFVK	TLIDDDNPPVSFVK		FSPNGEWLASSSADK		FSPNGEWLASSSADK	TLPAHSDPVSAVHFNR	TLIDDDNPPVSFVK
		13.7507	17.4507	14.5291	16.7422	14.8387	13.2169	14.062	14.6555			0.185451	0.466329	1.42489	0.729636	Alb	2260	P02770	P02770	ALBU_RAT	Albumin	SIHTLFGDK	LC(UniMod:4)VLHEK	SIHTLFGDK	SIHTLFGDK	SIHTLFGDK	SIHTLFGDK	LC(UniMod:4)VLHEK	LC(UniMod:4)VLHEK
		10.8183	11.3525	NaN	NaN	11.843	11.5889	12.0169	10.5103			0.124429	0.466873	-1.22737	-0.727367	Mtnd5	2385	P11661	P11661	NU5M_RAT	NADH-ubiquinone oxidoreductase chain 5	STSITQTQLSK	STSITQTQLSK	STSITQTQLSK	STSITQTQLSK		STSITQTQLSK		STSITQTQLSK
		11.6986	10.4785	9.13404	NaN	12.3089	11.2752	11.0829	10.6405			0.136049	0.467206	-1.26024	-0.727494	Cul3	1130	B5DF89	B5DF89	CUL3_RAT	Cullin-3	NAYTMVLHK	EVVTEHLINK	EVVTEHLINK	EVVTEHLINK	EVVTEHLINK	EVVTEHLINK		EVVTEHLINK
		NaN	12.3024	13.2165	13.2893	15.0247	12.6648	13.4304	12.9344			0.218434	0.468702	-1.53916	-0.726069	Rab27b	4180	Q99P74	Q99P74	RB27B_RAT	Ras-related protein Rab-27B		LLALGDSGVGK	LLALGDSGVGK	LLALGDSGVGK	LLALGDSGVGK	LLALGDSGVGK	LLALGDSGVGK	LLALGDSGVGK
		NaN	9.54624	9.92577	NaN	11.657	9.58051	9.37153	10.6458			0.112995	0.469526	-1.18699	-0.723832	Pmpca	2479	P20069	P20069	MPPA_RAT	Mitochondrial-processing peptidase subunit alpha		LYLNVLNR	LYLNVLNR	LYLNVLNR	LYLNVLNR	LYLNVLNR		LYLNVLNR
		10.3051	10.2431	10.671	NaN	12.1574	11.1276	11.3209	10.472			0.040781	0.469579	-1.0039	-0.724083	Gpat3	3198	Q4V8J4	Q4V8J4	GPAT3_RAT	Glycerol-3-phosphate acyltransferase 3	EEGEDAVQFANR	EEGEDAVQFANR	EEGEDAVQFANR	EEGEDAVQFANR	SLSGTIHYHNK	SPASMGIIQR		SPASMGIIQR
		10.9996	10.8515	NaN	NaN	12.4864	10.8937	10.6421	10.8101			0.127757	0.469907	-1.22752	-0.724235	Micu1	3933	Q6P6Q9	Q6P6Q9	MICU1_RAT	Calcium uptake protein 1, mitochondrial	VTMQQVAR	KLQHDVLK	AHAESPPSVNSK	VTMQQVAR		VTMQQVAR		VTMQQVAR
		NaN	10.9256	NaN	NaN	NaN	10.9287	10.6302	10.9429			0.136617	0.470231	-1.25261	-0.72441	Mtfr1	2057	G3V9A7	G3V9A7	MTFR1_RAT	Mitochondrial fission regulator 1			TTLASEEALQK	TTLASEEALQK		TTLASEEALQK		TTLASEEALQK
		9.82649	NaN	10.0536	NaN	11.7439	9.531	10.929	10.2939			0.0835465	0.470746	-1.10177	-0.719405	Tbrg4	3337	Q5M9G9	Q5M9G9	FAKD4_RAT	FAST kinase domain-containing protein 4	SLYTLVLPQGSK	SLYTLVLPQGSK		SLYTLVLPQGSK	SLYTLVLPQGSK	SLYTLVLPQGSK		SLYTLVLPQGSK
		10.7382	NaN	NaN	NaN	10.9579	10.6634	NaN	10.9641			0.0886456	0.470753	-1.12674	-0.724588	Ctps2	3415	Q5U2N0	F7F0L0;Q5U2N0	PYRG2_RAT	CTP synthase 2	ALEHSALAINHK	IYQHVINK		IYQHVINK				YILVTGGVISGIGK
		8.29409	11.2564	NaN	NaN	11.63	10.6716	10.9545	10.0901			0.135089	0.47087	-1.24948	-0.724802	Oxsr1	374	A0A8I5ZNK2	A0A8I5ZNK2	A0A8I5ZNK2_RAT	Non-specific serine/threonine protein kinase	EVLEGLEYLHK	EVLEGLEYLHK	LLSGGSVLDIIK	EVLEGLEYLHK		EVLEGLEYLHK		EVLEGLEYLHK
		10.6427	NaN	10.4934	NaN	12.7803	9.66039	10.8542	11.0914			0.15129	0.471071	-1.27943	-0.719482	Nmt1	4097	Q8K1Q0	Q8K1Q0	NMT1_RAT	Glycylpeptide N-tetradecanoyltransferase 1	GGLSPANDTGAK	DIPVVHQLLSR		DIPVVHQLLSR	DIPVVHQLLSR	AIELFSVGQGPAK		AIELFSVGQGPAK
		11.3396	NaN	11.3401	9.5728	12.9013	10.987	11.7867	10.2876			0.195628	0.471529	-1.42306	-0.719685	Aasdhppt	1071	B2RYJ4	B2RYJ4	ADPPT_RAT	L-aminoadipate-semialdehyde dehydrogenase-phosphopantetheinyl transferase	LNIPWDHIR	LNIPWDHIR		LNIPWDHIR	LNIPWDHIR	LNIPWDHIR	LNIPWDHIR	IGQFVFAR
		9.56319	9.7752	10.055	9.65262	10.8526	NaN	7.04976	7.36427			0.172248	0.471783	1.34539	0.720115	Ddx59	3753	Q66HG7	Q66HG7	DDX59_RAT	Probable ATP-dependent RNA helicase DDX59	ITGLSSTSIHSEK	ITGLSSTSIHSEK	ITGLSSTSIHSEK		ITGLSSTSIHSEK	ITGLSSTSIHSEK	ITGLSSTSIHSEK	ITGLSSTSIHSEK
		13.822	12.0464	NaN	NaN	14.9954	11.648	13.0648	11.9814			0.245156	0.472117	-1.63147	-0.719795	Lrrc40	2016	G3V7I7	G3V7I7	G3V7I7_RAT	Leucine-rich repeat-containing 40	LNLSSNQLK	LNLSSNQLK	LNLSSNQLK	LNLSSNQLK		LNLSSNQLK		LNLSSNQLK
		14.5667	14.7858	16.5029	16.0376	17.1163	15.5381	17.7864	16.298			0.124789	0.472218	-1.21147	-0.721412	Rab1b	2366	P10536	A0A8I6A3I5;Q6NYB7;P10536	RAB1B_RAT	Ras-related protein Rab-1B	LLLIGDSGVGK	LLLIGDSGVGK	LLLIGDSGVGK	LLLIGDSGVGK	LLLIGDSGVGK	LLLIGDSGVGK	LLLIGDSGVGK	LLLIGDSGVGK
		10.7085	9.1178	9.30902	10.199	12.5784	9.96664	10.5586	11.0501			0.123661	0.472439	-1.20486	-0.720125	Srp19	1087	B2RZ66	B2RZ66	B2RZ66_RAT	Signal recognition particle 19 kDa protein	SGGADPSLQQGEGSK	SGGADPSLQQGEGSK	SGGADPSLQQGEGSK	SGGADPSLQQGEGSK	SGGADPSLQQGEGSK	SGGADPSLQQGEGSK	SGGADPSLQQGEGSK	SGGADPSLQQGEGSK
		NaN	NaN	NaN	NaN	11.6825	10.0019	9.68374	9.22908			0.0866794	0.472457	-1.11198	-0.720475	Ccdc6	1748	D4AEK9	D4AEK9	D4AEK9_RAT	Coiled-coil domain-containing 6		EEEFLTNELSR		EEEFLTNELSR		EEEFLTNELSR		EEEFLTNELSR
		11.8403	10.5912	NaN	NaN	12.797	10.3117	11.3282	11.6442			0.159446	0.472725	-1.30743	-0.720662	Tsr1	1246	D3ZEM8	D3ZEM8	D3ZEM8_RAT	TSR1, ribosome maturation factor	DGPPHQVLVVPLHNR	DGPPHQVLVVPLHNR	DGPPHQVLVVPLHNR	DGPPHQVLVVPLHNR		DGPPHQVLVVPLHNR		DGPPHQVLVVPLHNR
		13.6339	12.0688	NaN	12.6556	15.2255	12.0693	12.2063	14.419			0.246138	0.472783	-1.63005	-0.718578	Fxr1	3491	Q5XI81	Q5XI81	FXR1_RAT	RNA-binding protein FXR1	LQIDEQLR	LQIDEQLR	IYGESAEAVK	LQIDEQLR		LQIDEQLR	LQIDEQLR	LQIDEQLR
		10.3143	10.9005	11.6067	NaN	11.595	12.0815	11.4584	11.3945			0.0711583	0.47288	-1.07606	-0.721442	Dgka	2689	P51556	P51556	DGKA_RAT	Diacylglycerol kinase alpha	FQYILNPR	FQYILNPR	FQYILNPR	FQYILNPR	GLISPEDFAQLQK	FQYILNPR		FQYILNPR
		NaN	NaN	NaN	NaN	8.3752	8.03425	NaN	8.27538			0.0765959	0.473022	1.08802	0.720817	Fosl1	2365	P10158	P10158	FOSL1_RAT	Fos-related antigen 1		PAQPQQAQTQTVQQQK		PAQPQQAQTQTVQQQK				PAQPQQAQTQTVQQQK
		12.5552	NaN	NaN	NaN	15.014	10.9906	NaN	12.4206			0.278341	0.473689	-1.80107	-0.717206	Rpl37	2773	P61928	P61928;A0A8I6AMR3;D4A7Z2;D3ZTT9;D3ZTX8;A0A8I5ZUB4	RL37_RAT	60S ribosomal protein L37	KYNWSAK	KYNWSAK		KYNWSAK				KYNWSAK
		10.1926	NaN	10.4263	10.7345	11.087	10.1618	12.2316	11.0724			0.125875	0.473967	-1.20323	-0.717464	Entpd5	3937	Q6P6S9	Q6P6S9	ENTP5_RAT	Ectonucleoside triphosphate diphosphohydrolase 5	QGAETVQELLEVAK	AAETHLIDYEK		IHVYTFVQR	AAETHLIDYEK	IHVYTFVQR	QGAETVQELLEVAK	IHVYTFVQR
		9.67963	NaN	11.1955	NaN	12.0158	10.4419	10.5826	9.69145			0.188542	0.474335	-1.38625	-0.716546	Tmed2	3646	Q63524	Q63524	TMED2_RAT	Transmembrane emp24 domain-containing protein 2	HEQEYMEVR	HEQEYM(UniMod:35)EVR		HEQEYMEVR	HEQEYMEVR	HEQEYMEVR		HEQEYMEVR
		10.2084	11.161	11.0344	10.603	12.6051	11.5795	11.2214	11.5287			0.0382128	0.474705	-0.981983	-0.716219	Uck2	4299	Q9QYG8	B5DF24;Q9QYG8	UCK2_RAT	Uridine-cytidine kinase 2	LFVDTDADTR	YADVIIPR	LFVDTDADTR	IVQLLGQNEVDYHQK	LFVDTDADTR	LFVDTDADTR	IVQLLGQNEVDYHQK	LFVDTDADTR
		11.6644	13.8001	13.9746	13.605	13.7196	15.6797	14.23	14.2313			0.128656	0.475742	-1.2041	-0.715184	Xpo6	2036	G3V858	G3V858	G3V858_RAT	Exportin 6	DLPSFTQNVHR	DLPSFTQNVHR	DLPSFTQNVHR	DLPSFTQNVHR	DLPSFTQNVHR	DLPSFTQNVHR	DLPSFTQNVHR	STVLASVQR
		9.57256	NaN	9.73056	NaN	11.0268	10.653	10.394	9.71227			0.0206804	0.476732	-0.926338	-0.714078	Yipf4	3316	Q5M7T4	Q5M7T4	YIPF4_RAT	Protein YIPF4	LNLGVSGDFIK	LNLGVSGDFIK		ESTATTFLR	LNLGVSGDFIK	ESTATTFLR		ESTATTFLR
		NaN	NaN	NaN	NaN	NaN	11.1294	10.569	9.0577			0.0750125	0.477062	-1.06912	-0.714149	Timm17a	2140	O35092	O35092	TI17A_RAT	Mitochondrial import inner membrane translocase subunit Tim17-A				LRGSLTAIK		LRGSLTAIK		LRGSLTAIK
		18.613	18.0045	17.5616	19.1545	20.8924	19.1554	18.3657	19.573			0.115683	0.479061	-1.16323	-0.712395	Rps25	2815	P62853	M0R763;P62853;F1M6F4	RS25_RAT	40S ribosomal protein S25	LITPAVVSER	LITPAVVSER	LITPAVVSER	LITPAVVSER	LITPAVVSER	LITPAVVSER	LITPAVVSER	LITPAVVSER
		14.2045	11.6477	13.9864	12.2635	16.2605	13.5638	14.4011	13.3311			0.187665	0.479375	-1.36354	-0.711216	Atp5mf	1181	D3ZAF6	D3ZAF6	ATPK_RAT	ATP synthase subunit f, mitochondrial	DFTPSGIAGAFR	(UniMod:1)ASIVPLKEK	(UniMod:1)ASIVPLKEK	(UniMod:1)ASIVPLKEK	(UniMod:1)ASIVPLKEK	(UniMod:1)ASIVPLKEK	(UniMod:1)ASIVPLKEK	(UniMod:1)ASIVPLKEK
		NaN	NaN	NaN	NaN	NaN	9.72087	10.1689	9.68424			0.0653386	0.479641	-1.04058	-0.711633	Fam76b	708	A0A8I6AI20	A0A8I6AI20	A0A8I6AI20_RAT	Protein FAM76B				VSSLSPEQEQGLWK		VSSLSPEQEQGLWK		VSSLSPEQEQGLWK
		12.5791	12.4671	12.7107	12.6202	14.1262	13.0077	13.4745	13.3043			0.0106572	0.480142	-0.883889	-0.71172	Rbbp7	4005	Q71UF4	Q71UF4	RBBP7_RAT	Histone-binding protein RBBP7	TVALWDLR	LM(UniMod:35)IWDTR	YMPQNPHIIATK	YMPQNPHIIATK	YMPQNPHIIATK	YMPQNPHIIATK	YMPQNPHIIATK	TVALWDLR
		12.7795	12.7395	11.7352	11.5795	14.0711	13.0575	12.7353	13.0387			0.056963	0.482182	-1.01723	-0.71004	Nubp1	3312	Q5I0L4	Q5I0L4	NUBP1_RAT	Cytosolic Fe-S cluster assembly factor NUBP1	VPLDPHIGK	VPLDPHIGK	VPLDPHIGK	VPLDPHIGK	VPLDPHIGK	VPLDPHIGK	VPLDPHIGK	GQSFFVEAPDSPATAAYK
		6.9104	11.9315	11.7963	NaN	NaN	8.24391	8.29694	8.6897			0.239102	0.483431	1.55046	0.709147	Ttc9c	3929	Q6P5P3	Q6P5P3	TTC9C_RAT	Tetratricopeptide repeat protein 9C	YLQLTQSELSSYHR		YLQLTQSELSSYHR	YLQLTQSELSSYHR	YLQLTQSELSSYHR	YLQLTQSELSSYHR		YLQLTQSELSSYHR
		10.5441	10.7716	11.0459	NaN	12.6187	10.9987	11.4479	10.8263			0.11484	0.485083	-1.15008	-0.708222	Ccz1b	27	A0A0G2JUB1	A0A0G2JUB1	A0A0G2JUB1_RAT	CCZ1 homolog B, vacuolar protein-trafficking and biogenesis-associated	ILGDINSDFTR	ILGDINSDFTR	HIEPELAGR	ILGDINSDFTR	FLTGPLNLNDPEAK	ILGDINSDFTR		ILGDINSDFTR
		10.241	9.77922	NaN	NaN	11.7392	10.1723	11.3418	10.7765			0.0370883	0.486892	-0.96202	-0.707121	Prmt9	1234	D3ZDR5	D3ZDR5	D3ZDR5_RAT	Protein arginine methyltransferase 9	DIAGIHLPTNVR	VDFNNLQELK	WAEELHALNR	DIAGIHLPTNVR		HIEDEAAVLQRPK		DIAGIHLPTNVR
		10.816	10.7535	10.6938	10.156	12.2165	11.9157	11.3608	10.7554			0.0360947	0.487704	-0.957246	-0.70595	Smg9	3368	Q5PQS6	Q5PQS6	SMG9_RAT	Nonsense-mediated mRNA decay factor SMG9	TPIILSKPPAER	GHPSFQSLVSK	GHPSFQSLVSK	GHPSFQSLVSK	DGSEDPSTNVMQK	GHPSFQSLVSK	GMGTAAPTAMDPVVGQAK	TPIILSKPPAER
		12.7881	12.4217	12.3027	12.6034	14.4462	12.6067	13.8742	13.1842			0.0527458	0.488361	-0.998839	-0.705959	Usp5	1473	D3ZVQ0	D3ZVQ0	D3ZVQ0_RAT	Ubiquitin carboxyl-terminal hydrolase	DGLGGLPDIVR	VALPELVR	GHPEFSTNR	VALPELVR	DGLGGLPDIVR	VALPELVR	GHPEFSTNR	VALPELVR
		NaN	11.4025	NaN	NaN	NaN	10.168	10.782	11.6207			0.16815	0.48841	-1.2861	-0.706369	Pak1ip1	3045	Q32PZ0	Q32PZ0	Q32PZ0_RAT	PAK1-interacting protein 1			LALSVGTDK	LALSVGTDK		LALSVGTDK		LALSVGTDK
		10.932	NaN	NaN	NaN	NaN	10.1392	10.2353	11.1726			0.119102	0.48993	-1.15068	-0.704531	AC109542.1;Polr2l-ps1	107	A0A0G2JZT9;M0RBH0	A0A0G2JZT9;M0RBH0	A0A0G2JZT9_RAT;M0RBH0_RAT	DNA-directed RNA polymerases I, II, and III subunit RPABC5	LLNYAPLEK			LLNYAPLEK		LLNYAPLEK		LLNYAPLEK
		NaN	NaN	NaN	NaN	NaN	9.95397	9.78487	9.14877			0.0846944	0.491008	-1.06791	-0.703669	Spred2	3061	Q3C2P8	Q3C2P8;A0A8I6A4X6	SPRE2_RAT	Sprouty-related, EVH1 domain-containing protein 2				FGLTFQSPADAR		FGLTFQSPADAR		FGLTFQSPADAR
		10.1076	NaN	NaN	NaN	10.5467	10.1703	9.90753	11.0071			0.0280185	0.491066	-0.931396	-0.703854	Gle1	3138	Q4KLN4	Q4KLN4	GLE1_RAT	mRNA export factor GLE1	AATIPVSQISTIAGSK	AATIPVSQISTIAGSK		AATIPVSQISTIAGSK		AATIPVSQISTIAGSK		AATIPVSQISTIAGSK
		NaN	NaN	9.67607	NaN	11.9412	NaN	11.5158	10.3946			0.195074	0.491561	-1.3584	-0.703253	Abracl	1412	D3ZSL2	D3ZSL2	D3ZSL2_RAT	Costars family protein ABRACL		FGVLFQDDR			FGVLFQDDR	FGVLFQDDR		FGVLFQDDR
		11.5612	10.791	NaN	11.7496	13.6834	11.5222	12.6961	10.9512			0.152252	0.492533	-1.22721	-0.701825	Prkcsh	1025	B1WC34	B1WC34	B1WC34_RAT	Glucosidase 2 subunit beta	SLEDQVETLR	SLEDQVETLR	SLEDQVETLR	SLEDQVETLR		SLEDQVETLR	SLEDQVETLR	SLEDQVETLR
		11.1785	NaN	11.5503	NaN	11.697	11.7799	11.7413	10.7757			0.122156	0.492756	-1.15017	-0.701574	Cers2	3085	Q3T1K1	Q3T1K1	Q3T1K1_RAT	Ceramide synthase 2	NQDRPSLLK	NQDRPSLLK		NQDRPSLLK	NQDRPSLLK	NQDRPSLLK		NQDRPSLLK
		11.8692	NaN	NaN	NaN	12.5658	9.59504	12.8244	10.2505			0.221579	0.493191	-1.44598	-0.701842	Sars1	3948	Q6P799	Q6P799	SYSC_RAT	Serine--tRNA ligase, cytoplasmic	LLVDEAIQK	LLVDEAIQK		YLIATSEQPIAALHR		LLVDEAIQK		LLVDEAIQK
		8.77607	NaN	NaN	NaN	NaN	9.94096	10.8347	9.69342			0.0506796	0.49339	-0.986266	-0.702114	Stk11ip	226	A0A0G2K9H2	A0A0G2K9H2	A0A0G2K9H2_RAT	Serine/threonine-protein kinase 11-interacting protein	VPVVLAGHTR			VPVVLAGHTR		VPVVLAGHTR		VPVVLAGHTR
		NaN	NaN	NaN	NaN	NaN	9.8468	10.0344	11.4356			0.15368	0.495394	-1.2265	-0.700348	Smarcc2	570	A0A8I6A5E1	A0A8I6A5E1	A0A8I6A5E1_RAT	SWI/SNF-related, matrix-associated, actin-dependent regulator of chromatin, subfamily c, member 2				YIQAEPPTNK		HLAAVEER		HLAAVEER
		12.7014	NaN	9.82662	10.9466	13.8002	10.7439	11.5535	11.9717			0.220341	0.495655	-1.4331	-0.699888	Myef2	164	A0A0G2K402	A0A0G2K402	A0A0G2K402_RAT	Myelin expression factor 2	MGPGIGAILER	SVPHEDYR		MGPGIGAILER	MGPGIGAILER	MGPGIGAILER	MGPGIGAILER	MGPGIGAILER
		11.5701	11.6494	11.7536	10.3466	12.9967	11.7508	11.9628	12.6388			0.0616859	0.496244	-1.0074	-0.699908	Dysf	200	A0A0G2K7B6	A0A0G2K7B6	A0A0G2K7B6_RAT	Dysferlin	PLYSPLQPDIEQGK	IGETVIDLENR	QLPGVNIKPVVK	VEDLPADDILR	VPAHEVLFSR	VEDLPADDILR	QLPGVNIKPVVK	VEDLPADDILR
		11.1555	10.0761	15.982	15.3136	12.8664	11.2456	10.8386	10.429			0.29822	0.49717	1.78689	0.695515	Yif1a	972	B0BMV4	B0BMV4	B0BMV4_RAT	Protein YIF1	TAASGPDSMGGPTPR	TAASGPDSM(UniMod:35)GGPTPR	TAASGPDSMGGPTPR	TAASGPDSMGGPTPR	(UniMod:1)AYHSGYGVHGSK	TAASGPDSMGGPTPR	(UniMod:1)AYHSGYGVHGSK	TAASGPDSMGGPTPR
		9.36215	NaN	NaN	10.3678	12.4831	10.3601	10.5828	9.96392			0.114683	0.497177	-1.11535	-0.695036	Abraxas2	1577	D4A415	D4A415	D4A415_RAT	Abraxas 2, BRISC complex subunit	AIYQVYNALQEK	ISLAIPNLGNTSQQEYK		AIYQVYNALQEK		AIYQVYNALQEK	AIYQVYNALQEK	AIYQVYNALQEK
		12.9789	NaN	NaN	NaN	14.8919	9.40939	12.0246	11.5575			0.284499	0.497247	-1.7152	-0.697317	Rpl10l	833	A0A8I6G4V0	A0A8I6G4V0;Q6PDV7;A0A8I5ZXK4	A0A8I6G4V0_RAT	Ribosomal protein L10-like	MLSC(UniMod:4)AGADR	VHIGQVIM(UniMod:35)SIR		FNADEFEDK		MLSC(UniMod:4)AGADR		FNADEFEDK
		11.1295	11.1409	11.0394	10.8163	13.6453	11.7742	11.8377	11.1564			0.0951896	0.497299	-1.07187	-0.695255	Ldlr	2596	P35952	P35952	LDLR_RAT	Low-density lipoprotein receptor	LTGSDVNLVAK	LTGSDVNLVAK	IYWSDLSQR	LTGSDVNLVAK	SQDGYTYPSR	LTGSDVNLVAK	NINSINFDNPVYQK	LTGSDVNLVAK
		9.99804	10.6282	NaN	NaN	NaN	10.8572	10.6074	10.5862			0.0590756	0.497309	-0.993225	-0.695893	Wdr4	1531	D4A0Q3	D4A0Q3	D4A0Q3_RAT	tRNA (guanine-N(7)-)-methyltransferase non-catalytic subunit WDR4	GSDTILASTFSK		GSDTILASTFSK	GSDTILASTFSK		GSDTILASTFSK		GSDTILASTFSK
		10.9975	NaN	NaN	12.9811	12.3992	11.3251	11.6905	11.2078			0.245696	0.497318	-1.52002	-0.696755	Apex1	2639	P43138	P43138	APEX1_RAT	DNA-(apurinic or apyrimidinic site) endonuclease	EGYSGVGLLSR	EAAGEGPVLYEDPPDQK		EGYSGVGLLSR		EGYSGVGLLSR	EGYSGVGLLSR	EGYSGVGLLSR
		8.63194	NaN	NaN	NaN	11.131	8.68368	9.26805	10.4574			0.116616	0.497328	-1.12159	-0.695722	Ahctf1	124	A0A0G2K160	A0A0G2K160	A0A0G2K160_RAT	AT hook-containing transcription factor 1	FSGVNEQPPVVLAVK	LISPLASPVDEIK		FSGVNEQPPVVLAVK		LISPLASPVDEIK		LISPLASPVDEIK
		11.0175	10.9951	11.6899	10.1745	12.6988	11.9234	12.3959	10.9957			0.0765788	0.49774	-1.03422	-0.696819	Tbcd	315	A0A8I5ZJB6	A0A8I5ZJB6	A0A8I5ZJB6_RAT	Tubulin-specific chaperone D	LDGNLPTQSGETR	SLHLVSSHSR	LDGNLPTQSGETR	LPESSHTLLR	LPESSHTLLR	LPESSHTLLR	SLHLVSSHSR	LPESSHTLLR
		11.2652	10.9357	NaN	NaN	13.0891	10.6602	11.4408	10.5734			0.164206	0.497813	-1.2463	-0.697568	Dctn4	4284	Q9QUR2	Q9QUR2	DCTN4_RAT	Dynactin subunit 4	IMSIPNLR	ATSISTQLPDDPAK	ATSISTQLPDDPAK	IMSIPNLR		LIEYYQQLAQK		IMSIPNLR
		8.11661	NaN	NaN	NaN	NaN	5.55164	7.45171	7.72991			0.204452	0.497893	1.36184	0.695993	Sin3a	1208	D3ZBP2	D3ZBP2	D3ZBP2_RAT	SIN3 transcription regulator family member A	KNPSIAVPIVLK			KNPSIAVPIVLK		KNPSIAVPIVLK		KNPSIAVPIVLK
		11.2844	NaN	NaN	10.2517	13.5077	9.70063	11.4726	10.0303			0.228629	0.497943	-1.44042	-0.694314	Mthfd2	870	A0A8I6GID3	A0A8I6GID3	A0A8I6GID3_RAT	Methenyltetrahydrofolate cyclohydrolase	LVGDVDFEGVK	LVGDVDFEGVK		LVGDVDFEGVK		LVGDVDFEGVK	LVGDVDFEGVK	LVGDVDFEGVK
		11.57	11.9981	NaN	11.4381	13.2177	12.1044	11.5031	12.1872			0.144856	0.497982	-1.18101	-0.692725	Stub1	1584	D4A4T0	D4A4T0	D4A4T0_RAT	RING-type E3 ubiquitin transferase	LNFGDDIPSALR	DIEEHLQR	VGHFDPVTR	DIEEHLQR		DIEEHLQR	VGHFDPVTR	DIEEHLQR
		9.93904	NaN	12.3232	10.5361	12.2702	11.8055	10.9798	11.5336			0.161887	0.498242	-1.23041	-0.694537	Mdn1	229	A0A0G2K9L9	A0A0G2K9L9	A0A0G2K9L9_RAT	Midasin	LFLESSDANPVR	LLLEPTQAAK		LLQALHTDGPK	LNKPILLEGSPGVGK	TKPPQLLK	GFPLSSPISK	LLQALHTDGPK
		10.8894	11.4004	NaN	NaN	12.2933	10.6742	11.288	11.1079			0.131116	0.498314	-1.16265	-0.698175	Fzr1	1034	B1WCA1	B1WCA1	B1WCA1_RAT	Fizzy and cell division cycle 20-related 1	LSVLEGHTAR	LSVLEGHTAR	LSVLEGHTAR	VGALAWNADQLSSGSR		VGALAWNADQLSSGSR		LSVLEGHTAR
		9.70422	NaN	9.64798	NaN	11.1483	9.5256	10.3358	9.39704			0.0999652	0.498406	-1.08816	-0.697575	Acadvl	2646	P45953	P45953	ACADV_RAT	Very long-chain specific acyl-CoA dehydrogenase, mitochondrial	VPAENVLGEVGDGFK	VPAENVLGEVGDGFK		VPAENVLGEVGDGFK	VPAENVLGEVGDGFK	VPAENVLGEVGDGFK		VPAENVLGEVGDGFK
		NaN	10.9366	NaN	NaN	11.3108	9.96887	9.95619	10.4425			0.170793	0.498448	-1.25037	-0.693201	Senp1	135	A0A0G2K1R8	A0A0G2K1R8	A0A0G2K1R8_RAT	SUMO-specific peptidase 1		ALALQLQNQR	ALALQLQNQR	ALALQLQNQR		ALALQLQNQR		ALALQLQNQR
		10.1455	NaN	NaN	9.3276	11.1903	10.181	10.0623	10.2713			0.0328062	0.498534	-0.934789	-0.698356	Extl3	4278	Q9JMA8	Q9JMA8	Q9JMA8_RAT	Exostoses (Multiple)-like 3, isoform CRA_a	NVISQTEHSYK	IQIPAAPIR		NVISQTEHSYK		NVISQTEHSYK	IQIPAAPIR	IQIPAAPIR
		10.572	11.1533	10.7121	10.7305	12.0739	11.2715	11.647	11.5265			0.00709721	0.498625	-0.837758	-0.692763	Camk2g	2386	P11730	P08413;P11730	KCC2G_RAT	Calcium/calmodulin-dependent protein kinase type II subunit gamma	LTQYIDGQGRPR	LTQYIDGQGRPR	NLINQMLTINPAK	NLINQMLTINPAK	NLINQMLTINPAK	NLINQMLTINPAK	NLINQMLTINPAK	NLINQMLTINPAK
		7.42233	NaN	NaN	NaN	NaN	6.48812	6.52298	7.18452			0.22776	0.498905	1.43418	0.693619	Nfxl1	237	A0A0G2KAF4	A0A0G2KAF4	A0A0G2KAF4_RAT	Nuclear transcription factor, X-box-binding-like 1	DSQFLVSSVTDDDFGKK			DSQFLVSSVTDDDFGKK		DSQFLVSSVTDDDFGKK		DSQFLVSSVTDDDFGKK
		9.81309	10.5338	NaN	9.6288	12.0888	10.9712	9.86121	10.4777			0.0998045	0.499015	-1.08988	-0.698433	Dbr1	1070	B2RYJ2	B2RYJ2	B2RYJ2_RAT	Debranching RNA lariats 1	IGGISGIFK	IGGISGIFK	WDYSATEEAMK	IGGISGIFK		IGGISGIFK	IGGISGIFK	IGGISGIFK
		NaN	NaN	NaN	NaN	NaN	8.9329	9.57157	10.8988			0.117275	0.499093	-1.11686	-0.693314	Glt8d1	3844	Q6AYF6	Q6AYF6	GL8D1_RAT	Glycosyltransferase 8 domain-containing protein 1				AAKLLHWNGHFK		AAKLLHWNGHFK		AAKLLHWNGHFK
		9.96102	11.4611	10.5124	10.4681	12.0475	11.9639	10.7905	11.5427			0.0594565	0.499897	-0.985476	-0.691663	Nup133	1157	D3Z8B2	D3Z8B2	D3Z8B2_RAT	Nucleoporin 133	NSGLVSVTPR	LAALASDLSEDTLQEK	LAALASDLSEDTLQEK	NSGLVSVTPR	LAALASDLSEDTLQEK	NSGLVSVTPR	LAALASDLSEDTLQEK	NSGLVSVTPR
		11.6064	12.989	12.1821	11.7872	13.5733	13.5982	12.6315	12.6628			0.0547103	0.500057	-0.975246	-0.691843	Phkb	928	A0A8J8YFM3	A0A8J8YFM3	A0A8J8YFM3_RAT	Phosphorylase b kinase regulatory subunit	LLADELISPK	LLADELISPK	FVPLQNQR	LLADELISPK	LLADELISPK	LLADELISPK	QIDGSLNR	LLADELISPK
		9.97654	10.8593	12.7849	12.378	12.7859	12.2762	12.9986	12.5632			0.136737	0.501244	-1.15628	-0.69101	Mtch1	977	B0BN30	B0BN30	B0BN30_RAT	Mitochondrial carrier 1	LMSNALSTVTR	YSGVLSSIGK	LMSNALSTVTR	LMSNALSTVTR	LMSNALSTVTR	LMSNALSTVTR	LMSNALSTVTR	LMSNALSTVTR
		9.75111	NaN	NaN	NaN	NaN	11.0108	10.2652	10.383			0.0194898	0.501294	-0.883333	-0.690499	Itprip	2	A0A096MJ54	A0A096MJ54	A0A096MJ54_RAT	Inositol 1,4,5-trisphosphate receptor-interacting protein	NAPTLISEYSLHVPSDR			LQMEQLR		LQMEQLR		LQMEQLR
		10.3815	10.5204	NaN	NaN	11.5692	10.6818	10.6776	10.8694			0.036329	0.502062	-0.92855	-0.689898	Haus6	176	A0A0G2K4Y6	A0A0G2K4Y6	A0A0G2K4Y6_RAT	Family with sequence similarity 29, member A	YPASLPDLHK	IAGSELEDSPLSDTAK	YPASLPDLHK	YPASLPDLHK		TLLWDSFQR		YPASLPDLHK
		13.1044	12.7672	13.3196	13.4386	14.5119	13.902	14.2779	13.4528			0.0185468	0.502694	-0.878696	-0.689499	Arcn1	3732	Q66H80	Q66H80	COPD_RAT	Coatomer subunit delta	ENVNLAQIR	SFPVNSDVGVLK	ENVNLAQIR	ENVNLAQIR	ENVNLAQIR	ENVNLAQIR	ENVNLAQIR	ENVNLAQIR
		NaN	10.5958	NaN	NaN	12.0283	10.3384	9.99758	9.86734			0.135689	0.504264	-1.14236	-0.686902	Foxred1	1242	D3ZEH2	D3ZEH2	D3ZEH2_RAT	FAD-dependent oxidoreductase domain-containing 1		GLPGTLQGTK	KIESILPGK	KIESILPGK		KIESILPGK		KIESILPGK
		NaN	NaN	NaN	NaN	NaN	9.33281	9.83889	11.5162			0.0968455	0.504566	-1.05687	-0.687401	Gnai1	2370	P10824	P10824	GNAI1_RAT	Guanine nucleotide-binding protein G(i) subunit alpha-1				LKIDFGDAAR		LKIDFGDAAR		LKIDFGDAAR
		14.4945	14.5144	13.8123	14.326	15.7655	14.7424	15.2992	14.8686			0.0209013	0.504712	-0.882104	-0.687096	Ripk3	4383	Q9Z2P5	Q9Z2P5	RIPK3_RAT	Receptor-interacting serine/threonine-protein kinase 3	DLKPSNVLLDPELHAK	DLKPSNVLLDPELHAK	DLKPSNVLLDPELHAK	DLKPSNVLLDPELHAK	DLKPSNVLLDPELHAK	DLKPSNVLLDPELHAK	DLKPSNVLLDPELHAK	DLKPSNVLLDPELHAK
		9.67406	10.2248	10.509	12.1254	12.9463	11.1742	11.719	11.2741			0.136128	0.504847	-1.1451	-0.687516	Pof1b	1478	D3ZWE3	D3ZWE3	D3ZWE3_RAT	POF1B, actin-binding protein	LHELTSLLEEK	LVLSTFSNIR	LHELTSLLEEK	LHELTSLLEEK	LHELTSLLEEK	LVLSTFSNIR	LHELTSLLEEK	LVLSTFSNIR
		9.48567	NaN	10.2673	NaN	12.6377	10.2562	10.4514	9.31138			0.167186	0.505425	-1.22247	-0.68754	Gadd45gip1	3549	Q5XJW2	Q5XJW2	G45IP_RAT	Growth arrest and DNA damage-inducible proteins-interacting protein 1	FQELLQDLDK	FQELLQDLDK		FQELLQDLDK	FQELLQDLDK	FQELLQDLDK		FQELLQDLDK
		10.1758	11.1566	11.3022	12.1975	NaN	14.6203	13.6542	13.728			0.2692	0.505668	-1.58125	-0.687796	Rint1	470	A0A8I5ZVY6	A0A8I5ZVY6	A0A8I5ZVY6_RAT	RAD50 interactor 1	LKLDMLTR		LQASDELLTESK	LQASDELLTESK	LQASDELLTESK	LQASDELLTESK	LQASDELLTESK	LQASDELLTESK
		13.1104	14.6081	15.2699	14.8253	15.0742	15.7472	15.4861	15.5929			0.0821608	0.506579	-1.02167	-0.685685	Ipo8	195	A0A0G2K6J6	A0A0G2K6J6	A0A0G2K6J6_RAT	Importin 8	IINFAPSLLR	IINFAPSLLR	IINFAPSLLR	IINFAPSLLR	IINFAPSLLR	IINFAPSLLR	IINFAPSLLR	IINFAPSLLR
		NaN	NaN	NaN	9.56888	12.2979	9.3773	10.2538	9.90274			0.131268	0.507184	-1.12736	-0.685166	Frmd6	4129	Q8VII0	Q8VII0	FRMD6_RAT	FERM domain-containing protein 6 (Fragment)		KFEILPDGLPSAR		LDDVAIHYYR		LDDVAIHYYR	KFEILPDGLPSAR	LDDVAIHYYR
		10.9568	11.0951	NaN	NaN	12.7841	11.3409	10.776	11.0643			0.107981	0.509453	-1.07206	-0.683762	Ripk2	2010	G3V783	G3V783	G3V783_RAT	Receptor-interacting serine/threonine-protein kinase 2	LADLHYLSR	LADLHYLSR	TPSSNVLQNK	LADLHYLSR		LADLHYLSR		LADLHYLSR
		11.501	12.4289	11.9035	13.1436	14.7928	13.0222	12.7535	12.7879			0.119631	0.510288	-1.09486	-0.682749	Fabp5	2723	P55053	P55053	FABP5_RAT	Fatty acid-binding protein 5	ELGVGLALR	ELGVGLALR	ELGVGLALR	ELGVGLALR	ELGVGLALR	ELGVGLALR	ELGVGLALRK	ELGVGLALR
		13.067	12.7376	11.175	13.0963	14.6374	13.2172	13.2271	13.2882			0.110385	0.510552	-1.07351	-0.68225	Elob	2818	P62870	P62870;A0A8I6GJ22;A0A8I5ZTT3	ELOB_RAT	Elongin-B	PQAPATVGLAFR	PQAPATVGLAFR	PQAPATVGLAFR	PQAPATVGLAFR	PQAPATVGLAFR	PQAPATVGLAFR	PQAPATVGLAFR	PQAPATVGLAFR
		9.43428	NaN	13.0487	NaN	12.8812	10.0834	12.5847	10.92			0.25641	0.510933	-1.49901	-0.682867	Nudt5	3820	Q6AY63	Q6AY63	NUDT5_RAT	ADP-sugar pyrophosphatase	SADAVSVIPVLQR	SADAVSVIPVLQR		SADAVSVIPVLQR	SADAVSVIPVLQR	SADAVSVIPVLQR		SADAVSVIPVLQR
		11.3454	NaN	NaN	10.2241	12.2628	9.99618	11.6688	10.7315			0.154449	0.514141	-1.17019	-0.680985	Babam1	3527	Q5XIJ6	Q5XIJ6	BABA1_RAT	BRISC and BRCA1-A complex member 1	LLAHPLQR	LLAHPLQR		LLAHPLQR		LLAHPLQR	LLAHPLQR	LLAHPLQR
		10.1433	8.1282	NaN	NaN	11.337	9.45732	9.5646	10.19			0.118998	0.514294	-1.0874	-0.68038	Smc6	327	A0A8I5ZKI2	A0A8I5ZKI2	A0A8I5ZKI2_RAT	Structural maintenance of chromosomes 6	FQNIAGLSTMK	LYFDNLLSQR	LYFDNLLSQR	FQNIAGLSTMK		LYFDNLLSQR		FQNIAGLSTMK
		9.64275	10.926	11.9492	10.5672	11.3263	13.1145	11.5186	11.5625			0.129647	0.515146	-1.10915	-0.679748	Arfgef1	1608	D4A631	D4A631	BIG1_RAT	Brefeldin A-inhibited guanine nucleotide-exchange protein 1	FLTSQQLFK	LFLEGFR	VSAWEEVQQR	FLTSQQLFK	HFPATIDSFQDAVK	FLTSQQLFK	IWEVIGDHFNK	VSAWEEVQQR
		14.3027	12.737	13.3777	12.8244	16.0041	13.3095	14.7294	13.7988			0.148359	0.515183	-1.14999	-0.679048	Dync1h1	2609	P38650	P38650	DYHC1_RAT	Cytoplasmic dynein 1 heavy chain 1	LDPYVQR	LLTLPNGER	IWAHEALR	LLTLPNGER	LLTLPNGER	HLLPVETQR	LLTLPNGER	HLLPVETQR
		11.4427	NaN	10.3028	NaN	12.6231	10.8959	10.8124	10.7112			0.152642	0.515609	-1.16027	-0.679089	Pdcd2	2654	P47816	P47816	PDCD2_RAT	Programmed cell death protein 2	IALEPEQILR	IALEPEQILR		IALEPEQILR	IALEPEQILR	IALEPEQILR		IALEPEQILR
		NaN	11.9692	NaN	NaN	12.5931	11.0364	11.358	9.86715			0.231548	0.521658	-1.37419	-0.676111	Naxe	1003	B0BNM1	B0BNM1	NNRE_RAT	NAD(P)H-hydrate epimerase		FVPPALEK	FVPPALEK	FVPPALEK		FVPPALEK		FVPPALEK
		10.8842	9.3955	NaN	NaN	11.8851	10.4955	10.5296	9.54058			0.153937	0.521661	-1.15398	-0.67588	Ube2j1	13	A0A096MKH4	A0A096MKH4	A0A096MKH4_RAT	Ubiquitin-conjugating enzyme E2, J1	SGIDSSQADQEAK	SGIDSSQADQEAK	GEGAIGSLDYTPEER	GEGAIGSLDYTPEER		SGIDSSQADQEAK		SGIDSSQADQEAK
		12.4956	12.005	13.0914	10.9257	14.821	12.2381	13.9542	12.3196			0.174915	0.521791	-1.20381	-0.67531	Acat2	3471	Q5XI22	A0A0G2JUB4;A0A8I6AKA6;Q5XI22	THIC_RAT	Acetyl-CoA acetyltransferase, cytosolic	EIVPVHVSSR	EIVPVHVSSR	APHLAHLR	APHLAHLR	APHLAHLR	EIVPVHVSSR	APHLAHLR	EIVPVHVSSR
		9.5502	10.5059	10.8767	NaN	NaN	11.1508	10.9796	10.949			0.0517464	0.521885	-0.93822	-0.676229	Smg8	1380	D3ZQ80	D3ZQ80	D3ZQ80_RAT	Nonsense-mediated mRNA decay factor SMG8	AANYDFYQLLEEK		FPYAYVTER	FPYAYVTER	AANYDFYQLLEEK	FPYAYVTER		FPYAYVTER
		10.8009	11.6701	12.4605	11.1754	12.8079	12.2173	12.7641	12.1056			0.0566393	0.522232	-0.947038	-0.675456	Exoc3	3581	Q62825	Q62825	EXOC3_RAT	Exocyst complex component 3	YKEEAQLYK	YKEEAQLYK	QSINTIESLK	NIFSVPEIVR	QSINTIESLK	AAIQSQLDGVR	ETQDLIEQGALLQAHR	NIFSVPEIVR
		NaN	NaN	NaN	NaN	NaN	10.2281	8.68614	9.17689			0.122333	0.522538	-1.08398	-0.676236	Ttc14	1345	D3ZM05	D3ZM05	D3ZM05_RAT	Tetratricopeptide repeat domain 14				GLLTSSVEVPDDLGGR		GLLTSSVEVPDDLGGR		GLLTSSVEVPDDLGGR
		10.0646	11.0624	11.427	NaN	12.6432	10.6216	11.4685	11.8009			0.116537	0.523128	-1.06684	-0.674324	Denr	1438	D3ZU54	D3ZU54	D3ZU54_RAT	Density-regulated protein	LDADYPLR	LDADYPLR	LDADYPLR	LDADYPLR	LDADYPLR	LDADYPLR		LDADYPLR
		11.0022	NaN	8.74967	11.235	12.5708	9.76652	10.668	11.418			0.224978	0.523419	-1.34563	-0.674515	Nat10	2009	G3V752	G3V752	G3V752_RAT	RNA cytidine acetyltransferase	AGFVPVYLR	TLSDDLDEAAK		AGQNASIVSLK	AGFVPVYLR	AGQNASIVSLK	AGFVPVYLR	AGFVPVYLR
		8.36653	NaN	NaN	NaN	12.0073	10.3043	10.1225	9.66602			0.161246	0.523441	-1.16531	-0.673819	Elp6	1065	B2RYG8	B2RYG8	ELP6_RAT	Elongator complex protein 6	LGVSLTAAR	GQLVFLEGLK		LGVSLTAAR		GQLVFLEGLK		LGVSLTAAR
		16.2815	13.5444	14.9829	14.7896	18.0218	15.3839	15.7071	15.4549			0.191174	0.523698	-1.24228	-0.673922	Ran	2810	P62828	P62828	RAN_RAT	GTP-binding nuclear protein Ran	(UniMod:1)AAQGEPQVQFK	LVLVGDGGTGK	FNVWDTAGQEK	(UniMod:1)AAQGEPQVQFK	(UniMod:1)AAQGEPQVQFK	FNVWDTAGQEK	(UniMod:1)AAQGEPQVQFK	FNVWDTAGQEK
		11.7539	NaN	NaN	10.7221	13.3856	10.5839	10.6348	11.143			0.215036	0.523717	-1.31411	-0.67457	Psmg1	564	A0A8I6A4K6	A0A8I6A4K6	A0A8I6A4K6_RAT	Proteasome assembly chaperone 1	NIPESTEILKK	NIPESTEILKK		NIPESTEILKK		NIPESTEILKK	NIPESTEILKK	NIPESTEILKK
		8.22416	NaN	NaN	NaN	NaN	9.66718	9.98667	8.98071			0.0510652	0.524459	-0.931052	-0.673247	Pdk2	3708	Q64536	Q64536	PDK2_RAT	[Pyruvate dehydrogenase (acetyl-transferring)] kinase isozyme 2, mitochondrial	HNDVVPTMAQGVLEYK			HNDVVPTMAQGVLEYK		HNDVVPTMAQGVLEYK		HNDVVPTMAQGVLEYK
		NaN	10.7799	NaN	10.9353	NaN	10.0845	12.4187	10.8122			0.167792	0.525785	-1.17741	-0.67257	Sgta	2204	O70593	O70593	SGTA_RAT	Small glutamine-rich tetratricopeptide repeat-containing protein alpha			MGLALSSLNK	MGLALSSLNK		MGLALSSLNK	MGLALSSLNK	MGLALSSLNK
		NaN	NaN	NaN	NaN	NaN	9.02153	9.49822	9.708			0.0363752	0.526241	-0.896885	-0.672204	Stag1	655	A0A8I6ADB5	A0A8I6ADB5	A0A8I6ADB5_RAT	Stromal antigen 1				MYSDAFLNDSYLK		MYSDAFLNDSYLK		NSLVTGGEDDR
		11.2834	12.166	11.3284	NaN	13.2116	11.9138	11.894	11.5712			0.166188	0.526688	-1.17036	-0.67154	Pals2	171	A0A0G2K4N7	A0A0G2K4N7	A0A0G2K4N7_RAT	Membrane palmitoylated protein 6	EGGSAGLIPSQFLEEK	EGGSAGLIPSQFLEEK	ILHGGMIDR	ILHGGMIDR	EGGSAGLIPSQFLEEK	EGGSAGLIPSQFLEEK		EGGSAGLIPSQFLEEK
		12.2039	11.6403	11.8798	11.4201	13.7886	12.3719	12.5181	12.2191			0.0560801	0.527223	-0.938437	-0.671658	Srprb	3116	Q4FZX7	Q4FZX7	SRPRB_RAT	Signal recognition particle receptor subunit beta	SAAPSTLDSSSTAPAQLGK	GDAGSADVQDLEK	GDAGSADVQDLEK	SAAPSTLDSSSTAPAQLGK	VGDGAGGAFQPYLDSLR	SAAPSTLDSSSTAPAQLGK	GDAGSADVQDLEK	GDAGSADVQDLEK
		13.9676	15.4566	14.7411	16.5871	17.3183	15.187	16.8136	16.0589			0.161848	0.528888	-1.15637	-0.67034	Krt42	3882	Q6IFU7	Q6IFU7	K1C42_RAT	Keratin, type I cytoskeletal 42	TKYETELNLR	TKYETELNLR	TKYETELNLR	TKYETELNLR	YETELNLR	TKYETELNLR	TKYETELNLR	TKYETELNLR
		NaN	NaN	NaN	NaN	NaN	10.3127	10.1375	9.71738			0.0869841	0.528935	-0.996473	-0.669873	Sirt2	3377	Q5RJQ4	Q5RJQ4	SIR2_RAT	NAD-dependent protein deacetylase sirtuin-2				SPSTGLYANLEK		SPSTGLYANLEK		SPSTGLYANLEK
		9.29321	9.76309	12.1255	NaN	11.9797	11.4266	11.1567	11.0138			0.144771	0.528944	-1.1149	-0.669509	Abhd12	3865	Q6AYT7	Q6AYT7	ABD12_RAT	Lysophosphatidylserine lipase ABHD12	TEPVTLEHER	VPYFIDLK	TEPVTLEHER	TEPVTLEHER	TEPVTLEHER	TEPVTLEHER		TEPVTLEHER
		9.18781	NaN	NaN	NaN	NaN	9.71537	10.414	10.8835			0.0514362	0.52924	-0.925538	-0.669953	Mmp10	2310	P07152	P03957;P07152	MMP10_RAT	Stromelysin-2	VWEEVTPLTFSR			ESLMYPVYR		VWEEVTPLTFSR		FSTSQANIR
		NaN	NaN	NaN	NaN	NaN	9.61329	9.9638	9.84706			0.0255885	0.530032	-0.864874	-0.668836	Hps3	436	A0A8I5ZU61	A0A8I5ZU61	A0A8I5ZU61_RAT	Hermansky-Pudlak syndrome 3 protein homolog				MSGLSLAEVLAR		AALMDVSQLEPAEK		AALMDVSQLEPAEK
		11.1326	NaN	11.0804	11.5024	13.0935	11.1693	11.2098	11.619			0.190221	0.531761	-1.21842	-0.667592	Strn	2872	P70483	P70483	STRN_RAT	Striatin	SVIDTSTIVR	SVIDTSTIVR		SVIDTSTIVR	SVIDTSTIVR	SVIDTSTIVR	SVIDTSTIVR	SVIDTSTIVR
		11.5759	10.3735	NaN	NaN	13.244	10.9483	11.2752	10.9087			0.149452	0.5318	-1.12033	-0.667726	Kif1b	2220	O88658	O88658;F1M4A4;O35787	KIF1B_RAT	Kinesin-like protein KIF1B	RQDIVLSGAHIK	ISLVDLAGSER	RQDIVLSGAHIK	RQDIVLSGAHIK		RQDIVLSGAHIK		RQDIVLSGAHIK
		11.4256	NaN	NaN	11.8132	13.0032	11.126	10.6977	11.4873			0.218324	0.534257	-1.29086	-0.665755	Cux1	2710	P53565	F1M048;P53565	CUX1_RAT	Homeobox protein cut-like 1	SFQGEIDALSK	LQTLQTALEK		SLQSENATLR		SLQSENATLR	SLQSENATLR	SFQGEIDALSK
		14.6558	12.673	NaN	12.8323	17.7222	13.0732	12.3525	13.5892			0.319412	0.534586	-1.71783	-0.665142	Rpl35a	2272	P04646	F1M0T2;D4A771;P04646;A0A8L2QK69;A0A096P6M4;D3ZZN4;A0A8I6A5U8	RL35A_RAT	60S ribosomal protein L35a	EHTALLK	VM(UniMod:35)LYPSR	AIFAGYKR	AIFAGYKR		VM(UniMod:35)LYPSRI	VM(UniMod:35)LYPSRI	VM(UniMod:35)LYPSRI
		10.3068	NaN	NaN	NaN	11.841	9.81417	9.54459	10.1423			0.142837	0.534749	-1.09926	-0.665364	Cdc27	3185	Q4V8A2	Q4V8A2	CDC27_RAT	Cell division cycle protein 27 homolog	ISTITPQIQAFNLQK	LAEGEQILSGGVFNK		ISTITPQIQAFNLQK		LAEGEQILSGGVFNK		ISTITPQIQAFNLQK
		12.3533	14.2033	14.444	13.777	14.2656	15.7334	14.4481	14.5255			0.118044	0.534804	-1.04874	-0.665816	Mtor	2636	P42346	P42346	MTOR_RAT	Serine/threonine-protein kinase mTOR	LHVSTINLQK	GNNLQDTLR	LHVSTINLQK	LHVSTINLQK	LHVSTINLQK	LHVSTINLQK	GNNLQDTLR	VNIGMIDQSR
		10.7944	NaN	NaN	NaN	NaN	11.2634	11.3177	11.1029			0.194825	0.53528	-1.22519	-0.665974	Agpat4	4158	Q924S1	Q924S1	PLCD_RAT	1-acyl-sn-glycerol-3-phosphate acyltransferase delta	ENAIVVLNHK			ENAIVVLNHK		ENAIVVLNHK		ENAIVVLNHK
		9.94128	10.3866	11.3729	NaN	12.13	10.2895	11.7651	10.7205			0.160429	0.536735	-1.13489	-0.664171	Psma2	2452	P17220	P17220	PSA2_RAT	Proteasome subunit alpha type-2	AANGVVLATEK	SVHKVEPITK	AANGVVLATEK	SVHKVEPITK	SVHKVEPITK	AANGVVLATEK		AANGVVLATEK
		12.6386	12.6602	13.5726	12.4249	14.4863	13.2866	14.0541	13.1918			0.0599842	0.537546	-0.930594	-0.663642	Umps	1985	F7FPV0	F7FPV0	F7FPV0_RAT	Uridine 5'-monophosphate synthase	GLQEVGLPLHR	GLQEVGLPLHR	GLQEVGLPLHR	GLQEVGLPLHR	GLQEVGLPLHR	GLQEVGLPLHR	GLQEVGLPLHR	GLQEVGLPLHR
		NaN	NaN	NaN	NaN	NaN	8.30646	9.56849	11.9583			0.217603	0.537833	-1.26906	-0.660474	Thoc1	2748	P59924	P59924	THOC1_RAT	THO complex subunit 1				ILAPYLEIK		ILIGNEELTR		ILIGNEELTR
		11.7885	NaN	NaN	NaN	13.4382	10.2054	10.6716	10.6965			0.22742	0.538335	-1.29997	-0.660903	Paip1	50	A0A0G2JVP5	A0A0G2JVP5;A0A8I5ZUB7	A0A0G2JVP5_RAT	Poly(A)-binding protein-interacting protein 1	ADILQVGLR	ADILQVGLR		LTGSVLEDTWK		LTGSVLEDTWK		LTGSVLEDTWK
		11.4615	11.1737	10.9939	12.5384	14.1883	10.8032	12.3535	13.6591			0.195675	0.538346	-1.20918	-0.660556	Tpm4	2337	P09495	P09495	TPM4_RAT	Tropomyosin alpha-4 chain	LLSDKLK	LVILEGELER	KLVILEGELER	IQALQQQADDAEDR	LVILEGELER	LVILEGELER	MEIQEMQLK	MEIQEMQLK
		11.5958	11.6911	11.7763	11.6444	13.3513	12.6354	12.3431	11.8579			0.0326716	0.538406	-0.870048	-0.661757	Esyt2	581	A0A8I6A660	A0A8I6A660	A0A8I6A660_RAT	Extended synaptotagmin 2	SSSSLLASPSHIAAK	VDVGHQPLR	VGNQIFQSK	VDVGHQPLR	VLVALASEELAK	VLVALASEELAK	VLVALASEELAK	VDVGHQPLR
		15.0215	15.1824	14.4613	14.4834	15.2948	14.0798	13.3978	11.6911			0.181172	0.538493	1.17124	0.660084	Sap18	2014	G3V7F6	G3V7F6	G3V7F6_RAT	Histone deacetylase complex subunit SAP18	VTQEEIKK	VTQEEIKK	VTQEEIKK	VTQEEIKK	VTQEEIKK	VTQEEIKK	VTQEEIKK	EIGSTMSGR
		10.621	10.684	NaN	10.9458	12.8755	10.9432	11.22	10.6223			0.150851	0.53857	-1.10825	-0.662323	Dda1	1741	D4AED2	D4AED2	D4AED2_RAT	DET1- and DDB1-associated protein 1	EYPSEQIIVTEK	EYPSEQIIVTEK	EYPSEQIIVTEK	EYPSEQIIVTEK		EYPSEQIIVTEK	EYPSEQIIVTEK	EYPSEQIIVTEK
		13.7223	12.3354	13.166	12.7922	15.2688	13.8408	13.3486	13.5864			0.101676	0.538649	-1.00721	-0.661963	Asph	9	A0A096MKE0	A0A096MKE0	A0A096MKE0_RAT	Aspartate-beta-hydroxylase	LVQLFPSDTTLK	LVQLFPSDTTLK	LVQLFPSDTTLK	LVQLFPSDTTLK	LVQLFPSDTTLK	LVQLFPSDTTLK	LLNKFDK	LVQLFPSDTTLK
		10.5654	9.23219	NaN	NaN	10.8873	10.4496	10.1009	10.6365			0.0460375	0.538711	-0.897458	-0.660935	Ints1	1896	F1M8D7	F1M8D7	F1M8D7_RAT	Integrator complex subunit 1	LQDLLLGPK	LSSTPPLSALGR	LSSTPPLSALGR	LSSTPPLSALGR		LSSTPPLSALGR		LQDLLLGPK
		10.289	10.869	NaN	10.5041	12.2299	10.689	10.3049	11.6928			0.127377	0.53907	-1.05902	-0.662385	Kidins220	4196	Q9EQG6	Q9EQG6	KDIS_RAT	Kinase D-interacting substrate of 220 kDa	AINQNLNSVLR	LLNIVSVTGR	AINQNLNSVLR	AINQNLNSVLR		AINQNLNSVLR	AINQNLNSVLR	AINQNLNSVLR
		10.6127	9.73176	NaN	NaN	11.4263	10.3432	10.2137	10.7157			0.069133	0.539078	-0.946663	-0.662775	Ap1s1	1945	F7EZ57	F7EZ57	F7EZ57_RAT	Adaptor-related protein complex 1 subunit sigma 1	ELMQVVLAR	ELMQVVLAR	ELMQVVLAR	ELMQVVLAR		ELMQVVLAR		ELMQVVLAR
		11.2611	10.7701	NaN	NaN	11.7441	10.6502	11.6999	11.4739			0.142934	0.53929	-1.0877	-0.661035	Lsm6	1266	D3ZG07	D3ZG07	D3ZG07_RAT	RCG51654, isoform CRA_a	LNSGVDYR	LNSGVDYR	QIIGRPVVVK	QIIGRPVVVK		QIIGRPVVVK		QIIGRPVVVK
		10.1802	11.3225	10.3567	10.2085	12.8243	11.9375	10.6021	10.8641			0.12271	0.540138	-1.04004	-0.658569	Pikfyve	299	A0A8I5YBG1	A0A8I5YBG1	A0A8I5YBG1_RAT	1-phosphatidylinositol-3-phosphate 5-kinase	ILLDSAQLK	SASITNLSLDR	LYYAGEFHK	SLSTVLKR	EVILGSSEEDFIR	NISPGLHNGEK	SIQVLPSHELVSTR	ILLDSAQLK
		11.3528	10.5996	NaN	NaN	12.5603	10.6092	10.9036	10.6112			0.182115	0.540476	-1.16931	-0.658744	Mib1	1459	D3ZUV2	D3ZUV2	D3ZUV2_RAT	RING-type E3 ubiquitin transferase	VAPAGSTISNASGER	VAPAGSTISNASGER	VAPAGSTISNASGER	VAPAGSTISNASGER		VGFEGMSDLK		VAPAGSTISNASGER
		10.3883	NaN	NaN	11.818	11.9333	10.7112	10.8098	11.1015			0.182055	0.540664	-1.16656	-0.657915	Hells	2086	M0R5Q8	M0R5Q8	M0R5Q8_RAT	Helicase, lymphoid-specific	LISQIQPEVK	LISQIQPEVK		ETVELSPTGRPK		ETVELSPTGRPK	ETVELSPTGRPK	IDEELVTNSGK
		9.01998	9.73502	NaN	NaN	NaN	10.7084	10.6568	9.739			0.0228006	0.5407	-0.84128	-0.658934	Cacul1	3484	Q5XI53	Q5XI53	CACL1_RAT	CDK2-associated and cullin domain-containing protein 1	AAPAPTPSSTININTSTSK		AAPAPTPSSTININTSTSK	ELQASPPDLYIER		ELQASPPDLYIER		ELQASPPDLYIER
		NaN	NaN	NaN	NaN	NaN	9.63321	9.52697	10.0397			0.0860037	0.542585	-0.96564	-0.656637	Fam234a	3321	Q5M7W6	Q5M7W6	F234A_RAT	Protein FAM234A				PLAQDVAHVK		VIHLSEGSSDSDQAIR		PLAQDVAHVK
		11.411	10.9109	12.2707	11.7618	12.4554	11.986	12.5288	12.9163			0.04267	0.542682	-0.883054	-0.656846	Armcx3	3511	Q5XID7	Q5XID7	ARMX3_RAT	Armadillo repeat-containing X-linked protein 3	ILNTRDPIVK	LNSSVQLAGLR	LNSSVQLAGLR	LNSSVQLAGLR	LNSSVQLAGLR	LNSSVQLAGLR	LNSSVQLAGLR	LNSSVQLAGLR
		9.93525	NaN	NaN	NaN	9.19588	10.0712	11.8692	10.5864			0.12738	0.543069	-1.04315	-0.656138	Flvcr1	2103	M0RB11	M0RB11	M0RB11_RAT	FLVCR heme transporter 1	AVPVDSLIDQKPK	AVPVDSLIDQKPK		AVPVDSLIDQKPK		AVPVDSLIDQKPK		AVPVDSLIDQKPK
		9.20697	10.1408	NaN	NaN	NaN	9.86942	10.5618	9.99996			0.0614672	0.544594	-0.915394	-0.654435	Crtc3	1841	F1LVL6	F1LVL6	F1LVL6_RAT	CREB-regulated transcription coactivator 3	EENLLNVPKPLPK		SNPSIQATLNK	SNPSIQATLNK		SNPSIQATLNK		SNPSIQATLNK
		NaN	NaN	NaN	NaN	NaN	9.75395	11.6592	9.77977			0.0989087	0.544689	-0.985901	-0.65495	Ttyh2	1582	D4A4P8	D4A4P8	D4A4P8_RAT	Protein tweety homolog				VDLEQHLAR		VDLEQHLAR		VDLEQHLAR
		10.6747	11.0392	11.1301	10.6037	12.0136	11.7904	11.6776	11.1662			0.0113094	0.544816	-0.799993	-0.654679	Acbd3	4031	Q7TNY6	Q7TNY6	GCP60_RAT	Golgi resident protein GCP60	AFHPTYEEK	VLEPEAAEEALENGPK	EWAALGNMSK	EWAALGNMSK	AFHPTYEEK	EDAMVEFVK	EWAALGNMSK	EDAMVEFVK
		9.34945	NaN	NaN	NaN	NaN	10.7876	10.8059	9.75203			0.0847204	0.548024	-0.95546	-0.653006	Tbc1d8	1854	F1LWZ7	F1LWZ7	F1LWZ7_RAT	TBC1 domain family, member 8	LVIPWVDIQK			LVAMGIPESLR		LVAMGIPESLR		LVAMGIPESLR
		10.4166	10.1694	12.1828	NaN	11.3375	12.4088	11.6883	11.7241			0.1038	0.548587	-0.988082	-0.651931	Tbc1d8b	230	A0A0G2K9M5	A0A0G2K9M5	A0A0G2K9M5_RAT	TBC1 domain family member 8B	SFGLPEQEK	LHIPPAYTEVISK	FFERPLDLK	SFGLPEQEK	YEDIHSMR	SFGLPEQEK		SFGLPEQEK
		10.7242	NaN	NaN	NaN	NaN	9.46802	10.2695	11.0618			0.156315	0.549166	-1.09142	-0.652127	Nr2c2	2725	P55094	P55094	NR2C2_RAT	Nuclear receptor subfamily 2 group C member 2	IQIVTDSASVER			VILASPETSSAK		IQIVTDSASVER		IQIVTDSASVER
		8.5539	NaN	NaN	NaN	NaN	10.2486	10.1042	9.44273			0.0299376	0.549185	-0.841318	-0.648549	Fastkd1	1262	D3ZFR0	D3ZFR0	D3ZFR0_RAT	FAST kinase domains 1	LDSQLEILPSSLSAR			IASVVVEQIKK		LDSQLEILPSSLSAR		IAIEFLDVR
		10.3579	NaN	NaN	NaN	12.3484	9.5043	9.45886	11.0767			0.213464	0.549367	-1.21558	-0.648809	Syne1	317	A0A8I5ZJB9	A0A8I5ZJB9	A0A8I5ZJB9_RAT	Spectrin repeat containing, nuclear envelope 1	LSLLDSVVGQR	SENLLLEGK		SLLAEATSHR		LSLLDSVVGQR		SLLAEATSHR
		12.8591	10.9631	13.6774	12.6871	14.528	12.8341	14.7559	12.7209			0.189392	0.549402	-1.16309	-0.651256	Ppp3ca	2859	P63329	P63329;P20651;E2CWF0;A0A8I5ZNS7	PP2BA_RAT	Protein phosphatase 3 catalytic subunit alpha	IITEGASILR	IITEGASILR	IITEGASILR	IITEGASILR	LFEVGGSPANTR	IITEGASILR	IITEGASILR	IITEGASILR
		10.9341	11.5807	NaN	11.8818	12.7996	12.1946	11.7458	11.6807			0.0777137	0.549447	-0.938374	-0.650958	Mgat2	3000	Q09326	Q09326	MGAT2_RAT	Alpha-1,6-mannosyl-glycoprotein 2-beta-N-acetylglucosaminyltransferase	VLVPQAPR	VLVPQAPR	LHFVWER	VLVPQAPR		VLVPQAPR	LHFVWER	VLVPQAPR
		11.4051	13.5162	11.9343	12.0516	13.7069	14.3442	12.3508	12.7601			0.147124	0.549619	-1.06368	-0.648925	Glud1	2371	P10860	P10860	DHE3_RAT	Glutamate dehydrogenase 1, mitochondrial	NYTDNELEK	NYTDNELEK	NYTDNELEK	YSTDVSVDEVK	NLNHVSYGR	YSTDVSVDEVK	NLNHVSYGR	YSTDVSVDEVK
		NaN	9.85574	9.82577	9.67093	11.0074	9.42982	10.555	10.1939			0.152525	0.549871	-1.07909	-0.650539	Gpbp1	2073	H9BFG8	H9BFG8	H9BFG8_RAT	GC-rich promoter-binding protein 1		EFQVISEQLQK	EFQVISEQLQK	SQGLHENNIPDNETGRK	SQGLHENNIPDNETGRK	EFQVISEQLQK	SQGLHENNIPDNETGRK	EFQVISEQLQK
		13.1346	12.1746	12.5576	13.3485	15.0232	12.9773	13.8858	13.2876			0.108295	0.550049	-0.989685	-0.649043	Hspa4	2218	O88600	O88600	HSP74_RAT	Heat shock 70 kDa protein 4	ELSTTLNADEAVTR	VEPPKEEPK	AGGIETIANEYSDR	LKETAESVLK	FQESEERPK	LKETAESVLK	LKETAESVLK	LKETAESVLK
		NaN	NaN	10.8643	NaN	10.8557	8.85317	10.2084	9.96401			0.210546	0.550112	-1.20923	-0.649193	Nsfl1c	2172	O35987	O35987	NSF1C_RAT	NSFL1 cofactor p47		EANLLNAVIVQR		EANLLNAVIVQR	EANLLNAVIVQR	EANLLNAVIVQR		EANLLNAVIVQR
		11.3639	NaN	9.5769	11.6804	13.0694	10.9492	11.1135	11.4076			0.188757	0.550752	-1.15507	-0.649208	Atp6v1b2	2809	P62815	P62815	VATB2_RAT	V-type proton ATPase subunit B, brain isoform	SGQVLEVSGSK	NFITQGPYENR		NFITQGPYENR	IPQSTLSEFYPR	SGQVLEVSGSK	SGQVLEVSGSK	SGQVLEVSGSK
		13.8252	13.2317	12.5235	12.8123	15.7888	13.4649	13.258	14.1438			0.146696	0.550776	-1.06569	-0.649994	Rpl26-ps1;Rpl26-ps9	1734	D4AE42;M0RE23	M0RE23;D4AE42	D4AE42_RAT;M0RE23_RAT	Ribosomal protein L26, pseudogene 1	ANGTTVHVGIHPSK	ANGTTVHVGIHPSK	ANGTTVHVGIHPSK	ANGTTVHVGIHPSK	ANGTTVHVGIHPSK	ANGTTVHVGIHPSK	ANGTTVHVGIHPSK	ANGTTVHVGIHPSK
		13.2667	NaN	14.6729	13.6821	14.7887	13.1838	13.2562	15.0138			0.333677	0.550781	-1.68505	-0.64733	Rab35	3452	Q5U316	Q5U316	RAB35_RAT	Ras-related protein Rab-35	LLIIGDSGVGK	LLIIGDSGVGK		LLIIGDSGVGK	LLIIGDSGVGK	LLIIGDSGVGK	LLIIGDSGVGK	LLIIGDSGVGK
		13.5738	12.8181	13.3378	13.3243	15.6358	13.448	14.345	13.5886			0.108326	0.551104	-0.990834	-0.649513	Psmd13	988	B0BN93	B0BN93	PSD13_RAT	26S proteasome non-ATPase regulatory subunit 13	GSIDEVDKR	GSIDEVDKR	LNIGDLQATK	GSIDEVDKR	GSIDEVDKR	GSIDEVDKR	LNIGDLQATK	GSIDEVDKR
		14.9411	13.2294	14.1678	13.9874	16.8838	13.9419	14.5568	15.4326			0.174299	0.551189	-1.12234	-0.649345	Lrrc59	3379	Q5RJR8	Q5RJR8	LRC59_RAT	Leucine-rich repeat-containing protein 59	LQQLPADFGR	LQQLPADFGR	LQQLPADFGR	LQQLPADFGR	LQQLPADFGR	LQQLPADFGR	LQQLPADFGR	LQQLPADFGR
		10.959	10.7153	12.7422	12.3428	12.6425	12.499	12.7921	12.724			0.102087	0.551283	-0.974585	-0.647386	Get3	2069	G3V9T7	G3V9T7	GET3_RAT	ATPase Get3	LLNFPTIVER	LLNFPTIVER	LPLLPHEVR	LLNFPTIVER	LLNFPTIVER	LPLLPHEVR	LLNFPTIVER	LLNFPTIVER
		11.5197	9.18627	12.0252	NaN	12.7653	11.153	10.9826	12.3305			0.196844	0.551317	-1.16718	-0.646949	Itprid2	1337	D3ZLC3	D3ZLC3	D3ZLC3_RAT	ITPR-interacting domain-containing 2	ASVALTPTAPSR	YEVDQLQGLR	LLGLDEQLR	LLGLDEQLR	MEVENPNYALTSR	LLGLDEQLR		YEVDQLQGLR
		10.455	9.91668	NaN	NaN	11.4542	10.5303	10.6129	10.3355			0.0397118	0.551402	-0.857539	-0.645932	C2cd5	179	A0A0G2K543	A0A0G2K543	A0A0G2K543_RAT	C2 calcium-dependent domain-containing 5	LSSLNLTNQALNK	VDLFNDLNR	LSSLNLTNQALNK	VDLFNDLNR		VDLFNDLNR		LSSLNLTNQALNK
		11.2484	NaN	NaN	NaN	13.1098	9.80005	9.94355	10.7172			0.234553	0.551581	-1.26566	-0.646438	Kif16b	465	A0A8I5ZVW2	A0A8I5ZVW2	A0A8I5ZVW2_RAT	Kinesin family member 16B	IHLVDLAGSER	IHLVDLAGSER		IHLVDLAGSER		IHLVDLAGSER		IHLVDLAGSER
		11.7372	NaN	12.6176	NaN	13.3208	10.3127	12.2039	11.6239			0.280688	0.552037	-1.41949	-0.645951	Cggbp1	1720	D4ADB4	D4ADB4	D4ADB4_RAT	CGG triplet repeat binding protein 1 (Predicted)	SAISDHLK	VSVIQDFVK		VSVIQDFVK	VSVIQDFVK	VSVIQDFVK		VSVIQDFVK
		12.4487	10.7036	10.8123	11.814	13.6656	11.0626	12.0891	13.4504			0.180191	0.55279	-1.12228	-0.644965	Hnrnpdl	3077	Q3SWU3	Q3SWU3	HNRDL_RAT	Heterogeneous nuclear ribonucleoprotein D-like	VFVGGLSPDTSEEQIK	VFVGGLSPDTSEEQIK	VFVGGLSPDTSEEQIK	VFVGGLSPDTSEEQIK	VFVGGLSPDTSEEQIK	VFVGGLSPDTSEEQIK	VFVGGLSPDTSEEQIK	VFVGGLSPDTSEEQIK
		11.7281	11.8629	10.8945	12.3353	13.0681	12.437	12.2922	12.4908			0.0457627	0.553353	-0.866859	-0.644481	Tfip11	3443	Q5U2Y6	Q5U2Y6	TFP11_RAT	Tuftelin-interacting protein 11	(UniMod:1)SLSHLYR	(UniMod:1)SLSHLYR	(UniMod:1)SLSHLYR	(UniMod:1)SLSHLYR	(UniMod:1)SLSHLYR	(UniMod:1)SLSHLYR	TAEVLAHEER	(UniMod:1)SLSHLYR
		9.94611	11.2299	NaN	NaN	11.0082	11.6994	10.2051	10.5242			0.140218	0.553744	-1.03628	-0.643688	Mapkap1	3843	Q6AYF1	Q6AYF1	SIN1_RAT	Target of rapamycin complex 2 subunit MAPKAP1	LTYLSSHDYK	LTYLSSHDYK	LTYLSSHDYK	LTYLSSHDYK		LTYLSSHDYK		LTYLSSHDYK
		9.10665	NaN	NaN	NaN	10.6321	9.61834	10.6895	9.35032			0.0912206	0.554011	-0.946239	-0.643311	Zwint	4132	Q8VIL3	Q8VIL3	ZWINT_RAT	ZW10 interactor	NAVAEENAVAEENAVADK	NAVAEENAVAEENAVADK		NAVAEENAVAEENAVADK		NAVAEENAVAEENAVADK		NAVAEENAVAEENAVADKNATK
		NaN	9.61422	11.395	NaN	10.8282	11.0158	11.2706	10.744			0.102591	0.554027	-0.963738	-0.642186	Trappc3	3408	Q5U1Z2	Q5U1Z2	TPPC3_RAT	Trafficking protein particle complex subunit 3		RIEDNLPAGEE	RIEDNLPAGEE	RIEDNLPAGEE	DYENDEDVNK	RIEDNLPAGEE		RIEDNLPAGEE
		11.454	12.5139	11.8398	12.0595	13.112	13.1581	12.4229	12.5077			0.0299372	0.554034	-0.83338	-0.643822	Alg2	2003	G3V6U3	G3V6U3	G3V6U3_RAT	Alpha-1,3/1,6-mannosyltransferase ALG2	VLENVEHYK	VLENVEHYK	VLENVEHYK	VLENVEHYK	IVQESDLER	VLENVEHYK	VLENVEHYK	IVQESDLER
		11.4981	11.4759	11.6037	9.68928	12.962	11.6313	12.5311	11.2648			0.139114	0.55418	-1.03058	-0.6423	Heatr5a	676	A0A8I6AF96	A0A8I6AF96	A0A8I6AF96_RAT	HEAT repeat-containing 5A	ATIGGLLGEK	ATIGGLLGEK	TGHSLALGSLHR	ATIGGLLGEK	ATIGGLLGEK	ATIGGLLGEK	TGHSLALGSLHR	ATIGGLLGEK
		12.6034	10.5473	11.9995	11.5147	13.6133	12.0321	12.5415	12.4599			0.119934	0.554424	-0.995455	-0.642497	Ckap5	736	A0A8I6ALB1	A0A8I6ALB1	A0A8I6ALB1_RAT	Cytoskeleton-associated protein 5	TALAATNPAVR	TALAATNPAVR	IEDLEEGQQVIR	TTGEVVSGVVSK	TALAATNPAVR	TTGEVVSGVVSK	IEDLEEGQQVIR	TALAATNPAVR
		10.8726	10.6207	NaN	10.9255	12.9627	10.858	10.3256	11.7909			0.176694	0.554759	-1.10754	-0.642612	Racgap1	421	A0A8I5ZS98	A0A8I5ZS98	A0A8I5ZS98_RAT	Rac GTPase-activating protein 1	LEQQIQLIR	TPSSNSLSQR	LEQQIQLIR	LEQQIQLIR		FKDLLLK	LEQQIQLIR	LEQQIQLIR
		12.0497	9.8133	11.9182	10.9271	13.5978	11.8053	12.1669	11.4999			0.168322	0.554822	-1.09041	-0.642863	Ncapd2	59	A0A0G2JWH3	A0A0G2JWH3	A0A0G2JWH3_RAT	Condensin complex subunit 1	LLENPTISHQK	LSDTDLAGPLQK	LSDTDLAGPLQK	LLENPTISHQK	LLENPTISHQK	AVIDEFEQK	LLENPTISHQK	LLENPTISHQK
		10.0165	10.4439	9.34231	NaN	10.8532	10.0967	10.3999	11.5109			0.0656739	0.555006	-0.89769	-0.641467	Osbpl5	438	A0A8I5ZU98	A0A8I5ZU98	A0A8I5ZU98_RAT	Oxysterol-binding protein	AGQAPAPGLLQNPR	KPYNPILGETFR	KPYNPILGETFR	KPYNPILGETFR	LFWTPSEEVR	LFWTPSEEVR		AGQAPAPGLLQNPR
		NaN	NaN	NaN	NaN	11.4009	9.02613	10.4947	9.94248			0.216315	0.555692	-1.19371	-0.640418	Pdcd5	1723	D4ADF5	D4ADF5	D4ADF5_RAT	Programmed cell death 5		(UniMod:1)ADEELEALRK		(UniMod:1)ADEELEALRK		(UniMod:1)ADEELEALRK		LSNLALVKPEK
		11.1954	NaN	11.6992	12.6088	13.1726	10.8372	13.6359	12.1336			0.231703	0.555733	-1.23391	-0.640181	Gss	2647	P46413	P46413	GSHB_RAT	Glutathione synthetase	ALAEGVLLR	ALAEGVLLR		ALAEGVLLR	ALAEGVLLR	ALAEGVLLR	ALAEGVLLR	ALAEGVLLR
		9.89067	NaN	NaN	NaN	NaN	10.3259	11.0595	10.6793			0.0867591	0.555928	-0.932747	-0.640641	Mybl2	1338	D3ZLC6	D3ZLC6	D3ZLC6_RAT	MYB proto-oncogene-like 2	VVVTTPLHR			VVVTTPLHR		VVVTTPLHR		VVVTTPLHR
		9.98074	NaN	10.1877	NaN	12.4604	9.91785	10.2032	10.2657			0.171274	0.556481	-1.09022	-0.64065	Apeh	2413	P13676	P13676	ACPH_RAT	Acylamino-acid-releasing enzyme	TPVLLMLGQEDR	QVLLSEPQEAAALYR		TVHTEWTQR	TPVLLMLGQEDR	SFNLSALEK		SFNLSALEK
		10.5444	11.3785	12.1678	NaN	13.0007	12.0275	11.8981	10.6889			0.220215	0.557451	-1.17574	-0.632386	Gba	2076	M0R3L8	M0R3L8	M0R3L8_RAT	Glucosylceramidase	LLILDDQR	LLILDDQR	LLILDDQR	LLILDDQR	NFVDSPIIVDIPK	LLILDDQR		LLILDDQR
		10.9537	10.652	11.4659	11.6655	12.6654	11.425	12.362	11.7385			0.0565662	0.557498	-0.863409	-0.631877	Psmd12	3507	Q5XIC6	Q5XIC6	Q5XIC6_RAT	Proteasome (Prosome, macropain) 26S subunit, non-ATPase, 12	TASDMVSTSR	LAGVINFQR	TASDMVSTSR	TASDMVSTSR	TASDMVSTSR	LNSLMSLVNK	LNSLMSLVNK	TASDMVSTSR
		9.48059	NaN	NaN	NaN	NaN	9.60239	11.1598	10.7289			0.107699	0.557531	-0.951084	-0.632663	Ube2c	1462	D3ZUW6	D3ZUW6	D3ZUW6_RAT	RCG32249	GISAFPESDNLFK			GISAFPESDNLFK		GISAFPESDNLFK		GISAFPESDNLFK
		10.3641	10.9783	NaN	10.8886	12.2665	11.4644	10.675	10.6385			0.169829	0.55793	-1.06226	-0.63191	Mtfr1l	3526	Q5XII9	Q5XII9	MFR1L_RAT	Mitochondrial fission regulator 1-like	KPALPALSR	KPALPALSR	KPALPALSR	KPALPALSR		KPALPALSR	TTELQDELSHLR	KPALPALSR
		11.1878	11.0044	NaN	12.7247	11.7149	12.0797	12.4406	12.8571			0.138471	0.557965	-1.0053	-0.632848	Znrd2	588	A0A8I6A6N4	A0A8I6A6N4	A0A8I6A6N4_RAT	Zinc ribbon domain-containing 2	LMGDYLLR	LMGDYLLR	LMGDYLLR	LMGDYLLR		LMGDYLLR	LMGDYLLR	LMGDYLLR
		10.3257	9.17851	10.5623	10.5358	11.9251	10.1276	11.7706	10.6811			0.122727	0.558007	-0.975486	-0.632071	Akr1a1	2693	P51635	P51635	AK1A1_RAT	Aldo-keto reductase family 1 member A1	(UniMod:1)TASSVLLHTGQK	(UniMod:1)TASSVLLHTGQK	(UniMod:1)TASSVLLHTGQK	(UniMod:1)TASSVLLHTGQK	(UniMod:1)TASSVLLHTGQK	(UniMod:1)TASSVLLHTGQK	(UniMod:1)TASSVLLHTGQK	(UniMod:1)TASSVLLHTGQK
		NaN	NaN	NaN	NaN	NaN	9.32217	10.1272	10.1372			0.0382445	0.558038	-0.840402	-0.637808	Tbcb	3017	Q1RP74	Q1RP74	Q1RP74_RAT	RCG53953, isoform CRA_a				LSEEEAQASAISVGSR		LSEEEAQASAISVGSR		LSEEEAQASAISVGSR
		13.6807	11.1553	11.9501	13.8048	15.5045	12.4246	12.4798	15.5497			0.269105	0.558056	-1.34193	-0.638356	Tmpo	3570	Q62733	Q62733	LAP2_RAT	Lamina-associated polypeptide 2, isoform beta	SELVANNVTLPAGEQR	SELVANNVTLPAGEQR	SELVANNVTLPAGEQR	SELVANNVTLPAGEQR	YGVNPGPIVGTTR	YVPLADVK	SELVANNVTLPAGEQR	SELVANNVTLPAGEQR
		8.50635	9.26088	NaN	NaN	10.0246	9.7703	10.4	9.21354			0.0428223	0.558325	-0.85063	-0.638571	RGD1565685	1022	B1WBZ6	B1WBZ6	B1WBZ6_RAT	RGD1565685 protein	LDSLHLQHQK	LDSLHLQHQK	LDSLHLQHQK	LDSLHLQHQK		LDSLHLQHQK		LDSLHLQHQK
		NaN	NaN	NaN	NaN	NaN	10.7734	10.0579	9.92671			0.106794	0.558456	-0.950062	-0.632891	Mvb12b	632	A0A8I6ABB8	A0A8I6ABB8	A0A8I6ABB8_RAT	Multivesicular body subunit 12B				HISLTLPATFR		HISLTLPATFR		HISLTLPATFR
		10.1176	NaN	11.5598	NaN	12.2801	9.02633	10.6427	11.5759			0.261252	0.558539	-1.31138	-0.637358	Csnk1g3	3573	Q62763	Q62763	KC1G3_RAT	Casein kinase I isoform gamma-3	GSLPWQGLK	APQLHLEYR		DVKPENFLIGR	GTGSSSSGVLMVGPNFR	APQLHLEYR		APQLHLEYR
		9.90403	10.5685	NaN	12.0609	13.1727	10.9574	10.8939	11.4335			0.198962	0.558559	-1.14286	-0.637873	Ascc2	766	A0A8I6ANY1	A0A8I6ANY1	A0A8I6ANY1_RAT	Activating signal cointegrator 1 complex subunit 2	LTPSDMPLLELK	LAPELSQLDR	LAPELSQLDR	LAPELSQLDR		LAPELSQLDR	LLGDMWQR	LAPELSQLDR
		9.14475	NaN	NaN	NaN	NaN	10.099	10.1619	8.97196			0.0553791	0.558955	-0.868248	-0.635585	Asap1	3013	Q1AAU6	Q1AAU6	ASAP1_RAT	Arf-GAP with SH3 domain, ANK repeat and PH domain-containing protein 1	LALPGFSTPR			NGILTISHATSNR		NGILTISHATSNR		LALPGFSTPR
		11.536	NaN	11.7147	NaN	13.3157	9.99882	12.3499	10.882			0.26203	0.558976	-1.30043	-0.634168	Ube4b	851	A0A8I6GAW9	A0A8I6GAW9	A0A8I6GAW9_RAT	Ubiquitination factor E4B	ITLPNDETR	ITLPNDETR		ITLPNDETR	ITLPNDETR	ITLPNDETR		ITLPNDETR
		11.7168	NaN	NaN	NaN	NaN	10.7203	12.7096	11.4825			0.237658	0.559029	-1.22333	-0.632926	Higd1c	2105	M0RBN7	M0RBN7	M0RBN7_RAT	HIG1 hypoxia-inducible domain family, member 1C	MSLHLIHMR			MSLHLIHM(UniMod:35)R		MSLHLIHMR		MSLHLIHMR
		11.8079	12.3158	NaN	12.5688	13.8755	12.0383	11.4215	13.4327			0.253653	0.559032	-1.27918	-0.635366	Gpc4	3704	Q642B0	Q642B0	Q642B0_RAT	Glypican 4	TFAQGLAVAR	TFAQGLAVAR	TFAQGLAVAR	TFAQGLAVAR		YTEQLKPFGDVPR	NDAPLYEINGDHLK	TFAQGLAVAR
		12.0632	12.8551	13.2336	12.8623	13.4245	13.966	13.697	13.2095			0.0324077	0.55912	-0.820723	-0.63315	Xpo5	726	A0A8I6AKL8	A0A8I6AKL8	A0A8I6AKL8_RAT	Exportin 5	AVMEQIPEINK	LLNPSLQK	WHVINQR	LLNPSLQK	LLNPSLQK	LLNPSLQK	WHVINQR	LLNPSLQK
		7.77456	NaN	NaN	NaN	10.9963	8.63832	9.85103	9.08642			0.138924	0.559145	-1.0084	-0.633752	Fkbp3	893	A0A8I6GKQ5	A0A8I6GKQ5	A0A8I6GKQ5_RAT	Peptidylprolyl isomerase	FLQDHGSDSFLAEHK	FLQDHGSDSFLAEHK		FLQDHGSDSFLAEHK		GWDEALLTMSK		GWDEALLTMSK
		10.2857	10.1253	11.2973	10.4941	12.3774	11.2337	11.9528	10.4482			0.103775	0.559355	-0.952444	-0.636243	Adgrl2	2233	O88923	O88923	AGRL2_RAT	Adhesion G protein-coupled receptor L2	SGENAASLANELAK	SGENAASLANELAK	SGENAASLANELAK	SGENAASLANELAK	SGENAASLANELAK	SGENAASLANELAK	SGENAASLANELAK	SGENAASLANELAK
		11.3438	10.6478	10.6122	NaN	12.3569	11.0978	11.3198	11.0807			0.102318	0.559375	-0.938132	-0.630922	Clpb	4330	Q9WTT2	Q9WTT2	CLPB_RAT	Caseinolytic peptidase B protein homolog	ELLGGGANPLQR	ELLGGGANPLQR	LLSEGADVNAR	LLSEGADVNAR	LLSEGADVNAR	LLSEGADVNAR		LLSEGADVNAR
		13.1396	13.1404	13.0842	13.541	14.9389	13.133	14.316	14.0431			0.0644098	0.559392	-0.881429	-0.634239	Psma6	2757	P60901	P60901	PSA6_RAT	Proteasome subunit alpha type-6	AINQGGLTSVAVR	AINQGGLTSVAVR	AINQGGLTSVAVR	AINQGGLTSVAVR	AINQGGLTSVAVR	AINQGGLTSVAVR	AINQGGLTSVAVR	AINQGGLTSVAVR
		10.5384	11.7276	12.7847	12.1264	12.3871	14.3068	12.4279	12.3079			0.166778	0.559458	-1.06313	-0.634382	Stoml2	3111	Q4FZT0	Q4FZT0	STML2_RAT	Stomatin-like protein 2, mitochondrial	AEQINQAAGEASAVLAK	ATVLESEGTR	AEQINQAAGEASAVLAK	AEQINQAAGEASAVLAK	AEQINQAAGEASAVLAK	AEQINQAAGEASAVLAK	ATVLESEGTR	AEQINQAAGEASAVLAK
		NaN	8.73734	NaN	NaN	9.6458	9.59005	9.69186	9.89283			0.0342608	0.559559	-0.820035	-0.630524	Wrn	1830	F1LTH9	F1LTH9	F1LTH9_RAT	DNA helicase		AALLAPLTEVIK	AALLAPLTEVIK	AALLAPLTEVIK		AALLAPLTEVIK		AALLAPLTEVIK
		11.6979	11.9593	NaN	11.7297	13.3099	11.9408	11.8003	12.2366			0.141566	0.55958	-1.01803	-0.635626	Ncbp1	3225	Q56A27	Q56A27	NCBP1_RAT	Nuclear cap-binding protein subunit 1	IFSSTESYLK	DGALEEQIER	IFSSTESYLK	IFSSTESYLK		IFSSTESYLK	IFSSTESYLK	IFSSTESYLK
		9.36696	9.68266	NaN	10.6798	12.7388	9.77476	11.4102	9.6416			0.206066	0.559663	-1.13712	-0.630996	Ndufa2	328	A0A8I5ZKJ3	A0A8I5ZKJ3	A0A8I5ZKJ3_RAT	NADH dehydrogenase [ubiquinone] 1 alpha subcomplex subunit 2	NVSLNNLSAAEVTK	NVSLNNLSAAEVTK	NVSLNNLSAAEVTK	AHPDLPILIR		AHPDLPILIR	NVSLNNLSAAEVTK	NVSLNNLSAAEVTK
		12.6761	12.8281	13.0744	13.0443	14.4315	13.4807	13.6172	13.3022			0.0238176	0.559677	-0.802145	-0.633189	Mvb12a	3946	Q6P777	Q6P777	MB12A_RAT	Multivesicular body subunit 12A	LMPLGTADVVVSDVK	LM(UniMod:35)PLGTADVVVSDVK	EYNYGFVVEK	LMPLGTADVVVSDVK	LMPLGTADVVVSDVK	LMPLGTADVVVSDVK	PGTLSQDMR	LM(UniMod:35)PLGTADVVVSDVK
		12.3151	12.3183	13.7862	13.0447	14.6651	13.1988	13.9543	13.4055			0.0982839	0.559889	-0.939832	-0.634778	Dhcr24	3255	Q5BQE6	Q5BQE6	DHC24_RAT	Delta(24)-sterol reductase	LTQGETLR	LTQGETLR	LTQGETLR	LTQGETLR	LTQGETLR	LTQGETLR	LTQGETLR	LTQGETLR
		15.8204	16.5658	16.6127	16.8697	18.2908	16.6125	17.6856	16.9429			0.0821354	0.559906	-0.915758	-0.636315	Txn	2376	P11232	P11232	THIO_RAT	Thioredoxin	EAFQEALAAAGDK	VGEFSGANK	EAFQEALAAAGDK	VGEFSGANK	EAFQEALAAAGDK	VGEFSGANK	VGEFSGANK	VGEFSGANK
		9.8183	10.1902	NaN	NaN	11.5506	10.8892	10.3212	9.45795			0.110658	0.560009	-0.960334	-0.634508	Mrpl23	3672	Q63750	Q63750	RM23_RAT	39S ribosomal protein L23, mitochondrial	NYLEQIYNVPVAAVR	IPM(UniMod:35)EM(UniMod:35)TR	NYLEQIYNVPVAAVR	NYLEQIYNVPVAAVR		NYLEQIYNVPVAAVR		NYLEQIYNVPVAAVR
		12.8026	11.6388	11.8889	11.7106	13.8204	12.846	12.4921	12.4794			0.0731888	0.560206	-0.899287	-0.635692	Raf1	2379	P11345	A0A8I6ATH0;P14056;P11345	RAF1_RAT	RAF proto-oncogene serine/threonine-protein kinase	IGDFGLATVK	IGDFGLATVK	IGSGSFGTVYK	IGDFGLATVK	IGDFGLATVK	IGDFGLATVK	IGDFGLATVK	IGDFGLATVK
		10.6145	11.0104	NaN	NaN	12.4673	11.2368	10.5873	10.4334			0.141939	0.56044	-1.02064	-0.636372	Fbxw8	2361	P0DL28	P0DL28	FBXW8_RAT	F-box/WD repeat-containing protein 8	DSPPNLMVSGNMDR	LVDYLEIVPNTGR	DSPPNLMVSGNMDR	DSPPNLMVSGNMDR		LVDYLEIVPNTGR		SLGWVYEGNK
		13.7836	12.407	14.3033	12.3997	15.5801	13.3518	15.3785	13.1355			0.209456	0.562656	-1.1381	-0.628889	Npepps	1903	F1M9V7	F1M9V7	F1M9V7_RAT	Aminopeptidase	YQGGFLISR	YQGGFLISR	YQGGFLISR	YQGGFLISR	YQGGFLISR	QILSADLR	IDFVGELNDK	QILSADLR
		12.2175	11.7442	12.0546	12.6583	13.9095	12.6041	13.0459	12.5517			0.0579295	0.562694	-0.85916	-0.628348	Psmd11	1796	F1LMZ8	F1LMZ8	PSD11_RAT	26S proteasome non-ATPase regulatory subunit 11	TGQAAELGGLLK	TGQAAELGGLLK	TGQAAELGGLLK	AQSLLSTDR	DDPIISTHLAK	AQSLLSTDR	TGQAAELGGLLK	AQSLLSTDR
		11.5079	11.898	12.9911	12.3076	13.3011	12.9702	12.8439	12.9384			0.045273	0.562928	-0.837225	-0.628452	Shcbp1	143	A0A0G2K2J0	A0A0G2K2J0	A0A0G2K2J0_RAT	SHC-binding and spindle-associated 1	DFLDEHYDIPK	LIENPLLR	LIENPLLR	GAGIEIYPGSK	GAGIEIYPGSK	LIENPLLR	LIENPLLR	LIENPLLR
		NaN	NaN	NaN	NaN	12.4754	9.31389	10.6136	9.39874			0.219497	0.56403	-1.15588	-0.627103	Poglut3	3214	Q566E5	Q566E5	PLGT3_RAT	Protein O-glucosyltransferase 3		IYVPKPLDR		IYVPKPLDR		IYVPKPLDR		IYVPKPLDR
		11.068	NaN	NaN	NaN	12.1789	10.0805	11.2833	10.4448			0.196658	0.56433	-1.10393	-0.627168	Tnfaip2	1504	D3ZYQ3	D3ZYQ3	D3ZYQ3_RAT	TNF alpha-induced protein 2	WQIPQDSLNR	LAQELQGIR		LAQELQGIR		LAQELQGIR		LAQELQGIR
		NaN	NaN	11.7295	NaN	NaN	10.923	11.1377	10.0684			0.189391	0.564696	-1.08869	-0.627252	Spg11	106	A0A0G2JZP7	A0A0G2JZP7	A0A0G2JZP7_RAT	SPG11 vesicle-trafficking-associated, spatacsin				AQLASLNESVR	AQLASLNESVR	AQLASLNESVR		AQLASLNESVR
		11.4835	11.0966	11.5821	10.7229	13.6376	11.7501	11.6482	11.6671			0.119401	0.565388	-0.954512	-0.625571	Rhox5	3660	Q63630	Q63630	RHOX5_RAT	Homeobox protein Rhox5	AEAFFQAGEGR	AEAFFQAGEGR	(UniMod:1)MEAQGSSHDISR	(UniMod:1)MEAQGSSHDISR	(UniMod:1)MEAQGSSHDISR	(UniMod:1)MEAQGSSHDISR	TPIPEHFR	AEAFFQAGEGR
		11.2645	9.1009	NaN	NaN	12.1243	9.13323	10.534	11.5662			0.227842	0.566	-1.17136	-0.625661	Safb	2211	O88453	O88453	SAFB1_RAT	Scaffold attachment factor B1	LQAQWER	FHDFDHR	FHDFDHR	AWQGTADGGMMER		LQAQWER		FHDFDHR
		13.2892	12.2609	12.0732	12.0863	14.8622	12.4168	13.5603	12.889			0.148155	0.566314	-1.00465	-0.625749	Qki	4136	Q91XU1	Q91XU1	QKI_RAT	Protein quaking	LLVPAAEGEDSLK	LLVPAAEGEDSLK	LLVPAAEGEDSLK	SAELPDAVGPIVQLQEK	LLVPAAEGEDSLK	SAELPDAVGPIVQLQEK	LLVPAAEGEDSLK	SAELPDAVGPIVQLQEK
		11.3562	12.276	9.95423	NaN	12.8545	11.7427	11.262	11.1677			0.225114	0.567215	-1.15891	-0.624015	C1r	1548	D4A1T6	D4A1T6	D4A1T6_RAT	Complement subcomponent C1r	GLTVHLK	PVNPVTQK	PVNPVTQK	DVFLGHTNVEEIKK	DVFLGHTNVEEIKK	DVFLGHTNVEEIKK		DVFLGHTNVEEIKK
		13.3916	10.0775	10.6862	12.5253	16.7589	10.6814	11.559	14.0996			0.347021	0.567422	-1.60458	-0.623646	Myl1;Myl3	2256	P02600;P16409	P02600;P16409	MYL1_RAT;MYL3_RAT	Myosin light chain 1/3, skeletal muscle isoform	EGNGTVM(UniMod:35)GAELR	EGNGTVM(UniMod:35)GAELR	EGNGTVM(UniMod:35)GAELR	VFDKEGNGTVMGAELR	EGNGTVM(UniMod:35)GAELR	VFDKEGNGTVMGAELR	EGNGTVM(UniMod:35)GAELR	VFDKEGNGTVMGAELR
		11.0348	10.2884	NaN	NaN	12.4401	10.613	10.6773	10.5229			0.150673	0.567647	-1.00265	-0.623227	Cnot7	1100	B3DMA5	B3DMA5	B3DMA5_RAT	CCR4-NOT transcription complex subunit 7	SNADYQYQLLR	SNADYQYQLLR	SNADYQYQLLR	LFFPVIYDVK		SNADYQYQLLR		LFFPVIYDVK
		11.3739	10.6704	NaN	11.3222	12.9059	11.4494	11.4807	10.7678			0.188923	0.567724	-1.07819	-0.624078	Sdf2	1580	D4A4H5	D4A4H5	D4A4H5_RAT	Stromal cell derived factor 2 (Predicted), isoform CRA_b	AEVHHAEL	AEVHHAEL	AEVHHAEL	AEVHHAEL		AEVHHAEL	AEVHHAEL	AEVHHAEL
		9.71493	NaN	NaN	NaN	11.7374	9.19817	10.2454	9.93625			0.181874	0.56828	-1.05981	-0.622675	Cops7b	1437	D3ZU52	D3ZU52	D3ZU52_RAT	COP9 (Constitutive photomorphogenic) homolog, subunit 7b (Arabidopsis thaliana) (Predicted), isoform CRA_b	ESLPELSAAQQNK	ESLPELSAAQQNK		ESLPELSAAQQNK		ESLPELSAAQQNK		ESLPELSAAQQNK
		10.1289	NaN	NaN	NaN	14.8568	8.05029	9.25827	10.4373			0.351322	0.568511	-1.61997	-0.622257	LOC100363452	2093	M0R7Q5	M0R7Q5	M0R7Q5_RAT	40S ribosomal protein S8	ELEFYLR	ELEFYLR		ELEFYLR		ELEFYLR		ELEFYLR
		13.2053	12.7845	12.7036	12.9106	14.6839	13.3461	13.1703	13.7759			0.0554523	0.568712	-0.843043	-0.621906	Capza1	1041	B2GUZ5	B2GUZ5	CAZA1_RAT	F-actin-capping protein subunit alpha-1	FTITPPTAQVVGVLK	FTITPPTAQVVGVLK	DVQDSVTVSNEVQTAK	FTITPPTAQVVGVLK	DVQDSVTVSNEVQTAK	FTITPPTAQVVGVLK	FTITPPTAQVVGVLK	FTITPPTAQVVGVLK
		15.6891	14.4054	13.0585	12.1497	16.7959	14.6461	14.4043	14.3563			0.253971	0.568879	-1.22495	-0.621465	Rpl37a-ps1	2768	P61515	A0A8I6ANA8;P61515;A0A8I5ZL35	RL37P_RAT	Putative 60S ribosomal protein L37a	IEISQHAK	IEISQHAK	IEISQHAK	IEISQHAK	IEISQHAK	IEISQHAK	TVAGGAWTYNTTSAVTVK	IEISQHAK
		NaN	NaN	NaN	NaN	NaN	10.1747	10.2444	8.93889			0.0754077	0.571906	-0.871852	-0.620067	Alg1	1602	D4A5S6	D4A5S6	D4A5S6_RAT	ALG1, chitobiosyldiphosphodolichol beta-mannosyltransferase				AVTLYDKPASFFK		AVTLYDKPASFFK		AVTLYDKPASFFK
		9.49002	NaN	12.6638	NaN	11.982	11.4765	11.7431	10.3588			0.238103	0.571931	-1.17769	-0.620169	Tmem106b	3831	Q6AYA5	Q6AYA5	T106B_RAT	Transmembrane protein 106B	GQENQLVALIPYSDQR	SAYVSYDSQK		SAYVSYDSQK	SAYVSYDSQK	SAYVSYDSQK		SAYVSYDSQK
		12.4772	12.4365	NaN	9.74142	13.6794	11.3341	11.3599	12.435			0.271805	0.572752	-1.27026	-0.619681	Raver1	3473	Q5XI28	Q5XI28	RAVR1_RAT	Ribonucleoprotein PTB-binding 1	ADGLALGGSHLR	ADGLALGGSHLR	SDLLGKPLGPR	ADGLALGGSHLR		ADGLALGGSHLR	ADGLALGGSHLR	ADGLALGGSHLR
		NaN	NaN	NaN	11.4015	11.6696	9.70104	11.1766	10.5399			0.206158	0.573887	-1.09938	-0.619139	Sdr9c7	1921	F1MAS7	F1MAS7	F1MAS7_RAT	Short chain dehydrogenase/reductase family 9C, member 7		FGVEAFSDSIR		LPTPVTDFILSR		LPTPVTDFILSR	FGVEAFSDSIR	LPTPVTDFILSR
		NaN	NaN	NaN	NaN	NaN	9.28268	9.83462	9.07445			0.101067	0.574222	-0.909109	-0.618569	Crls1	3435	Q5U2V5	Q5U2V5	CRLS1_RAT	Cardiolipin synthase (CMP-forming)				AAPEPAAGGDAAAQAPSAR		AAPEPAAGGDAAAQAPSAR		AAPEPAAGGDAAAQAPSAR
		11.5001	9.08497	NaN	10.6149	11.8768	10.7189	10.2958	11.8759			0.181004	0.575872	-1.04398	-0.617764	Rif1	705	A0A8I6AHX2	A0A8I6AHX2	A0A8I6AHX2_RAT	Replication timing regulatory factor 1	LGTMANSIIR	ATALIYPEELKPILR	LVIPLVVHSAQK	LVIPLVVHSAQK		LIEQAPVQMGEESVR	LVIPLVVHSAQK	LTAEPPIQENLTEK
		14.3886	14.484	13.5569	13.7373	17.6278	13.8797	14.4388	14.8241			0.2322	0.576153	-1.15092	-0.61675	Rps15a-ps3	142	A0A0G2K2F6	A0A0G2K2F6	A0A0G2K2F6_RAT	40S ribosomal protein S15a	MNVLADAIK	M(UniMod:35)NVLADAIK	HGYIGEFEIIDDHR	MNVLADAIK	HGYIGEFEIIDDHR	MNVLADAIK	MNVLADAIK	MNVLADAIK
		10.6944	NaN	NaN	NaN	11.8147	9.91418	10.3238	10.3895			0.146539	0.576233	-0.97835	-0.616535	Tmem131	349	A0A8I5ZM29	A0A8I5ZM29	A0A8I5ZM29_RAT	Transmembrane protein 131	IPLPTTLTSGSK	IPLPTTLTSGSK		IPLPTTLTSGSK		IPLPTTLTSGSK		IPLPTTLTSGSK
		12.1445	12.3446	13.305	12.5142	13.9469	13.369	13.2818	12.9452			0.049015	0.576672	-0.808668	-0.6087	Acsl5	2228	O88813	O88813;P18163	ACSL5_RAT	Long-chain-fatty-acid--CoA ligase 5	AILEDLQK	AILEDLQK	ALKPTVFPTVPR	ATMLIENVEK	IGFFQGDIR	ATMLIENVEK	ALKPTVFPTVPR	IGFFQGDIR
		11.1322	NaN	NaN	NaN	11.6234	9.71095	10.7029	10.9324			0.186189	0.576674	-1.02927	-0.609159	Prc1	773	A0A8I6APJ5	A0A8I6APJ5	A0A8I6APJ5_RAT	Protein regulator of cytokinesis 1	EPVAAIMTGSK	EPVAAIMTGSK		EPVAAIMTGSK		EIWGLIGIPEEQR		LLQEQDQELR
		10.9204	11.0514	NaN	10.8571	12.2577	10.9316	11.3034	11.1798			0.138353	0.576754	-0.942022	-0.607253	Pafah1b1	2837	P63004	P63004	LIS1_RAT	Platelet-activating factor acetylhydrolase IB subunit alpha	TAPYVVTGSVDQTVK	TAPYVVTGSVDQTVK	TAPYVVTGSVDQTVK	TAPYVVTGSVDQTVK		TAPYVVTGSVDQTVK	TAPYVVTGSVDQTVK	TAPYVVTGSVDQTVK
		11.0616	12.8535	12.0276	12.4707	12.5305	13.6572	12.68	13.1539			0.0990201	0.576764	-0.902053	-0.616778	Nup98	2673	P49793	P49793	NUP98_RAT	Nuclear pore complex protein Nup98-Nup96	LPISASHSSK	SIVGGLLQSK	LLAPHIGR	LLAPHIGR	LLAPHIGR	LPISASHSSK	LPISASHSSK	VIEMLHR
		9.87886	10.8085	NaN	NaN	11.9664	10.5362	10.4998	10.23			0.132409	0.576841	-0.936291	-0.608801	Rpap1	3081	Q3T1I9	Q3T1I9	RPAP1_RAT	RNA polymerase II-associated protein 1	ALVTGALHAR	GLLATNLLPR	ASLLTSQALYR	ALVTGALHAR		ASLLTSQALYR		ALVTGALHAR
		11.4304	NaN	NaN	NaN	12.8778	9.7092	10.9934	10.4653			0.240367	0.577033	-1.13871	-0.607646	Mrpl44	3124	Q4G067	Q4G067	Q4G067_RAT	Mitochondrial ribosomal protein L44	LYGFTENR	LYGFTENR		LIAEGPGETVLVAEEEAAR		LYGFTENR		LYGFTENR
		10.8213	NaN	NaN	8.21179	11.3306	9.69048	9.70085	10.2255			0.179651	0.577067	-1.03901	-0.61693	Exosc2	1209	D3ZBP3	D3ZBP3	D3ZBP3_RAT	Ribosomal RNA-processing protein 4	LGQGALVQVSPALVK	LGQGALVQVSPALVK		LGQGALVQVSPALVK		LGQGALVQVSPALVK	LGQGALVQVSPALVK	LGQGALVQVSPALVK
		14.9466	14.9904	14.9974	14.9725	16.6705	15.5502	15.4941	15.381			0.0381584	0.577097	-0.797212	-0.61271	Dnaja2	2165	O35824	O35824	DNJA2_RAT	DnaJ homolog subfamily A member 2	ILEVHVDK	ILEVHVDK	ILEVHVDK	ILEVHVDK	ILEVHVDK	ILEVHVDK	ILEVHVDK	ILEVHVDK
		NaN	NaN	NaN	10.3585	NaN	9.04574	9.80107	11.0531			0.18442	0.577117	-1.04544	-0.615973	Twf1	3378	Q5RJR2	Q5RJR2;A0A8I6GGS8	TWF1_RAT	Twinfilin-1				SPLLDIVER		HQTLQGVAFPISR	HQTLQGVAFPISR	HQTLQGVAFPISR
		NaN	NaN	NaN	NaN	NaN	9.53963	9.33319	9.7737			0.0229417	0.577168	-0.762147	-0.609183	Slc38a10	1760	E9PT23	E9PT23	S38AA_RAT	Putative sodium-coupled neutral amino acid transporter 10				QALNTLLFEQQQK		QALNTLLFEQQQK		QALNTLLFEQQQK
		10.7531	9.9784	NaN	10.661	12.4973	10.5684	11.1451	11.004			0.0992549	0.577174	-0.882335	-0.60733	Clp1	3355	Q5PQL4	Q5PQL4	CLP1_RAT	Polyribonucleotide 5'-hydroxyl-kinase Clp1	LVPVTPGR	LADVFNQR	LADVFNQR	LADVFNQR		LADVFNQR	LADVFNQR	LADVFNQR
		12.3135	NaN	NaN	NaN	12.9497	10.6402	10.8439	10.8021			0.251425	0.577239	-1.19591	-0.615699	Naa25	3975	Q6QI44	Q6QI44	NAA25_RAT	N-alpha-acetyltransferase 25, NatB auxiliary subunit	LTSEIQSR	LTSEIQSR		TMFLPLAER		TMFLPLAER		TMFLPLAER
		NaN	NaN	10.7559	10.5873	NaN	10.7894	11.0709	10.7835			0.136861	0.577277	-0.958528	-0.61508	Chchd6	1626	D4A7N1	D4A7N1	MIC25_RAT	MICOS complex subunit Mic25				FQQEQLAVQDELVK	FQQEQLAVQDELVK	FQQEQLAVQDELVK	FQQEQLAVQDELVK	FQQEQLAVQDELVK
		9.92137	10.2393	NaN	NaN	8.25057	8.97743	NaN	9.01702			0.0586744	0.577303	0.822242	0.607737	Papss1	117	A0A0G2K0L0	A0A0G2K0L0	A0A0G2K0L0_RAT	3'-phosphoadenosine 5'-phosphosulfate synthase 1	LSNNAQNWGMQR	ATNVTYQAHHVSR	ATNVTYQAHHVSR	DDDVPLMWR				ATNVTYQAHHVSR
		11.6383	NaN	NaN	NaN	12.6269	10.2767	10.99	9.50231			0.266195	0.577433	-1.2213	-0.611776	Sart3	1195	D3ZAS8	D3ZAS8	D3ZAS8_RAT	Spliceosome-associated factor 3, U4/U6 recycling protein	SAQQALDLDR	SAQQALDLDR		ALSSVGLHMTK		ALSSVGLHMTK		ALSSVGLHMTK
		12.2499	11.1031	NaN	11.5217	13.8486	11.9207	11.5251	11.8737			0.18168	0.577455	-1.02867	-0.611921	Srpra	1959	F7F875	F7F875	F7F875_RAT	SRP receptor subunit alpha	SGLPVGPENGELSK	LIDGIVLTK	SGLPVGPENGELSK	SGLPVGPENGELSK		LIDGIVLTK	SGLPVGPENGELSK	SGLPVGPENGELSK
		10.6841	NaN	NaN	10.6115	12.0922	9.9249	10.8744	11.0065			0.152689	0.57746	-0.99001	-0.616955	Tia1;Tial1	731	A0A8I6AKZ8;Q5BJN3	A0A8I6AKZ8;Q5BJN3	A0A8I6AKZ8_RAT;Q5BJN3_RAT	TIA1 cytotoxic granule-associated RNA-binding protein	VNWATTPSSQK	VNWATTPSSQK		TLYVGNLSR		TLYVGNLSR	TLYVGNLSR	TLYVGNLSR
		11.9314	11.5359	12.1038	12.5683	13.6787	12.8055	12.815	12.1961			0.065183	0.57756	-0.838976	-0.611319	Canx	2590	P35565	P35565	CALX_RAT	Calnexin	AEEDEILNR	TSELNLDQFHDK	AEEDEILNR	PMIDNPNYK	KTDAPQPDVK	PMIDNPNYK	AEEDEILNR	TSELNLDQFHDK
		9.86252	10.5776	NaN	NaN	NaN	11.241	9.90689	10.4554			0.0953302	0.577587	-0.877526	-0.607825	Ttk	148	A0A0G2K2S5	A0A0G2K2S5	A0A0G2K2S5_RAT	Ttk protein kinase	NLTIDSIMNK		GLKPIQAIHLK	SSELMSDLVTLK		NLTIDSIMNK		NLTIDSIMNK
		12.7891	11.0853	12.9876	12.2283	14.3075	12.5188	13.0015	13.0995			0.144528	0.577606	-0.959266	-0.610233	Tmem167a	1330	D3ZKR8	D3ZKR8	D3ZKR8_RAT	Protein kish	SLAPSILDR	SLAPSILDR	SLAPSILDR	SLAPSILDR	SLAPSILDR	SLAPSILDR	SLAPSILDR	SLAPSILDR
		13.8652	13.7154	14.3778	14.0662	15.6877	14.2943	14.9946	14.3552			0.059276	0.577615	-0.826792	-0.609707	Cct3	3927	Q6P502	Q6P502	TCPG_RAT	T-complex protein 1 subunit gamma	AVAQALEVIPR	AVAQALEVIPR	IDDIVSGHK	AVAQALEVIPR	AVAQALEVIPR	AVAQALEVIPR	AVAQALEVIPR	AVAQALEVIPR
		12.5885	11.8173	11.8644	NaN	13.8741	12.241	11.7556	12.0293			0.257905	0.577634	-1.18875	-0.609261	Zc3hav1	4100	Q8K3Y6	Q8K3Y6	ZCCHV_RAT	Zinc finger CCCH-type antiviral protein 1	EAVYSGVQSPR	GVLPFQAGSQK	ASVSGIPGKK	AAGVQGPSQMR	AQLSPVSSK	AAGVQGPSQMR		LPQSPLSSSSHR
		11.2855	11.0698	11.1574	NaN	13.1067	11.3031	11.6078	10.9075			0.176743	0.577641	-1.02189	-0.612776	Tab1	250	A0A0U1RRU5	A0A0U1RRU5	A0A0U1RRU5_RAT	TGF-beta-activated kinase 1/MAP3K7-binding protein 1	LYVANVGTNR	LYVANVGTNR	LYVANVGTNR	LYVANVGTNR	LYVANVGTNR	LYVANVGTNR		LYVANVGTNR
		14.2718	13.0602	NaN	15.652	15.9642	13.2853	14.9995	14.0943			0.345599	0.577723	-1.52295	-0.612084	Akr1b10	3829	Q6AY99	Q6AY99;Q5RJP0	Q6AY99_RAT	Aldo-keto reductase family 1 member B10	LLNKPGLK	LLNKPGLK	LLNKPGLK	LLNKPGLK		LLNKPGLK	REDLFIVSK	LLNKPGLK
		11.1698	9.62076	NaN	10.6839	12.3624	10.7861	10.2639	10.9037			0.195835	0.577745	-1.05361	-0.611145	Hectd1	1343	D3ZLS5	D3ZLS5	D3ZLS5_RAT	E3 ubiquitin-protein ligase	GSPLVTHDLLR	GSPLVTHDLLR	GSPLVTHDLLR	GSPLVTHDLLR		GSPLVTHDLLR	GSPLVTHDLLR	GSPLVTHDLLR
		11.5347	10.7371	8.28945	NaN	NaN	7.6567	9.16958	9.09553			0.227511	0.577764	1.11806	0.61035	Spata2	3757	Q66HP6	Q66HP6	SPAT2_RAT	Spermatogenesis-associated protein 2	VAAATLLSLHK		VAAATLLSLHK	FMGYEPELGTAYK	FMGYEPELGTAYK	VAAATLLSLHK		FMGYEPELGTAYK
		NaN	10.5096	NaN	11.0359	NaN	12.0118	10.6506	11.3236			0.184036	0.577776	-1.03591	-0.612907	Dop1a	524	A0A8I6A0N6	A0A8I6A0N6	A0A8I6A0N6_RAT	DOP1 leucine zipper-like protein A			LIVLEHR	LIVLEHR		LIVLEHR	VTTQDLIGNR	LIVLEHR
		NaN	10.0625	NaN	10.3114	11.7422	9.80153	9.6116	10.1205			0.208918	0.577781	-1.07917	-0.610829	Wdr59	844	A0A8I6G9F8	A0A8I6G9F8	A0A8I6G9F8_RAT	WD repeat domain 59		VTTAYGSYQDANIPFPR	KPSTAVEYLAAHLSK	AVSPTEPTPR		DGSGEVGTTLQGHTR	EQVSISSFYYK	VDYQMQR
		9.07516	10.5959	NaN	11.5603	10.6953	NaN	9.44896	8.43544			0.230143	0.577858	1.13029	0.612177	Slc4a1ap	531	A0A8I6A1K0	A0A8I6A1K0	A0A8I6A1K0_RAT	Solute carrier family 4 member 1 adaptor protein	LVKPAEIPELK	LVKPAEIPELK	LVKPAEIPELK			LVKPAEIPELK	LVKPAEIPELK	LVKPAEIPELK
		9.19406	NaN	NaN	NaN	NaN	10.539	10.1831	9.32629			0.10735	0.577886	-0.911458	-0.615128	Phkg2	2563	P31325	P31325	PHKG2_RAT	Phosphorylase b kinase gamma catalytic chain, liver/testis isoform	LTAEQALQHPFFER			GSQPWNLTPR		GSQPWNLTPR		GSQPWNLTPR
		12.1177	13.2999	12.8558	13.1364	13.9412	14.0987	13.614	13.0407			0.0577925	0.577892	-0.821216	-0.607925	Nup188	1817	F1LRC6	F1LRC6	F1LRC6_RAT	Nucleoporin 188	EVLPSYHK	SLDAPSWPGVYR	EVLPSYHK	LLYPLGGQTNLR	SLDAPSWPGVYR	SLDAPSWPGVYR	VKPIIDLVHK	LLYPLGGQTNLR
		11.6369	10.7585	NaN	NaN	13.0917	10.3198	11.4668	10.745			0.241256	0.5779	-1.13678	-0.606494	Nsmce4a	1174	D3Z9K8	D3Z9K8	D3Z9K8_RAT	Non-structural maintenance of chromosomes element 4	ALINSVQQNR	ALINSVQQNR	ALINSVQQNR	ALINSVQQNR		ALINSVQQNR		ALINSVQQNR
		9.58926	9.86069	NaN	NaN	11.2211	11.2381	9.86169	9.70703			0.086599	0.577961	-0.870245	-0.610643	Arsl	3041	Q32KK0	Q32KK0	Q32KK0_RAT	Arylsulfatase E	ILQGQGYVTGLVGK	ILQGQGYVTGLVGK	ILQGQGYVTGLVGK	ILQGQGYVTGLVGK		ILQGQGYVTGLVGK		LGGGVLPSDR
		11.6189	9.22648	NaN	11.4581	12.3998	10.9735	11.3267	11.4299			0.181481	0.578045	-1.02218	-0.609751	Sqstm1	2119	O08623	O08623	SQSTM_RAT	Sequestosome-1	VAVLFPALR	LTPTSAESSSTGTEDK	VAVLFPALR	LTPTSAESSSTGTEDK		LTPTSAESSSTGTEDK	VAVLFPALR	LTPTSAESSSTGTEDK
		13.4365	12.095	12.969	12.1087	15.1328	12.7707	13.4343	13.2277			0.158103	0.578138	-0.989048	-0.612953	Lbr	2135	O08984	O08984	LBR_RAT	Delta(14)-sterol reductase LBR	VVEGTPLVDGR	VVEGTPLVDGR	VVEGTPLVDGR	VVEGTPLVDGR	VVEGTPLVDGR	VVEGTPLVDGR	VVEGTPLVDGR	GPVPLGTFQVTTPQR
		11.0718	10.6193	NaN	NaN	12.5148	7.5935	7.49798	NaN			0.313025	0.578408	1.39381	0.615164	Sox5	1897	F1M8W4	F1M8W4	SOX5_RAT	Transcription factor SOX-5	LLAMGSGNFGEIK	VSTIGYLNDHDAVTK	EQLLAAHDEQK	VSTIGYLNDHDAVTK		VSTIGYLNDHDAVTK
		14.0462	11.4335	11.766	13.6564	14.2254	12.6354	12.92	16.0902			0.271728	0.578697	-1.24223	-0.612991	Myadm	3992	Q6VBQ5	Q6VBQ5	MYADM_RAT	Myeloid-associated differentiation marker	ALTQPLGLLR	ALTQPLGLLR	TTITTTSSSSTTVGSAR	ALTQPLGLLR	ALTQPLGLLR	ALTQPLGLLR	ALTQPLGLLR	ALTQPLGLLR
		10.4181	9.89305	NaN	9.16469	12.8987	10.3285	10.3933	10.3306			0.186044	0.57872	-1.04152	-0.613525	Odr4	815	A0A8I6AVP7	A0A8I6AVP7	A0A8I6AVP7_RAT	Protein odr-4 homolog	LWNVTEDEVSER	VLTQLLLNSDHR	VLTQLLLNSDHR	VLTQLLLNSDHR		VLTQLLLNSDHR	VLTQLLLNSDHR	LWNVTEDEVSER
		12.7125	14.4637	14.4399	14.5551	14.6067	15.3219	14.8748	14.9736			0.102438	0.578768	-0.90146	-0.614034	Nup205	314	A0A8I5ZJ67	A0A8I5ZJ67	A0A8I5ZJ67_RAT	Nucleoporin 205	LPGLQATVR	LQQGSLELLR	LQQGSLELLR	LLPEQLIK	LQQGSLELLR	LPGLQATVR	LQQGSLELLR	LQQGSLELLR
		9.01288	10.2348	NaN	11.4233	NaN	11.1774	11.646	11.5542			0.1503	0.578794	-0.957286	-0.605638	Dnajc11	1020	B1WBY5	B1WBY5	B1WBY5_RAT	DnaJ (Hsp40) homolog, subfamily C, member 11	ENTASDILQK		ENTASDILQK	ENTASDILQK		ENTASDILQK	ENTASDILQK	ENTASDILQK
		10.6334	11.2843	NaN	NaN	12.3137	11.0006	10.6514	10.4441			0.198648	0.578811	-1.06708	-0.613764	Ubr1	510	A0A8I5ZZN6	A0A8I5ZZN6	A0A8I5ZZN6_RAT	E3 ubiquitin-protein ligase	TLAGLHVR	QQLQKAPEEEVAFDFYHK	EYISDDHER	EYISDDHER		QQLQKAPEEEVAFDFYHK		EYISDDHER
		10.9201	10.7091	NaN	NaN	NaN	11.7075	11.4895	11.7343			0.18363	0.579103	-1.03852	-0.614091	Ankrd46	4014	Q76K24	Q76K24	ANR46_RAT	Ankyrin repeat domain-containing protein 46	LLESLEEQEVK		LLESGFDPNIR	LLESLEEQEVK		LLESLEEQEVK		LLESLEEQEVK
		15.0821	14.9808	16.339	16.3038	16.5536	16.0451	16.5848	17.0092			0.0843652	0.579203	-0.871745	-0.613054	Mif	2560	P30904	D3ZE63;P30904	MIF_RAT	Macrophage migration inhibitory factor	LHISPDR	PM(UniMod:35)FIVNTNVPR	PMFIVNTNVPR	PMFIVNTNVPR	PMFIVNTNVPR	PMFIVNTNVPR	PMFIVNTNVPR	PMFIVNTNVPR
		11.9839	NaN	NaN	NaN	13.9136	10.2989	12.0764	9.86789			0.289381	0.579317	-1.26519	-0.605689	Suclg2	712	A0A8I6AIH6	A0A8I6AIH6	A0A8I6AIH6_RAT	Succinate--CoA ligase [GDP-forming] subunit beta, mitochondrial	SENEPIENEAAR	SENEPIENEAAR		SENEPIENEAAR		SENEPIENEAAR		VVGQLAQQMIGYNLATK
		10.3645	NaN	NaN	NaN	11.1868	9.99038	10.5687	9.89234			0.0870625	0.579931	-0.859742	-0.605116	Exd2	1965	F7FEI8	F7FEI8	F7FEI8_RAT	Exonuclease 3'-5' domain-containing 2	EFQAPIGSEEGLR	EFQAPIGSEEGLR		EFQAPIGSEEGLR		EFQAPIGSEEGLR		EFQAPIGSEEGLR
		11.315	11.2196	11.918	NaN	13.3517	11.0822	12.1262	11.4495			0.208673	0.58034	-1.05932	-0.604578	Eppk1	707	A0A8I6AHY5	A0A8I6AHY5	A0A8I6AHY5_RAT	Epiplakin 1	REELLSQHLAGR	TLVHPSTGQR	GSSVYHVSEDLR	REELLSQHLAGR	GSSVYHVSEDLR	REELLSQHLAGR		REELLSQHLAGR
		12.7907	12.7673	13.2879	12.6127	15.0365	13.4473	13.7389	12.8305			0.1147	0.580538	-0.89866	-0.604232	Copg2	1695	D4ABY2	D4ABY2	COPG2_RAT	Coatomer subunit gamma-2	VVLENEAVR	VVLENEAVR	VVLENEAVR	VVLENEAVR	VVLENEAVR	VVLENEAVR	ITDGTMLQAIER	VVLENEAVR
		10.9562	10.1207	NaN	NaN	12.9463	10.613	10.33	9.80309			0.236455	0.584562	-1.10134	-0.599412	Fbxo6	4155	Q923V4	Q923V4	FBX6_RAT	F-box only protein 6	TLPEEDTSNR	TLPEEDTSNR	VTNSSIIVSHR	VTNSSIIVSHR		VTNSSIIVSHR		TLPEEDTSNR
		10.4283	11.9713	NaN	NaN	12.4533	11.9582	10.3026	11.4406			0.189601	0.584768	-1.01619	-0.602351	Tax1bp1	3740	Q66HA4	Q66HA4	TAXB1_RAT	Tax1-binding protein 1 homolog	ELSDAVNVR	GLLEVSQSLR	AHQLEEDIVSVTHK	AHQLEEDIVSVTHK		ELSDAVNVR		GLLEVSQSLR
		9.08759	11.1304	11.9362	11.5375	10.9845	13.0075	11.8138	12.1249			0.212046	0.584878	-1.05979	-0.60253	Fry	8	A0A096MKB4	A0A096MKB4	A0A096MKB4_RAT	FRY microtubule-binding protein	LLLPGSSPSSPEDEVK	AIGTPSVGVLLK	SASLVLPSYQHSDLSK	LLLPGSSPSSPEDEVK	LVIQTQGR	LVIQTQGR	LVIQTQGR	LVIQTQGR
		9.33252	10.0925	NaN	NaN	NaN	9.8901	9.8062	10.9072			0.101488	0.584913	-0.873159	-0.601423	Taf9	3253	Q5BKE0	Q5BKE0	TAF9_RAT	Transcription initiation factor TFIID subunit 9	FTVQMPASQSPAVK		FTVQMPASQSPAVK	FTVQMPASQSPAVK		FTVQMPASQSPAVK		FTVQMPASQSPAVK
		11.0019	NaN	NaN	NaN	13.1871	9.73705	10.6942	9.83143			0.27154	0.585058	-1.19555	-0.601533	Fmnl3	552	A0A8I6A3S6	A0A8I6A3S6	A0A8I6A3S6_RAT	Formin-like 3	LQSFLDPNVTR	LQSFLDPNVTR		LQSFLDPNVTR		LQSFLDPNVTR		LQSFLDPNVTR
		NaN	NaN	NaN	NaN	NaN	10.6077	9.7582	9.63892			0.0694173	0.585093	-0.822917	-0.599424	Tbc1d32	1527	D4A050	D4A050	D4A050_RAT	TBC1 domain family, member 32				INLIGGPLER		INLIGGPLER		INLIGGPLER
		9.39164	11.8595	NaN	12.0436	12.121	11.8867	11.121	11.6221			0.228758	0.585144	-1.09196	-0.601668	Bcar1	3673	Q63767	Q63767	BCAR1_RAT	Breast cancer anti-estrogen resistance protein 1	LVFIGDTLSR	SWEGTKPPAK	GQLELQQLK	LVFIGDTLSR		GQLELQQLK	SWEGTKPPAK	GQLELQQLK
		12.2766	11.4409	NaN	11.7268	13.6954	11.5161	11.4293	12.3504			0.25112	0.585414	-1.1414	-0.601131	Npm3	1501	D3ZYK9	D3ZYK9	D3ZYK9_RAT	Nucleophosmin/nucleoplasmin, 3	DHDNQEIAVPVANLR	DHDNQEIAVPVANLR	DHDNQEIAVPVANLR	DHDNQEIAVPVANLR		DHDNQEIAVPVANLR	DHDNQEIAVPVANLR	DHDNQEIAVPVANLR
		8.97656	NaN	NaN	NaN	NaN	10.0858	9.89148	9.12599			0.114491	0.58548	-0.893048	-0.60183	Zdhhc13	1783	E9PU37	E9PU37	E9PU37_RAT	Palmitoyltransferase	VIGPEPTGFLLK			VIGPEPTGFLLK		VIGPEPTGFLLK		VIGPEPTGFLLK
		10.8947	NaN	NaN	NaN	13.0418	9.94561	10.0091	9.79183			0.253946	0.585613	-1.14251	-0.599536	Washc4	1623	D4A7I6	D4A7I6	D4A7I6_RAT	WASH complex subunit 4	LGEPSEIDQR	LGEPSEIDQR		LSVHTHLK		LSVHTHLK		LSVHTHLK
		11.0237	9.80698	11.8914	11.9076	12.563	11.6701	12.2622	11.8305			0.135106	0.586071	-0.924059	-0.601841	Psmb1	2464	P18421	P18421	PSB1_RAT	Proteasome subunit beta type-1	GAVYSFDPVGSYQR	LSEGFSIHTR	LSEGFSIHTR	LSEGFSIHTR	GAVYSFDPVGSYQR	LSEGFSIHTR	GAVYSFDPVGSYQR	LSEGFSIHTR
		9.89688	10.1609	NaN	NaN	NaN	10.4888	10.0849	10.7364			0.0507625	0.586114	-0.795424	-0.599614	Sapcd2	713	A0A8I6AIH9	A0A8I6AIH9	A0A8I6AIH9_RAT	Suppressor APC domain-containing 2	TSLLNADGGPR		LMFAPADEPR	TSLLNADGGPR		LMFAPADEPR		TSLLNADGGPR
		12.6142	12.2023	12.8211	12.03	14.3122	12.6506	14.2151	12.2379			0.146833	0.586644	-0.937095	-0.599704	Stat1	66	A0A0G2JX93	A0A0G2JX93	A0A0G2JX93_RAT	Signal transducer and activator of transcription 1	VMAAENIPENPLK	FNILGTHTK	FNILGTHTK	VMAAENIPENPLK	VMAAENIPENPLK	VMAAENIPENPLK	DQQPGTFLLR	VMAAENIPENPLK
		16.0771	16.9048	16.4225	16.1058	18.3552	17.2268	16.4538	16.9477			0.0997273	0.586808	-0.868312	-0.600327	Rps27	4004	Q71TY3	A0A8L2QXZ3;Q71TY3;A0A8I5Y7E5	RS27_RAT	40S ribosomal protein S27	DLLHPSPEEEK	DLLHPSPEEEK	DLLHPSPEEEK	DLLHPSPEEEK	DLLHPSPEEEK	DLLHPSPEEEK	DLLHPSPEEEK	DLLHPSPEEEK
		NaN	NaN	NaN	NaN	12.477	NaN	12.1271	10.9504			0.318091	0.586974	-1.33713	-0.600081	Myg1	3687	Q641W2	Q641W2	MYG1_RAT	MYG1 exonuclease		ALVEEALAQR				ALVEEALAQR		ALVEEALAQR
		10.8186	NaN	NaN	11.3364	13.1192	9.63136	11.7445	11.1385			0.24419	0.587135	-1.12023	-0.599799	Uap1	1253	D3ZF39	D3ZF39;B5DEH4	D3ZF39_RAT	UDP-N-acetylglucosamine pyrophosphorylase 1	VAVLLLAGGQGTR	VAVLLLAGGQGTR		VAVLLLAGGQGTR		VAVLLLAGGQGTR	VAVLLLAGGQGTR	VAVLLLAGGQGTR
		14.4146	14.0289	13.977	13.8508	16.2528	14.6905	14.6458	14.188			0.109514	0.588398	-0.876477	-0.597544	Tubb6	3160	Q4QQV0	Q4QRB4;Q4QQV0	Q4QQV0_RAT	Tubulin beta chain	EVDEQMLAIQNK	AALVDLEPGTM(UniMod:35)DSVR	EVDEQMLAIQNK	EVDEQMLAIQNK	EVDEQMLAIQNK	EVDEQMLAIQNK	EVDEQMLAIQNK	EVDEQMLAIQNK
		9.60825	10.8765	NaN	9.46353	11.0864	11.1698	10.7289	9.92834			0.0990214	0.588451	-0.858302	-0.596005	Wwc2	1747	D4AEJ5	D4AEJ5	D4AEJ5_RAT	Similar to BH3-only member B protein (Predicted)	VAISQVVLQQK	VAISQVVLQQK	VAISQVVLQQK	VAISQVVLQQK		VAISQVVLQQK	VAISQVVLQQK	VAISQVVLQQK
		NaN	NaN	9.87838	NaN	NaN	9.02744	11.3039	9.46249			0.177114	0.588764	-0.976958	-0.596098	Spryd7	3315	Q5M7T2	Q5M7T2	SPRY7_RAT	SPRY domain-containing protein 7				VNLNQIPLGR	VNLNQIPLGR	VNLNQIPLGR		VNLNQIPLGR
		12.0041	10.7913	10.4235	12.9039	13.6427	12.1871	12.0595	12.2337			0.191733	0.589161	-1.00005	-0.595303	Smc4	888	A0A8I6GK63	A0A8I6GK63	A0A8I6GK63_RAT	Structural maintenance of chromosomes protein	DTLVANNLDQATR	IQTPENTPR	SNVLSNEMK	DTLVANNLDQATR	VIQDNEHALQK	SNVLSNEMK	SLVHDLFQK	DTLVANNLDQATR
		14.7596	14.0509	14.434	14.5944	14.9692	12.1602	13.6112	13.2828			0.1617	0.58932	0.95387	0.596979	Hbb	2254	P02091	P11517;P02091;A0A8I5ZV52;O88752	HBB1_RAT	Hemoglobin subunit beta-1	LHVDPENFR	LLVVYPWTQR	LLVVYPWTQR	LLVVYPWTQR	LLVVYPWTQR	LLVVYPWTQR	LLVVYPWTQR	LLVVYPWTQR
		10.4867	10.3861	NaN	NaN	12.1553	10.2392	10.3837	10.2481			0.162458	0.589348	-0.952935	-0.596135	Cetn1;Cetn2	2035	G3V832;G3V9W0	G3V832;G3V9W0	G3V832_RAT;G3V9W0_RAT	Centrin 1	LFDDDETGK	LFDDDETGK	LFDDDETGK	LFDDDETGK		LFDDDETGK		LFDDDETGK
		11.334	12.0905	12.2971	12.3175	13.9355	12.8826	12.7217	11.9851			0.10926	0.58949	-0.871464	-0.595378	Gnpat	4219	Q9ES71	Q9ES71	GNPAT_RAT	Dihydroxyacetone phosphate acyltransferase	AIQEHPVILLPSHR	ESLTGVDVLR	AIQEHPVILLPSHR	AIQEHPVILLPSHR	ESLTGVDVLR	AIQEHPVILLPSHR	ESLTGVDVLR	AIQEHPVILLPSHR
		10.3803	9.66573	9.6121	NaN	12.5671	9.75926	10.4507	9.76846			0.212072	0.589496	-1.04052	-0.596233	Trmt10c	3421	Q5U2R4	Q5U2R4	TM10C_RAT	tRNA methyltransferase 10 homolog C	EVPEHITEEELK	EVPEHITEEELK	EVPEHITEEELK	EVPEHITEEELK	EVPEHITEEELK	IYIIGSFVDK		IYIIGSFVDK
		11.3607	10.8382	11.3713	NaN	13.0765	10.9754	11.7164	11.0822			0.197795	0.590081	-1.01367	-0.596249	Nob1	3994	Q6VEU1	Q6VEU1	NOB1_RAT	RNA-binding protein NOB1	LAVLPYELR	LAVLPYELR	LAVLPYELR	LAVLPYELR	LAVLPYELR	LAVLPYELR		LAVLPYELR
		12.544	12.7905	14.0443	13.4867	14.0873	14.0906	14.2613	13.6682			0.0671678	0.590175	-0.810439	-0.594489	Ipo4	1557	D4A2D7	D4A2D7	D4A2D7_RAT	Importin 4	ELLMPDTER	LFPVLLNNAR	ELLMPDTER	ELLMPDTER	LFPVLLNNAR	ELLMPDTER	ELLMPDTER	LFPVLLNNAR
		11.3206	12.2486	NaN	11.4163	12.8997	12.0955	11.3073	11.9975			0.206588	0.590477	-1.02513	-0.594601	Ptpn21	3569	Q62728	Q62728	PTN21_RAT	Tyrosine-protein phosphatase non-receptor type 21	NTVEGLPPLGGMK	LAALNGLSLSR	LAALNGLSLSR	LAALNGLSLSR		NTVEGLPPLGGMK	LAALNGLSLSR	LAALNGLSLSR
		11.8358	10.7598	10.6155	NaN	13.5077	10.7383	11.7953	10.844			0.23505	0.591158	-1.07871	-0.59355	Prkra	3191	Q4V8C7	Q4V8C7	PRKRA_RAT	Interferon-inducible double-stranded RNA-dependent protein kinase activator A	AEAPPLQR	AEAPPLQR	AAEAAINILK	SDVQVHVPTFTFR	AEAPPLQR	SDVQVHVPTFTFR		AAEAAINILK
		10.6777	8.89332	NaN	11.0665	12.7728	10.1762	9.44996	12.1492			0.268409	0.591449	-1.15721	-0.593772	Prpf40a	459	A0A8I5ZVI3	A0A8I5ZVI3	A0A8I5ZVI3_RAT	Pre-mRNA-processing factor 40 homolog A	STTLDAGNIK	LAFNSLLEK	LAFNSLLEK	LAFNSLLEK		STTLDAGNIK	STTLDAGNIK	STTLDAGNIK
		11.6747	10.9529	NaN	11.3699	13.2239	11.4442	11.8877	10.6565			0.238881	0.592794	-1.08414	-0.592713	Dctn1	2536	P28023	P28023	DCTN1_RAT	Dynactin subunit 1	AEITDAEGLGLK	AEITDAEGLGLK	LEETQTLLR	AEITDAEGLGLK		LEETQTLLR	ASLAALPPLHVAK	AEITDAEGLGLK
		10.529	9.75171	NaN	NaN	11.4975	10.0356	11.5308	9.55503			0.160018	0.593024	-0.939089	-0.592197	Erap1	4253	Q9JJ22	Q9JJ22	ERAP1_RAT	Endoplasmic reticulum aminopeptidase 1	ILAATQFEPTAAR	ILAATQFEPTAAR	HLAISNMPLVK	GAEEMLPEEPLK		ILAATQFEPTAAR		HLAISNMPLVK
		9.13603	NaN	10.3243	NaN	NaN	9.46835	11.1671	9.53228			0.153123	0.593551	-0.928461	-0.592208	Pmm1	3390	Q5RK25	Q5RK25	Q5RK25_RAT	Phosphomannomutase	NGMLNISPIGR			NGMLNISPIGR	NGMLNISPIGR	NGMLNISPIGR		NGMLNISPIGR
		12.1517	NaN	NaN	12.0098	13.6333	10.8353	11.4021	11.0243			0.31103	0.596368	-1.26658	-0.59047	Gtpbp1	1149	D2XV59	D2XV59	GTPB1_RAT	GTP-binding protein 1	KIPVLVQSK	VAVVGNVDAGK		VAVVGNVDAGK		VAVVGNVDAGK	VITFIDLAGHEK	VAVVGNVDAGK
		10.5701	11.7641	11.9695	10.5608	12.6601	12.2591	11.3692	12.0274			0.112729	0.597652	-0.862811	-0.589075	Selenok	2746	P59798	P59798	SELK_RAT	Selenoprotein K	VYISNGQVLDSR	VYISNGQVLDSR	VYISNGQVLDSR	VYISNGQVLDSR	VYISNGQVLDSR	TLLQQDVK	VYISNGQVLDSR	VYISNGQVLDSR
		9.72098	8.33028	NaN	NaN	NaN	10.4433	10.0456	9.55516			0.0803068	0.598186	-0.818526	-0.589084	AABR07067600.1;Bnip3;ENSRNOG00000066967	373	A0A8I5ZNH4;A0A8I5ZSE3;Q9ET45	A0A8I5ZNH4;A0A8I5ZSE3;Q9ET45	A0A8I5ZNH4_RAT;A0A8I5ZSE3_RAT;Q9ET45_RAT	BCL2/adenovirus E1B 19 kDa protein-interacting protein 3-like	ILLDAQHESGR		ILLDAQHESGR	ILLDAQHESGR		ILLDAQHESGR		ILLDAQHESGR
		10.8143	11.2511	NaN	NaN	12.6538	10.748	10.5954	11.2169			0.196242	0.598442	-0.990838	-0.589232	Picalm	2186	O55012	O55012	PICAL_RAT	Phosphatidylinositol-binding clathrin assembly protein	VAEQVGIDR	VAEQVGIDR	VAEQVGIDR	VAEQVGIDR		VAEQVGIDR		VAEQVGIDR
		11.3548	10.6761	12.7687	12.2808	13.2134	11.58	12.5964	13.5329			0.181393	0.599022	-0.960585	-0.587341	Edc4	3088	Q3ZAV8	Q3ZAV8	EDC4_RAT	Enhancer of mRNA-decapping protein 4	VISVSTSER	EPVLAQLR	EAFQSVVLPAFEK	VISVSTSER	VISVSTSER	VISVSTSER	VISVSTSER	EPVLAQLR
		11.7982	11.4049	11.8234	12.1844	12.9985	11.3253	13.838	12.6869			0.14685	0.599037	-0.909448	-0.588249	Krt23	2020	G3V7M3	G3V7M3	G3V7M3_RAT	Keratin 23	SSPLLGGNGK	SSPLLGGNGK	SSPLLGGNGK	MAVDDFNLK	SSPLLGGNGK	MAVDDFNLK	SSPLLGGNGK	MAVDDFNLK
		8.8227	NaN	NaN	NaN	NaN	9.79431	10.3985	8.96187			0.113032	0.599446	-0.858715	-0.58697	Yipf3	3986	Q6TUD4	Q6TUD4	YIPF3_RAT	Protein YIPF3	QVADQMWQAGK			QVADQMWQAGK		QVADQMWQAGK		QVADQMWQAGK
		13.8186	13.202	14.3272	12.5751	14.9555	13.7341	15.0704	13.7533			0.140101	0.599456	-0.897579	-0.587388	Trip13	3467	Q5XHZ9	Q5XHZ9	PCH2_RAT	Pachytene checkpoint protein 2 homolog	NVDSNLITWNR	AGAEPSDAIR	IDVAFVDR	AGAEPSDAIR	NVDSNLITWNR	NVDSNLITWNR	IDVAFVDR	NVDSNLITWNR
		15.0189	14.4923	14.5312	14.5765	16.347	15.0977	15.077	15.2245			0.055005	0.599621	-0.781822	-0.588308	Eloc	2905	P83941	P83941;A0A0G2K2A0;A0A096MIY6;A0A8I6AKW3	ELOC_RAT	Elongin-C	EIPSHVLSK	EIPSHVLSK	EIPSHVLSK	EIPSHVLSK	EIPSHVLSK	EIPSHVLSK	EIPSHVLSK	EIPSHVLSK
		11.1156	11.4438	12.1008	NaN	13.8366	11.2447	12.2312	10.9378			0.267029	0.599685	-1.13022	-0.58749	Acat1	2456	P17764	P17764	THIL_RAT	Acetyl-CoA acetyltransferase, mitochondrial	LGTIAIQGAIEK	LGTIAIQGAIEK	LGTIAIQGAIEK	LGTIAIQGAIEK	LGTIAIQGAIEK	LGTIAIQGAIEK		LGTIAIQGAIEK
		11.4483	11.6071	NaN	NaN	13.3848	10.789	11.42	10.6459			0.258064	0.60021	-1.1092	-0.587557	Bub1b	1791	F1LMI1	F1LMI1	F1LMI1_RAT	BUB1 mitotic checkpoint serine/threonine kinase B	VISPEASLIQQDK	VISPEASLIQQDK	IEPSINHVLSTR	VISPEASLIQQDK		VISPEASLIQQDK		VISPEASLIQQDK
		11.1499	11.1487	NaN	11.0816	NaN	10.1015	9.73725	10.0342			0.064117	0.600689	0.793453	0.587599	Slu7	4073	Q80ZG5	Q80ZG5	SLU7_RAT	Pre-mRNA-splicing factor SLU7	NPDEVSYAGDNFVR		EIMQVDER	EIMQVDER		EIMQVDER	NPDEVSYAGDNFVR	NPDEVSYAGDNFVR
		8.74886	NaN	NaN	NaN	NaN	9.6951	9.68086	10.4935			0.0398191	0.601843	-0.754002	-0.585283	Nrg1	2643	P43322	P43322	NRG1_RAT	Pro-neuregulin-1, membrane-bound isoform	NVISSEHIVER			NVISSEHIVER		NVISSEHIVER		NVISSEHIVER
		11.9008	11.9697	NaN	11.4195	13.0276	12.3434	11.7008	11.5187			0.212061	0.602309	-1.0067	-0.58498	Ampd2	2964	Q02356	Q02356	AMPD2_RAT	AMP deaminase 2	YNPIGESVLR	YNPIGESVLR	YNPIGESVLR	WLVQVPR		YNPIGESVLR	YNPIGESVLR	YNPIGESVLR
		10.4617	11.0169	11.386	11.4114	12.4809	11.7814	11.9127	11.2348			0.0598664	0.602371	-0.783418	-0.585328	Usp24	1826	F1LSM0	F1LSM0	F1LSM0_RAT	Ubiquitin-specific peptidase 24	ESNSLFPAGIR	DSIPSEVDYETR	TLLSETSSPSSK	SIIQDLKK	SIIQDLKK	EFDYLPPVDSR	DSIPSEVDYETR	LEAASSALGGPTLTHAVTR
		11.2257	11.6791	NaN	NaN	12.9139	9.78873	12.1977	11.7694			0.246981	0.602695	-1.07741	-0.585522	Gab1	1185	D3ZAL7	D3ZAL7	D3ZAL7_RAT	GRB2-associated-binding protein 1	SNTISTVDLNK	SNTISTVDLNK	SNTISTVDLNK	SNTISTVDLNK		SNTISTVDLNK		SNTISTVDLNK
		10.5316	11.3479	11.7049	11.4404	13.2707	11.9009	12.3326	11.0757			0.13975	0.603107	-0.888787	-0.583824	Prkab1	2890	P80386	P80386;Q9QZH4	AAKB1_RAT	5'-AMP-activated protein kinase subunit beta-1	DGVMVLSATHR	YVTTLLYKPI	DGVMVLSATHR	DGVMVLSATHR	DGVMVLSATHR	DGVMVLSATHR	DGVMVLSATHR	DGVMVLSATHR
		11.8592	NaN	NaN	NaN	12.86	9.99468	10.3169	11.9757			0.275892	0.603518	-1.13858	-0.583896	Sun1	572	A0A8I6A5F2	A0A8I6A5F2	A0A8I6A5F2_RAT	Sad1 and UNC84 domain-containing 1	DEEQPLLDR	LSSLEDVLR		DEEQPLLDR		TDALTAHSAVHGPTSR		DEEQPLLDR
		12.4893	11.8897	12.1449	13.0161	13.2771	13.1087	13.027	13.047			0.02669	0.603985	-0.729965	-0.58391	Slc27a4	2028	G3V7V3	G3V7V3	G3V7V3_RAT	Solute carrier family 27 (Fatty acid transporter), member 4	HLPSIPDK	IIQQDPLR	VNEDTMELIR	WKGENVSTTEVEGTLSR	FLPELHK	FLPELHK	HLPSIPDK	FLPELHK
		11.6318	NaN	NaN	10.8645	12.9631	11.5926	12.3774	9.34589			0.283281	0.604241	-1.13044	-0.576942	Tmlhe	4144	Q91ZW6	Q91ZW6	TMLH_RAT	Trimethyllysine dioxygenase, mitochondrial	AVINTVPYDVVR	AVINTVPYDVVR		APEEFDLLSQVPLK		APEEFDLLSQVPLK	AVINTVPYDVVR	AVINTVPYDVVR
		11.4527	10.6844	11.6077	11.042	12.6708	11.5431	11.7603	11.8649			0.0558711	0.604809	-0.763073	-0.57695	Nup153	2672	P49791	P49791	NU153_RAT	Nuclear pore complex protein Nup153	GFGTSSSLNPAPSAFK	SGIDSTVFQAK	SGIDSTVFQAK	NIVPGWLQR	TTYGGAAAAVR	NIVPGWLQR	TTYGGAAAAVR	NIVPGWLQR
		11.7643	11.9098	NaN	11.9937	13.6231	12.1838	11.8291	11.4517			0.247728	0.605013	-1.04794	-0.57625	Hnrnpa0	1875	F1M3H8	F1M3H8	F1M3H8_RAT	Heterogeneous nuclear ribonucleoprotein A0	KLFVGGLK	SGGGGGGGGGSWGGR	SGGGGGGGGGSWGGR	SGGGGGGGGGSWGGR		SGGGGGGGGGSWGGR	GFGFVYFQSHDAADK	SGGGGGGGGGSWGGR
		12.1133	11.662	13.2557	11.5369	13.6827	12.8958	13.153	12.27			0.129802	0.605052	-0.858421	-0.576451	Sec22b	3149	Q4KM74	Q4KM74	SC22B_RAT	Vesicle-trafficking protein SEC22b	GEALSALDSK	GEALSALDSK	DLQQYQSQAK	DLQQYQSQAK	DLQQYQSQAK	DLQQYQSQAK	DLQQYQSQAK	DLQQYQSQAK
		NaN	NaN	NaN	10.7596	12.1298	9.57028	NaN	11.3524			0.281212	0.605115	-1.1367	-0.579918	Emg1	1235	D3ZDS4	D3ZDS4	D3ZDS4_RAT	EMG1 N1-specific pseudouridine methyltransferase		VSVEYTEK		VSVEYTEK			VSVEYTEK	VSVEYTEK
		NaN	10.3843	NaN	10.2421	10.8323	10.0676	9.84046	11.9565			0.165913	0.605166	-0.907424	-0.575966	Aatf	4302	Q9QYW0	Q9QYW0	AATF_RAT	Protein AATF		LAPVSLLDTDKR	LAPVSLLDTDKR	LAPVSLLDTDKR		LAPVSLLDTDKR	LAPVSLLDTDKR	LAPVSLLDTDKR
		11.0465	10.1884	NaN	11.5994	13.0372	11.479	10.3348	11.4326			0.219977	0.605267	-0.998068	-0.57727	Mre11	4251	Q9JIM0	Q9JIM0	MRE11_RAT	Double-strand break repair protein MRE11	VDISPVLLQK	VDISPVLLQK	VDISPVLLQK	VDISPVLLQK		VDISPVLLQK	VDISPVLLQK	VDISPVLLQK
		10.9765	12.956	NaN	12.313	12.4459	12.9414	12.3312	11.9852			0.258872	0.605269	-1.07396	-0.57701	Rogdi	3175	Q4V7D2	Q4V7D2	ROGDI_RAT	Protein rogdi homolog	FTLPGPSTEGPAK	FTLPGPSTEGPAK	FTLPGPSTEGPAK	FTLPGPSTEGPAK		FTLPGPSTEGPAK	FTLPGPSTEGPAK	FTLPGPSTEGPAK
		10.506	10.5319	NaN	NaN	11.5894	10.9885	10.7863	10.5131			0.0542034	0.605442	-0.761651	-0.577444	Pard3b	400	A0A8I5ZQH3	A0A8I5ZQH3	A0A8I5ZQH3_RAT	Par-3 family cell polarity regulator beta	VSELTQQALQR	VSELTQQALQR	DSSIHGPGPIFVK	VSELTQQALQR		IVTPVGQPESINLK		VSELTQQALQR
		10.5757	NaN	NaN	9.44014	11.9926	9.70171	10.6564	9.33322			0.223907	0.605456	-1.02093	-0.582426	Pacs1	2217	O88588	O88588	PACS1_RAT	Phosphofurin acidic cluster sorting protein 1	FLIVPLGSHPVAK	FLIVPLGSHPVAK		KVPTIFLSK		KVPTIFLSK	FLIVPLGSHPVAK	KVPTIFLSK
		11.1466	8.74705	NaN	NaN	12.601	9.27532	10.7469	9.93439			0.27829	0.605481	-1.14001	-0.582696	Otud6b	264	A0A1W2Q6I2	A0A1W2Q6I2	A0A1W2Q6I2_RAT	Ubiquitinyl hydrolase 1	EQDSALTVATLR	IAEAEIENLSGAR	EQDSALTVATLR	EQDSALTVATLR		EQDSALTVATLR		EQDSALTVATLR
		11.8629	10.3382	11.9619	NaN	14.19	11.1262	11.5859	10.9108			0.300388	0.60549	-1.19152	-0.580803	Ptar1	1480	D3ZWG9	D3ZWG9	D3ZWG9_RAT	Protein prenyltransferase alpha subunit repeat containing 1, isoform CRA_b	GSLGVVPAER	ILLDELSSTK	IWVLQNVAK	ILLDELSSTK	ILLDELSSTK	IWVLQNVAK		ILLDELSSTK
		10.1586	NaN	9.70633	NaN	8.70593	8.26163	9.82333	8.1922			0.106029	0.605566	0.834671	0.580004	Scp2	2389	P11915	P11915	SCP2_RAT	Sterol carrier protein 2	WVINPSGGLISK	WVINPSGGLISK		WVINPSGGLISK	WVINPSGGLISK	WVINPSGGLISK		WVINPSGGLISK
		10.2213	11.7586	10.4882	11.2494	NaN	10.8872	9.27245	10.1073			0.126153	0.605686	0.856667	0.57786	Ado	484	A0A8I5ZWY4	A0A8I5ZWY4	A0A8I5ZWY4_RAT	2-aminoethanethiol dioxygenase	KALPQPLPR		VMEPIKPK	KALPQPLPR	KALPQPLPR	KALPQPLPR	VMEPIKPK	KALPQPLPR
		8.67381	9.67944	NaN	NaN	NaN	10.1961	9.798	9.59099			0.0558567	0.605846	-0.768665	-0.580152	Ube3b	114	A0A0G2K0E7	A0A0G2K0E7	A0A0G2K0E7_RAT	HECT-type E3 ubiquitin transferase	VFDPALNLFK		LGVLESHDMLR	LGVLESHDMLR		LGVLESHDMLR		VFDPALNLFK
		14.2736	13.306	13.9156	13.7954	15.7981	14.4813	14.1589	14.1727			0.10647	0.605949	-0.830081	-0.577507	Smc2	1601	D4A5Q2	D4A5Q2	D4A5Q2_RAT	Structural maintenance of chromosomes protein	LQEVLSENEK	AM(UniMod:35)NVLTEAEER	LQEVLSENEKK	LQEVLSENEKK	AMNVLTEAEER	LQEVLSENEKK	ILATIEDLDQKK	LQEVLSENEKK
		10.886	NaN	NaN	11.4575	12.5189	9.78172	11.2243	11.2049			0.251296	0.606069	-1.0707	-0.580818	Hip1	2042	G3V8Y8	G3V8Y8	G3V8Y8_RAT	Huntingtin-interacting protein 1	VLELENDLQK	VLELENDLQK		GSLNLTQLQQASR		GSLNLTQLQQASR	VLELENDLQK	GSLNLTQLQQASR
		9.85405	10.0865	11.5243	NaN	11.9696	10.4212	11.2938	10.5398			0.189288	0.606073	-0.957114	-0.581279	Ndufb10	1532	D4A0T0	D4A0T0	D4A0T0_RAT	NADH dehydrogenase [ubiquinone] 1 beta subcomplex subunit 10	VDQEIINIIQER	VDQEIINIIQER	EFIEQQHAK	EFIEQQHAK	YQDLGAYYSAR	EFIEQQHAK		EFIEQQHAK
		14.0936	12.8701	14.667	12.1857	15.2877	14.2574	14.6372	13.5212			0.199907	0.606198	-0.971773	-0.580234	Arl1	2763	P61212	P61212	ARL1_RAT	ADP-ribosylation factor-like protein 1	ILILGLDGAGK	ILILGLDGAGK	ILILGLDGAGK	ILILGLDGAGK	ILILGLDGAGK	ILILGLDGAGK	ILILGLDGAGK	ILILGLDGAGK
		10.7378	9.69657	10.1743	NaN	12.2454	9.89861	11.1582	10.0169			0.204895	0.606259	-0.973511	-0.577867	Vcpip1	4083	Q8CF97	Q8CF97	VCIP1_RAT	Deubiquitinating protein VCPIP1	TEPPVFTAASSNSELIR	LLSPILAR	IGDVQGQELESQLPTK	LLSPILAR	AWGVPQDLIK	TEPPVFTAASSNSELIR		TEPPVFTAASSNSELIR
		10.7467	10.6957	NaN	10.8907	NaN	12.813	11.9502	11.7995			0.237893	0.606361	-1.0462	-0.581802	Ints2	1	A0A096MJ28	A0A096MJ28	A0A096MJ28_RAT	Integrator complex subunit 2	LASLSDPELR		LASLSDPELR	LASLSDPELR		LASLSDPELR	LASLSDPELR	LASLSDPELR
		10.5019	NaN	12.2741	13.0372	14.5679	11.2577	12.3459	11.3517			0.34191	0.606366	-1.32932	-0.580938	Sar1b	3297	Q5HZY2	Q5HZY2	SAR1B_RAT	GTP-binding protein SAR1b	LVFLGLDNAGK	LVFLGLDNAGK		LVFLGLDNAGK	LVFLGLDNAGK	LVFLGLDNAGK	QGYGEGFR	LVFLGLDNAGK
		10.0647	10.6824	NaN	11.0828	11.8762	10.6968	11.0971	10.7039			0.147495	0.606435	-0.894341	-0.581503	Pals1	1108	B4F7E7	B4F7E7	PALS1_RAT	Protein PALS1	FASAVPHTTR	FASAVPHTTR	IHNAVTVHMNK	IHNAVTVHMNK		EGDEDNQPLAGLVPGK	IHNAVTVHMNK	IHNAVTVHMNK
		NaN	NaN	NaN	NaN	NaN	9.90334	9.8673	9.56607			0.0867224	0.606833	-0.805377	-0.577896	Nbn	4250	Q9JIL9	Q9JIL9	NBN_RAT	Nibrin				EDSLADDLFR		EDSLADDLFR		EDSLADDLFR
		12.9836	12.7574	12.7294	13.8371	13.8396	13.3907	13.2553	15.4504			0.161024	0.606868	-0.907087	-0.578712	Gja1	2325	P08050	P08050	CXA1_RAT	Gap junction alpha-1 protein	PRPDDLEI	YGIEEHGK	SFPISHVR	SFPISHVR	SFPISHVR	SFPISHVR	PRPDDLEI	SFPISHVR
		9.98322	NaN	NaN	NaN	12.345	8.88179	9.50677	9.48192			0.260262	0.606919	-1.08078	-0.578099	Pole	1166	D3Z8X4	D3Z8X4	D3Z8X4_RAT	DNA polymerase epsilon catalytic subunit	IITIPAALQQVK	IITIPAALQQVK		DSYLPVGSHNLK		SLAQFSYLEPGSIR		DSYLPVGSHNLK
		11.0688	11.0798	NaN	NaN	12.9586	11.0822	10.7104	10.5371			0.213186	0.607215	-0.979079	-0.574877	Ctc1	661	A0A8I6AE77	A0A8I6AE77	A0A8I6AE77_RAT	CST complex subunit CTC1	VHFSQLEK	GAGPGGSVLPR	GAGPGGSVLPR	IKELNLAGK		VHFSQLEK		VHFSQLEK
		12.712	11.719	NaN	11.5344	14.7687	12.1757	11.0373	12.3037			0.293396	0.607392	-1.16394	-0.578803	Mrps16	487	A0A8I5ZXC8	A0A8I5ZXC8	A0A8I5ZXC8_RAT	Mitochondrial ribosomal protein S16	LVALNLDR	LVALNLDR	LVALNLDR	LVALNLDR		LVALNLDR	LVALNLDR	LVALNLDR
		10.5599	12.9827	12.9056	12.6346	12.7818	10.6487	11.6964	9.56537			0.26774	0.60745	1.09763	0.57811	Gdi2	2679	P50399	P50399	GDIB_RAT	Rab GDP dissociation inhibitor beta	FLMANGQLVK	FVSISDLFVPK	FLMANGQLVK	IKLYSESLAR	FLMANGQLVK	FVSISDLFVPK	FLMANGQLVK	FLMANGQLVK
		8.83534	NaN	NaN	10.4463	11.5907	9.05204	10.2976	10.2678			0.227752	0.607514	-1.00524	-0.574969	Cpne3	1334	D3ZLA3	D3ZLA3	D3ZLA3_RAT	Copine 3	LYGPTNFSPIINHVAR	DIVQFVPFR		DIVQFVPFR		DIVQFVPFR	LYGPTNFSPIINHVAR	DIVQFVPFR
		11.4891	NaN	NaN	NaN	NaN	11.3925	11.2989	14.0153			0.292048	0.60776	-1.14536	-0.575054	Lyn	2983	Q07014	Q07014	LYN_RAT	Tyrosine-protein kinase Lyn	IADFGLAR			EGFIPSNYVAK		VIEDNEYTAR		EGFIPSNYVAK
		11.0059	9.79869	NaN	NaN	12.7381	10.6256	10.8902	9.80078			0.213563	0.608474	-0.977119	-0.573978	Sec24d	2068	G3V9S9	G3V9S9	G3V9S9_RAT	SEC24 homolog D, COPII coat complex component	AVLNQPLK	AVLNQPLK	VLPVYMNSLLK	AVLNQPLK		AVLNQPLK		AVLNQPLK
		11.3556	11.4054	12.9186	NaN	13.2341	11.5654	13.1835	11.7913			0.219867	0.608702	-0.988356	-0.574073	Vps51	1881	F1M4I4	F1M4I4	F1M4I4_RAT	Vacuolar protein sorting-associated protein 51 homolog	ISATLQDR	ISATLQDR	ISATLQDR	ISATLQDR	LAAFAQELGGR	ISATLQDR		ISATLQDR
		12.5686	11.9371	11.8291	12.6714	14.7127	11.7821	12.2097	14.368			0.236743	0.609415	-1.01659	-0.573223	Arpc2	2920	P85970	P85970	ARPC2_RAT	Actin-related protein 2/3 complex subunit 2	DSIVHQAGMLK	DNTINLIHTFR	DNTINLIHTFR	DNTINLIHTFR	DNTINLIHTFR	DNTINLIHTFR	DNTINLIHTFR	DNTINLIHTFR
		9.60263	NaN	NaN	NaN	9.59901	11.6555	10.6466	9.10709			0.183424	0.609812	-0.926599	-0.573274	Pcyox1	4170	Q99ML5	Q99ML5	PCYOX_RAT	Prenylcysteine oxidase 1	ELGLSSVPASGGLVGVYNGK	ELGLSSVPASGGLVGVYNGK		ELGLSSVPASGGLVGVYNGK		ELGLSSVPASGGLVGVYNGK		LMYAIGGDDYVR
		11.5201	NaN	NaN	NaN	13.6023	10.1909	10.8083	9.63673			0.305802	0.610891	-1.17171	-0.572459	Mrpl22	2346	P0C2C0	P0C2C0	RM22_RAT	39S ribosomal protein L22, mitochondrial	EVLLEAQDMAVR	EVLLEAQDM(UniMod:35)AVR		EVLLEAQDMAVR		SNLHIAESTSGR		SNLHIAESTSGR
		12.5233	10.6669	NaN	11.3789	13.002	11.0478	12.0046	11.9591			0.235183	0.611007	-1.00991	-0.572024	Prmt5	1528	D4A0E8	D4A0E8	D4A0E8_RAT	Protein arginine N-methyltransferase 5	VPLVAPEDLR	GPLVNASLR	GPLVNASLR	VPLVAPEDLR		GPLVNASLR	VPLVAPEDLR	VPLVAPEDLR
		13.8994	11.5551	NaN	12.007	14.6744	11.1779	11.6091	14.2458			0.363604	0.612544	-1.34928	-0.568664	Raly	1770	E9PTI6	E9PTI6	E9PTI6_RAT	RALY heterogeneous nuclear ribonucleoprotein	AAVLGENGR	VFIGNLNTAVVK	LEQIAEEQK	LEQIAEEQK		LEQIAEEQK	VFIGNLNTAVVK	VFIGNLNTAVVK
		NaN	11.8405	NaN	NaN	NaN	11.1773	11.1591	10.8401			0.234887	0.612851	-0.998095	-0.56839	Wdr81	1651	D4A929	D4A929	WDR81_RAT	WD repeat-containing protein 81			LGGGLNPGLVR	LGGGLNPGLVR		LGGGLNPGLVR		LGGGLNPGLVR
		12.1046	9.76926	NaN	NaN	12.7709	10.2958	11.3735	10.6522			0.257227	0.612929	-1.04429	-0.569336	Pfas	1682	D4AB17	D4AB17	D4AB17_RAT	Phosphoribosylformylglycinamidine synthase	SLGLQLPDGQR	VEPGPALM(UniMod:35)LR	SLGLQLPDGQR	SLGLQLPDGQR		SLGLQLPDGQR		SLGLQLPDGQR
		12.8554	13.0638	14.012	13.213	14.453	13.927	14.0657	13.6612			0.0495831	0.613012	-0.740655	-0.568891	Vps37c	1137	B5DFF4	B5DFF4	B5DFF4_RAT	VPS37C subunit of ESCRT-I	EMALATNR	ALPELAGDAPPK	EMALATNR	EMALATNR	EMALATNR	EMALATNR	EMALATNR	EMALATNR
		14.3256	14.6436	15.6924	16.5246	17.7376	14.8228	16.4232	16.2519			0.241978	0.61307	-1.01232	-0.56873	Crebrf	1635	D4A811	D4A811	D4A811_RAT	CREB3 regulatory factor	LLQIGNELR	LLQIGNELR	LLQIGNELR	LLQIGNELR	LLQIGNELR	LLQIGNELR	LLQIGNELR	LLQIGNELR
		10.3504	9.75381	11.0971	11.9322	11.4104	8.48505	9.56345	9.64886			0.237568	0.61307	1.00647	0.569499	Lamb2	2432	P15800	P15800	LAMB2_RAT	Laminin subunit beta-2	IQNVVTSFAPQR	LQELEGTYEENER	LQELEGTYEENER	VLDPAIPIPDPYSSR	VLDPAIPIPDPYSSR	NTEQTLQQVQER	LQELEGTYEENER	VLDPAIPIPDPYSSR
		12.0373	11.4276	11.956	11.9867	13.1576	11.8793	13.2258	12.2438			0.0773411	0.613173	-0.774729	-0.568011	Dync1li1	4294	Q9QXU8	Q9QXU8	DC1L1_RAT	Cytoplasmic dynein 1 light intermediate chain 1	NVLLLGEDGAGK	NVLLLGEDGAGK	NVLLLGEDGAGK	SVSSNVASVSPIPAGSK	NVLLLGEDGAGK	NVLLLGEDGAGK	SVSSNVASVSPIPAGSK	NVLLLGEDGAGK
		9.89758	NaN	NaN	NaN	NaN	10.2587	11.0439	9.91788			0.142911	0.613234	-0.860669	-0.569718	Snx14	304	A0A8I5YBU7	A0A8I5YBU7	A0A8I5YBU7_RAT	Sorting nexin 14	IAEGPYIDVVK			IAEGPYIDVVK		IAEGPYIDVVK		IAEGPYIDVVK
		13.8564	10.0363	12.5275	11.7923	11.438	11.1702	11.0912	10.3316			0.255164	0.613304	1.0454	0.570925	Tmed7	1435	D3ZTX0	D3ZTX0	TMED7_RAT	Transmembrane emp24 domain-containing protein 7	SVIDYQTHFR	SVIDYQTHFR	SVIDYQTHFR	SVIDYQTHFR	SVIDYQTHFR	SVIDYQTHFR	SVIDYQTHFR	SVIDYQTHFR
		11.3352	8.44779	NaN	NaN	11.7082	10.4635	10.2153	10.5587			0.213367	0.613352	-0.962231	-0.568923	Kpna3	475	A0A8I5ZWC6	A0A8I5ZWC6	A0A8I5ZWC6_RAT	Importin subunit alpha	SGILPILVK	SGILPILVK	SGILPILVK	SGILPILVK		SGILPILVK		SGILPILVK
		17.7166	18.0125	16.5947	17.8541	19.5556	18.2058	17.8618	17.9885			0.141055	0.613423	-0.858436	-0.569813	Rpl23	2811	P62832	P62832	RL23_RAT	60S ribosomal protein L23	VHPAVVIR	VHPAVVIR	VHPAVVIR	VHPAVVIR	VHPAVVIR	VHPAVVIR	VHPAVVIR	VHPAVVIR
		10.1916	9.4624	NaN	13.4933	11.5433	10.0895	11.2696	15.0178			0.372969	0.613607	-1.39907	-0.570215	Efhd2	3117	Q4FZY0	Q4FZY0	EFHD2_RAT	EF-hand domain-containing protein D2	LGAPQTHLGLK	LGAPQTHLGLK	LGAPQTHLGLK	LGAPQTHLGLK		LGAPQTHLGLK	LGAPQTHLGLK	LGAPQTHLGLK
		9.56977	NaN	NaN	NaN	11.8737	8.79928	NaN	10.9177			0.260079	0.613676	-1.05364	-0.570354	Rrp1b	1497	D3ZY39	D3ZY39	D3ZY39_RAT	Ribosomal RNA-processing 1B	LGALPVSSGDLTVQK	LGALPVSSGDLTVQK		LGALPVSSGDLTVQK				LGALPVSSGDLTVQK
		11.0785	NaN	11.8061	11.7929	13.0819	11.1443	11.8778	11.8738			0.208879	0.613684	-0.957696	-0.569935	Pds5b	3984	Q6TRW4	Q6TRW4	PDS5B_RAT	Sister chromatid cohesion protein PDS5 homolog B	SALLPVLHHK	IEEDFPHIR		SALLPVLHHK	EAMMGLAQIYK	IEEDFPHIR	TANVLGAVNKPLSSAGK	IEEDFPHIR
		NaN	9.01573	NaN	NaN	12.1268	8.83767	9.30101	9.1966			0.255293	0.613714	-1.04467	-0.570627	Mia3	48	A0A0G2JVM2	A0A0G2JVM2	A0A0G2JVM2_RAT	MIA SH3 domain ER export factor 3		ATPEIPDIVLK	ATPEIPDIVLK	ATPEIPDIVLK		ATPEIPDIVLK		ATPEIPDIVLK
		10.8246	NaN	NaN	NaN	12.7209	10.4536	10.8244	9.90706			0.249923	0.614672	-1.02233	-0.567104	Klhl13	1785	F1LM44	F1LM44	F1LM44_RAT	Kelch-like family member 13	VFDLPESLGGIR	VFDLPESLGGIR		LYVIGGNHFR		VFDLPESLGGIR		VFDLPESLGGIR
		10.5956	11.0376	NaN	11.0989	12.785	10.1801	11.4476	10.9407			0.256633	0.614707	-1.03612	-0.567259	Ndufa8	1940	F7EXQ7	F7EXQ7	F7EXQ7_RAT	NADH dehydrogenase [ubiquinone] 1 alpha subcomplex subunit 8	TDRPLPENPYHSR	TDRPLPENPYHSR	TDRPLPENPYHSR	TDRPLPENPYHSR		TDRPLPENPYHSR	TDRPLPENPYHSR	TDRPLPENPYHSR
		NaN	NaN	NaN	NaN	11.236	9.48561	9.8171	10.3675			0.15062	0.615299	-0.862932	-0.566271	Kri1	77	A0A0G2JXS2	A0A0G2JXS2	A0A0G2JXS2_RAT	Protein KRI1 homolog		LLGPTVTLGGHK		LLGPTVTLGGHK		LLGPTVTLGGHK		LLGPTVTLGGHK
		14.2513	11.7037	14.2309	13.974	16.308	13.4249	14.6236	14.0482			0.269824	0.61536	-1.06121	-0.566567	Rbis	1493	D3ZXR6	D3ZXR6	D3ZXR6_RAT	Ribosomal biogenesis factor	AKPVTTNLK	AKPVTTNLK	INIMNHEK	AKPVTTNLK	INIMNHEK	AKPVTTNLK	INIMNHEK	AKPVTTNLK
		11.7668	11.7258	11.9265	12.7044	13.1077	12.9306	12.3797	12.6069			0.0415339	0.615386	-0.725331	-0.566365	Chp1	2758	P61023	A0A8I6AT96;A0A8I6AI64;P61023	CHP1_RAT	Calcineurin B homologous protein 1	IPELAINPLGDR	DEELEEIKK	ETGFSHSQITR	DEELEEIKK	DEELEEIKK	DVNGPEPLNSR	DEELEEIKK	IPELAINPLGDR
		NaN	10.9222	NaN	12.055	10.7953	11.1165	10.9146	11.9413			0.269742	0.615821	-1.05771	-0.565617	Slc1a5	1309	D3ZJ25	D3ZJ25	D3ZJ25_RAT	Amino acid transporter		LGPEGELLIR	KLGPEGELLIR	LGPEGELLIR		LGPEGELLIR	LGPEGELLIR	LGPEGELLIR
		10.9746	11.3937	11.7575	NaN	13.2379	11.1763	11.5736	11.0474			0.263943	0.615863	-1.03784	-0.563365	Anxa11	1980	F7FLB7	F7FLB7	F7FLB7_RAT	Annexin	GTITDASGFDPLR	NTPAFFAER	SELSGNFEK	NTPAFFAER	GTITDASGFDPLR	NTPAFFAER		SELSGNFEK
		15.1378	14.8596	14.3839	14.0741	16.5678	15.4579	14.5798	15.1785			0.133381	0.615957	-0.832123	-0.562421	Hadhb	3550	Q60587	Q60587	ECHB_RAT	Trifunctional enzyme subunit beta, mitochondrial	DLMPHDLAR	EAALGAGFSDK	DLMPHDLAR	DLMPHDLAR	DLMPHDLAR	DLMPHDLAR	DLMPHDLAR	DLMPHDLAR
		14.6111	14.0749	13.8218	14.6045	16.294	15.0937	14.2867	14.7654			0.128001	0.616007	-0.831879	-0.565399	U2af2	614	A0A8I6A9Y1	A0A8I6A9Y1	A0A8I6A9Y1_RAT	Splicing factor U2AF subunit	ELLTSFGPLK	ELLTSFGPLK	EEHGGLIR	ELLTSFGPLK	ELLTSFGPLK	ELLTSFGPLK	EEHGGLIR	ELLTSFGPLK
		9.99339	8.4916	NaN	NaN	11.5216	9.3457	10.3037	10.0865			0.170385	0.616014	-0.880921	-0.56266	Med14	1526	D4A020	D4A020	D4A020_RAT	Mediator of RNA polymerase II transcription subunit 14	LPTVPMLGLTQR	IIPWIQQLK	LPTVPMLGLTQR	IIPWIQQLK		IIPWIQQLK		LPTVPMLGLTQR
		10.6625	NaN	NaN	NaN	12.6162	9.12279	10.6931	9.78587			0.271263	0.616072	-1.04481	-0.560989	Nsun5	1989	G3V660	G3V660	G3V660_RAT	NOL1/NOP2/Sun domain family, member 5 (Predicted)	GLVYSSNFQNLK	IFAFDQDAK		LAPVLPTWPHR		GLVYSSNFQNLK		LAPVLPTWPHR
		8.21116	NaN	NaN	10.525	10.0704	9.98025	11.4188	10.5214			0.181951	0.616072	-0.894692	-0.56172	Noc4l	3307	Q5I0I8	Q5I0I8	NOC4L_RAT	Nucleolar complex protein 4 homolog	LEELLTHPSFQVK	LEELLTHPSFQVK		LEELLTHPSFQVK		LEELLTHPSFQVK	LEELLTHPSFQVK	MMPESVPLEFIPAK
		12.5205	12.1388	13.5952	13.3032	15.0374	13.0976	13.883	13.0896			0.170668	0.616087	-0.887486	-0.56517	Rab14	2760	P61107	P61107	RAB14_RAT	Ras-related protein Rab-14	LTSEPQPQR	LTSEPQPQR	LTSEPQPQR	LTSEPQPQR	LTSEPQPQR	LTSEPQPQR	LTSEPQPQR	LTSEPQPQR
		14.3193	11.9882	NaN	11.6818	15.3972	11.9514	11.7901	13.3802			0.361086	0.616148	-1.31076	-0.563518	Col6a1	1453	D3ZUL3	D3ZUL3	D3ZUL3_RAT	Collagen type VI alpha 1 chain	LKPYGALVDK	LKPYGALVDK	LSKDELVK	LSKDELVK		VPNYQALLR	VPNYQALLR	VPNYQALLR
		11.3145	11.2886	NaN	11.3578	13.035	11.7155	11.3619	11.2819			0.152533	0.61627	-0.864172	-0.565715	Notch2	4287	Q9QW30	Q9QW30	NOTC2_RAT	Neurogenic locus notch homolog protein 2	STMPTSLPNLAK	ALGTLLHTNLR	STMPTSLPNLAK	STMPTSLPNLAK		STMPTSLPNLAK	ALGTLLHTNLR	STMPTSLPNLAK
		10.5048	11.4641	11.0596	11.895	11.9886	12.3919	11.4739	12.1202			0.0741139	0.616369	-0.762749	-0.56367	Nup107	2700	P52590	P52590	NU107_RAT	Nuclear pore complex protein Nup107	VMVDSLVEQEIR	VLEENQEHYHVVQK	VLEENQEHYHVVQK	AHQMVLLR	SSLPGHLLR	VFEELQATDK	GHLDALTADVK	AHQMVLLR
		8.78714	NaN	NaN	NaN	11.6316	8.94572	8.99976	9.94793			0.197963	0.616379	-0.915251	-0.560685	Cpsf1	94	A0A0G2JYV2	A0A0G2JYV2	A0A0G2JYV2_RAT	Cleavage and polyadenylation-specific factor 1	YIVQVSPLGIR	YIVQVSPLGIR		YIVQVSPLGIR		YIVQVSPLGIR		YIVQVSPLGIR
		12.3939	10.841	10.3579	11.1012	14.0971	11.7409	11.4827	11.376			0.245992	0.616432	-1.00068	-0.56268	Emc3	3436	Q5U2V8	Q5U2V8	EMC3_RAT	ER membrane protein complex subunit 3	VPFPLTLR	VPFPLTLR	VPFPLTLR	VPFPLTLR	VPFPLTLR	VPFPLTLR	LTQEQVSDSQVLIR	VPFPLTLR
		12.1213	11.9223	13.292	12.9467	14.3388	12.9568	13.6927	12.6771			0.139979	0.616498	-0.845775	-0.56482	Psmd5	2038	G3V8G2	G3V8G2	G3V8G2_RAT	26S proteasome non-ATPase regulatory subunit 5	LLQAVEPIHLAR	LLQAVEPIHLAR	TLTLSQIGR	LEAPLEELR	LLQAVEPIHLAR	TLTLSQIGR	TLTLSQIGR	LEAPLEELR
		11.1147	12.0859	NaN	NaN	12.4366	11.7192	11.629	10.6145			0.241923	0.616513	-0.988045	-0.56102	Otulin	975	B0BMY6	B0BMY6	B0BMY6_RAT	Ubiquitinyl hydrolase 1	DTSNDPEQLLR	DTSNDPEQLLR	IKESLALLR	IKESLALLR		DTSNDPEQLLR		IKESLALLR
		11.2189	NaN	10.5415	NaN	14.2691	NaN	12.0475	10.8535			0.37631	0.616543	-1.35571	-0.560412	Drg2	238	A0A0G2KAI8	A0A0G2KAI8	A0A0G2KAI8_RAT	Developmentally-regulated GTP-binding protein 2	VALIGFPSVGK	VALIGFPSVGK			VALIGFPSVGK	VALIGFPSVGK		ATEYHLGLLK
		9.94709	NaN	10.6117	NaN	11.4423	10.3201	11.3053	9.65031			0.149533	0.616668	-0.857562	-0.564569	Nt5c3a	700	A0A8I6AHB0	A0A8I6AHB0	A0A8I6AHB0_RAT	5'-nucleotidase	DNSNIILLGDSQGDLR	DNSNIILLGDSQGDLR		DNSNIILLGDSQGDLR	SHGLLIEQGIPK	DNSNIILLGDSQGDLR		GELIHVFNK
		11.2084	10.7378	NaN	10.2189	12.2276	10.9669	10.9286	10.6574			0.176552	0.616743	-0.892904	-0.564035	Ankle2	4042	Q7TP65	Q7TP65	ANKL2_RAT	Ankyrin repeat and LEM domain-containing protein 2	GVVESGLASPAAIAR	GVVESGLASPAAIAR	GVVESGLASPAAIAR	GVVESGLASPAAIAR		GVVESGLASPAAIAR	GVVESGLASPAAIAR	GVVESGLASPAAIAR
		11.454	12.687	11.1329	10.9407	16.6393	11.3796	11.8056	11.6172			0.36114	0.616808	-1.3068	-0.562746	Nop16	3018	Q1RP77	Q1RP77	NOP16_RAT	Nucleolar protein 16	FGYNVNR	AM(UniMod:35)EVDTEERPK	AMEVDTEERPK	AMEVDTEERPK	AMEVDTEERPK	AMEVDTEERPK	AMEVDTEERPK	AMEVDTEERPK
		11.4116	NaN	NaN	NaN	13.5704	10.3746	9.98368	10.3858			0.297785	0.616827	-1.11705	-0.564175	Mrpl17	3966	Q6PDW6	Q6PDW6	RM17_RAT	39S ribosomal protein L17, mitochondrial	LGLGPESR	NLLTGLVR		NLLTGLVR		NLLTGLVR		NLLTGLVR
		10.7942	12.997	12.6885	13.8503	13.6732	13.1949	13.6721	13.5043			0.205747	0.616858	-0.928649	-0.561279	Rab30	19	A0A0G2JTT4	A0A0G2JTT4	A0A0G2JTT4_RAT	RAB30, member RAS oncogene family	IVLIGNAGVGK	IVLIGNAGVGK	IVLIGNAGVGK	IVLIGNAGVGK	IVLIGNAGVGK	IVLIGNAGVGK	IVLIGNAGVGK	IVLIGNAGVGK
		10.3294	10.7085	10.076	9.57693	11.7982	10.7419	10.5677	10.6764			0.0827896	0.616887	-0.773348	-0.563711	Maged1	4220	Q9ES73	Q9ES73	MAGD1_RAT	Melanoma-associated antigen D1	EYTDVYPEIIER	EYTDVYPEIIER	ADTEVSAAAARPK	ADTEVSAAAARPK	EYTDVYPEIIER	EYTDVYPEIIER	EYTDVYPEIIER	EYTDVYPEIIER
		NaN	NaN	NaN	NaN	NaN	7.48176	8.42445	7.8348			0.227391	0.617061	0.959865	0.560038	Cep44	3055	Q3B7T8	Q3B7T8	CEP44_RAT	Centrosomal protein of 44 kDa				SLNYPNEVDYVGLMK		SLNYPNEVDYVGLMK		SLNYPNEVDYVGLMK
		12.7312	NaN	12.0372	10.8825	14.4273	10.382	12.715	11.9448			0.340696	0.617065	-1.22551	-0.561027	Rbms1	3363	Q5PQP1	Q5PQP1;A0A8I6GKY7	RBMS1_RAT	RNA-binding motif, single-stranded-interacting protein 1	GLPPNTTDQDLVK	GLPPNTTDQDLVK		GLPPNTTDQDLVK	GYGFVDFDSPAAAQK	GYGFVDFDSPAAAQK	GYGFVDFDSPAAAQK	GLPPNTTDQDLVK
		9.1266	10.7358	12.0698	NaN	12.4826	10.9986	12.522	10.1216			0.272285	0.617325	-1.03228	-0.556749	Slc25a20	2925	P97521	P97521	MCAT_RAT	Mitochondrial carnitine/acylcarnitine carrier protein	(UniMod:1)AEEPKPISPLK	EGITGLYR	SVHDLSVPR	EGITGLYR	SVHDLSVPR	SVHDLSVPR		EGITGLYR
		10.5341	9.44512	11.7802	NaN	11.9581	11.0273	10.7117	10.6221			0.23804	0.617618	-0.969792	-0.557297	Kirrel1	3997	Q6X936	Q6X936	KIRR1_RAT	Kin of IRRE-like protein 1	DGLALGMGQGLK	EDDTTSISTATR	DGTQQEGAVTSTELLK	LGYPQAPPSGLER	GGFLIEDAHESR	DGLALGMGQGLK		DGLALGMGQGLK
		13.4313	9.66322	NaN	NaN	15.3091	9.72838	10.5393	11.3212			0.405583	0.617721	-1.47554	-0.556836	Naa15	1227	D3ZD89	D3ZD89;M0RC73	D3ZD89_RAT	N(alpha)-acetyltransferase 15, NatA auxiliary subunit	ALKPANMLER	YQLLQLR	DLSLLQIQMR	ALKPANMLER		ALKPANMLER		ALKPANMLER
		10.6269	10.565	12.5354	NaN	12.7738	12.1418	12.3504	10.2004			0.265256	0.617808	-1.02394	-0.558465	Ssr3	2989	Q08013	Q08013	SSRG_RAT	Translocon-associated protein subunit gamma	QQSEEDLLLQDFSR	QQSEEDLLLQDFSR	QQSEEDLLLQDFSR	QQSEEDLLLQDFSR	QQSEEDLLLQDFSR	QQSEEDLLLQDFSR		QQSEEDLLLQDFSR
		14.7607	16.322	16.8552	16.6501	16.4259	17.3574	17.3212	16.8765			0.155979	0.617952	-0.848233	-0.556938	Xpo1	4062	Q80U96	Q80U96	XPO1_RAT	Exportin-1	NVDILKDPETVK	QM(UniMod:35)LPLNTNIR	AVGHPFVIQLGR	QMLPLNTNIR	NVDILKDPETVK	QMLPLNTNIR	QMLPLNTNIR	QMLPLNTNIR
		11.2008	11.9697	NaN	12.2884	13.1967	12.0348	11.9019	11.4529			0.259048	0.618044	-1.00801	-0.557314	Asah1	3956	Q6P7S1	Q6P7S1	ASAH1_RAT	Acid ceramidase	DQFESHLR	DQFESHLR	DQFESHLR	ESLDVYELDPK		WYVVQTNYDR	WYVVQTNYDR	WYVVQTNYDR
		11.5931	11.8162	12.3061	12.2933	14.087	11.7966	13.1739	12.3527			0.159767	0.618127	-0.850331	-0.555762	Pdap1	3576	Q62785	Q62785	HAP28_RAT	28 kDa heat- and acid-stable phosphoprotein	MQSLSLNK	GVEGLIDIENPNR	MQSLSLNK	MQSLSLNK	MQSLSLNK	MQSLSLNK	MQSLSLNK	MQSLSLNK
		11.1862	9.3191	11.8094	NaN	12.6389	10.3009	10.9787	12.1577			0.254566	0.618181	-0.999908	-0.557431	Top2a	2628	P41516	P41516	TOP2A_RAT	DNA topoisomerase 2-alpha	TLAVSGLGVVGR	TLAVSGLGVVGR	SDSALNAHVSK	TLAVSGLGVVGR	SDSALNAHVSK	GQSLTSTAGTK		SIPSMVDGLKPGQR
		10.6024	11.0441	11.6479	NaN	12.3962	10.9649	11.7855	11.0163			0.189924	0.618248	-0.89105	-0.555885	Rabggtb	2993	Q08603	Q08603	PGTB2_RAT	Geranylgeranyl transferase type-2 subunit beta	SDAPDTLLLEK	QLPSGGLNGRPEK	SDAPDTLLLEK	VVAYVQSLQK	VVAYVQSLQK	SDAPDTLLLEK		SDAPDTLLLEK
		11.4838	NaN	12.4441	12.5775	13.8682	10.5798	11.5613	14.3081			0.355491	0.618357	-1.26338	-0.558482	Tpm1	2273	P04692	P04692	TPM1_RAT	Tropomyosin alpha-1 chain	MEIQEIQLK	KATDAEADVASLNR		MEIQEIQLK	QLEDELVSLQK	MEIQEIQLK	MEIQEIQLK	LDKENALDR
		11.1491	11.3744	11.6615	NaN	12.0336	11.4842	12.1785	11.1606			0.210564	0.618395	-0.928997	-0.558703	Tbc1d5	198	A0A0G2K712	A0A0G2K712	A0A0G2K712_RAT	TBC1 domain family, member 5	VNQIQDHLLK	VNQIQDHLLK	VNQIQDHLLK	VNQIQDHLLK	VNQIQDHLLK	DSFFSHIAR		DSFFSHIAR
		8.57248	NaN	NaN	NaN	NaN	7.09567	8.32483	8.31945			0.188266	0.6185	0.893332	0.557684	Ahsa2	208	A0A0G2K7W5	A0A0G2K7W5	A0A0G2K7W5_RAT	Activator of HSP90 ATPase homolog 2	LTENALQASPVALGVR			LTENALQASPVALGVR		LTENALQASPVALGVR		LTENALQASPVALGVR
		10.5404	11.5772	NaN	10.9586	11.6399	11.7151	11.7596	11.0261			0.0870124	0.618576	-0.766561	-0.557455	Nelfb	1714	D4ACV0	D4ACV0	D4ACV0_RAT	Negative elongation factor complex member B	APVTYPNTLPESFTK	ALEPTGQSGEAVK	ALEPTGQSGEAVK	VAPSKLEALQK		VAPSKLEALQK	APVTYPNTLPESFTK	APVTYPNTLPESFTK
		12.3827	NaN	12.5773	12.3564	13.9866	11.5123	12.9125	11.9731			0.34713	0.618743	-1.22196	-0.555909	Tusc3	3818	Q6AY49	Q6AY49	Q6AY49_RAT	Tumor suppressor candidate 3	IGFAAEQLAK	IGFAAEQLAK		IGFAAEQLAK	IGFAAEQLAK	IGFAAEQLAK	IGFAAEQLAK	IGFAAEQLAK
		9.98322	10.1714	10.8505	NaN	12.2345	9.70101	11.3273	10.3212			0.226418	0.618836	-0.951671	-0.557788	Mrtfa	67	A0A0G2JXC5	A0A0G2JXC5	A0A0G2JXC5_RAT	Myocardin-related transcription factor A	APATTSVLSK	APATTSVLSK	APATTSVLSK	QQLVELLR	APATTSVLSK	QQLVELLR		QQLVELLR
		13.7041	15.3099	14.5567	14.204	15.5429	15.4385	15.0137	14.8545			0.0868244	0.618946	-0.768731	-0.558719	Cdipt	2876	P70500	P70500	CDIPT_RAT	CDP-diacylglycerol--inositol 3-phosphatidyltransferase	MIDLSGNPVLR	M(UniMod:35)IDLSGNPVLR	NMAALDAADR	MIDLSGNPVLR	MIDLSGNPVLR	MIDLSGNPVLR	MIDLSGNPVLR	MIDLSGNPVLR
		10.4492	NaN	11.0015	11.4749	11.0024	11.0785	11.0724	12.169			0.216782	0.619312	-0.938973	-0.558787	Flot1	4365	Q9Z1E1	Q9Z1E1	FLOT1_RAT	Flotillin-1	LTGVSISQVNHNKPLR	LTGVSISQVNHNKPLR		LTGVSISQVNHNKPLR	VQVQVVER	VQVQVVER	LTGVSISQVNHNKPLR	LTGVSISQVNHNKPLR
		NaN	NaN	10.7914	11.5629	NaN	11.7466	10.9712	11.3163			0.274314	0.619501	-1.02537	-0.553537	Ubac2	1976	F7FKE7	F7FKE7	F7FKE7_RAT	UBA domain-containing 2				NINYQEGPR	NINYQEGPR	NINYQEGPR	APPPLEVSEEQVAR	APPPLEVSEEQVAR
		11.6388	10.4595	NaN	10.2926	13.078	11.1579	10.7987	10.5935			0.235967	0.619547	-0.971202	-0.558948	Srebf2	3080	Q3T1I5	Q3T1I5	SRBP2_RAT	Sterol regulatory element-binding protein 2	ALEVTESPLVK	ALEVTESPLVK	ALEVTESPLVK	ALEVTESPLVK		GTSGGAADPAVQR	ALEVTESPLVK	ALEVTESPLVK
		17.4333	16.1746	15.7644	16.0431	19.6729	16.3797	16.4782	17.0017			0.276033	0.619769	-1.02928	-0.553658	Rpl31	2822	P62902	P62902;D3ZDE9;A0A0G2K7E3;D3ZVY6;D3ZKU5;D3ZX87;D3ZVF5	RL31_RAT	60S ribosomal protein L31	SAINEVVTR	SAINEVVTR	SAINEVVTR	SAINEVVTR	SAINEVVTR	SAINEVVTR	SAINEVVTR	SAINEVVTR
		12.0866	12.4313	12.8982	12.4949	14.1385	12.9874	13.1681	12.6349			0.0823894	0.619822	-0.7545	-0.553878	Fads1	4153	Q920R3	Q920R3	FADS1_RAT	Acyl-CoA (8-3)-desaturase	VYNISDFSR	VYNISDFSR	KVYNISDFSR	VYNISDFSR	YFTWEEVAQR	VYNISDFSR	VYNISDFSR	VYNISDFSR
		11.2139	NaN	NaN	NaN	12.6678	NaN	10.4788	9.01742			0.338748	0.620129	-1.18646	-0.553989	Ak6	3260	Q5EB68	Q5EB68	KAD6_RAT	Adenylate kinase isoenzyme 6	LPNILLTGTPGVGK	LPNILLTGTPGVGK				YVNVGDLAR		YVNVGDLAR
		NaN	NaN	NaN	NaN	NaN	11.037	9.79205	9.81155			0.195265	0.620543	-0.894387	-0.554254	Slc39a1	1110	B5DEF5	B5DEF5	B5DEF5_RAT	Slc39a1 protein				EQSSPPHPEETR		EQSSPPHPEETR		EQSSPPHPEETR
		11.4148	10.4813	NaN	NaN	12.3319	10.3462	10.7598	10.8732			0.213086	0.620547	-0.91231	-0.551246	Atg2a	545	A0A8I6A310	A0A8I6A310	A0A8I6A310_RAT	Autophagy-related 2A	LLSAINLADPGGLADK	LELSEPQFR	LELSEPQFR	LELSEPQFR		VTFLNTVVR		VTFLNTVVR
		10.4006	NaN	10.8415	NaN	10.8807	10.1668	10.6824	10.5527			0.197122	0.620567	-0.896472	-0.55404	Hars1	929	A0A8J8YFS5	A0A8J8YFS5	A0A8J8YFS5_RAT	Histidine--tRNA ligase, cytoplasmic	DQGGELLSLR	DQGGELLSLR		DQGGELLSLR	YDGLVGMFDPK	DQGGELLSLR		DQGGELLSLR
		13.7348	12.4342	14.3085	12.0118	15.7694	13.7647	14.5136	12.5416			0.280842	0.620729	-1.025	-0.549591	Ssr1	4045	Q7TPJ0	Q7TPJ0	SSRA_RAT	Translocon-associated protein subunit alpha	GEDFPANNIVK	GEDFPANNIVK	GEDFPANNIVK	FLVGFTNK	FLVGFTNK	GEDFPANNIVK	GEDFPANNIVK	FLVGFTNK
		12.5364	12.5236	NaN	12.6738	14.3579	12.9608	12.4109	11.8231			0.295793	0.620769	-1.06323	-0.551315	Fndc3b	1535	D4A0W7	D4A0W7	D4A0W7_RAT	Fibronectin type III domain-containing 3B	GPVTSHGFSVK	GPVTSHGFSVK	NLLPETTYR	NLLPETTYR		NLLPETTYR	GPVTSHGFSVK	NLLPETTYR
		11.1425	NaN	NaN	NaN	12.2269	10.2669	9.99679	10.2779			0.235617	0.620806	-0.952711	-0.552969	Ckap2l	1167	D3Z8Z9	D3Z8Z9	D3Z8Z9_RAT	Cytoskeleton-associated protein 2-like	LQVAPIPR	LQVAPIPR		LQVAPIPR		LQVAPIPR		LQVAPIPR
		10.916	11.1388	NaN	NaN	12.6955	10.8498	10.7563	10.5094			0.226653	0.620944	-0.936939	-0.552564	Tns1	559	A0A8I6A4G0	A0A8I6A4G0	A0A8I6A4G0_RAT	Tensin 1	IVPIGQPSQR	IVPIGQPSQR	IVPIGQPSQR	IVPIGQPSQR		IVPIGQPSQR		LLSGFGVDR
		9.79341	10.9449	10.9485	NaN	12.8567	10.7733	10.5359	10.2941			0.254457	0.620953	-0.975231	-0.549739	LOC317456;Lpgat1	1833	F1LTX8;Q6TXI6	Q6TXI6;F1LTX8	F1LTX8_RAT;Q6TXI6_RAT	Lysophosphatidylglycerol acyltransferase 1	FGATNIILK	FGATNIILK	FGATNIILK	FGATNIILK	FGATNIILK	FGATNIILK		FGATNIILK
		NaN	14.1115	14.9476	14.376	NaN	11.7552	12.2642	11.3649			0.412986	0.62098	1.5004	0.554461	Hipk4	3169	Q4V793	Q4V793	HIPK4_RAT	Homeodomain-interacting protein kinase 4			NELKLLR	NELKLLR	NELKLLR	NELKLLR	NELKLLR	NELKLLR
		12.4056	14.2766	13.4786	14.1163	14.0813	14.9966	14.2325	14.2307			0.134681	0.621088	-0.816002	-0.554291	Usp9x	141	A0A0G2K2C7	A0A0G2JZU8;A0A0G2K2C7	A0A0G2K2C7_RAT	Ubiquitinyl hydrolase 1	VPGQEETVK	DGLFDTIQR	VPGQEETVK	LWGEPVNLR	VPGQEETVK	LAQQISDEASR	LIGQLNLK	LWGEPVNLR
		9.36767	NaN	NaN	NaN	NaN	10.7654	10.9127	10.3947			0.105533	0.621126	-0.773019	-0.549829	Tsc2	2674	P49816	P49816	TSC2_RAT	Tuberin	SLSPPLELEER			SISVSEHVVR		SISVSEHVVR		SLSPPLELEER
		10.799	11.7381	NaN	NaN	12.9246	11.0772	10.6238	10.9087			0.250779	0.621194	-0.976622	-0.552267	Niban2	1109	B4F7E8	B4F7E8	NIBA2_RAT	Protein Niban 2	VEGPAFTDAIR	FDVSSTSVFK	LSQLAYHPLK	LSQLAYHPLK		FDVSSTSVFK		FDVSSTSVFK
		10.5958	10.6176	NaN	NaN	12.5043	10.3216	10.5778	10.2825			0.230236	0.621286	-0.937817	-0.550885	Sowahc	512	A0A8I5ZZT6	A0A8I5ZZT6	A0A8I5ZZT6_RAT	Sosondowah ankyrin repeat domain family member C	VLPSHITHK	SAGPGDGSAGSISSGGR	SAGPGDGSAGSISSGGR	VLPSHITHK		SAGPGDGSAGSISSGGR		TQIIHTTPSFK
		11.5534	11.2851	NaN	12.2629	12.8048	11.8855	12.041	11.293			0.250328	0.621307	-0.97296	-0.551349	Rft1	1613	D4A6W4	D4A6W4	D4A6W4_RAT	Protein RFT1 homolog	VTQLLPSISR	VTQLLPSISR	VTQLLPSISR	VTQLLPSISR		VTQLLPSISR	VTQLLPSISR	VTQLLPSISR
		12.1519	10.911	NaN	11.0313	14.3877	11.2975	11.0657	10.9927			0.317355	0.621533	-1.11557	-0.551437	Mrpl18	811	A0A8I6AV53	A0A8I6AV53	A0A8I6AV53_RAT	Mitochondrial ribosomal protein L18	ENEAVAPEFINR	ENEAVAPEFINR	ENEAVAPEFINR	NLELLGVAR		LQNAMTESGVMLR	ENEAVAPEFINR	ENEAVAPEFINR
		11.4364	11.7847	12.2531	12.4087	13.47	11.7306	13.1519	12.6954			0.121575	0.621623	-0.791268	-0.549855	Psmb4	2575	P34067	P34067	PSB4_RAT	Proteasome subunit beta type-4	AIHSWLTR	QPVLSQTEAR	QPVLSQTEAR	FQVATVTEK	TQNPMVTGTSVLGVK	QPVLSQTEAR	QPVLSQTEAR	QPVLSQTEAR
		12.0475	11.0463	12.6744	12.0305	14.3388	11.7559	13.3712	12.0568			0.224334	0.621692	-0.930963	-0.551757	Pebp1	2562	P31044	P31044	PEBP1_RAT	Phosphatidylethanolamine-binding protein 1	FKVESFR	LYTLVLTDPDAPSR	FKVESFR	LYTLVLTDPDAPSR	FKVESFR	LYTLVLTDPDAPSR	FKVESFR	LYTLVLTDPDAPSR
		9.98969	NaN	NaN	NaN	11.7755	10.3851	10.9707	9.74657			0.133239	0.621719	-0.808502	-0.551608	Rrm2	3139	Q4KLN6	Q4KLN6	RIR2_RAT	Ribonucleoside-diphosphate reductase subunit M2	FSQEVQVTEAR	FSQEVQVTEAR		IEQEFLTEALPVK		IEQEFLTEALPVK		IEQEFLTEALPVK
		9.59735	10.0848	12.6896	9.22155	12.0644	11.4599	12.3373	10.0059			0.299418	0.621855	-1.06855	-0.55054	Tmed3	3816	Q6AY25	Q6AY25	TMED3_RAT	Transmembrane emp24 domain-containing protein 3	TVIDSQTHYR	TVIDSQTHYR	TVIDSQTHYR	TVIDSQTHYR	TVIDSQTHYR	TVIDSQTHYR	TVIDSQTHYR	TVIDSQTHYR
		9.44141	NaN	NaN	NaN	NaN	10.2596	9.78942	10.8557			0.0370968	0.622	-0.695725	-0.551852	Ncapd3	258	A0A140UHX3	A0A140UHX3	A0A140UHX3_RAT	Condensin-2 complex subunit D3	ASSLSLEQESER			ASSLSLEQESER		ASSLSLEQESER		ASSLSLEQESER
		11.1948	10.4777	11.7984	NaN	12.7645	10.8074	11.3778	11.0617			0.274069	0.622117	-1.01252	-0.549914	Afg3l1	910	A0A8I6GMC1	A0A8I6GMC1	A0A8I6GMC1_RAT	AFG3 (ATPase family gene 3)-like 1	GLGYAQYLPR	GLGYAQYLPR	GAMLTGPPGTGK	GAMLTGPPGTGK	HLSPSVQER	GLGYAQYLPR		HLSPSVQER
		11.4794	11.6539	12.6621	11.8323	12.7447	12.5661	12.4965	12.6078			0.0401227	0.622481	-0.696854	-0.550004	Aaas	311	A0A8I5YCH6	A0A8I5YCH6	A0A8I5YCH6_RAT	Aladin WD repeat nucleoporin	VLATTPSAVFR	VLATTPSAVFR	VLATTPSAVFR	VLATTPSAVFR	VLATTPSAVFR	VLATTPSAVFR	VLATTPSAVFR	VLATTPSAVFR
		12.764	12.8329	13.9647	14.6564	15.2295	13.7779	14.8496	13.8353			0.188855	0.624532	-0.86857	-0.547619	Rab7a	2338	P09527	P09527	RAB7A_RAT	Ras-related protein Rab-7a	VIILGDSGVGK	VIILGDSGVGK	VIILGDSGVGK	VIILGDSGVGK	VIILGDSGVGK	VIILGDSGVGK	VIILGDSGVGK	VIILGDSGVGK
		11.5546	12.5879	NaN	11.9099	13.2389	12.6515	11.8243	11.5833			0.26796	0.62513	-0.99038	-0.546789	Sestd1	1962	F7FA26	F7FA26	F7FA26_RAT	SEC14 and spectrin domain-containing 1	SVDVGLQGLR	SVDVGLQGLR	AQWGIGDSIR	SVDVGLQGLR		SVDVGLQGLR	TQLEEIQQK	AQWGIGDSIR
		10.9611	NaN	NaN	11.6094	12.1198	10.5857	9.8578	12.8649			0.292353	0.625307	-1.03804	-0.546496	Myo5a	4298	Q9QYF3	Q9QYF3	MYO5A_RAT	Unconventional myosin-Va	LLESQLQSQK	VVFQAEEER		NTMTDSTILLEDVQK		LLESQLQSQK	LTNLEGVYNSETEK	LTNLEGVYNSETEK
		9.93438	NaN	NaN	NaN	11.4539	6.2844	7.51154	NaN			0.35012	0.625368	1.18842	0.546882	Hspa13	2146	O35162	O35162	HSP13_RAT	Heat shock 70 kDa protein 13	ILVPIQQVLK	ILVPIQQVLK		ILVPIQQVLK		ILVPIQQVLK
		9.97644	11.5358	NaN	NaN	NaN	11.3053	11.5085	11.0126			0.220243	0.625431	-0.911438	-0.547045	Tubgcp5	1556	D4A2A9	D4A2A9	D4A2A9_RAT	Gamma-tubulin complex component	ASHLLNTLYK		LTIHSDLSK	VVVTETQVIR		VVVTETQVIR		LTIHSDLSK
		13.7628	14.1424	13.9255	14.3422	15.6919	14.2976	14.7545	14.3665			0.0773099	0.626533	-0.734365	-0.546027	Cct5	3767	Q68FQ0	Q68FQ0	TCPE_RAT	T-complex protein 1 subunit epsilon	IAIQHLDK	IAIQHLDK	IAIQHLDK	IAIQHLDK	IAIQHLDK	IAIQHLDK	IAIQHLDK	IAIQHLDK
		13.4497	13.5747	13.967	14.0178	14.7049	14.5044	14.6902	13.8356			0.0336871	0.626866	-0.681465	-0.545779	Cyp20a1	3952	Q6P7D4	Q6P7D4	CP20A_RAT	Cytochrome P450 20A1	LTPVSAQLQDIEGK	LTPVSAQLQDIEGK	LTPVSAQLQDIEGK	LTPVSAQLQDIEGK	LTPVSAQLQDIEGK	LTPVSAQLQDIEGK	LTPVSAQLQDIEGK	LTPVSAQLQDIEGK
		12.274	12.0511	13.147	12.4288	14.208	12.5715	13.4632	12.7889			0.1247	0.626893	-0.782657	-0.543991	Stip1	2163	O35814	O35814	STIP1_RAT	Stress-induced-phosphoprotein 1	LAYINPDLALEEK	LAYINPDLALEEK	DPQALSEHLK	LAYINPDLALEEK	LAYINPDLALEEK	LAYINPDLALEEK	DPQALSEHLK	LAYINPDLALEEK
		8.17227	NaN	NaN	NaN	NaN	8.14502	8.28547	6.41393			0.304511	0.626918	1.05431	0.543692	Ifi44	1182	D3ZAF8	D3ZAF8	D3ZAF8_RAT	Interferon-induced protein 44	ILLLGPIGAGK			ILLLGPIGAGK		ILLLGPIGAGK		ILLLGPIGAGK
		NaN	NaN	NaN	NaN	NaN	9.80013	9.85907	9.43465			0.133681	0.627018	-0.789335	-0.542384	Haus4	3835	Q6AYC0	Q6AYC0	Q6AYC0_RAT	HAUS augmin-like complex, subunit 4				INTQYLEIK		INTQYLEIK		INTQYLEIK
		11.3982	11.276	11.8478	11.7082	13.2761	11.2065	12.3618	12.5302			0.129906	0.627074	-0.786092	-0.542851	Hal	2486	P21213	P21213	HUTH_RAT	Histidine ammonia-lyase	LQELQVNLVR	LQELQVNLVR	FMAPDIEAAHR	GYSGISLETLK	LQELQVNLVR	FMAPDIEAAHR	SLLDSDHHPSEIAESHR	FMAPDIEAAHR
		10.6236	10.0461	NaN	11.228	12.3599	10.4159	10.1207	12.0177			0.231843	0.627163	-0.921439	-0.544324	Vrk2	49	A0A0G2JVP1	A0A0G2JVP1	A0A0G2JVP1_RAT	VRK serine/threonine kinase 2	YKLPVPLPEGK	YKLPVPLPEGK	YKLPVPLPEGK	YKLPVPLPEGK		AANLLLGYANPDR	YKLPVPLPEGK	YKLPVPLPEGK
		NaN	NaN	NaN	NaN	NaN	9.69326	10.6092	9.88832			0.185822	0.627169	-0.852095	-0.542602	Clec2d6;Ocil	963	A4KWA8;Q925N7	A4KWA8;Q925N7	CL2D5_RAT;CL2D6_RAT	C-type lectin domain family 2 member D6				TLTQNEGQTSLR		TLTQNEGQTSLR		TLTQNEGQTSLR
		9.30672	NaN	NaN	NaN	9.95443	10.3215	9.97517	9.40493			0.038022	0.627242	-0.682863	-0.542958	Tango6	1678	D4AAU1	D4AAU1	D4AAU1_RAT	Transport and golgi organization 6 homolog	LLLSPGGSGSTSLQNTK	QLLPLLEK		LLLSPGGSGSTSLQNTK		LLLSPGGSGSTSLQNTK		LLLSPGGSGSTSLQNTK
		12.9131	12.1477	NaN	12.7957	14.4958	12.0211	12.7558	11.9163			0.354559	0.627269	-1.18874	-0.544015	Prkci	1893	F1M7Y5	F1M7Y5	KPCI_RAT	Protein kinase C iota type	LDNVLLDSEGHIK	LDNVLLDSEGHIK	LDNVLLDSEGHIK	LDNVLLDSEGHIK		LDNVLLDSEGHIK	LDNVLLDSEGHIK	LDNVLLDSEGHIK
		12.1456	9.87966	11.9494	10.9633	14.3213	10.9435	12.1587	11.6489			0.292138	0.627471	-1.03361	-0.545392	Dhx38	1564	D4A321	D4A321	D4A321_RAT	RNA helicase	MLTSGVVHR	GIGEYVNIR	GIGEYVNIR	GIGEYVNIR	MLTSGVVHR	GIGEYVNIR	MLTSGVVHR	GIGEYVNIR
		10.3286	13.3769	NaN	13.3247	12.8197	12.7547	12.2519	12.4168			0.362498	0.627517	-1.21642	-0.544384	Psme1	3675	Q63797	Q63797	PSME1_RAT	Proteasome activator complex subunit 1	APLDIPVPDPVK	LEGFQTQISK	LEGFQTQISK	LEGFQTQISK		LEGFQTQISK	LEGFQTQISK	LEGFQTQISK
		10.8281	NaN	NaN	NaN	12.211	10.2626	10.1175	10.5062			0.190588	0.627668	-0.859312	-0.543017	Akap9	180	A0A0G2K548	A0A0G2K548	A0A0G2K548_RAT	A-kinase-anchoring protein 9	LLPVSEHQTR	EVEQLTNHLK		EVEQLTNHLK		EVEQLTNHLK		EVEQLTNHLK
		14.5805	13.4387	13.9327	14.2196	16.7676	14.1935	14.4779	14.3329			0.219606	0.627671	-0.900111	-0.543283	Srsf2	3962	Q6PDU1	Q6PDU1	SRSF2_RAT	Serine/arginine-rich splicing factor 2	VGDVYIPR	VGDVYIPR	VGDVYIPR	VGDVYIPR	VGDVYIPR	VGDVYIPR	VGDVYIPR	VGDVYIPR
		11.9079	12.6176	NaN	12.1881	13.7129	12.2562	11.5072	12.4956			0.301458	0.627956	-1.05021	-0.544417	Phldb2	1617	D4A779	D4A779	D4A779_RAT	Pleckstrin homology-like domain, family B, member 2	ENLTQQLLR	ENLTQQLLR	EILDHLNR	EILDHLNR		SPSPLGSSVR	ENLTQQLLR	SPSPLGSSVR
		10.5937	NaN	NaN	NaN	NaN	10.5136	11.2669	9.85357			0.143791	0.62829	-0.799498	-0.541793	Mrpl40	2899	P83565	A0A8I5ZP13;P83565	RM40_RAT	39S ribosomal protein L40, mitochondrial	AMLEAQQEALEQLK			ASQELVPIEDFITPVR		ASQELVPIEDFITPVR		ASQELVPIEDFITPVR
		9.13648	NaN	11.9407	NaN	11.7869	11.3417	10.6017	10.0447			0.25618	0.628355	-0.9618	-0.544486	C1galt1c1	3104	Q499P3	Q499P3	C1GLC_RAT	C1GALT1-specific chaperone 1	DPSQPFYLGHTVK	AEFFSSENVK		LNGLLSVPEK	PTTFAVIENLK	LNGLLSVPEK		AEFFSSENVK
		11.2364	12.3849	NaN	NaN	12.4667	11.8522	10.8061	11.4463			0.291404	0.628502	-1.01829	-0.541523	Ramac	1718	D4AD33	D4AD33	D4AD33_RAT	RNA guanine-7 methyltransferase-activating subunit	GNWLQDNR	GNWLQDNR	GNWLQDNR	GNWLQDNR		GNWLQDNR		GNWLQDNR
		9.7961	12.1467	11.4865	NaN	NaN	13.046	12.3099	12.544			0.309524	0.628797	-1.05497	-0.540874	Nup43	991	B0BNB5	B0BNB5	B0BNB5_RAT	LOC683983 protein	TPEIVTVNSIGQLK		IEITSLLPSR	IEITSLLPSR	IEITSLLPSR	IEITSLLPSR		IEITSLLPSR
		10.7738	NaN	NaN	NaN	12.7729	10.033	NaN	10.9721			0.324109	0.628814	-1.09056	-0.541107	Cchcr1	196	A0A0G2K6P2	A0A0G2K6P2	A0A0G2K6P2_RAT	Coiled-coil alpha-helical rod protein 1	LLAVLPSGVSK	LLAVLPSGVSK		LLAVLPSGVSK				LLAVLPSGVSK
		13.7051	13.3548	14.9974	16.0608	16.5046	14.4905	15.3197	15.5845			0.252407	0.629047	-0.945263	-0.541207	Dsc1	235	A0A0G2KA90	A0A0G2KA90	A0A0G2KA90_RAT	Desmocollin 1	ILQQIPDHPK	ILQQIPDHPK	ILQQIPDHPK	ILQQIPDHPK	ILQQIPDHPK	ILQQIPDHPK	ILQQIPDHPK	ILQQIPDHPK
		10.812	NaN	NaN	NaN	11.7862	10.2238	10.1792	10.0626			0.19264	0.6295	-0.854949	-0.540208	Foxj2	54	A0A0G2JW18	A0A0G2JW18	A0A0G2JW18_RAT	Forkhead box J2	LGSASQAGPPGGTR	LGSASQAGPPGGTR		LGSASQAGPPGGTR		LGSASQAGPPGGTR		LGSASQAGPPGGTR
		11.6179	12.9037	13.0974	12.7143	13.0796	13.5765	13.4043	13.1895			0.0818512	0.629521	-0.729113	-0.540391	Smpd4	824	A0A8I6B4V4	A0A8I6B4V4	A0A8I6B4V4_RAT	Sphingomyelin phosphodiesterase 4	HLLSPVGR	ADSINKPFAQR	LEVLHYR	LEVLHYR	HLLSPVGR	HLLSPVGR	LEVLHYR	HLLSPVGR
		9.6209	9.52713	11.6247	NaN	11.0865	11.028	11.1219	9.25428			0.312879	0.6296	-1.05808	-0.539685	LOC108348617;Sec61g	201	A0A0G2K7E7;A0A8J8XD56	A0A0G2K7E7;A0A8J8XD56	A0A0G2K7E7_RAT;A0A8J8XD56_RAT	Protein transport protein Sec61 subunit gamma	LIHIPINNIIVGG	LIHIPINNIIVGG	LIHIPINNIIVGG	LIHIPINNIIVGG	LIHIPINNIIVGG	LIHIPINNIIVGG		LIHIPINNIIVGG
		11.4333	10.7188	NaN	NaN	12.6193	10.3007	10.8808	10.6266			0.276733	0.629664	-0.978174	-0.538132	Klhl41	4207	Q9ER30	Q9ER30	KLH41_RAT	Kelch-like protein 41	LYQSTLLQDGLK	EYFLSEIEEEK	SMFGVAIHK	EFAPTEVNDIWK		LYQSTLLQDGLK		SMFGVAIHK
		NaN	11.6309	NaN	NaN	12.1065	11.2034	10.6139	9.94034			0.303147	0.629765	-1.03699	-0.539851	Iqsec2	897	A0A8I6GKX8	A0A8I6GKX8	A0A8I6GKX8_RAT	IQ motif and Sec7 domain ArfGEF 2		LLSAVPGGER	LLSAVPGGER	LLSAVPGGER		LLSAVPGGER		LLSAVPGGER
		NaN	NaN	NaN	10.7848	NaN	10.295	11.5452	9.62134			0.200057	0.629913	-0.862439	-0.539326	Zmpste24	1599	D4A5K6	D4A5K6	D4A5K6_RAT	CAAX prenyl protease				SIDFPLTK		SIDFPLTK	SIDFPLTK	SIDFPLTK
		NaN	NaN	NaN	NaN	NaN	9.8138	10.4381	9.73773			0.113943	0.630155	-0.759131	-0.538178	LOC102553785	1879	F1M3X8	A0A8I6ALN5;F1M3X8	F1M3X8_RAT	Uncharacterized LOC102553785				ASQVPGNLQFLSLSQR		ASQVPGNLQFLSLSQR		ASQVPGNLQFLSLSQR
		11.2822	NaN	NaN	NaN	NaN	9.57976	10.8043	11.6632			0.231086	0.630293	-0.90759	-0.539863	Ppp1cb	2780	P62142	P62142	PP1B_RAT	Serine/threonine-protein phosphatase PP1-beta catalytic subunit	YQYGGLNSGR			YQYGGLNSGRPVTPPR		YQYGGLNSGR		YQYGGLNSGR
		9.55756	NaN	11.4256	NaN	11.0522	10.9559	11.5249	10.3666			0.162187	0.630384	-0.811693	-0.537751	Steap3	3401	Q5RKL5	Q5RKL5	STEA3_RAT	Metalloreductase STEAP3	VGILGSGDFAR	VGILGSGDFAR		VGILGSGDFAR	ILVDVSNPTEK	VGILGSGDFAR		ILVDVSNPTEK
		11.06	NaN	NaN	NaN	12.7145	9.73274	10.8798	9.68716			0.287376	0.630413	-0.998993	-0.538304	Hpse	4003	Q71RP1	Q71RP1	HPSE_RAT	Heparanase	LYGPDIGQPR	LYGPDIGQPR		LYGPDIGQPR		LYGPDIGQPR		LYGPDIGQPR
		11.318	9.96199	13.0876	12.7105	13.5532	11.7845	12.9755	12.6467			0.272171	0.630939	-0.970425	-0.538309	Abhd16a	3917	Q6MG55	Q6MG55	ABHGA_RAT	Phosphatidylserine lipase ABHD16A	FQGPVLLVR	FQGPVLLVR	FQGPVLLVR	FQGPVLLVR	FQGPVLLVR	FQGPVLLVR	FQGPVLLVR	FQGPVLLVR
		12.4314	12.864	12.4928	12.7697	13.9171	13.6184	12.6801	13.1248			0.0546943	0.631279	-0.695661	-0.538365	Agk	1175	D3Z9L0	D3Z9L0	D3Z9L0_RAT	Acylglycerol kinase, mitochondrial	GETVPLDVLQIK	VQHVTDAALAIVK	VQHVTDAALAIVK	VQHVTDAALAIVK	VQHVTDAALAIVK	GETVPLDVLQIK	VQHVTDAALAIVK	VQHVTDAALAIVK
		9.01256	NaN	NaN	NaN	NaN	9.63834	9.95758	10.2667			0.122325	0.631335	-0.768982	-0.538603	Men1	4351	Q9WVR8	Q9WVR8	MEN1_RAT	Menin	EAEAAEAEEPWGDEAR			GAVDLSLYPR		GAVDLSLYPR		GAVDLSLYPR
		12.673	14.6441	13.5401	14.619	15.374	14.586	14.5075	14.2959			0.171898	0.631442	-0.821817	-0.537176	Ap2s1	2802	P62744	P62744	AP2S1_RAT	AP-2 complex subunit sigma	FILIQNR	FILIQNR	FILIQNR	FILIQNR	FILIQNR	FILIQNR	FILIQNR	FILIQNR
		10.8056	10.2315	12.0244	11.9858	12.9311	11.4977	12.1865	11.7362			0.180585	0.63323	-0.826025	-0.534546	Steap1	1245	D3ZEK7	D3ZEK7	D3ZEK7_RAT	STEAP family member 1	NITNPEELWK	GNLEDDSYSTK	GNLEDDSYSTK	IPILVVNK	GNLEDDSYSTK	IPILVVNK	GNLEDDSYSTK	IPILVVNK
		11.9502	11.5032	12.8134	12.4504	13.5572	12.2526	13.2688	12.6564			0.116067	0.633271	-0.754449	-0.534696	Psma3	2465	P18422	P18422	PSA3_RAT	Proteasome subunit alpha type-3	IIYIVHDEVK	IIYIVHDEVK	IIYIVHDEVK	IIYIVHDEVK	SNFGYNIPLK	IIYIVHDEVK	IIYIVHDEVK	IIYIVHDEVK
		11.0517	11.673	NaN	NaN	12.6866	11.3355	10.6199	11.0442			0.235947	0.633794	-0.900241	-0.534702	Uba5	3314	Q5M7A4	Q5M7A4	UBA5_RAT	Ubiquitin-like modifier-activating enzyme 5	VQAAEHTLR	VQAAEHTLR	MSDEVVDSNPYSR	VQAAEHTLR		VQAAEHTLR		VQAAEHTLR
		9.84781	NaN	NaN	9.16852	NaN	10.509	10.8543	9.66786			0.10809	0.633904	-0.746512	-0.534907	Pnkd	1868	F1M1E4	F1M1E4	F1M1E4_RAT	PNKD metallo-beta-lactamase domain-containing	EEPEPLSPELEYIPR			EEPEPLSPELEYIPR		EEPEPLSPELEYIPR	EEPEPLSPELEYIPR	EEPEPLSPELEYIPR
		10.9187	NaN	NaN	NaN	12.5191	9.16347	10.3692	10.4865			0.281439	0.634074	-0.972324	-0.533747	Usp16	3025	Q2KJ09	Q2KJ09	UBP16_RAT	Ubiquitin carboxyl-terminal hydrolase 16	ENIPLDSASQITVK	ENIPLDSASQITVK		LGQVVDYVR		LGQVVDYVR		LGQVVDYVR
		8.84712	NaN	NaN	NaN	NaN	9.96244	9.48865	9.08536			0.0719403	0.634264	-0.707019	-0.533946	Lmbrd2	1456	D3ZUP8	D3ZUP8	D3ZUP8_RAT	LMBR1 domain-containing 2	ESNFSDTTTNWSSK			ESNFSDTTTNWSSK		ESNFSDTTTNWSSK		ESNFSDTTTNWSSK
		10.2179	NaN	NaN	NaN	12.6224	10.3562	10.266	9.12557			0.276711	0.634266	-0.967602	-0.534929	Nr3c1	2303	P06536	P06536	GCR_RAT	Glucocorticoid receptor	LLEESIANLNR	LLEESIANLNR		LLEESIANLNR		IKDTGDTILSSPSSVALPQVK		LYPTDQSTFDLLK
		12.2506	11.9561	NaN	12.0236	13.2183	11.5465	11.6106	12.9924			0.289344	0.634304	-0.993807	-0.535683	Scrib	1481	D3ZWS0	D3ZWS0	D3ZWS0_RAT	Scribble planar cell polarity protein	LPDGFTQLR	LPEGIGQLK	LPDGFTQLR	LPDGFTQLR		LPDGFTQLR	VSLVGADDLR	LPDGFTQLR
		10.2144	11.0937	NaN	NaN	12.193	9.97962	10.3325	9.7617			0.290845	0.634444	-0.994469	-0.535026	Ammecr1l	2066	G3V9S2	G3V9S2	G3V9S2_RAT	AMMECR1-like	ENVSDLTLGPGNSPITR	ENVSDLTLGPGNSPITR	ENVSDLTLGPGNSPITR	ENVSDLTLGPGNSPITR		ENVSDLTLGPGNSPITR		ENVSDLTLGPGNSPITR
		12.8455	13.4043	13.4081	13.7361	15.1771	13.8611	13.9724	13.4208			0.119725	0.634548	-0.759376	-0.535232	Cct6a	1924	F7ELS2	A0A8I6AGL9;F7ELS2;A0A8I6GM53	F7ELS2_RAT	Chaperonin-containing TCP1 subunit 6A	GLVLDHGAR	M(UniMod:35)LVSGAGDIK	GLVLDHGAR	GLVLDHGAR	GLVLDHGAR	GLVLDHGAR	ETLIDVAR	ETLIDVAR
		8.23523	NaN	NaN	11.1537	12.4799	10.3766	10.8623	9.2475			0.301195	0.634736	-1.01625	-0.535298	Acacb	132	A0A0G2K1F2	A0A0G2K1F2	A0A0G2K1F2_RAT	Acetyl-CoA carboxylase	DLVKTIR	QVLIASHLPSYELR		QVLIASHLPSYELR		QVLIASHLPSYELR	QVLIASHLPSYELR	QVLIASHLPSYELR
		NaN	NaN	NaN	NaN	9.14336	8.6349	NaN	8.07494			0.119564	0.635607	0.752214	0.531748	Caskin2	1664	D4A9T0	D4A9T0	D4A9T0_RAT	Cask-interacting protein 2		AGDVITVLEQHPDGR		AGDVITVLEQHPDGR				AGDVITVLEQHPDGR
		11.3419	12.5811	12.8883	12.1631	13.4119	13.0588	13.283	12.256			0.123599	0.635609	-0.758832	-0.532942	Pi4ka	2125	O08662	O08662	PI4KA_RAT	Phosphatidylinositol 4-kinase alpha	LDPGAVSDVPEAIK	LDPGAVSDVPEAIK	LDPGAVSDVPEAIK	LDPGAVSDVPEAIK	LDPGAVSDVPEAIK	LDPGAVSDVPEAIK	LDPGAVSDVPEAIK	LDPGAVSDVPEAIK
		12.7224	13.4824	12.6961	NaN	14.3048	12.5611	12.761	12.5707			0.360532	0.635787	-1.15001	-0.531928	Snrpg	1117	B5DEP7	B5DEP7	B5DEP7_RAT	Small nuclear ribonucleoprotein G	HVQGILR	GNSIIM(UniMod:35)LEALER	GNSIIMLEALER	GNSIIMLEALER	GNSIIMLEALER	GNSIIMLEALER		GNSIIMLEALER
		9.72915	8.57311	NaN	NaN	11.4375	8.72512	9.50549	11.0713			0.251879	0.636036	-0.919619	-0.532981	Nol9	305	A0A8I5YBW7	A0A8I5YBW7	A0A8I5YBW7_RAT	Nucleolar protein 9	VSPNITQPTLDLGSGR	VSPNITQPTLDLGSGR	LGVPAGAHVAVK	LGVPAGAHVAVK		VSPNITQPTLDLGSGR		LGVPAGAHVAVK
		12.1323	12.0421	11.5608	11.6505	14.5717	NaN	NaN	11.1379			0.413719	0.636108	1.35059	0.532091	Sdc2	2576	P34900	P34900	SDC2_RAT	Syndecan-2	EFEISEAEEK	EFEISEAEEK	EFEISEAEEK		EFEISEAEEK		EFEISEAEEK	DEGSYDLGER
		NaN	11.6361	NaN	12.2876	13.1682	11.1473	11.8141	10.8989			0.32255	0.636332	-1.05213	-0.532397	Anxa8	3114	Q4FZU6	Q4FZU6	ANXA8_RAT	Annexin A8		GAGTLDGTLIR	GAGTLDGTLIR	GAGTLDGTLIR		GAGTLDGTLIR	GAGTLDGTLIR	GAGTLDGTLIR
		13.0083	11.2982	NaN	12.1136	14.5858	11.6822	12.3798	11.7872			0.316792	0.636456	-1.0382	-0.532173	Taok3	3208	Q53UA7	Q53UA7	TAOK3_RAT	Serine/threonine-protein kinase TAO3	AGNILLTEPGQVK	AGNILLTEPGQVK	AGNILLTEPGQVK	AGNILLTEPGQVK		AGNILLTEPGQVK	AGNILLTEPGQVK	AGNILLTEPGQVK
		11.8501	12.3437	11.8193	NaN	13.891	11.7505	11.911	12.0298			0.259171	0.636598	-0.925725	-0.531143	Ankhd1	222	A0A0G2K916	A0A0G2K916	A0A0G2K916_RAT	Ankyrin repeat and KH domain-containing 1	LNELGQR	APGFRPPSQR	LSVPASVVSR	APGFRPPSQR	APGFRPPSQR	GADVNAPPVPSSR		GADVNAPPVPSSR
		9.55151	10.9469	NaN	NaN	12.0268	11.5079	10.9796	9.02339			0.257634	0.636726	-0.923688	-0.531287	Tapt1	1591	D4A533	D4A533	D4A533_RAT	Transmembrane anterior posterior transformation 1	LFNPPPASTPAKPSNK	GYFLEHNEAK	SSQGLSTEENLSASITSQPVHQK	FLSAELTR		FNDITADVYSEYR		FLSAELTR
		9.92626	9.89051	NaN	NaN	14.2682	8.87481	9.1099	11.2853			0.379692	0.6371	-1.20171	-0.529968	Chtopl1	2115	M0RDD7	M0RDD7	M0RDD7_RAT	Chromatin target of PRMT1-like 1	NKQPMPVNIR	ASM(UniMod:35)QQQQQLASAR	EQLDNQLDAYMSK	EQLDNQLDAYMSK		NKQPMPVNIR		NKQPMPVNIR
		16.5367	18.0858	16.8431	17.2658	18.7707	17.7798	17.4489	17.7877			0.134017	0.637179	-0.763936	-0.5301	Rps16	2785	P62250	P62250;A0A8I5YCD9;A0A8I5ZY61	RS16_RAT	40S ribosomal protein S16	GPLQSVQVFGR	LLEPVLLLGK	LLEPVLLLGK	LLEPVLLLGK	GPLQSVQVFGR	LLEPVLLLGK	GPLQSVQVFGR	LLEPVLLLGK
		13.7037	14.0287	15.4251	14.6418	15.7255	14.9576	15.3347	14.8162			0.128345	0.637181	-0.758686	-0.530433	Rap1a	2812	P62836	Q62636;P62836	RAP1A_RAT	Ras-related protein Rap-1A	LVVLGSGGVGK	LVVLGSGGVGK	LVVLGSGGVGK	LVVLGSGGVGK	LVVLGSGGVGK	LVVLGSGGVGK	LVVLGSGGVGK	LVVLGSGGVGK
		10.6956	10.0056	NaN	9.88569	11.4834	10.837	10.3514	10.4716			0.0772814	0.637479	-0.706603	-0.530545	Usp19	3911	Q6J1Y9	Q6J1Y9	UBP19_RAT	Ubiquitin carboxyl-terminal hydrolase 19	GEVGSGASPGAQAGPSAK	GEVGSGASPGAQAGPSAK	LAQLLEGYAR	LAQLLEGYAR		LAQLLEGYAR	LAQLLEGYAR	LAQLLEGYAR
		10.6644	10.9058	NaN	11.3408	11.5476	10.8643	11.8118	11.5062			0.0890773	0.63748	-0.718023	-0.530183	Wdr61	3171	Q4V7A0	Q4V7A0	WDR61_RAT	WD repeat-containing protein 61	VNIFGVESGK	VNIFGVESGK	VNIFGVESGK	VNIFGVESGKK		VNIFGVESGK	VNIFGVESGK	VNIFGVESGKK
		14.3513	14.7876	13.9315	14.9459	16.3078	15.2315	14.6689	14.8407			0.130584	0.639138	-0.758118	-0.529019	Anxa2	2987	Q07936	A0A8I6G714;Q07936	ANXA2_RAT	Annexin A2	QDIAFAYQR	TNQELQEINR	TNQELQEINR	QDIAFAYQR	TNQELQEINR	SYSPYDMLESIR	QDIAFAYQR	QDIAFAYQR
		13.0605	11.7023	12.0307	11.2834	13.3102	12.7439	12.8469	12.2128			0.136001	0.639971	-0.75922	-0.526833	Nubp2	3774	Q68FS1	Q68FS1	NUBP2_RAT	Cytosolic Fe-S cluster assembly factor NUBP2	STAYSALTSIAHK	STAYSALTSIAHK	STAYSALTSIAHK	STAYSALTSIAHK	STAYSALTSIAHK	STAYSALTSIAHK	STAYSALTSIAHK	STAYSALTSIAHK
		10.7243	12.2256	11.4098	12.1427	13.3406	12.7907	11.7227	11.8653			0.17404	0.639994	-0.804253	-0.528556	Ntpcr	872	A0A8I6GIM3	A0A8I6GIM3	A0A8I6GIM3_RAT	Nucleoside-triphosphatase, cancer-related	GKPLALVEEIR	GKPLALVEEIR	GKPLALVEEIR	GKPLALVEEIR	GKPLALVEEIR	GKPLALVEEIR	GKPLALVEEIR	VGSQPLPGK
		11.5886	12.0271	11.0839	12.1393	13.0102	12.3261	11.9703	12.3299			0.0741251	0.640334	-0.699396	-0.528299	Cherp	1197	D3ZAX5	D3ZAX5	D3ZAX5_RAT	Calcium homeostasis endoplasmic reticulum protein	ITADGAHFELR	ELLAALQK	MGWSGSGGLGAK	ITADGAHFELR	GDPGWNGQR	MGWSGSGGLGAK	ITADGAHFELR	ITADGAHFELR
		9.84461	10.8814	10.9695	NaN	12.0373	10.4403	11.17	10.2212			0.242728	0.640488	-0.887882	-0.526834	Ppp2r5a	1230	D3ZDI7	D3ZDI7	D3ZDI7_RAT	Serine/threonine-protein phosphatase 2A 56 kDa regulatory subunit	VLIPMHTAK	GVIVESAYSDIVK	SQGSQAELHPLPQLK	VLIPMHTAK	VLIPMHTAK	VLIPMHTAK		GVIVESAYSDIVK
		14.3022	11.5075	NaN	13.6741	15.1098	11.4536	11.3091	15.9842			0.44219	0.640821	-1.47286	-0.527816	Myo1c	3628	Q63355	Q63355	MYO1C_RAT	Unconventional myosin-Ic	LLGVEGTTLR	LLGVEGTTLR	LLGVEGTTLR	LLGVEGTTLR		LLQSNPVLEAFGNAK	LLGVEGTTLR	LLGVEGTTLR
		10.9268	11.2456	11.5463	11.4189	12.7615	11.9527	11.7826	11.4139			0.0696866	0.640826	-0.693274	-0.527402	Abcd1	1294	D3ZHR2	D3ZHR2	ABCD1_RAT	ATP-binding cassette sub-family D member 1	DQVIYPDSAEDMR	NLLTAAADATER	FGELVAEEAR	NLLTAAADATER	DQVIYPDSAEDMR	NLLTAAADATER	NLLTAAADATER	FGELVAEEAR
		11.9007	10.6472	13.1369	11.1323	13.9137	11.8542	12.853	11.8527			0.258549	0.640895	-0.914112	-0.527626	Rtn3	3979	Q6RJR6	Q6RJR6	RTN3_RAT	Reticulon-3	TQIDHYVGIAR	TQIDHYVGIAR	TQIDHYVGIAR	TQIDHYVGIAR	TQIDHYVGIAR	TQIDHYVGIAR	TQIDHYVGIAR	TQIDHYVGIAR
		11.7812	NaN	NaN	11.4463	13.7692	9.32947	10.4467	12.21			0.381046	0.641006	-1.19029	-0.52684	Xrcc1	4230	Q9ESZ0	Q9ESZ0	XRCC1_RAT	DNA repair protein XRCC1	TPAATPASTPAQK	TPAATPASTPAQK		TPAATPASTPAQK		YSQVLGLGGR	YSQVLGLGGR	YSQVLGLGGR
		16.7267	15.4663	15.8891	15.6984	18.8396	15.7774	17.126	15.7806			0.27334	0.641524	-0.93577	-0.52685	Hsp90ab1	2573	P34058	P34058;P82995;A0A8I5ZQP6;A0A8I5ZRY7	HS90B_RAT	Heat shock protein HSP 90-beta	IDIIPNPQER	IDIIPNPQER	IDIIPNPQER	IDIIPNPQER	ELISNASDALDK	IDIIPNPQER	ELISNASDALDK	IDIIPNPQER
		10.5498	11.5271	NaN	10.7432	12.6832	11.0004	11.0675	11.0999			0.185177	0.641612	-0.810839	-0.525889	Smurf2	270	A0A8I5Y0P5	A0A8I5Y0P5	A0A8I5Y0P5_RAT	E3 ubiquitin-protein ligase	LLQFVTGSSR	LLQFVTGSSR	IQYLNHITR	LLQFVTGSSR		GFNEVIPQHLLK	LLQFVTGSSR	LLQFVTGSSR
		NaN	NaN	NaN	NaN	10.7464	8.92639	10.0156	8.69865			0.166374	0.641984	-0.789769	-0.525983	Nup54	2881	P70582	P70582	NUP54_RAT	Nuclear pore complex protein Nup54		VQLDTIQGELNAPTQFK		SQQQQLVESLHK		SQQQQLVESLHK		SQQQQLVESLHK
		11.1665	11.606	NaN	11.6364	11.4553	12.0987	11.8435	11.7425			0.167999	0.643222	-0.788268	-0.524525	Naa30	1482	D3ZWS6	D3ZWS6	D3ZWS6_RAT	N(alpha)-acetyltransferase 30, NatC catalytic subunit	YYLNGVDALR	LYENLGFVR	YYLNGVDALR	LYENLGFVR		LYENLGFVR	LYENLGFVR	LYENLGFVR
		10.4351	11.1697	10.6194	10.2575	11.0123	12.6023	11.7053	10.3552			0.175729	0.643279	-0.798375	-0.525186	Eya2	1772	E9PTJ3	E9PTJ3	E9PTJ3_RAT	Eyes absent homolog	NNVGGLIGAPKR	NNVGGLIGAPKR	NNVGGLIGAPKR	NNVGGLIGAPKR	NNVGGLIGAPKR	NNVGGLIGAPKR	NNVGGLIGAPKR	NNVGGLIGAPKR
		12.1877	12.1146	12.4262	12.6733	14.0948	13.0996	12.8859	12.2626			0.116269	0.643408	-0.735302	-0.524905	Pds5a	965	A4L9P7	A4L9P7	PDS5A_RAT	Sister chromatid cohesion protein PDS5 homolog A	IETDLPQIR	STLIPILHQK	STLIPILHQK	IETDLPQIR	IETDLPQIR	IETDLPQIR	IETDLPQIR	IETDLPQIR
		9.8747	10.5867	10.9089	9.50867	12.3002	11.3187	10.236	10.3379			0.203215	0.643457	-0.828461	-0.524288	Ptdss1	3356	Q5PQL5	Q5PQL5	PTSS1_RAT	Phosphatidylserine synthase 1	TLSKDDVNYR	TLSKDDVNYR	TLSKDDVNYR	TLSKDDVNYR	TLSKDDVNYR	TLSKDDVNYR	TLSKDDVNYR	TLSKDDVNYR
		14.4545	14.7554	14.7801	15.996	16.811	14.3554	15.4778	16.8975			0.247743	0.643633	-0.888919	-0.524632	Tpm3	3656	Q63610	Q63610	TPM3_RAT	Tropomyosin alpha-3 chain	IQLVEEELDR	IQLVEEELDR	IQLVEEELDR	IQLVEEELDR	IQLVEEELDR	IQLVEEELDR	IQLVEEELDR	IQLVEEELDR
		12.0842	11.43	11.4078	NaN	13.1825	11.648	11.6645	11.518			0.236524	0.643869	-0.869696	-0.523486	Trim56	841	A0A8I6G8D1	A0A8I6G8D1	A0A8I6G8D1_RAT	RCG21693, isoform CRA_a	ALVEAAEEATR	ALVEAAEEATR	ALVEAAEEATR	ALVEAAEEATR	ALVEAAEEATR	ALVEAAEEATR		ALVEAAEEATR
		17.1534	13.9522	13.1875	14.7392	18.9679	14.5802	14.3362	16.104			0.400005	0.643958	-1.23899	-0.523221	Rpl27	2766	P61354	A0A8I5ZSW2;D3ZTK5;A0A8I5ZVA1;P61354;M0R7P0	RL27_RAT	60S ribosomal protein L27	YSVDIPLDK	YSVDIPLDK	YSVDIPLDK	YSVDIPLDK	DVFRDPALK	YSVDIPLDK	YSVDIPLDK	YSVDIPLDK
		11.0024	12.1151	11.0286	11.0993	13.5212	12.2956	11.3437	11.3887			0.202337	0.644192	-0.825961	-0.523715	Lin7c	4017	Q792I0	Q792I0	LIN7C_RAT	Protein lin-7 homolog C	EQNSPIYISR	EQNSPIYISR	EQNSPIYISR	VLEEMESR	VLEEMESR	VLEEMESR	ATVAAFAASEGHSHPR	VLEEMESR
		11.511	12.3772	12.17	11.5032	13.2572	12.7533	12.7256	11.7304			0.112663	0.645627	-0.726279	-0.522103	Cers5	1669	D4AA91	D4AA91	D4AA91_RAT	Ceramide synthase 5	AAGNLHFGASPR	AAGNLHFGASPR	AAGNLHFGASPR	QLDWDVR	AAGNLHFGASPR	AAGNLHFGASPR	AAGNLHFGASPR	QLDWDVR
		10.5377	10.4803	NaN	NaN	11.8927	10.1753	10.6672	10.1649			0.181468	0.64593	-0.797942	-0.522217	Pxn	3731	Q66H76	Q66H76	PAXI_RAT	Paxillin	DYHSLFSPR	DYHSLFSPR	DYHSLFSPR	DYHSLFSPR		DYHSLFSPR		DYHSLFSPR
		10.104	10.689	NaN	12.1735	12.2624	10.8685	10.8082	12.0195			0.250133	0.645952	-0.878673	-0.519843	Dcp1a	1737	D4AE80	D4AE80	D4AE80_RAT	5'-(N(7)-methylguanosine 5'-triphospho)-[mRNA] hydrolase	KPSIILSR	KPSIILSR	KPSIILSR	LMADVVEEEAR		LMADVVEEEAR	LMADVVEEEAR	LMADVVEEEAR
		10.3452	10.1472	NaN	10.4006	11.6232	10.6861	10.0969	10.6253			0.133591	0.646268	-0.742496	-0.519894	Cnot11	990	B0BNA9	B0BNA9	CNO11_RAT	CCR4-NOT transcription complex subunit 11	LVYHIGLTPAK	LVYHIGLTPAK	LVYHIGLTPAK	LVYHIGLTPAK		LVYHIGLTPAK	LVYHIGLTPAK	TLDTGETPSETK
		13.3818	12.6444	13.6724	14.0399	15.1513	12.5321	15.3699	14.2412			0.257005	0.646476	-0.889025	-0.519953	Krt77	3896	Q6IG01	Q6IG01	K2C1B_RAT	Keratin, type II cytoskeletal 1b	GAGGGFGGGFGGGR	GAGGGFGGGFGGGR	GAGGGFGGGFGGGR	GAGGGFGGGFGGGR	GAGGGFGGGFGGGR	SKDEAEALYQTK	GAGGGFGGGFGGGR	GAGGGFGGGFGGGR
		14.2488	11.1043	12.4978	14.8463	12.9364	13.6624	NaN	12.4931			0.409902	0.646588	1.26462	0.520864	Slk	2132	O08815	O08815	SLK_RAT	STE20-like serine/threonine-protein kinase	LGVTGAEEQALGSK	YNQRLIEELK	YNQRLIEELK	LGVTGAEEQALGSK	YNQRLIEELK		YNQRLIEELK	LGVTGAEEQALGSK
		9.87888	NaN	NaN	NaN	11.3825	9.74306	10.4572	9.21145			0.204276	0.646818	-0.819056	-0.519993	Rrm1	292	A0A8I5Y915	A0A8I5Y915	A0A8I5Y915_RAT	Ribonucleoside-diphosphate reductase	LNSAIIYDR	LNSAIIYDR		LNSAIIYDR		LNSAIIYDR		LNSAIIYDR
		15.7434	11.084	12.5106	13.6463	18.4079	11.852	13.3223	15.0643			0.441965	0.646826	-1.41555	-0.520438	Rpl29	2517	P25886	F1LYI5;M0R665;A0A8I5ZTF4;P25886	RL29_RAT	60S ribosomal protein L29	LAFIAHPK	LAFIAHPK	LAFIAHPK	LAFIAHPK	LAFIAHPK	LAFIAHPK	LAFIAHPK	LAFIAHPK
		11.1464	12.0204	NaN	11.6388	13.8241	11.0605	11.4158	11.7645			0.298764	0.646847	-0.9627	-0.521381	Hgh1	3824	Q6AY79	Q6AY79	HGH1_RAT	Protein HGH1 homolog	LLPLTQYTDSSVR	LLPLTQYTDSSVR	TLLAGQTALLR	LLPLTQYTDSSVR		LLPLTQYTDSSVR	TLLAGQTALLR	LLPLTQYTDSSVR
		12.8844	13.4013	12.0401	12.5918	15.1031	13.2924	12.8574	12.988			0.211832	0.646861	-0.83083	-0.521018	Serpinb6a	585	A0A8I6A6H8	A0A8I6A6H8;A0A8I5ZQA7	A0A8I6A6H8_RAT	Serpin family B member 6A	LGMTDAFMEGR	LGM(UniMod:35)TDAFM(UniMod:35)EGR	LGMTDAFMEGR	MTYIGEIFTK	GMTASQMVQTLSLDK	LGMTDAFMEGR	LGMTDAFMEGR	LGMTDAFMEGR
		10.9442	NaN	NaN	NaN	13.0293	10.0507	9.97792	9.57899			0.319905	0.646927	-1.00359	-0.521172	Mrpl4	1539	D4A131	D4A131	D4A131_RAT	Mitochondrial ribosomal protein L4	YTPLYPFR	YTPLYPFR		LLWQDSR		LLWQDSR		YTPLYPFR
		11.3257	10.4773	NaN	NaN	13.1523	10.6643	9.69353	10.6456			0.32345	0.646933	-1.00876	-0.52055	Mrm3	1382	D3ZQG0	D3ZQG0	D3ZQG0_RAT	Mitochondrial rRNA methyltransferase 3	VLFPSGQVEER	VLFPSGQVEER	VLFPSGQVEER	VLFPSGQVEER		VLFPSGQVEER		VLFPSGQVEER
		10.1407	10.7036	11.3092	NaN	12.4164	10.485	10.9339	10.4559			0.275802	0.647237	-0.918422	-0.520022	Magmas-ps1	3876	Q6EIX2	Q6EIX2	TIM16_RAT	Mitochondrial import inner membrane translocase subunit TIM16	QEFAASQAAADAR	QEFAASQAAADAR	QEFAASQAAADAR	QEFAASQAAADAR	QEFAASQAAADAR	QEFAASQAAADAR		QEFAASQAAADAR
		12.6797	11.5153	NaN	11.7272	14.6118	11.8118	12.3578	11.2594			0.314889	0.647962	-0.984565	-0.518771	Ganab	1186	D3ZAN3	D3ZAN3	D3ZAN3_RAT	Alpha glucosidase 2 alpha neutral subunit (Predicted)	DEPGAWEETFK	LVAIVDPHIK	NPEPELLVR	LVAIVDPHIK		LVAIVDPHIK	LVAIVDPHIK	LVAIVDPHIK
		11.8306	13.4475	NaN	13.068	13.5691	13.2651	12.063	12.7166			0.352807	0.648183	-1.06747	-0.518176	Amz2	3090	Q400C7	Q400C7	AMZ2_RAT	Archaemetzincin-2	FLEPVSVSATK	FLEPVSVSATK	FLEPVSVSATK	FLEPVSVSATK		FLEPVSVSATK	FLEPVSVSATK	FLEPVSVSATK
		11.2176	11.3504	12.4611	NaN	12.2645	12.1004	12.5074	11.1574			0.244779	0.648193	-0.867133	-0.518438	Slirp	1586	D4A4W6	D4A4W6	D4A4W6_RAT	SRA stem-loop-interacting RNA-binding protein	KIPWTAASSELR	EHFAQFGHVR	EHFAQFGHVR	KIPWTAASSELR	KIPWTAASSELR	KIPWTAASSELR		KIPWTAASSELR
		NaN	NaN	NaN	NaN	NaN	9.98683	8.55085	9.95461			0.266278	0.64884	-0.896583	-0.517789	Ints3	1457	D3ZUT9	D3ZUT9	D3ZUT9_RAT	Integrator complex subunit 3				IIPNFYPPLEGHVR		IIPNFYPPLEGHVR		IIPNFYPPLEGHVR
		NaN	NaN	NaN	NaN	NaN	10.2305	8.56854	10.0574			0.159873	0.650864	-0.762133	-0.516632	Gemin2	4312	Q9QZP1	Q9QZP1	GEMI2_RAT	Gem-associated protein 2				SQQLDSNVTMPK		SQQLDSNVTMPK		SQQLDSNVTMPK
		10.0798	NaN	11.0969	NaN	11.6523	10.6129	10.4309	10.5153			0.210889	0.650944	-0.817976	-0.516384	Cdk2	3668	Q63699	Q63699	CDK2_RAT	Cyclin-dependent kinase 2	LLDVIHTENK	LLDVIHTENK		LLDVIHTENK	LLDVIHTENK	LLDVIHTENK		LLDVIHTENK
		9.56044	NaN	9.91485	NaN	NaN	9.83875	11.2764	9.64625			0.113187	0.651141	-0.716366	-0.516701	Slc16a13	3747	Q66HE2	Q66HE2	MOT13_RAT	Monocarboxylate transporter 13	VASGWLGDAVPGPVAR			VASGWLGDAVPGPVAR	VASGWLGDAVPGPVAR	VASGWLGDAVPGPVAR		VASGWLGDAVPGPVAR
		11.9814	12.1947	11.7868	12.2839	13.3483	12.0955	12.6614	12.78			0.0566215	0.6514	-0.659605	-0.515311	Tom1	1942	F7EYC4	F7EYC4	F7EYC4_RAT	Target of myb1 membrane-trafficking protein	QQSTGAIPATQAR	TVFNSETPSR	QQSTGAIPATQAR	SELEMVNGNVR	TVFNSETPSR	SELEMVNGNVR	QQSTGAIPATQAR	SELEMVNGNVR
		12.3062	NaN	NaN	NaN	14.4394	9.88862	11.3128	8.69192			0.423189	0.65183	-1.28759	-0.51535	Fermt2	837	A0A8I6G699	A0A8I6G699	A0A8I6G699_RAT	FERM domain-containing kindlin 2	LQFTPQHK	LQFTPQHK		MFKPQALLDK		LQFTPQHK		MFKPQALLDK
		10.727	10.6514	NaN	NaN	12.7466	10.6153	NaN	10.418			0.351986	0.651887	-1.05456	-0.5156	Srgap2	1553	D4A208	D4A208;F1M287	SRGP2_RAT	SLIT-ROBO Rho GTPase-activating protein 2	VSGSQVEVNDIK	VSGSQVEVNDIK	VSGSQVEVNDIK	VSGSQVEVNDIK				VSGSQVEVNDIK
		11.4885	12.3703	13.371	13.1508	13.8321	13.1336	13.3421	13.0846			0.152562	0.651978	-0.752899	-0.515797	AABR07001416.1;LOC102553726	31	A0A0G2JUG1;A0A8I6AP90	A0A0G2JUG1;A0A8I6AP90	A0A0G2JUG1_RAT;A0A8I6AP90_RAT	IF rod domain-containing protein	ISDTSVVLSMDNNR	ISDTSVVLSM(UniMod:35)DNNR	ISDTSVVLSMDNNR	ISDTSVVLSMDNNR	ISDTSVVLSMDNNR	ISDTSVVLSMDNNR	ISDTSVVLSMDNNR	ISDTSVVLSMDNNR
		11.5794	11.9239	9.89408	11.9501	13.8418	11.2486	11.8751	11.9742			0.27191	0.652233	-0.898009	-0.515393	Ruvbl2	629	A0A8I6AAZ0	A0A8I6AAZ0	A0A8I6AAZ0_RAT	RuvB-like helicase	IGLETSLR	LLIVSTSPYSEK	ALESDMAPVLIM(UniMod:35)ATNR	GTEVQVDDIKR	GTEVQVDDIKR	GTEVQVDDIKR	TTEMETIYDLGTK	IGLETSLR
		10.215	NaN	NaN	NaN	10.2944	10.6183	9.20906	10.433			0.198629	0.652925	-0.79936	-0.514636	Ftsj1	1515	D3ZZA1	D3ZZA1	D3ZZA1_RAT	Putative tRNA (cytidine(32)/guanosine(34)-2'-O)-methyltransferase	TYSLDLDNGSEYK	DVTLLYSQLR		TYSLDLDNGSEYK		TYSLDLDNGSEYK		DVTLLYSQLR
		NaN	NaN	NaN	NaN	NaN	8.97463	10.464	9.53127			0.140217	0.653215	-0.735302	-0.513205	Unc5b	2130	O08722	O08722	UNC5B_RAT	Netrin receptor UNC5B				DTHFLHLR		DTHFLHLR		DTHFLHLR
		15.1162	12.0498	12.4649	13.0575	18.1481	12.798	12.3924	14.4334			0.42269	0.653226	-1.27088	-0.513001	Rpl21	2481	P20280	D3ZZH9;D3ZQ96;A0A8I6AWN1;P20280;A0A8I5ZVN3;D3ZPN7;M0R5R7;F1LWH4;D3ZLH3;D4A870;D3ZPH0;A0A8I5Y0P1;D4A7B4;D3Z9G3	RL21_RAT	60S ribosomal protein L21	KGDIVDIK	KGDIVDIK	KGDIVDIK	HGVVPLATYMR	KGDIVDIK	KGDIVDIK	KGDIVDIK	KGDIVDIK
		11.4388	NaN	10.2916	10.0698	11.6942	11.019	9.4006	12.3475			0.296638	0.653253	-0.930101	-0.512783	Cav2	3023	Q2IBC5	Q2IBC5	CAV2_RAT	Caveolin-2	DPHQLNSHLK	DPHQLNSHLK		DPHQLNSHLK	DPHQLNSHLK	DPHQLNSHLK	DPHQLNSHLK	DPHQLNSHLK
		14.0677	11.6685	12.9547	12.6751	15.8483	12.7801	13.7921	12.7993			0.312322	0.653461	-0.963458	-0.514242	Atp5f1c	2588	P35435	P35435	ATPG_RAT	ATP synthase subunit gamma, mitochondrial	EVMIVGIGEK	EVM(UniMod:35)IVGIGEK	HLIIGVSSDR	MTAMDNASK	HLIIGVSSDR	EVMIVGIGEK	EVMIVGIGEK	EVMIVGIGEK
		13.8742	13.6967	13.4743	13.6218	15.6989	13.5178	14.2911	14.1697			0.157795	0.653622	-0.752649	-0.513224	Prpf19	4281	Q9JMJ4	Q9JMJ4	PRP19_RAT	Pre-mRNA-processing factor 19	TVPEELVKPEELSK	TVPEELVKPEELSK	TVPEELVKPEELSK	TVPEELVKPEELSK	TVPEELVKPEELSK	TVPEELVKPEELSK	TVPEELVKPEELSK	TVPEELVKPEELSK
		NaN	NaN	NaN	10.2493	NaN	9.27016	10.3606	11.4216			0.230715	0.653701	-0.834932	-0.513471	Noc2l	1769	E9PTF3	E9PTF3	E9PTF3_RAT	Nucleolar complex protein 2 homolog				ESFLGPILK		MLLPSSSPLWGK	MLLPSSSPLWGK	MLLPSSSPLWGK
		10.5466	NaN	10.8238	NaN	12.1805	9.53126	11.5956	10.2314			0.279307	0.653934	-0.904023	-0.513582	Vps53	782	A0A8I6AQS5	A0A8I6AQS5	A0A8I6AQS5_RAT	Vacuolar protein sorting-associated protein 53 homolog	YMGIPQIR	TSSSSGGLTISSLLK		VDVSLTER	YMGIPQIR	YMGIPQIR		VDVSLTER
		NaN	8.28638	10.811	NaN	NaN	9.90179	10.843	9.73381			0.221283	0.653983	-0.824035	-0.513807	Dgat1	4214	Q9ERM3	Q9ERM3	DGAT1_RAT	Diacylglycerol O-acyltransferase 1			LQDSLFSSDSGFSNYR	LQDSLFSSDSGFSNYR	LQDSLFSSDSGFSNYR	LQDSLFSSDSGFSNYR		LQDSLFSSDSGFSNYR
		9.83091	10.5333	11.6414	NaN	12.5073	10.662	11.2476	10.4747			0.24588	0.654863	-0.849329	-0.511487	Cops2	2761	P61203	P61203	CSN2_RAT	COP9 signalosome complex subunit 2	LTNFPEMMNR	ALYEQSLHIK	ALYEQSLHIK	ALYEQSLHIK	ALYEQSLHIK	ALYEQSLHIK		ALYEQSLHIK
		NaN	11.3438	10.7945	NaN	12.0533	11.1495	10.882	9.85826			0.270636	0.655133	-0.884479	-0.511545	Naglu	1521	D3ZZL3	D3ZZL3	D3ZZL3_RAT	N-acetyl-alpha-glucosaminidase		GSSGVAAAAGLHR	GSSGVAAAAGLHR	GSSGVAAAAGLHR	GSSGVAAAAGLHR	GSSGVAAAAGLHR		GSSGVAAAAGLHR
		10.4018	9.59114	NaN	NaN	10.8912	9.55813	11.3773	10.9408			0.138029	0.655246	-0.730794	-0.512031	Gpkow	2043	G3V8Z3	G3V8Z3	G3V8Z3_RAT	G patch domain and KOW motifs	VMVVLGPHAGK	EGMLETLVPR	GIGNTFSQVVKPR	VMVVLGPHAGK		VMVVLGPHAGK		VMVVLGPHAGK
		13.7003	15.1866	16.5645	15.8902	17.6209	15.159	16.6392	15.6398			0.301367	0.655289	-0.929298	-0.510065	Krt75	3900	Q6IG05	Q6IG05	K2C75_RAT	Keratin, type II cytoskeletal 75	AEAESWYQTK	YEELQVTAGR	YEELQVTAGR	AEAESWYQTK	AEAESWYQTK	YEELQVTAGR	AEAESWYQTK	YEELQVTAGR
		14.0906	14.2413	14.7346	14.9681	17.2999	14.079	14.9606	15.1907			0.266178	0.655443	-0.873907	-0.510194	Npm1	2403	P13084	D3ZP59;D3ZXI2;P13084	NPM_RAT	Nucleophosmin	GPSSVEDIK	GPSSVEDIK	GPSSVEDIK	GPSSVEDIK	GPSSVEDIK	GPSSVEDIK	GPSSVEDIK	GPSSVEDIK
		14.1819	14.6752	15.9146	15.239	16.6602	15.73	15.7382	14.9636			0.181205	0.655461	-0.770355	-0.510379	Phb2	3522	Q5XIH7	Q5XIH7	PHB2_RAT	Prohibitin-2	VLPSIVNEVLK	FNASQLITQR	FNASQLITQR	FNASQLITQR	IVQAEGEAEAAK	FNASQLITQR	FNASQLITQR	FNASQLITQR
		11.2619	NaN	NaN	NaN	12.4248	8.14676	8.89952	NaN			0.36959	0.655531	1.07306	0.509416	Msto1	715	A0A8I6AIT8	A0A8I6AIT8	A0A8I6AIT8_RAT	Misato mitochondrial distribution and morphology regulator 1	GAAVQSIPVFGALR	LEAFGQGESVLK		GAAVQSIPVFGALR		GAAVQSIPVFGALR
		8.68888	9.6748	9.49053	NaN	11.1787	9.82975	9.66195	8.6432			0.235675	0.655605	-0.83616	-0.511553	Ciapin1	3510	Q5XID1	Q5XID1	CPIN1_RAT	Anamorsin	SSSVKPVVDPATAK	SSSVKPVVDPATAK	SSSVKPVVDPATAK	SSSVKPVVDPATAK	SSSVKPVVDPATAK	SSSVKPVVDPATAK		SSSVKPVVDPATAK
		NaN	NaN	11.7479	12.0932	11.8093	10.8999	12.2846	10.7061			0.331599	0.655717	-0.9927	-0.511699	Hsdl1	3188	Q4V8B7	Q4V8B7	HSDL1_RAT	Inactive hydroxysteroid dehydrogenase-like protein 1		WAVISGATDGIGK		WAVISGATDGIGK	WAVISGATDGIGK	WAVISGATDGIGK	WAVISGATDGIGK	WAVISGATDGIGK
		11.7054	NaN	10.451	NaN	13.1896	10.3818	10.9656	10.0884			0.331456	0.655775	-0.984075	-0.509476	Ccdc93	3240	Q5BJT7	Q5BJT7	CCD93_RAT	Coiled-coil domain-containing protein 93	ADPSILQNLR	ADPSILQNLR		ADPSILQNLR	ADPSILQNLR	ADPSILQNLR		ADPSILQNLR
		10.2486	10.4568	NaN	10.0671	12.3336	9.71823	10.3266	10.6837			0.246352	0.65583	-0.844974	-0.509678	Srsf11	245	A0A0G2QC38	A0A0G2QC38	A0A0G2QC38_RAT	Serine and arginine-rich-splicing factor 11	LNHVAAGLVSPSLK	LNHVAAGLVSPSLK	LNHVAAGLVSPSLK	LNHVAAGLVSPSLK		LNHVAAGLVSPSLK	LNHVAAGLVSPSLK	LNHVAAGLVSPSLK
		11.1089	NaN	12.422	NaN	12.0018	11.1329	10.9135	10.9272			0.335611	0.655969	-0.996284	-0.510407	Ei24	3150	Q4KM77	Q4KM77;A0A8I5ZSD0	EI24_RAT	Etoposide-induced protein 2.4 homolog	VFIPVLQSVTAR	VFIPVLQSVTAR		KPHPFPSVSK	VFIPVLQSVTAR	VFIPVLQSVTAR		VFIPVLQSVTAR
		NaN	10.5109	NaN	11.1025	11.1457	10.6901	10.4215	10.1134			0.256222	0.655984	-0.861526	-0.510807	Ppp2r1b	3159	Q4QQT4	Q4QQT4	2AAB_RAT	Serine/threonine-protein phosphatase 2A 65 kDa regulatory subunit A beta isoform		ELVSDTNQHVK	ELVSDTNQHVK	ELVSDTNQHVK		ELVSDTNQHVK	ELVSDTNQHVK	ELVSDTNQHVK
		10.5521	11.1499	10.9268	10.6335	NaN	10.7158	10.3373	10.2132			0.0887354	0.656133	0.679396	0.508997	Itsn2	602	A0A8I6A8K6	Q9WVE9;A0A8I6A8K6	A0A8I6A8K6_RAT	Intersectin 2	LKEQLDALEK		SILENTPQNHVDHSSLK	LKEQLDALEK	DQFSPDDFLGR	SILENTPQNHVDHSSLK	LKEQLDALEK	SILENTPQNHVDHSSLK
		11.9878	NaN	11.5407	13.6854	13.7406	10.2637	11.314	15.8977			0.443336	0.65631	-1.35142	-0.510509	Lima1	1814	F1LR10	F1LR10	LIMA1_RAT	LIM domain and actin-binding protein 1	VGVLAASMEAK	VGVLAASM(UniMod:35)EAK		VGVLAASMEAK	VGVLAASMEAK	NNTESLPQHFR	VGVLAASMEAK	VGVLAASMEAK
		14.4845	12.5546	11.3492	12.7874	NaN	11.5557	12.1598	12.8641			0.286306	0.657637	0.88111	0.502636	Vom2r54	1277	D3ZGS1	D3ZGS1	D3ZGS1_RAT	Vomeronasal 2 receptor, 54	NTLHQIR		NTLHQIR	NTLHQIR	NTLHQIR	NTLHQIR	NTLHQIR	NTLHQIR
		14.1003	14.6553	15.7839	15.0617	17.2251	14.0851	15.9465	15.8336			0.280687	0.657741	-0.872288	-0.502504	Casp14	1513	D3ZZ65	D3ZZ65	D3ZZ65_RAT	Caspase 14	VNPEIQSTLR	VNPEIQSTLR	VNPEIQSTLR	VNPEIQSTLR	VNPEIQSTLR	VNPEIQSTLR	VNPEIQSTLR	VNPEIQSTLR
		12.8917	12.4167	NaN	12.5118	14.6727	11.9109	11.2501	14.0574			0.365706	0.657869	-1.05783	-0.508256	Ubtf	2518	P25977	P25977	UBF1_RAT	Nucleolar transcription factor 1	FLESLPEEEQQR	FLESLPEEEQQR	FLESLPEEEQQR	FLESLPEEEQQR		FLESLPEEEQQR	FLESLPEEEQQR	FLESLPEEEQQR
		10.3143	NaN	NaN	NaN	11.0409	NaN	10.1439	10.8764			0.352487	0.657976	-0.999679	-0.501841	Pigk	3538	Q5XIP2	Q5XIP2	Q5XIP2_RAT	GPI-anchor transamidase	NPKPATVFSHK	NPKPATVFSHK				HVANTLSVYR		HVANTLSVYR
		11.493	11.0976	NaN	13.6853	12.9953	10.9548	11.7768	14.5591			0.381183	0.658066	-1.07396	-0.502656	Calm1;Calm2;Calm3	2363	P0DP29;P0DP30;P0DP31	P0DP30;P0DP29;P0DP31	CALM1_RAT;CALM2_RAT;CALM3_RAT	Calmodulin-1	(UniMod:1)ADQLTEEQIAEFK	(UniMod:1)ADQLTEEQIAEFK	VFDKDGNGYISAAELR	(UniMod:1)ADQLTEEQIAEFK		(UniMod:1)ADQLTEEQIAEFK	(UniMod:1)ADQLTEEQIAEFK	(UniMod:1)ADQLTEEQIAEFK
		11.3936	NaN	NaN	NaN	13.8849	9.39199	11.0222	9.61245			0.384526	0.658071	-1.10863	-0.508054	Stxbp1	2771	P61765	P61765	STXB1_RAT	Syntaxin-binding protein 1	VLVVDQLSMR	VLVVDQLSM(UniMod:35)R		VLVVDQLSMR		VLVVDQLSMR		VLVVDQLSMR
		12.1201	12.6008	NaN	NaN	12.4993	12.0162	11.7712	11.4708			0.302518	0.658088	-0.910185	-0.503665	ENSRNOG00000070414;Slbp	306	A0A8I5YBX4;B3DM97	B3DM97;A0A8I5YBX4	A0A8I5YBX4_RAT;B3DM97_RAT	DUF4050 domain-containing protein	LLINDFGR	LLINDFGR	LLINDFGR	LLINDFGR		LLINDFGR		LLINDFGR
		11.3179	12.4335	NaN	12.0077	12.8365	12.3595	11.7576	11.5375			0.298475	0.658165	-0.902895	-0.503472	Isoc2	3457	Q5U3Z3	Q5U3Z3	ISOC2_RAT	Isochorismatase domain-containing protein 2	DAAHPQFK	DAAHPQFK	DAAHPQFK	DAAHPQFK		VLYFPQIVSM(UniMod:35)AAR	VLYFPQIVSM(UniMod:35)AAR	DAAHPQFK
		12.25	NaN	12.4182	NaN	13.3973	10.764	13.241	9.93083			0.408296	0.658231	-1.15759	-0.502791	Fam187a	3806	Q6AXV7	Q6AXV7	F187A_RAT	Ig-like V-type domain-containing protein FAM187A	LLTEAAHVR	LLTEAAHVR		LLTEAAHVR	LLTEAAHVR	LLTEAAHVR		LLTEAAHVR
		8.82034	NaN	NaN	11.4931	11.5327	9.27677	10.9462	9.75226			0.318114	0.658268	-0.938169	-0.5039	Stmn1	2412	P13668	P13668	STMN1_RAT	Stathmin	AIEENNNFSK	AIEENNNFSK		ASGQAFELILSPR		AIEENNNFSK	ASGQAFELILSPR	ASGQAFELILSPR
		10.4485	NaN	NaN	NaN	NaN	9.85728	11.0032	10.1742			0.163801	0.658323	-0.734341	-0.501952	Rsrc2	3366	Q5PQR4	Q5PQR4	RSRC2_RAT	Arginine/serine-rich coiled-coil protein 2	NTAMDAQEALAR			GMGLGFTSSMR		GMGLGFTSSMR		GMGLGFTSSMR
		10.1831	11.8816	11.4314	NaN	11.7553	11.5014	11.5262	11.1453			0.241761	0.658398	-0.833657	-0.507716	Mtmr2	428	A0A8I5ZTB8	A0A8I5ZTB8	A0A8I5ZTB8_RAT	Phosphatidylinositol-3,5-bisphosphate 3-phosphatase	LAEMEEPALLPGENIK	LYDPLLEYR	GTLTVTNYR	GTLTVTNYR	LYDPLLEYR	GTLTVTNYR		GTLTVTNYR
		11.7856	12.1888	12.6789	13.4856	14.0038	12.2691	13.8972	13.0866			0.202637	0.658418	-0.779495	-0.504505	Tgm1	2502	P23606	P23606	TGM1_RAT	Protein-glutamine gamma-glutamyltransferase K	VHTSPNAIIGK	QEYVLNESGR	GSGVNAAGDGTIR	VHTSPNAIIGK	GSGVNAAGDGTIR	VHTSPNAIIGK	GSGVNAAGDGTIR	GTHVIIPVGK
		10.4115	NaN	10.1951	NaN	10.3561	8.22357	9.23569	NaN			0.178876	0.658451	0.751612	0.503125	Hibadh	2546	P29266	P29266	3HIDH_RAT	3-hydroxyisobutyrate dehydrogenase, mitochondrial	MGAVFMDAPVSGGVGAAR	MGAVFMDAPVSGGVGAAR		MGAVFMDAPVSGGVGAAR	MGAVFMDAPVSGGVGAAR	MGAVFMDAPVSGGVGAAR
		11.9604	11.7348	11.1122	12.5893	13.1866	11.993	12.3776	12.6517			0.125364	0.658548	-0.703037	-0.503988	Ufm1	3232	Q5BJP3	Q5BJP3	UFM1_RAT	Ubiquitin-fold modifier 1	VLSVPESTPFTAVLK	ITLTSDPR	ITLTSDPR	VLSVPESTPFTAVLK	VLSVPESTPFTAVLK	VLSVPESTPFTAVLK	ITLTSDPR	VLSVPESTPFTAVLK
		10.5894	NaN	NaN	11.6364	11.6366	11.0976	9.88866	11.4312			0.271678	0.658585	-0.872792	-0.507101	Smarcd2	2176	O54772	O54772	SMRD2_RAT	SWI/SNF-related matrix-associated actin-dependent regulator of chromatin subfamily D member 2	LLGVHTQTR	IITDVIGNPEEER		LLGVHTQTR		LLGVHTQTR	LLGVHTQTR	LLGVHTQTR
		12.769	11.8543	NaN	13.2551	13.7181	12.2894	12.5618	12.4224			0.347804	0.658612	-0.993396	-0.502858	Cnot9	3354	Q5PQL2	Q5PQL2	CNOT9_RAT	CCR4-NOT transcription complex subunit 9	NLQEGQVTDPR	IMESGSELSK	NLQEGQVTDPR	IMESGSELSK		IMESGSELSK	IMESGSELSK	IMESGSELSK
		11.6029	11.7128	13.1895	11.6138	NaN	12.2198	12.1665	10.8058			0.295356	0.658645	0.910185	0.507326	Bdh1	2545	P29147	P29147	BDH_RAT	D-beta-hydroxybutyrate dehydrogenase, mitochondrial	VVNISSMLGR		VVNISSMLGR	VVNISSMLGR	YEMHPLGVK	VVNISSMLGR	VVNISSMLGR	VVNISSMLGR
		14.1213	12.4857	13.9833	12.6548	15.8295	13.012	14.8293	13.2036			0.29984	0.658762	-0.907318	-0.504149	Arf5	2908	P84083	P84083	ARF5_RAT	ADP-ribosylation factor 5	VQESADELQK	VQESADELQK	VQESADELQK	VQESADELQK	VQESADELQK	VQESADELQK	VQESADELQK	VQESADELQK
		10.556	NaN	11.1481	9.58053	13.0183	9.9994	10.9117	10.0481			0.31784	0.658772	-0.938224	-0.504059	Pigs	3475	Q5XI31	Q5XI31	PIGS_RAT	GPI transamidase component PIG-S	ATAGAAATDLEVVR	ATAGAAATDLEVVR		ATAGAAATDLEVVR	ATAGAAATDLEVVR	ATAGAAATDLEVVR	ATAGAAATDLEVVR	ATAGAAATDLEVVR
		12.861	12.2417	13.0558	13.366	14.8468	12.5526	13.9901	13.2371			0.206427	0.658828	-0.775517	-0.50113	Cltb	2327	P08082	P08082	CLCB_RAT	Clathrin light chain B	LTQEPESIR	LTQEPESIR	LTQEPESIR	LTQEPESIRK	EETPGTEWEK	LTQEPESIR	LTQEPESIR	LTQEPESIR
		9.83335	NaN	NaN	12.1602	12.5077	10.2038	11.0552	10.669			0.331259	0.65883	-0.953697	-0.501316	Sumo2;Sumo3	2774	P61959;Q5XIF4	Q5XIF4;P61959	SUMO2_RAT;SUMO3_RAT	Small ubiquitin-related modifier 2	VAGQDGSVVQFK	VAGQDGSVVQFK		VAGQDGSVVQFK		VAGQDGSVVQFK	VAGQDGSVVQFK	VAGQDGSVVQFK
		11.1596	NaN	NaN	10.9211	12.7404	9.76442	10.719	11.3902			0.293581	0.658842	-0.898373	-0.504531	Ddx47	2006	G3V727	G3V727	G3V727_RAT	RNA helicase	DIIGLAETGSGK	SILLATDVASR		DIIGLAETGSGK		LIDHLENTK	IQIEAIPLALQGR	LIDHLENTK
		11.245	12.4128	12.7107	12.4296	13.4655	12.8964	12.7846	12.4458			0.122195	0.658949	-0.698555	-0.503138	Rer1	3093	Q498C8	Q498C8	RER1_RAT	Protein RER1	(UniMod:1)SEGDSVGDSVHGKPSVVYR	LGQIYQSWLDK	(UniMod:1)SEGDSVGDSVHGKPSVVYR	(UniMod:1)SEGDSVGDSVHGKPSVVYR	(UniMod:1)SEGDSVGDSVHGKPSVVYR	(UniMod:1)SEGDSVGDSVHGKPSVVYR	LGQIYQSWLDK	(UniMod:1)SEGDSVGDSVHGKPSVVYR
		11.7331	11.9664	NaN	12.4293	13.0137	11.4762	11.4604	13.5933			0.298121	0.659343	-0.905746	-0.504537	Gnas	3678	Q63803	Q63803	GNAS1_RAT	Guanine nucleotide-binding protein G(s) subunit alpha isoforms XLas	VLTSGIFETK	VLTSGIFETK	YTTPEDATPEPGEDPR	VLTSGIFETK		VLTSGIFETK	VLTSGIFETK	VLTSGIFETK
		13.186	13.015	13.7146	13.0738	14.5771	13.6571	14.0929	13.3186			0.0803093	0.659604	-0.664099	-0.504631	Nup93	3744	Q66HC5	Q66HC5	NUP93_RAT	Nuclear pore complex protein Nup93	LVPLNQESMEER	GLDISHISQR	LVPLNQESMEER	LVPLNQESMEER	LVPLNQESMEER	LVPLNQESMEER	LVPLNQESMEER	LVPLNQESMEER
		13.8838	13.1251	12.2879	NaN	15.7016	13.617	12.7342	11.4581			0.405487	0.660024	-1.15784	-0.504648	Grb14	2231	O88900	O88900	GRB14_RAT	Growth factor receptor-bound protein 14	ALEVPSDVTAR	ALEVPSDVTAR	ALEVPSDVTAR	TFVLSMSHGQK	ALEVPSDVTAR	ALEVPSDVTAR		QGPVDGVFLVR
		11.3795	11.6083	NaN	NaN	13.2747	10.5835	10.9786	10.8164			0.319002	0.660104	-0.942828	-0.504771	Git1	4377	Q9Z272	Q9Z272	GIT1_RAT	ARF GTPase-activating protein GIT1	LQAENLQLR	LQAENLQLR	LQAENLQLR	LQAENLQLR		LQAENLQLR		LQAENLQLR
		9.28681	10.1407	NaN	NaN	NaN	10.4708	10.2787	9.81495			0.0518181	0.660178	-0.64025	-0.506328	Map3k11	3739	Q66HA1	Q66HA1	M3K11_RAT	Mitogen-activated protein kinase kinase kinase 11	AIQLEPAESGQTWGR		EIQGLFDELR	AIQLEPAESGQTWGR		AIQLEPAESGQTWGR		AIQLEPAESGQTWGR
		10.3704	11.5733	11.7182	11.3649	NaN	11.4644	13.6266	12.9417			0.292213	0.660246	-0.883156	-0.500373	Krt80	3903	Q6IMF1	Q6IMF1	K2C80_RAT	Keratin, type II cytoskeletal 80	SLEEAEAYSR		SLEEAEAYSR	SLEEAEAYSR	SLEEAEAYSR	SLEEAEAYSR	SLEEAEAYSR	SLEEAEAYSR
		NaN	NaN	NaN	NaN	NaN	9.68525	8.97848	9.42268			0.201618	0.660607	-0.779035	-0.504774	B3gnt2	1241	D3ZEF9	D3ZEF9	D3ZEF9_RAT	Hexosyltransferase				DLFIGDVIHNAGPHR		DLFIGDVIHNAGPHR		DLFIGDVIHNAGPHR
		10.9209	10.2738	12.0261	NaN	12.6115	11.647	11.2314	10.6013			0.260712	0.660896	-0.852327	-0.505393	Yif1b	3967	Q6PEC3	Q6PEC3	YIF1B_RAT	Protein YIF1B	(UniMod:1)MHATGLAAPAGTPR	ILAQAAAEGVPVR	ILAQAAAEGVPVR	(UniMod:1)MHATGLAAPAGTPR	ILAQAAAEGVPVR	ILAQAAAEGVPVR		(UniMod:1)MHATGLAAPAGTPR
		13.2256	12.067	NaN	NaN	14.3459	11.1919	12.1492	10.6348			0.410963	0.660916	-1.18251	-0.505686	Oga	4131	Q8VIJ5	Q8VIJ5	OGA_RAT	Protein O-GlcNAcase	EIPVESIEEVSK	EIPVESIEEVSK	EIPVESIEEVSK	EIPVESIEEVSK		EIPVESIEEVSK		GGLAGEFQR
		15.3601	13.2955	NaN	12.7842	17.6962	12.5337	12.5678	13.6301			0.455196	0.660995	-1.37858	-0.505495	Rpl18a	2800	P62718	P62718;F1M0K6	RL18A_RAT	60S ribosomal protein L18a	AHSIQIMK	IFAPNHVVAK	IKFPLPHR	AHSIQIMK		AHSIQIMK	IFAPNHVVAK	AHSIQIMK
		13.5129	12.6867	14.6799	12.5296	15.6395	13.3481	14.7634	13.2235			0.286516	0.661021	-0.891345	-0.505845	Erg28	1207	D3ZBN4	D3ZBN4	D3ZBN4_RAT	Ergosterol biosynthesis 28 homolog	YLEAEPVSR	YLEAEPVSR	YLEAEPVSR	YLEAEPVSR	YLEAEPVSR	YLEAEPVSR	YLEAEPVSR	YLEAEPVSR
		NaN	NaN	9.67049	NaN	11.7365	10.3707	NaN	9.43983			0.355085	0.661072	-1.01742	-0.504792	Brsk2	1349	D3ZML2	D3ZML2	BRSK2_RAT	Serine/threonine-protein kinase BRSK2		DLKPENLLLDER		DLKPENLLLDER	DLKPENLLLDER			DLKPENLLLDER
		10.3983	11.2231	NaN	NaN	13.1089	10.9158	9.62554	10.435			0.341569	0.661219	-0.988227	-0.504983	Samhd1	1155	D3Z898	D3Z898	D3Z898_RAT	Deoxynucleoside triphosphate triphosphohydrolase SAMHD1	FIPLARPDIK	DQVSQLLPQK	FIPLARPDIK	FIPLARPDIK		DQVSQLLPQK		FIPLARPDIK
		10.2736	12.2872	12.0686	12.5259	12.9616	12.7914	12.4229	12.0782			0.208701	0.661539	-0.774709	-0.499775	Atm	1709	D4ACL8	D4ACL8	D4ACL8_RAT	Serine-protein kinase ATM	ILPTPETVPFR	LAGGLNLPK	TLLSTHVR	MLAAGSISR	LAGGLNLPK	TLLSTHVR	LAGGLNLPK	TLLSTHVR
		11.5171	11.2684	13.8399	11.5317	13.9541	12.6227	14.0054	11.3223			0.3268	0.662709	-0.936865	-0.498964	Acad9	1029	B1WC61	B1WC61	ACAD9_RAT	Complex I assembly factor ACAD9, mitochondrial	GIILVGNEEQK	GIILVGNEEQK	GIILVGNEEQK	VAMNILNSGR	GIILVGNEEQK	VAMNILNSGR	GIILVGNEEQK	VAMNILNSGR
		10.3198	10.4341	NaN	10.9446	12.204	9.76067	10.9053	11.2296			0.244656	0.663096	-0.81401	-0.499026	Sf3b4	3854	Q6AYL5	Q6AYL5	SF3B4_RAT	Splicing factor 3B subunit 4	LLAAQNPLSQADR	LLAAQNPLSQADR	LLAAQNPLSQADR	LLAAQNPLSQADR		LLAAQNPLSQADR	NQDATVYVGGLDEK	LLAAQNPLSQADR
		12.5611	11.5122	13.1114	10.6013	12.0463	13.4492	13.9637	11.8432			0.293181	0.66322	-0.879122	-0.498598	Krtcap2	1093	B2RZC9	B2RZC9	KTAP2_RAT	Keratinocyte-associated protein 2	ISSTLYQATAPALTPAK	ISSTLYQATAPALTPAK	ISSTLYQATAPALTPAK	ISSTLYQATAPALTPAK	ISSTLYQATAPALTPAK	ISSTLYQATAPALTPAK	ISSTLYQATAPALTPAK	ISSTLYQATAPALTPAK
		11.7247	11.3801	NaN	NaN	13.2179	10.1269	11.3146	11.0655			0.332503	0.663794	-0.945101	-0.498272	Gkap1	3519	Q5XIG5	Q5XIG5	GKAP1_RAT	G kinase-anchoring protein 1	DKPLTVSLK	DKPLTVSLK	DKPLTVSLK	DKPLTVSLK		DKPLTVSLK		DKPLTVSLK
		10.9981	12.0502	11.663	11.3017	11.6551	12.9311	12.1199	12.0012			0.105002	0.663997	-0.673596	-0.497838	Atr	1151	D3Z822	D3Z822	D3Z822_RAT	Serine/threonine-protein kinase ATR	AEQIVPLSAASFER	THVLDIEQR	AIQHENVDVR	THVLDIEQR	AIQHENVDVR	THVLDIEQR	AYLAYADNSR	THVLDIEQR
		11.2986	NaN	NaN	NaN	12.0106	10.2875	11.378	9.83288			0.267733	0.664241	-0.839153	-0.497416	Tuba3b	3772	Q68FR8	P68370;Q68FR8	TBA3_RAT	Tubulin alpha-3 chain	LIGQIVSSITASLR	LIGQIVSSITASLR		LIGQIVSSITASLR		LIGQIVSSITASLR		LIGQIVSSITASLR
		NaN	11.229	10.8288	10.8154	11.8523	11.1019	10.1538	11.2363			0.331338	0.664283	-0.938192	-0.496957	Cstf3	1884	F1M4W7	F1M4W7	F1M4W7_RAT	Cleavage stimulation factor subunit 3		IPNTVEEAVR	GAVVPPVHDIYR	GAVVPPVHDIYR	GAVVPPVHDIYR	GAVVPPVHDIYR	IPNTVEEAVR	GAVVPPVHDIYR
		12.5434	NaN	11.8946	NaN	14.0929	10.4028	12.0469	11.1344			0.384871	0.664373	-1.06241	-0.497919	Rab9a	4181	Q99P75	Q99P75	RAB9A_RAT	Ras-related protein Rab-9A	IILLGDGGVGK	IILLGDGGVGK		SDHLIQTDTVNLHR	IILLGDGGVGK	IILLGDGGVGK		IILLGDGGVGK
		8.93735	NaN	NaN	NaN	11.3367	9.14594	NaN	10.1009			0.239085	0.664446	-0.802355	-0.497147	Pom121	2701	P52591	P52591	PO121_RAT	Nuclear envelope pore membrane protein POM 121	PALTASPLPAK	PALTASPLPAK		PALTASPLPAK				PALTASPLPAK
		9.30507	NaN	NaN	NaN	NaN	9.9357	9.43972	9.5467			0.221421	0.665584	-0.780565	-0.496502	Micu2	4179	Q99P63	Q99P63	MICU2_RAT	Calcium uptake protein 2, mitochondrial	DIEDVLSGIQTAR			DIEDVLSGIQTAR		DIEDVLSGIQTAR		DIEDVLSGIQTAR
		13.5568	14.138	12.9019	13.554	15.1855	14.065	13.4339	14.3227			0.157419	0.665634	-0.714107	-0.495169	Slc25a1	2567	P32089	P32089	TXTP_RAT	Tricarboxylate transport protein, mitochondrial	GTYQGLTATVLK	TQLQLDER	GTYQGLTATVLK	TQLQLDER	TQLQLDER	TQLQLDER	GTYQGLTATVLK	TQLQLDER
		NaN	NaN	NaN	NaN	11.3427	7.14191	NaN	11.2436			0.366779	0.665689	-1.00619	-0.495421	Ddx27	1015	B1H269	B1H269	B1H269_RAT	RNA helicase		ILPQDVILK		ILPQDVILK				ILPQDVILK
		11.2529	11.3441	NaN	NaN	NaN	10.8283	11.631	10.1172			0.320558	0.666076	-0.913723	-0.495512	Cops5	1935	F7EUU4	F7EUU4	F7EUU4_RAT	COP9 signalosome subunit 5	LEQSEAQLGR		LEQSEAQLGR	LEQSEAQLGR		LEQSEAQLGR		LEQSEAQLGR
		NaN	NaN	NaN	NaN	NaN	9.98196	9.88094	9.43143			0.207403	0.666082	-0.764229	-0.495963	Paxbp1	1639	D4A8C8	D4A8C8	D4A8C8_RAT	PAX3 and PAX7-binding protein 1				ALDHAVSVASDHNVK		ALDHAVSVASDHNVK		ALDHAVSVASDHNVK
		11.966	13.833	13.2005	13.4498	14.2694	13.7807	14.0398	13.2467			0.167356	0.666369	-0.72179	-0.494514	Sec31a	4385	Q9Z2Q1	Q9Z2Q1	SC31A_RAT	Protein transport protein Sec31A	VYSIMGGSIDGLR	LESEGDSLLR	LESEGDSLLR	TTFEDLIQR	LESEGDSLLR	TTFEDLIQR	TTFEDLIQR	YLELLGYR
		11.9611	11.2663	NaN	11.3151	14.0057	10.9109	12.1319	11.231			0.302857	0.666427	-0.884746	-0.495609	Psmc6	2004	G3V6W6	G3V6W6	G3V6W6_RAT	Proteasome 26S subunit, ATPase 6	LSDGFNGADLR	IHIDLPNEQAR	IHIDLPNEQAR	VVSSSIVDK		VVSSSIVDK	LSDGFNGADLR	VVSSSIVDK
		11.1465	NaN	NaN	NaN	11.6951	10.1054	10.3649	9.98164			0.289034	0.666429	-0.861478	-0.49487	Tbc1d9b	1820	F1LRL4	F1LRL4	F1LRL4_RAT	TBC1 domain family member 9B	ADSSSVLPSPLSISTK	ADSSSVLPSPLSISTK		ADSSSVLPSPLSISTK		ADSSSVLPSPLSISTK		ADSSSVLPSPLSISTK
		NaN	11.0833	NaN	NaN	12.0823	10.6652	9.75972	9.3959			0.328151	0.666501	-0.919571	-0.493322	CEFIP	2113	M0RD54	M0RD54	CEFIP_RAT	Cardiac-enriched FHL2-interacting protein		LEVPISGLR	LLTPIISTK	LEVPISGLR		LEVPISGLR		LLTPIISTK
		11.1361	NaN	NaN	NaN	NaN	11.3522	10.3844	10.4377			0.316897	0.666726	-0.904166	-0.494538	Tgfb1i1	4184	Q99PD6	Q99PD6	TGFI1_RAT	Transforming growth factor beta-1-induced transcript 1 protein	LMASLSDFR			LMASLSDFR		LMASLSDFR		LMASLSDFR
		9.77415	10.3099	NaN	10.042	10.9416	11.2064	9.82359	9.94753			0.169622	0.666812	-0.721456	-0.49338	Phaf1	2123	O08654	O08654	PHAF1_RAT	Phagosome assembly factor 1	LLFDAFNQR	LLFDAFNQR	LLFDAFNQR	LLFDAFNQR		LLFDAFNQR	LLFDAFNQR	LLFDAFNQR
		12.4346	11.0537	12.1986	11.9514	15.172	11.2828	13.0164	11.9286			0.338563	0.66685	-0.940398	-0.493773	Ddx39a	3412	Q5U216	Q5U216;Q63413	DX39A_RAT	ATP-dependent RNA helicase DDX39A	DFLLKPELLR	ILVATNLFGR	DFLLKPELLR	DFLLKPELLR	DFLLKPELLR	MLEQLDMR	DFLLKPELLR	MLEQLDMR
		8.0582	NaN	NaN	NaN	NaN	8.14151	6.90042	8.71774			0.264745	0.666875	0.820898	0.492318	Dnajc25	3243	Q5BJW9	Q5BJW9	DJC25_RAT	DnaJ homolog subfamily C member 25	MSQSQFDSLEDHQK			MSQSQFDSLEDHQK		MSQSQFDSLEDHQK		MSQSQFDSLEDHQK
		11.0944	10.9527	11.3316	10.7118	12.6281	10.7533	12.2381	11.3253			0.160541	0.666981	-0.713576	-0.493563	Rab5c	1001	B0BNK1	B0BNK1	B0BNK1_RAT	RAB5C, member RAS oncogene family	QASPNIVIALAGNK	NEPQNAAGAPGR	GVDLQESNPASR	NEPQNAAGAPGR	NEPQNAAGAPGR	NEPQNAAGAPGR	QASPNIVIALAGNK	GVDLQESNPASR
		10.0728	NaN	10.5422	NaN	NaN	10.0889	10.8531	10.8212			0.216262	0.667002	-0.767504	-0.493441	Steap2	1610	D4A6H3	D4A6H3	D4A6H3_RAT	STEAP2 metalloreductase	TLETFLPNGINGIK			EIENLPLR	TLETFLPNGINGIK	EIENLPLR		VLIDVSNNMR
		11.6716	NaN	NaN	NaN	11.7685	9.50836	12.6223	10.7689			0.321197	0.667229	-0.904207	-0.492377	Scpep1	4145	Q920A6	Q920A6	RISC_RAT	Retinoid-inducible serine carboxypeptidase	NTDGVNFYNILTK	NTDGVNFYNILTK		NTDGVNFYNILTK		NTDGVNFYNILTK		NTDGVNFYNILTK
		11.1367	13.0287	13.1688	12.9925	10.7365	12.0121	11.7773	12.6001			0.244504	0.667257	0.800177	0.493861	Pex12	2206	O88177	O88177	PEX12_RAT	Peroxisome assembly protein 12	LTAQDIQAMEHR	IVAGSSPQLQR	IVAGSSPQLQR	IVAGSSPQLQR	IVAGSSPQLQR	IVAGSSPQLQR	IVAGSSPQLQR	IVAGSSPQLQR
		14.5785	13.9972	13.6665	14.153	16.1005	13.8178	14.0556	15.5566			0.232728	0.667345	-0.783817	-0.492779	Cavin1	2916	P85125	P85125	CAVN1_RAT	Caveolae-associated protein 1	VMIYQDEVK	VM(UniMod:35)IYQDEVK	VPPFTFHVK	VPPFTFHVK	VMIYQDEVK	VMIYQDEVK	VPPFTFHVK	VPPFTFHVK
		NaN	NaN	11.4145	NaN	10.1452	10.8296	9.73265	9.3828			0.338335	0.667392	-0.941026	-0.494066	Dpy19l3	1659	D4A9G5	D4A9G5	D4A9G5_RAT	Dpy-19-like C-mannosyltransferase 3		NLPSYAAHFTR		NLPSYAAHFTR	TLTNHPHYEDK	NLPSYAAHFTR		NLPSYAAHFTR
		11.3957	11.2141	NaN	NaN	13.2763	11.1195	11.2079	9.96145			0.325559	0.667633	-0.912145	-0.492498	Itpk1	202	A0A0G2K7L4	A0A0G2K7L4	A0A0G2K7L4_RAT	Inositol-tetrakisphosphate 1-kinase	LLAEPAGSLAGER	LLAEPAGSLAGER	LLAEPAGSLAGER	LLAEPAGSLAGER		LLAEPAGSLAGER		LLAEPAGSLAGER
		12.7463	11.3844	12.777	12.2856	14.1938	12.0368	13.6188	12.4724			0.236951	0.668026	-0.782115	-0.490241	Dync1li2	3563	Q62698	Q62698	DC1L2_RAT	Cytoplasmic dynein 1 light intermediate chain 2	GGPASVPSASPGTSVK	TVLSNVQEELDR	GGPASVPSASPGTSVK	TVLSNVQEELDR	TVLSNVQEELDR	NILVFGEDGSGK	NILVFGEDGSGK	TVLSNVQEELDR
		15.9682	16.0311	15.1833	15.0554	17.0929	16.4892	15.9556	15.5077			0.151511	0.668079	-0.701846	-0.491764	Trim32	1956	F7F4N6	F7F4N6	F7F4N6_RAT	Tripartite motif-containing 32	LLASSINGVR	LLASSINGVR	VGHVGPLQIGQAVK	LLASSINGVR	LLASSINGVR	LLASSINGVR	LLASSINGVR	LLASSINGVR
		16.2299	11.7332	NaN	13.589	17.9914	10.921	11.9435	16.7999			0.504028	0.668472	-1.58154	-0.490283	Banf1	4326	Q9R1T1	Q9R1T1	BAF_RAT	Barrier-to-autointegration factor	KDEDLFR	KDEDLFR	KDEDLFR	KDEDLFR		KDEDLFR	KDEDLFR	KDEDLFR
		13.3704	13.6907	15.2589	13.225	15.1196	13.3116	12.5428	10.5264			0.376912	0.668839	1.01116	0.49088	Eml4	151	A0A0G2K2Z0	A0A0G2K2Z0	A0A0G2K2Z0_RAT	EMAP-like 4	DVIINQAK	DVIINQAK	DVIINQAK	DVIINQAK	DVIINQAK	DVIINQAK	DVIINQAK	DVIINQAK
		NaN	NaN	NaN	NaN	NaN	9.11806	8.94734	10.8344			0.229198	0.668898	-0.773676	-0.490293	Pwp2	1465	D3ZV54	D3ZV54	D3ZV54_RAT	PWP2, small subunit processome component				AGQLLPVVQFLQK		FSNLLGTVYR		FSNLLGTVYR
		11.6928	NaN	12.0112	12.1405	13.6484	9.96415	10.9849	14.3098			0.428127	0.668948	-1.16464	-0.49125	Myo1b	2974	Q05096	Q05096	MYO1B_RAT	Unconventional myosin-Ib	SLFPEGNPAK	YLGLLENVR		SEVPLVDVTK	YLGLLENVR	SLFPEGNPAK	SEVPLVDVTK	IIIAEVVNK
		8.96027	9.27623	10.1006	9.02197	11.3014	9.88403	10.0145	9.14395			0.200903	0.668982	-0.746202	-0.491089	Map4k5	717	A0A8I6AJ75	A0A8I6AJ75	A0A8I6AJ75_RAT	Mitogen-activated protein kinase kinase kinase kinase 5	NVHTGELAAVK	GANILLTDHGDVK	NVHTGELAAVK	LISENTEGSAQAPQLPR	LISENTEGSAQAPQLPR	GANILLTDHGDVK	LISENTEGSAQAPQLPR	NVHTGELAAVK
		11.1249	11.3384	12.0507	11.2825	12.8372	11.7832	11.3065	12.6473			0.145755	0.669066	-0.694415	-0.490556	Itpr3	3622	Q63269	Q63269	ITPR3_RAT	Inositol 1,4,5-trisphosphate receptor type 3	LLDGGNTEIQK	LLDGGNTEIQK	YSLGPGLHR	LFHAEQEK	SNGDNVVVGDK	YSLGPGLHR	IADVVLLQK	YSLGPGLHR
		11.9285	12.0238	NaN	11.9905	13.6653	11.8141	11.3935	11.8211			0.339014	0.669278	-0.928927	-0.490357	Sntb2	1352	D3ZMX6	D3ZMX6	D3ZMX6_RAT	Syntrophin, beta 2	IFPGLAADQSR	IFPGLAADQSR	IFPGLAADQSR	NLSMPDLENR		NLSMPDLENR	NLSMPDLENR	LIELHSPDSR
		NaN	NaN	NaN	NaN	NaN	10.1938	9.30494	8.84707			0.164176	0.669909	-0.707174	-0.488949	Akirin2	3019	Q25C79	Q25C79	AKIR2_RAT	Akirin-2				EQPLFTLR		EQPLFTLR		EQPLFTLR
		12.028	12.5626	NaN	11.8842	13.3818	12.4232	11.6056	11.9849			0.314508	0.670032	-0.880924	-0.488677	Fam91a1	1079	B2RYP3	B2RYP3	B2RYP3_RAT	Fam91a1 protein	ESLQSLLHSSR	ESLQSLLHSSR	ESLQSLLHSSR	ESLQSLLHSSR		ESLQSLLHSSR	MLLSWDGGESR	ESLQSLLHSSR
		13.4702	13.1275	13.2299	13.2202	15.159	13.259	13.5647	13.8536			0.151521	0.670193	-0.697137	-0.489443	Tardbp	904	A0A8I6GLU8	A0A8I6GLU8	A0A8I6GLU8_RAT	TAR DNA-binding protein 43	QSPDEPLR	QSPDEPLR	FTEYETQVK	QSPDEPLR	QSPDEPLR	QSPDEPLR	QSPDEPLR	FTEYETQVK
		10.8436	NaN	11.4767	NaN	11.4238	10.1344	12.2937	10.3383			0.315773	0.67024	-0.881371	-0.488192	Rab31	3880	Q6GQP4	Q6GQP4	RAB31_RAT	Ras-related protein Rab-31	FLIWDTAGQER	GSAAAVIVYDITK		FLIWDTAGQER	FLIWDTAGQER	LGNQSLQAGR		FLIWDTAGQER
		14.1452	11.5984	15.0843	13.0868	16.3838	13.3548	14.8949	13.2802			0.377507	0.670251	-0.999773	-0.487846	Atp5po	2980	Q06647	Q06647	ATPO_RAT	ATP synthase subunit O, mitochondrial	TDPSIMGGMIVR	TVLNSFLSK	YATALYSAASK	TVLNSFLSK	VGQLLKDPK	TVLNSFLSK	TDPSIMGGMIVR	TDPSIMGGMIVR
		9.2496	NaN	NaN	NaN	NaN	9.19419	10.1112	9.85071			0.0447097	0.670322	-0.606164	-0.488985	Sulf1	4127	Q8VI60	Q8VI60	SULF1_RAT	Extracellular sulfatase Sulf-1	NEMLADSNSAVGLPTTVR			NEMLADSNSAVGLPTTVR		NEMLADSNSAVGLPTTVR		NEMLADSNSAVGLPTTVR
		12.2485	10.789	11.1733	12.5104	13.6239	12.0707	11.6674	12.4658			0.237136	0.670398	-0.776638	-0.488003	Polr1c	3374	Q5RJK9	Q5RJK9	Q5RJK9_RAT	DNA-directed RNA polymerases I and III subunit RPAC1	VVLGEFGVR	VVLGEFGVR	FSPVATASYR	VVLGEFGVR	ILLAEVPTMAVEK	VVLGEFGVR	FSPVATASYR	VVLGEFGVR
		10.7679	NaN	NaN	NaN	12.5274	9.83487	9.99062	9.76792			0.320401	0.670427	-0.892327	-0.48923	Gnl2	3133	Q4KLJ3	Q4KLJ3	Q4KLJ3_RAT	Nucleolar GTP-binding protein 2	GGEPDLLTVSK	GGEPDLLTVSK		ASAEVSDAAPTKR		GGEPDLLTVSK		VIKPLQYQSTVAPGTVAR
		13.0976	13.1042	12.5316	13.4235	10.997	11.8214	12.3776	13.8004			0.248447	0.670613	0.790144	0.488273	Erh	681	A0A8I6AFK4	A0A8I6AFK4;D4A5C2	A0A8I6AFK4_RAT	Enhancer of rudimentary homolog	MYEEHLK	MYEEHLK	MYEEHLK	MYEEHLK	MYEEHLK	MYEEHLK	MYEEHLK	MYEEHLK
		10.9689	10.6069	NaN	11.4932	12.5177	10.6766	11.2031	11.2602			0.228033	0.67076	-0.769311	-0.489043	Psmd7	353	A0A8I5ZM79	A0A8I5ZM79	A0A8I5ZM79_RAT	Proteasome 26S subunit, non-ATPase 7	SVVALHNLINNK	ITNQVHGLK	ITNQVHGLK	ITNQVHGLK		ITNQVHGLK	SVVALHNLINNK	SVVALHNLINNK
		10.8421	9.22119	10.6022	NaN	12.217	10.1994	10.118	10.9476			0.250009	0.672269	-0.788418	-0.486924	Nav1	1860	F1LYK3	F1LYK3	F1LYK3_RAT	Neuron navigator 1	AVALDSDNISLK	AVALDSDNISLK	AVALDSDNISLK	VPGGLPVSNLR	AVALDSDNISLK	VPGGLPVSNLR		VPGGLPVSNLR
		11.2715	10.9577	NaN	NaN	12.0766	10.3634	10.9997	10.747			0.272607	0.672424	-0.814406	-0.486401	Bles03	3215	Q566Q8	Q566Q8	CK068_RAT	UPF0696 protein C11orf68 homolog	LGVLEADSAIR	LGVLEADSAIR	LGVLEADSAIR	LGVLEADSAIR		LGVLEADSAIR		LGVLEADSAIR
		12.7193	12.221	11.8283	12.8793	14.7082	12.829	12.4118	12.755			0.229706	0.672467	-0.764045	-0.486189	Csnk1a1	2936	P97633	P97633	KC1A_RAT	Casein kinase I isoform alpha	TSLPWQGLK	IEYVHTK	IEYVHTK	IEYVHTK	DIKPDNFLMGIGR	IEYVHTK	IEYVHTK	IEYVHTK
		11.1943	11.9766	12.1957	11.6858	12.7263	12.5488	12.0832	12.1571			0.0598085	0.672908	-0.615753	-0.48641	Slc25a13	1864	F1LZW6	F1LZW6	S2513_RAT	Electrogenic aspartate/glutamate antiporter SLC25A13, mitochondrial	YLNIFGESQPNPK	RADPAELK	ITLPAPNPDHVGGYK	ITLPAPNPDHVGGYK	GLLPQLLGVAPEK	ITLPAPNPDHVGGYK	ITLPAPNPDHVGGYK	ITLPAPNPDHVGGYK
		NaN	NaN	NaN	NaN	NaN	9.05402	9.51352	9.64445			0.148839	0.67321	-0.68637	-0.485231	Usp38	1161	D3Z8K5	D3Z8K5	D3Z8K5_RAT	Ubiquitin-specific peptidase 38				LILEGQDPFQR		LILEGQDPFQR		LILEGQDPFQR
		11.4312	NaN	NaN	9.18734	12.431	8.96933	10.3052	10.505			0.353932	0.673299	-0.943355	-0.486474	Igf2bp3	122	A0A0G2K0Y2	A0A0G2K0Y2	A0A0G2K0Y2_RAT	Insulin-like growth factor 2 mRNA-binding protein 3	IPVAGPFLVK	IKEENFVSPK		IKEENFVSPK		IKEENFVSPK	IPVAGPFLVK	IKEENFVSPK
		9.99155	11.1399	NaN	NaN	12.4666	10.8592	9.78947	10.1617			0.291827	0.673427	-0.83602	-0.485063	Kif7	1663	D4A9P0	D4A9P0	D4A9P0_RAT	Kinesin family member 7	AELLAQVDK	LSGAEEAPVR	LVSLSAQSETR	LVSLSAQSETR		LVSLSAQSETR		AELLAQVDK
		11.6565	NaN	NaN	11.2426	12.9926	10.5031	10.8796	10.4699			0.371042	0.673513	-0.974886	-0.48538	Trmt1	257	A0A140UHW6	A0A140UHW6	A0A140UHW6_RAT	tRNA (guanine(26)-N(2))-dimethyltransferase	VLEGLAASGLR	VLEGLAASGLR		VLEGLAASGLR		VLEGLAASGLR	VLEGLAASGLR	VLEGLAASGLR
		11.0212	10.8328	NaN	13.0089	15.4797	NaN	10.2083	15.15			0.47563	0.673614	-1.3418	-0.485494	Dbn1	2985	Q07266	Q07266	DREB_RAT	Drebrin	LSSPVLHR	M(UniMod:35)APTPIPTR	LAASGEGGLQELSGHFENQK			LSSPVLHR	LSSPVLHR	LSSPVLHR
		13.2257	11.5261	11.081	11.0909	14.5618	11.4664	12.7331	11.7504			0.339688	0.673955	-0.89704	-0.480988	Vps26b	1017	B1WBS4	B1WBS4	B1WBS4_RAT	Similar to Vacuolar protein sorting 26 homolog (VPS26 protein homolog), isoform CRA_a	FEGTTSLGEVR	FEGTTSLGEVR	FEGTTSLGEVR	FEGTTSLGEVR	FEGTTSLGEVR	FEGTTSLGEVR	FEGTTSLGEVR	FEGTTSLGEVR
		11.2141	11.2529	10.8142	11.52	13.9387	11.6668	11.1406	11.2842			0.273119	0.674007	-0.807265	-0.483615	Cirbp	2754	P60825	P60825	CIRBP_RAT	Cold-inducible RNA-binding protein	DSYDSYATHNE	YGQISEVVVVK	YGQISEVVVVK	YGQISEVVVVK	DSYDSYATHNE	YGQISEVVVVK	DSYDSYATHNE	YGQISEVVVVK
		NaN	NaN	9.55836	10.3502	NaN	9.26877	10.2694	10.2721			0.18497	0.674071	-0.710189	-0.481704	Nle1	1974	F7FIP9	F7FIP9	F7FIP9_RAT	Notchless protein homolog 1				IVDIIYQPQAVFR	IVDIIYQPQAVFR	LLVSGSSDSTLK	IVDIIYQPQAVFR	LLVSGSSDSTLK
		10.4838	10.7279	11.4713	10.8844	12.1457	11.5412	11.349	11.0557			0.089331	0.674166	-0.631051	-0.481096	Nomo1	1408	D3ZSA9	D3ZSA9	D3ZSA9_RAT	Nodal modulator 1	EQQLAEIETR	VQVVVPEAETR	VQVVVPEAETR	IQSTVTQPGGK	VQVVVPEAETR	IQSTVTQPGGK	SSIDSEPALVLGPLK	ITFDVAPSR
		13.9847	13.1711	13.7545	13.3292	15.5859	13.6939	14.1147	13.7009			0.192181	0.674189	-0.713984	-0.480479	Cyp3a9	2688	P51538	P51538	CP3A9_RAT	Cytochrome P450 3A9	ALLSPTFTSGK	ALLSPTFTSGK	ALLSPTFTSGK	ALLSPTFTSGK	ALLSPTFTSGK	ALLSPTFTSGK	ALLSPTFTSGK	ALLSPTFTSGK
		14.4756	14.8206	14.4086	13.9347	16.3274	15.1057	14.4464	14.5809			0.180593	0.674312	-0.705247	-0.481212	Hadha	3707	Q64428	Q64428	ECHA_RAT	Trifunctional enzyme subunit alpha, mitochondrial	FGGGSVELLK	FGGGSVELLK	FGGGSVELLK	FGGGSVELLK	FGGGSVELLK	FGGGSVELLK	FGGGSVELLK	FGGGSVELLK
		13.676	13.0822	13.9078	14.1208	15.3531	14.4227	14.56	13.3082			0.18478	0.674329	-0.714318	-0.483679	Ssr4	2988	Q07984	Q07984	SSRD_RAT	Translocon-associated protein subunit delta	SAHAGTYEVR	SAHAGTYEVR	SAHAGTYEVR	SAHAGTYEVR	SAHAGTYEVR	SAHAGTYEVR	FFDEESYSLLR	SAHAGTYEVR
		8.7125	NaN	NaN	10.2443	11.2123	9.68297	10.0231	10.2938			0.22931	0.674456	-0.752665	-0.481723	Med30	62	A0A0G2JWW8	A0A0G2JWW8	A0A0G2JWW8_RAT	Mediator of RNA polymerase II transcription subunit 30	IGQETVQDIVYR	IGQETVQDIVYR		IGQETVQDIVYR		IGQETVQDIVYR	IGQETVQDIVYR	IGQETVQDIVYR
		12.7844	12.1913	NaN	10.6139	13.7554	11.2394	11.3579	12.1675			0.378137	0.674482	-0.971008	-0.480552	Lrrfip1	3750	Q66HF9	Q66HF9	LRRF1_RAT	Leucine-rich repeat flightless-interacting protein 1	GGLDSEVSGPTALGIK	GGLDSEVSGPTALGIK	ITKEELNALK	GGLDSEVSGPTALGIK		GGLDSEVSGPTALGIK	GGLDSEVSGPTALGIK	WAAETPELK
		10.3349	10.3141	11.58	11.5581	11.5915	11.9696	11.5753	11.3145			0.133378	0.674517	-0.66597	-0.481268	Fancd2	3910	Q6IV68	Q6IV68	FACD2_RAT	Fanconi anemia group D2 protein homolog	DASSSTFPTLTR	LEDLPVIVK	DASSSTFPTLTR	DASSSTFPTLTR	DVSQVTSQESSQK	LEDLPVIVK	DVSQVTSQESSQK	LEDLPVIVK
		11.2689	10.8626	10.1017	NaN	12.278	10.4718	11.3648	10.4447			0.260544	0.674531	-0.787169	-0.481821	Uckl1	463	A0A8I5ZVU1	A0A8I5ZVU1	A0A8I5ZVU1_RAT	Uridine-cytidine kinase	IIPGIGNFGDR	IIPGIGNFGDR	QITGVSILR	QITGVSILR	QITGVSILR	IIPGIGNFGDR		IIPGIGNFGDR
		10.0364	10.8807	NaN	NaN	NaN	10.9393	10.1814	11.0815			0.203203	0.674537	-0.731531	-0.48373	Arid1b	45	A0A0G2JVD3	A0A0G2JVD3	A0A0G2JVD3_RAT	AT-rich interaction domain 1B	GSPVSSLPAVGK		GSPVSSLPAVGK	GSPVSSLPAVGK		GSPVSSLPAVGK		GSPVSSLPAVGK
		11.8534	11.0373	11.1495	NaN	13.1219	11.9104	11.1547	10.2856			0.347734	0.674567	-0.917331	-0.482638	Mccc1	3298	Q5I0C3	Q5I0C3	MCCA_RAT	Methylcrotonoyl-CoA carboxylase subunit alpha, mitochondrial	IGYPVMIK	QEGIIFIGPPSTAIR	DLLPTHSTIAK	IIEEAPAPGIDPEVR	IGYPVMIK	IIEEAPAPGIDPEVR		QEGIIFIGPPSTAIR
		12.0759	12.9014	13.762	13.236	14.2581	12.9716	14.2892	13.328			0.189591	0.674706	-0.717915	-0.483326	Uqcrc2	2569	P32551	P32551	QCR2_RAT	Cytochrome b-c1 complex subunit 2, mitochondrial	GNNTTSLLSQSVAK	AVAQGNLSSADVQAAK	GNNTTSLLSQSVAK	AVAQGNLSSADVQAAK	AVAQGNLSSADVQAAK	AVAQGNLSSADVQAAK	EVAEQFLNIR	TSAPGGVPLQPQELEFTK
		12.4507	13.8546	13.5202	13.7246	14.1971	13.901	14.215	13.8213			0.102329	0.674857	-0.646036	-0.483803	Ppp2r1a	3477	Q5XI34	Q5XI34	Q5XI34_RAT	Protein phosphatase 2 (Formerly 2A), regulatory subunit A (PR 65), alpha isoform, isoform CRA_a	VLELDNVK	TDLVPAFQNLM(UniMod:35)K	HMLPTVLR	MAGDPVANVR	TDLVPAFQNLMK	MAGDPVANVR	LTQDQDVDVK	VLELDNVK
		10.4916	9.82	10.7308	9.76299	11.4307	NaN	NaN	9.19446			0.321414	0.674945	0.872351	0.482672	Alkbh5	1323	D3ZKD3	D3ZKD3	ALKB5_RAT	RNA demethylase ALKBH5	VSEPVLSLPVR	VSEPVLSLPVR	VSEPVLSLPVR		VSEPVLSLPVR		VSEPVLSLPVR	VSEPVLSLPVR
		12.7787	12.7442	15.1887	14.1727	14.9117	13.673	15.4665	14.1357			0.291264	0.675011	-0.825685	-0.481824	Arl8b	3741	Q66HA6	D3ZPP2;Q66HA6	ARL8B_RAT	ADP-ribosylation factor-like protein 8B	MNLSAIQDR	IWDIGGQPR	MNLSAIQDR	MNLSAIQDR	MNLSAIQDR	MNLSAIQDR	MNLSAIQDR	MNLSAIQDR
		11.9888	11.1288	13.014	NaN	13.3792	11.6719	12.855	11.1789			0.362522	0.675133	-0.952073	-0.484203	Slc35b2	1978	F7FLA1	F7FLA1	F7FLA1_RAT	Solute carrier family 35 member B2	FVSFPTQVLAK	FVSFPTQVLAK	AVPTEPAVQKV	APDEVPLAPR	FVSFPTQVLAK	APDEVPLAPR		APDEVPLAPR
		11.2905	NaN	NaN	NaN	12.671	11.2553	11.8736	NaN			0.417863	0.675135	-1.08089	-0.48195	Impa2	4093	Q8CIN7	Q8CIN7	IMPA2_RAT	Inositol monophosphatase 2	ALVLTEIGPK	ALVLTEIGPK		ALVLTEIGPK		ALVLTEIGPK
		NaN	10.1277	NaN	NaN	NaN	10.5187	9.98351	9.83241			0.310235	0.6753	-0.858792	-0.48383	Exog	1434	D3ZTW9	D3ZTW9	D3ZTW9_RAT	Endonuclease G-like 1 (Predicted), isoform CRA_d			MSGLVFFPHLDR	SSGVEPDDYFLSR		SSGVEPDDYFLSR		SSGVEPDDYFLSR
		10.6982	12.2043	NaN	NaN	12.9067	10.5354	10.5838	10.5492			0.376112	0.675315	-0.976025	-0.482886	Hnrnph2	3813	Q6AY09	Q6AY09	HNRH2_RAT	Heterogeneous nuclear ribonucleoprotein H2	YGDGGSSFQSTTGHC(UniMod:4)VHMR	SNSVEM(UniMod:35)DWVLK	YGDGGSSFQSTTGHC(UniMod:4)VHMR	SNSVEMDWVLK		SNSVEMDWVLK		SNSVEMDWVLK
		11.2228	9.99399	10.8249	NaN	12.3701	10.7379	11.5248	9.97738			0.271446	0.675327	-0.802681	-0.482712	Ctsd	2510	P24268	P24268	CATD_RAT	Cathepsin D	VSSLPIITFK	VSSLPIITFK	VSSLPIITFK	TKEPVSELLK	TKEPVSELLK	VSSLPIITFK		VSSLPIITFK
		12.4659	12.3086	11.4688	13.0391	14.041	13.0525	12.1684	12.9193			0.199949	0.675348	-0.724682	-0.48207	Wrnip1	4085	Q8CG07	Q8CG07	WRIP1_RAT	ATPase WRNIP1	AVGQETLLR	AVGQETLLR	VLITENDVK	AVGQETLLR	AVGQETLLR	AVGQETLLR	LIPDFPVAR	AVGQETLLR
		11.1418	11.5091	NaN	11.8545	12.7592	11.0554	11.9099	10.8922			0.34371	0.677528	-0.893782	-0.478045	Septin11	1101	B3GNI6	B0BNF1;B3GNI6;A0A8I6AA08	SEP11_RAT	Septin-11	SYELQESNVR	SYELQESNVR	SYELQESNVR	SYELQESNVR		VNIIPIIAK	ELEEEVSNFQK	VNIIPIIAK
		10.7129	NaN	NaN	NaN	12.7699	10.4892	10.9704	NaN			0.372404	0.677555	-0.953306	-0.479242	Pdgfrb	2973	Q05030	Q05030	PGFRB_RAT	Platelet-derived growth factor receptor beta	LQVNVPVR	LQVNVPVR		LQVNVPVR		LQVNVPVR
		NaN	NaN	NaN	NaN	NaN	9.25867	9.62036	9.96013			0.0305906	0.677709	-0.574341	-0.47699		3202	Q505I4	Q505I4	CO040_RAT	UPF0235 protein C15orf40 homolog				LLASTTPEEVLEK		LLASTTPEEVLEK		LLASTTPEEVLEK
		NaN	NaN	9.97857	NaN	NaN	8.67863	9.00145	10.9455			0.325039	0.677737	-0.86347	-0.4782	Golga7	3858	Q6AYQ1	Q6AYQ1	GOGA7_RAT	Golgin subfamily A member 7				IYAPQGLLLTDPIER	IYAPQGLLLTDPIER	TLNNLYAEAEK		TLNNLYAEAEK
		11.399	11.6401	13.0443	11.6542	12.9027	12.7289	12.9516	11.9114			0.173241	0.677864	-0.689255	-0.476648	Sqle	2696	P52020	P52020	ERG1_RAT	Squalene monooxygenase	SEPWATKPR	SEPWATKPR	SEPWATKPR	GVLLLGDAYNLR	SEPWATKPR	GVLLLGDAYNLR	SEPWATKPR	GVLLLGDAYNLR
		10.0309	NaN	NaN	NaN	10.1698	9.71446	10.2013	9.61284			0.11649	0.677962	-0.646064	-0.4777	Cnot8	3433	Q5U2U9	Q5U2U9	Q5U2U9_RAT	Poly(A)-specific ribonuclease	GGLQEVADQLDLQR	GGLQEVADQLDLQR		GGLQEVADQLDLQR		GGLQEVADQLDLQR		GGLQEVADQLDLQR
		12.8509	12.4617	12.3142	12.2963	14.5847	12.9324	13.2793	12.0718			0.21974	0.678037	-0.736276	-0.478901	Rcn1	1442	D3ZUB0	D3ZUB0	D3ZUB0_RAT	Reticulocalbin 1	ASDLDGDLTATR	ASDLDGDLTATR	ASDLDGDLTATR	ASDLDGDLTATR	ASDLDGDLTATR	ASDLDGDLTATR	TFDQLSPDESK	ASDLDGDLTATR
		NaN	NaN	13.2489	NaN	12.0325	10.2252	11.8925	10.6549			0.414019	0.678132	-1.03309	-0.474449	Acsl1	2458	P18163	P18163	ACSL1_RAT	Long-chain-fatty-acid--CoA ligase 1		LLLEGVENK		LLLEGVENK	LLLEGVENK	LLLEGVENK		LLLEGVENK
		NaN	NaN	NaN	11.3669	15.8634	7.85082	NaN	12.6308			0.493395	0.678169	-1.38977	-0.478227	Zdhhc5	3037	Q2THW7	Q2THW7	ZDHC5_RAT	Palmitoyltransferase ZDHHC5		YRPGYSSSSTSAAMPHSSSAK		GLGSPEPGTTAPYLGR			HIVASLQER	HIVASLQER
		NaN	13.4829	14.2976	12.845	NaN	12.0394	12.5144	11.9116			0.437316	0.678183	1.11821	0.477018	Sds	2335	P09367	P09367	SDHL_RAT	L-serine dehydratase/L-threonine deaminase			TPLRDSM(UniMod:35)ALSK	TPLRDSM(UniMod:35)ALSK	TPLRDSM(UniMod:35)ALSK	TPLRDSM(UniMod:35)ALSK	TPLRDSM(UniMod:35)ALSK	TPLRDSM(UniMod:35)ALSK
		12.2055	11.7555	9.99196	10.5811	13.31	11.4081	11.7289	11.3			0.290278	0.678266	-0.803259	-0.474537	Rtca	3777	Q68FS8	Q68FS8	Q68FS8_RAT	RNA 3'-terminal-phosphate cyclase (ATP)	RLDPINLTDR	RLDPINLTDR	RLDPINLTDR	RLDPINLTDR	RLDPINLTDR	RLDPINLTDR	RLDPINLTDR	RLDPINLTDR
		10.5785	8.93129	NaN	NaN	12.0384	9.55643	10.8617	10.08			0.265722	0.678272	-0.784798	-0.478675	Ccdc22	2923	P86182	P86182	CCD22_RAT	Coiled-coil domain-containing protein 22	ILIHSLR	TVELLPDGAANLTK	TVELLPDGAANLTK	QSELSVAEQEQALR		TVELLPDGAANLTK		TVELLPDGAANLTK
		10.4912	11.3627	NaN	11.2076	12.0119	11.4063	10.7813	11.0318			0.234195	0.678369	-0.749789	-0.478495	Cdk14	597	A0A8I6A7V5	A0A8I6A7V5	A0A8I6A7V5_RAT	Cyclin-dependent kinase 14	LQPEAGESMR	LSYVNHAEDLASK	LSYVNHAEDLASK	LQPEAGESMR		LSYVNHAEDLASK	LQPEAGESMR	LSYVNHAEDLASK
		10.2972	NaN	NaN	NaN	NaN	10.5816	10.7199	9.91082			0.253439	0.67864	-0.767307	-0.477326	Cdkal1	1840	F1LV76	F1LV76	F1LV76_RAT	tRNA-t(6)A37 methylthiotransferase	LVEVIPEGAMLR			LVEVIPEGAMLR		LVEVIPEGAMLR		LVEVIPEGAMLR
		12.1768	13.3677	13.2157	12.3938	13.6984	13.6079	13.2292	13.1534			0.0991608	0.678646	-0.633711	-0.478235	Cdc42ep1	940	A1A5P0	A1A5P0	BORG5_RAT	Cdc42 effector protein 1	ASPVGEGPQVPSK	ASPVGEGPQVPSK	ASPVGEGPQVPSK	ASPVGEGPQVPSK	ASPVGEGPQVPSK	ASPVGEGPQVPSK	ASPVGEGPQVPSK	ASPVGEGPQVPSK
		12.2453	10.732	11.8222	NaN	14.4312	10.1689	11.7495	11.057			0.428576	0.678658	-1.08917	-0.477024	Herc4	3359	Q5PQN1	Q5PQN1	HERC4_RAT	Probable E3 ubiquitin-protein ligase HERC4	LTSSLPDVEALR	LTSSLPDVEALR	LTSSLPDVEALR	LTSSLPDVEALR	LTSSLPDVEALR	LTSSLPDVEALR		LTSSLPDVEALR
		8.59001	NaN	10.9324	NaN	NaN	11.2505	8.95596	9.6918			0.312694	0.678737	-0.833458	-0.474549	Mmp3	2263	P03957	P03957	MMP3_RAT	Stromelysin-1	SIHTLGLPETVQK			SIHTLGLPETVQK	SIHTLGLPETVQK	SIHTLGLPETVQK		SIHTLGLPETVQK
		11.5745	10.5501	10.9815	11.7837	13.164	10.6511	11.0297	13.4008			0.314512	0.67898	-0.838946	-0.475477	Nolc1	2634	P41777	P41777	NOLC1_RAT	Nucleolar and coiled-body phosphoprotein 1	AGPYSSVPPPSVSLSK	VADNSFDAK	GGSISVQVNSVKFDSE	GAAGDWGER	GAAGDWGER	GAAGDWGER	VADNSFDAK	AGPYSSVPPPSVSLSK
		8.58034	9.44576	NaN	NaN	NaN	9.63362	9.17571	9.82371			0.186538	0.678992	-0.699283	-0.476032	Hps5	1822	F1LS35	F1LS35	F1LS35_RAT	Hermansky-Pudlak syndrome 5 protein homolog	SPSPLLSLQAVK		LLLHLLQNK	ISHLSLLSVER		ISHLSLLSVER		ISHLSLLSVER
		12.7215	12.4731	13.9153	13.323	14.6438	12.7972	13.9417	13.9007			0.203732	0.679026	-0.712638	-0.475184	Soat1	2203	O70536	O70536	SOAT1_RAT	Sterol O-acyltransferase 1	NLLDTHR	SAENPEQDEAQK	SAENPEQDEAQK	SAENPEQDEAQK	SAENPEQDEAQK	SAENPEQDEAQK	SAENPEQDEAQK	SAENPEQDEAQK
		11.8412	12.7491	13.7545	12.9701	13.7447	13.2007	13.6827	13.3847			0.154226	0.67905	-0.674487	-0.477074	Ubl4a	1048	B2GV38	A0A8L2URF4;B2GV38	UBL4A_RAT	Ubiquitin-like protein 4A	VLLEEGSAHR	LNLVVKPLEK	VLLEEGSAHR	VLLEEGSAHR	LNLVVKPLEK	VLLEEGSAHR	LNLVVKPLEK	VLEQLQR
		10.237	NaN	11.7444	11.6205	12.5813	10.4018	12.123	10.8216			0.346054	0.679169	-0.885706	-0.474568	Blvrb	702	A0A8I6AHQ8	A0A8I6AHQ8	A0A8I6AHQ8_RAT	Biliverdin reductase B	IAIFGATGR	IAIFGATGR		IAIFGATGR	LQDVTDDHIR	IAIFGATGR	IAIFGATGR	IAIFGATGR
		14.4861	13.4589	13.8694	13.8082	16.2336	14.3846	14.2284	13.7837			0.243319	0.679233	-0.75193	-0.475544	Timm50	649	A0A8I6ACU9	A0A8I6ACU9	A0A8I6ACU9_RAT	Mitochondrial import inner membrane translocase subunit TIM50	TIALNQVEDVR	TIALNQVEDVR	TIALNQVEDVR	TIALNQVEDVR	TIALNQVEDVR	TIALNQVEDVR	TIALNQVEDVR	TIALNQVEDVR
		12.9505	12.8087	12.1201	12.7331	14.0411	13.1225	13.4089	12.6061			0.117237	0.679274	-0.641524	-0.474902	Mat2a	2460	P18298	P13444;P18298;A0A8I6G8F2	METK2_RAT	S-adenosylmethionine synthase isoform type-2	TAAYGHFGR	TAAYGHFGR	FVIGGPQGDAGLTGR	TAAYGHFGR	FVIGGPQGDAGLTGR	TAAYGHFGR	TAAYGHFGR	TAAYGHFGR
		8.54988	NaN	NaN	NaN	9.42518	9.57358	10.2724	10.0403			0.158236	0.679295	-0.673998	-0.475219	Herc1	20	A0A0G2JTT6	A0A0G2JTT6	A0A0G2JTT6_RAT	HECT and RLD domain-containing E3 ubiquitin protein ligase family member 1	TGVSQLSTALK	TGVSQLSTALK		HGLADLSEPQLR		TGVSQLSTALK		SSSGFQSSTLLTSVR
		12.7021	13.4516	12.7464	12.3002	13.995	13.5257	13.2869	12.9205			0.102765	0.679344	-0.631935	-0.475664	Rab3gap1	2868	P69735	P69735	RB3GP_RAT	Rab3 GTPase-activating protein catalytic subunit	AGGQLGLDHLR	AGGQLGLDHLR	AGGQLGLDHLR	AGGQLGLDHLR	AGGQLGLDHLR	AGGQLGLDHLR	AGGQLGLDHLR	AGGQLGLDHLR
		8.5432	10.2675	NaN	NaN	11.7471	9.9716	10.0585	9.21254			0.272868	0.679369	-0.782381	-0.474681	Dnttip1	4138	Q91Y53	Q91Y53	TDIF1_RAT	Deoxynucleotidyltransferase terminal-interacting protein 1	LAHELPGIK	LAHELPGIKR	LAHELPGIKR	LAHELPGIKR		LAHELPGIKR		LAHELPGIK
		11.1132	13.3257	NaN	12.8444	13.6965	13.0292	11.9353	12.1313			0.352115	0.680316	-0.886966	-0.471931	Trim8	1381	D3ZQE3	D3ZQE3	D3ZQE3_RAT	Tripartite motif-containing 8	LFLNEVAK	LFLNEVAK	LFLNEVAK	LFLNEVAK		LFLNEVAK	LFLNEVAK	LFLNEVAK
		NaN	NaN	NaN	NaN	NaN	9.21111	10.0252	8.6826			0.25708	0.680338	-0.75638	-0.471553	Fau	2976	Q05474	Q05474;D3ZGS7	UBIM_RAT	Ubiquitin-like protein FUBI				AQELHTLEVTGQETVAQIK		AQELHTLEVTGQETVAQIK		AQELHTLEVTGQETVAQIK
		10.9346	NaN	11.1852	NaN	11.8514	11.0303	10.7157	10.4732			0.2258	0.680377	-0.729358	-0.473494	Ccdc47	3439	Q5U2X6	Q5U2X6	CCD47_RAT	PAT complex subunit CCDC47	IMNEEDPEK	QDLLNVLAR		IMNEEDPEK	IMNEEDPEK	QDLLNVLAR		IMNEEDPEK
		14.7815	15.1592	14.8281	14.5006	16.589	15.5349	15.5737	14.3561			0.193962	0.680522	-0.696086	-0.471603	Hspa9	2667	P48721	P48721	GRP75_RAT	Stress-70 protein, mitochondrial	DAGQISGLNVLR	DAGQISGLNVLR	TTPSVVAFTPDGER	VQQTVQDLFGR	DAGQISGLNVLR	TTPSVVAFTPDGER	DAGQISGLNVLR	DAGQISGLNVLR
		11.0659	NaN	9.52095	NaN	13.0082	9.74346	10.2632	9.00711			0.386937	0.680655	-0.955354	-0.471963	Nae1	4362	Q9Z1A5	Q9Z1A5	ULA1_RAT	NEDD8-activating enzyme E1 regulatory subunit	DAAAVGNHVAK	EGQGNLPVR		DAAAVGNHVAK	DAAAVGNHVAK	DAAAVGNHVAK		EGQGNLPVR
		12.9868	12.9687	14.7145	13.8713	15.2787	13.7618	14.8245	13.6541			0.244697	0.681077	-0.74447	-0.471981	Rab5a	2107	M0RC99	A1L1J8;M0RC99;B0BNK1	RAB5A_RAT	Ras-related protein Rab-5A	LVLLGESAVGK	LVLLGESAVGK	LVLLGESAVGK	LVLLGESAVGK	LVLLGESAVGK	LVLLGESAVGK	LVLLGESAVGK	LVLLGESAVGK
		11.1622	11.9382	NaN	12.2872	12.6648	12.1329	11.5436	11.6667			0.288836	0.681263	-0.79632	-0.472741	Myd88	3998	Q6Y1S1	Q6Y1S1	MYD88_RAT	Myeloid differentiation primary response protein MyD88	FALSLSPGVQQK	VESSVPQTK	VESSVPQTK	FALSLSPGVQQK		FALSLSPGVQQK	FALSLSPGVQQK	FALSLSPGVQQK
		10.9105	NaN	NaN	10.2481	12.9442	9.4589	10.7939	10.0443			0.345842	0.681333	-0.879435	-0.472865	Mob1a	3084	Q3T1J9	Q3T1J9;A0A8I5YCB8;A0A8I5ZK61	MOB1A_RAT	MOB kinase activator 1A	ELAPLQELIEK	ELAPLQELIEK		HAEATLGSGNLR		HAEATLGSGNLR	ELAPLQELIEK	ELAPLQELIEK
		9.15115	NaN	NaN	NaN	NaN	8.0767	8.58939	7.69512			0.190288	0.681344	0.694736	0.472433	Vps33b	3658	Q63616	Q63616	VP33B_RAT	Vacuolar protein sorting-associated protein 33B	AGLLTEQASGDTLTAVENK			ESTSYIEEHIDR		ESTSYIEEHIDR		ESTSYIEEHIDR
		10.8885	10.7933	NaN	NaN	11.8369	9.94332	10.7439	10.8631			0.255732	0.681346	-0.756615	-0.472208	Mkrn2	3472	Q5XI23	Q5XI23	Q5XI23_RAT	E3 ubiquitin-protein ligase makorin-2	LQVLHPFDPEQR	LQVLHPFDPEQR	LQVLHPFDPEQR	LQVLHPFDPEQR		LQVLHPFDPEQR		LQVLHPFDPEQR
		13.0054	13.1326	NaN	13.4889	14.451	12.8829	12.5775	12.871			0.400656	0.681351	-0.987381	-0.472025	Foxf2	517	A0A8I6A016	A0A8I6A016	A0A8I6A016_RAT	Forkhead box F2	EDLSVGLPR	EDLSVGLPR	EDLSVGLPR	EDLSVGLPR		EDLSVGLPR	EDLSVGLPR	EDLSVGLPR
		11.3547	12.2693	NaN	12.1153	13	11.9601	11.991	11.4842			0.303673	0.681367	-0.816437	-0.473052	Dnajb6	3868	Q6AYU3	D3ZN46;Q6AYU3;A0A8I5ZVZ1	DNJB6_RAT	DnaJ homolog subfamily B member 6	QVAEAYEVLSDAK	VDYYEVLGVQR	QVAEAYEVLSDAK	DIYDKYGK		QVAEAYEVLSDAK	QVAEAYEVLSDAK	QVAEAYEVLSDAK
		12.2241	11.0362	11.3694	11.1918	13.7532	11.5252	12.2179	11.3473			0.260483	0.681391	-0.755499	-0.469793	Ncaph	1647	D4A8M7	D4A8M7	D4A8M7_RAT	Condensin complex subunit 2	LEGTEDLSDVR	LEGTEDLSDVR	VAAGTLDASTK	LEGTEDLSDVR	LEGTEDLSDVR	LEGTEDLSDVR	VAAGTLDASTK	LEGTEDLSDVR
		13.0967	NaN	13.0035	12.2196	14.5609	11.4304	12.3436	12.6321			0.439081	0.681414	-1.08883	-0.470503	Rac1	3980	Q6RUV5	Q6RUV5	RAC1_RAT	Ras-related C3 botulinum toxin substrate 1	LTPITYPQGLAMAK	LTPITYPQGLAM(UniMod:35)AK		LTPITYPQGLAMAK	LTPITYPQGLAMAK	LTPITYPQGLAMAK	LTPITYPQGLAM(UniMod:35)AK	LTPITYPQGLAMAK
		13.7928	14.3554	13.8937	14.1341	15.3986	14.6764	14.16	14.381			0.0864334	0.681452	-0.610008	-0.470033	Ube3c	1287	D3ZHB7	D3ZHB7	D3ZHB7_RAT	HECT-type E3 ubiquitin transferase	LPSSIEYSDLSR	VVEGFTDEEK	LPSSIEYSDLSR	LPSSIEYSDLSR	LPSSIEYSDLSR	LPSSIEYSDLSR	LPSSIEYSDLSR	LPSSIEYSDLSR
		18.4907	15.926	15.4561	17.3711	20.9753	16.4961	16.0851	18.0478			0.43619	0.681506	-1.09009	-0.472519	Rps8	2783	P62243	Q6TXJ0;P62243;D3ZIE1;M0R7Q5	RS8_RAT	40S ribosomal protein S8	LTPEEEEILNK	LTPEEEEILNK	LTPEEEEILNK	LTPEEEEILNK	LTPEEEEILNK	LTPEEEEILNK	LTPEEEEILNK	LTPEEEEILNK
		10.4539	11.1387	NaN	10.6927	12.4219	11.3652	10.0439	10.7294			0.28226	0.681692	-0.782136	-0.470537	Carmil1	723	A0A8I6AJW0	A0A8I6AJW0	A0A8I6AJW0_RAT	Capping protein regulator and myosin 1 linker 1	SSGLISELPSEEGR	VALLPPILK	SIQHLALGK	SIQHLALGK		SSGLISELPSEEGR	LQPGLPEAR	SSGLISELPSEEGR
		9.30199	NaN	NaN	NaN	NaN	8.85504	10.1544	10.4583			0.210712	0.681806	-0.707339	-0.470048	Rbm42	3803	Q6AXT7	Q6AXT7	RBM42_RAT	RNA-binding protein 42	IPELLSLRPR			IPELLSLRPR		IPELLSLRPR		IPELLSLRPR
		11.3549	11.3975	NaN	11.465	12.9955	11.5538	11.1836	10.4918			0.364351	0.68206	-0.8996	-0.469333	LOC100360940	1634	D4A7Z5	D4A7Z5	D4A7Z5_RAT	Direct IAP-binding protein with low pI	LAEVQTQELR	LAEVQTQELR	LAEVQTQELR	LAEVQTQELR		LAEVQTQELR	LAEVQTQELR	LAEVQTQELR
		15.3631	15.5772	14.7361	15.4212	17.1848	16.1354	15.2721	15.304			0.200742	0.682159	-0.699655	-0.470553	Tecr	3699	Q64232	Q64232	TECR_RAT	Very-long-chain enoyl-CoA reductase	VEPQATISEIK	VEPQATISEIK	FSHGTMPLR	FSHGTMPLR	VEPQATISEIK	LLETLFVHR	VEPQATISEIK	SLKDEDVLQK
		10.8764	10.6148	10.7854	11.7749	12.6004	11.5718	12.0018	10.6656			0.198953	0.682272	-0.697029	-0.470066	Kdelr3	1805	F1LPB5	F1LPB5	F1LPB5_RAT	ER lumen protein-retaining receptor	TFDIENDTFR	TFDIENDTFR	TFDIENDTFR	TFDIENDTFR	LLYLANWIR	TFDIENDTFR	TFDIENDTFR	TFDIENDTFR
		11.3979	11.0677	10.7496	NaN	13.1642	11.0618	10.7145	10.7591			0.319944	0.682487	-0.831786	-0.470667	Pola2	2241	O89043	O89043	DPOA2_RAT	DNA polymerase alpha subunit B	VSSTPETPLTK	VSSTPETPLTK	VSSTPETPLTK	TMFQQLPDIR	VSSTPETPLTK	VSSTPETPLTK		VSSTPETPLTK
		11.1708	NaN	12.0762	NaN	12.7106	10.0902	11.6172	11.3569			0.339901	0.682496	-0.857698	-0.469341	Lclat1	684	A0A8I6AFV0	A0A8I6AFV0	A0A8I6AFV0_RAT	Lysocardiolipin acyltransferase 1	YEYVLHPR	YPVDTLPTSK		VVITGDAFVPGER	VVITGDAFVPGER	VVITGDAFVPGER		YPVDTLPTSK
		NaN	11.6546	NaN	10.661	NaN	11.3181	10.8123	10.8871			0.30018	0.68439	-0.798274	-0.468433	Ncbp2	1026	B1WC40	B1WC40	NCBP2_RAT	Nuclear cap-binding protein subunit 2			SDSYVELSEYR	SDSYVELSEYR		SDSYVELSEYR	SDSYVELSEYR	SDSYVELSEYR
		13.3898	11.4971	11.7185	NaN	14.5558	11.3234	13.3118	11.2894			0.39729	0.684937	-0.961495	-0.467852	Dnm1l	2153	O35303	O35303	DNM1L_RAT	Dynamin-1-like protein	LGIIGVVNR	LGIIGVVNR	GVSPEPIHLK	LGIIGVVNR	LGIIGVVNR	LGIIGVVNR		LGIIGVVNR
		17.1851	15.0478	16.8082	15.572	18.4589	16.7607	17.2138	15.527			0.329211	0.685346	-0.836818	-0.467977	Atp5f1a	2435	P15999	P15999	ATPA_RAT	ATP synthase subunit alpha, mitochondrial	VLSIGDGIAR	VLSIGDGIAR	VVDALGNAIDGK	VLSIGDGIAR	VVDALGNAIDGK	VLSIGDGIAR	VLSIGDGIAR	VLSIGDGIAR
		10.8071	10.456	NaN	NaN	NaN	10.6348	10.6543	10.8584			0.116934	0.686112	-0.627336	-0.467204	Smtn	698	A0A8I6AH70	A0A8I6AH70	A0A8I6AH70_RAT	RCG35999, isoform CRA_b	TTTVESSFVR		AADGSAVSTVTK	SNMATTETTTR		SNMATTETTTR		SNMATTETTTR
		12.2765	8.6589	NaN	NaN	13.9521	9.58933	10.6566	9.61308			0.442427	0.686379	-1.0809	-0.466969	Agfg1	3129	Q4KLH5	Q4KLH5	AGFG1_RAT	Arf-GAP domain and FG repeat-containing protein 1	GTPTQSPVVGR	DM(UniMod:35)TGLPHNR	SLLGESAPALHLNK	SLLGESAPALHLNK		SLLGESAPALHLNK		SLLGESAPALHLNK
		10.4215	10.8534	NaN	NaN	NaN	11.3914	11.72	9.67385			0.302362	0.687785	-0.794748	-0.466262	Ctsb	2251	P00787	P00787	CATB_RAT	Cathepsin B	HEAGDVMGGHAIR		HEAGDVMGGHAIR	HEAGDVMGGHAIR		HEAGDVMGGHAIR		HEAGDVMGGHAIR
		10.4423	NaN	NaN	NaN	12.0245	9.76077	9.75977	10.7462			0.258621	0.687894	-0.741916	-0.465263	Lamb1	393	A0A8I5ZQ25	A0A8I5ZQ25	A0A8I5ZQ25_RAT	Laminin subunit beta 1	NSDIQGALDSITK	ISGVIGPYR		LQLLEDLER		LQLLEDLER		LHTLGDNLLDSR
		11.2906	NaN	NaN	NaN	12.9674	8.90311	10.5351	9.83022			0.397123	0.68803	-0.954619	-0.466308	Acot7	3711	Q64559	Q64559	BACH_RAT	Cytosolic acyl coenzyme A thioester hydrolase	VLEVPPIVYLR	VLEVPPIVYLR		VLEVPPIVYLR		VLEVPPIVYLR		VLEVPPIVYLR
		10.752	12.3467	12.4141	12.3491	12.6249	12.8254	12.6438	12.3998			0.163145	0.688171	-0.658008	-0.465325	Ptgs1	3680	Q63921	Q63921	PGH1_RAT	Prostaglandin G/H synthase 1	QLPDIHLLAQR	LILIGETIK	ALGHGVDLGHIYGDSLER	QLPDIHLLAQR	LILIGETIK	QLPDIHLLAQR	QLPDIHLLAQR	LILIGETIK
		12.0233	11.8972	NaN	NaN	12.9657	11.9788	11.0245	10.4905			0.385708	0.688213	-0.90902	-0.460999	Cdkn1a	505	A0A8I5ZZ18	A0A8I5ZZ18	A0A8I5ZZ18_RAT	Cyclin-dependent kinase inhibitor 1A	LFGPVDSEQLSR	IYLSPGSR	LFGPVDSEQLSR	IYLSPGSR		IYLSPGSR		IYLSPGSR
		10.3994	NaN	11.1553	NaN	11.8096	10.7902	10.7618	10.1027			0.260467	0.688584	-0.73062	-0.460058	Tmem254	3413	Q5U220	Q5U220	TM254_RAT	Transmembrane protein 254	GTATGASYFQR	GTATGASYFQR		GTATGASYFQR	GTATGASYFQR	GTATGASYFQR		GTATGASYFQR
		12.2565	12.4918	NaN	12.3306	13.9608	11.8192	12.2796	12.0799			0.347232	0.688592	-0.841573	-0.461047	Chuk	763	A0A8I6ANR6	A0A8I6ANR6	A0A8I6ANR6_RAT	I-kappa-B kinase	IQLPVTQLR	IQLPVTQLR	IQLPVTQLR	IQLPVTQLR		IQLPVTQLR	IQLPVTQLR	IQLPVTQLR
		12.5556	11.5159	NaN	11.1535	13.4917	11.9549	11.5394	10.9748			0.357864	0.688637	-0.873652	-0.465335	Tns3	567	A0A8I6A502	A0A8I6A502	A0A8I6A502_RAT	Tensin 3	VATPPPSVLHLNK	VATPPPSVLHLNK	VATPPPSVLHLNK	VATPPPSVLHLNK		VATPPPSVLHLNK	VATPPPSVLHLNK	VATPPPSVLHLNK
		12.3066	NaN	12.4443	10.8399	NaN	13.0837	12.7986	12.195			0.384206	0.6887	-0.920409	-0.464687	Scd1;Scd2	2313	P07308;Q6P7B9	Q6P7B9;D4ABJ9;P07308;Z4YNJ9	ACOD1_RAT;SCD2_RAT	Acyl-CoA desaturase 1	GGKLDMSDLK			GGKLDMSDLK	GGKLDMSDLK	GGKLDMSDLK	GGKLDMSDLK	GGKLDMSDLK
		9.58934	10.526	NaN	NaN	11.745	11.0603	10.2124	9.54137			0.229756	0.688755	-0.712593	-0.464812	Slc25a35	1000	B0BNI6	B0BNI6	B0BNI6_RAT	Similar to solute carrier family 25, member 35, isoform CRA_a	LYNQPTDTR	LGTYGLAESGGYLR	MQLQGELQAPGTYQR	LYNQPTDTR		MQLQGELQAPGTYQR		LGTYGLAESGGYLR
		11.7634	11.4315	NaN	12.5739	13.7689	10.8949	10.6052	13.7202			0.414929	0.688791	-0.968363	-0.45982	Fbl	2495	P22509	P22509	FBRL_RAT	rRNA 2'-O-methyltransferase fibrillarin	TNIIPVIEDAR	TNIIPVIEDAR	GKEDALVTK	GKEDALVTK		NVMVEPHR	TNIIPVIEDAR	GKEDALVTK
		11.0844	10.1801	NaN	NaN	NaN	10.8698	12.0408	10.4238			0.282566	0.68887	-0.754941	-0.46043	Osgep	4352	Q9WVS2	Q9WVS2	OSGEP_RAT	tRNA N6-adenosine threonylcarbamoyltransferase	PAVLGFEGSANK		PAVLGFEGSANK	TPLQDSGITQR		TPLQDSGITQR		TPLQDSGITQR
		8.7247	NaN	NaN	9.64217	NaN	9.48282	9.44468	9.15808			0.128772	0.688942	-0.632931	-0.465569	Stoml1	1620	D4A7E9	D4A7E9	D4A7E9_RAT	Stomatin-like 1	IWDPVLSVMAVK			ALPLGDFDR		ALPLGDFDR	ALPLGDFDR	ALPLGDFDR
		12.9753	11.4457	NaN	13.338	14.8984	11.9137	13.2249	11.4901			0.409838	0.68896	-0.980707	-0.46541	Ube2n	4205	Q9EQX9	Q9EQX9	UBE2N_RAT	Ubiquitin-conjugating enzyme E2 N	LLAEPVPGIK	LLAEPVPGIK	LLAEPVPGIK	LLAEPVPGIK		LLAEPVPGIK	LLAEPVPGIK	LLAEPVPGIK
		10.8336	9.53226	11.5644	11.2716	12.8356	10.009	12.3598	11.2664			0.330808	0.688971	-0.817224	-0.461064	Nqo1	2299	P05982	P05982	NQO1_RAT	NAD(P)H dehydrogenase [quinone] 1	ALIVLAHAER	LSPDIVAEQK	ALIVLAHAER	ALIVLAHAER	ALIVLAHAER	ALIVLAHAER	ALIVLAHAER	ALIVLAHAER
		10.7367	NaN	12.3579	11.8257	12.6924	11.0492	12.3823	11.163			0.359126	0.689042	-0.857326	-0.460059	Tm9sf4	3135	Q4KLL4	Q4KLL4	TM9S4_RAT	Transmembrane 9 superfamily member 4	FEVIPQSIR	LGFTDVNK		LELYSSNR	LGFTDVNK	LELYSSNR	AENLGEVLR	LELYSSNR
		11.9015	12.507	12.9281	12.4936	13.8607	12.6359	13.3428	12.5334			0.143017	0.689336	-0.63565	-0.461521	Lrpprc	3403	Q5SGE0	Q5SGE0	LPPRC_RAT	Leucine-rich PPR motif-containing protein, mitochondrial	LDPSAVLDTAK	LDPSAVLDTAK	AALDLEQVPSELAVTR	AALDLEQVPSELAVTR	SGSPGSNQALLLLR	SGSPGSNQALLLLR	AALDLEQVPSELAVTR	AGYPQYVSEILEK
		12.483	11.4129	10.4014	NaN	13.5296	11.7394	11.242	10.6875			0.369516	0.68934	-0.879026	-0.461133	Usp46	1886	F1M625	F1M625;A0A8I6A8N5;D0RB01	UBP46_RAT	Ubiquitin carboxyl-terminal hydrolase 46	VVFPLELR	VVFPLELR	LFNTSSDAVNLDR	LFNTSSDAVNLDR	VVFPLELR	VVFPLELR		LFNTSSDAVNLDR
		9.27927	11.7714	11.3604	NaN	11.2613	11.2753	11.075	10.9121			0.31454	0.689351	-0.792265	-0.4601	Pex2	2512	P24392	P24392	PEX2_RAT	Peroxisome biogenesis factor 2	ISQLDALELNK	ISQLDALELNK	ISQLDALELNK	ISQLDALELNK	ISQLDALELNK	ISQLDALELNK		ISQLDALELNK
		NaN	11.0804	11.4804	10.489	NaN	11.5386	11.3024	11.2225			0.311359	0.689493	-0.79163	-0.46127	Nup37	161	A0A0G2K3M4	A0A0G2K3M4	A0A0G2K3M4_RAT	Nucleoporin 37			LFTSDLQDK	VDGIAWSPETK	LFTSDLQDK	VDGIAWSPETK	LFTSDLQDK	VDGIAWSPETK
		11.5969	11.4171	13.0557	11.3685	13.0347	12.4934	12.8966	11.7795			0.208413	0.689556	-0.691449	-0.463861	Rtn4	4261	Q9JK11	Q9JK11	RTN4_RAT	Reticulon-4	GPLPAAPPAAPER	GPLPAAPPAAPER	YSNSALGHVNSTIK	GPLPAAPPAAPER	YSNSALGHVNSTIK	GPLPAAPPAAPER	YSNSALGHVNSTIK	YSNSALGHVNSTIK
		12.3685	12.5633	12.7931	12.8399	13.7971	12.6248	13.1773	13.3128			0.0684699	0.689579	-0.586779	-0.463982	Myof	375	A0A8I5ZNP5	A0A8I5ZNP5	A0A8I5ZNP5_RAT	Myoferlin	TQGLVPEHVETR	ANVTVLDTQIR	TQGLVPEHVETR	TQGLVPEHVETR	ANVTVLDTQIR	TQGLVPEHVETR	ANVTVLDTQIR	TQGLVPEHVETR
		9.12044	9.82351	NaN	NaN	NaN	8.94917	9.99572	10.3561			0.174262	0.689722	-0.643615	-0.453994	Bysl	4068	Q80WL2	Q80WL2	BYST_RAT	Bystin	EAIIVGSIISK		FYNLVLLPR	EAIIVGSIISK		EAIIVGSIISK		EAIIVGSIISK
		8.22517	8.72359	NaN	NaN	NaN	9.92187	9.51542	9.50047			0.137519	0.689749	-0.632632	-0.462018	Gcfc2	813	A0A8I6AVA2	A0A8I6AVA2	A0A8I6AVA2_RAT	GC-rich sequence DNA-binding factor 2	ALSQAESLTEEHR		ALSQAESLTEEHR	VAFEQFASETEVSK		ILFTPKPQTLR		ALSQAESLTEEHR
		12.0209	10.8081	NaN	11.5204	12.7125	11.6737	11.6197	11.402			0.201047	0.689777	-0.685582	-0.464028	Plod1	3626	Q63321	Q63321	PLOD1_RAT	Procollagen-lysine,2-oxoglutarate 5-dioxygenase 1	LLIEQNK	SEDYVDIVQGR	SEDYVDIVQGR	SEDYVDIVQGR		IFLDPEKR	NVIAPLMTR	LQVNYLGNYIPR
		9.20446	NaN	8.70944	NaN	NaN	8.97118	10.0757	8.88912			0.171997	0.689784	-0.658801	-0.462352	Tmem41b	3279	Q5FVN2	Q5FVN2	TM41B_RAT	Transmembrane protein 41B	SQTEMLHSTPAGDR			SQTEMLHSTPAGDR	SQTEMLHSTPAGDR	SQTEMLHSTPAGDR		SQTEMLHSTPAGDR
		10.4965	10.7872	NaN	NaN	11.9154	10.4713	10.3598	9.90176			0.276108	0.689797	-0.750783	-0.46153	Tbk1	1619	D4A7D3	D4A7D3	D4A7D3_RAT	Similar to TANK-binding kinase 1	TTEENPIFVTSR	EQLNSIGLR	EQLNSIGLR	IITGKPSGAISGVQK		TTEENPIFVTSR		EQLNSIGLR
		11.6056	12.7539	11.8243	12.7856	13.2004	13.2981	12.2243	12.7719			0.159547	0.68981	-0.631333	-0.453128	Jak1	744	A0A8I6AM23	A0A8I6AM23	A0A8I6AM23_RAT	Tyrosine-protein kinase	LSDPGIPVSVLTR	LSDPGIPVSVLTR	DIIQGEHLGR	LSDPGIPVSVLTR	DIIQGEHLGR	LSDPGIPVSVLTR	QKPNVLPVEK	LSDPGIPVSVLTR
		8.9178	NaN	NaN	NaN	10.9239	9.22238	8.6874	10.866			0.259319	0.689842	-0.734064	-0.461882	Prpf3	15	A0A0G2JTI7	A0A0G2JTI7	A0A0G2JTI7_RAT	U4/U6 small nuclear ribonucleoprotein Prp3	VLGTEAVQDPTKVEAHVR	VLGTEAVQDPTKVEAHVR		VLGTEAVQDPTKVEAHVR		VLGTEAVQDPTKVEAHVR		VLGTEAVQDPTKVEAHVR
		9.5828	NaN	NaN	NaN	NaN	9.92604	8.70974	9.62697			0.304418	0.689921	-0.75866	-0.452752	Abl2	1866	F1M0N1	F1M0N1	F1M0N1_RAT	Tyrosine-protein kinase	VPVLISPTLK			AVAVLPTTHNHK		VPVLISPTLK		AVAVLPTTHNHK
		12.3383	12.4645	13.2577	12.4621	14.2997	12.3459	13.8314	12.8126			0.213243	0.689925	-0.691753	-0.462142	Magea13	3529	Q5XIK4	Q5XIK4	Q5XIK4_RAT	MAGE family member A13	YITNEPVTEAEIQK	FLLNSNLQK	EVDSLNHTYK	FLLNSNLQK	FLLNSNLQK	FLLNSNLQK	FLLNSNLQK	FLLNSNLQK
		10.4512	NaN	NaN	11.029	12.9164	10.0739	9.89798	10.9691			0.361208	0.689946	-0.873292	-0.463603	Sap30bp	1144	B5DFL5	B5DFL5	B5DFL5_RAT	SAP30 binding protein (Predicted), isoform CRA_a	TTVISAVGTIVK	TTVISAVGTIVK		TTVISAVGTIVK		TTVISAVGTIVK	TTVISAVGTIVK	TTVISAVGTIVK
		12.703	11.3996	12.4182	NaN	13.8829	11.0976	11.8644	11.6707			0.443112	0.689981	-1.05931	-0.462482	Cmss1	3284	Q5FVR6	Q5FVR6	CMS1_RAT	Protein CMSS1	MMDIPEIR	AIHLGVGTPGR	AIHLGVGTPGR	AIHLGVGTPGR	AIHLGVGTPGR	AIHLGVGTPGR		MMDIPEIR
		15.0533	16.0808	16.9505	16.2686	17.0843	16.4967	17.2744	16.2031			0.196163	0.689983	-0.676339	-0.46162	Cand1	2927	P97536	P97536	CAND1_RAT	Cullin-associated NEDD8-dissociated protein 1	TLEDPDLNVR	ALTLIAGSPLK	VALVTFNSAAHNKPSLIR	MLTGPVYSQSTALTHK	TLEDPDLNVR	TLEDPDLNVR	TLEDPDLNVR	TLEDPDLNVR
		13.0103	12.5312	12.5391	13.8867	14.8657	12.9062	13.3809	13.5815			0.236652	0.690119	-0.691706	-0.453231	Fip1l1	3453	Q5U317	Q5U317	FIP1_RAT	Pre-mRNA 3'-end-processing factor FIP1	MGLEVIPVTSTTNK	M(UniMod:35)GLEVIPVTSTTNK	ANENSNIQVLSDR	MGLEVIPVTSTTNK	MGLEVIPVTSTTNK	MGLEVIPVTSTTNK	MGLEVIPVTSTTNK	MGLEVIPVTSTTNK
		13.9673	12.4701	NaN	14.4823	16.6175	NaN	12.0822	NaN			0.534275	0.690124	1.4466	0.452812	Serpinb13	1321	D3ZKA0	D3ZKA0	D3ZKA0_RAT	Serine (Or cysteine) peptidase inhibitor, clade B (Ovalbumin), member 13 (Predicted)	INSWVESQTNEK	INSWVESQTNEK	INSWVESQTNEK			INSWVESQTNEK	INSWVESQTNEK
		NaN	12.2093	13.843	9.51018	NaN	11.6397	12.7376	12.5524			0.469553	0.69017	-1.10263	-0.453996	Gk	3608	Q63060	Q63060	GLPK_RAT	Glycerol kinase			SSSEIYGLMK	FEPQINAEESEIR	SSSEIYGLMK	FEPQINAEESEIR	TGLPLSTYFSAVK	FEPQINAEESEIR
		12.2763	NaN	12.9969	12.2193	13.0191	12.1028	12.779	11.2885			0.457238	0.690171	-1.04727	-0.451729	Htt	2684	P51111	P51111	HD_RAT	Huntingtin	SDSALLEGAELVNR	AALPSLTNPPSLSPIR		IQEHLQNTGLAQR	AALPSLTNPPSLSPIR	IQEHLQNTGLAQR	VLLGEEEALEDDSESR	AALPSLTNPPSLSPIR
		10.4768	NaN	NaN	NaN	12.5072	10.2467	10.1691	9.67679			0.308621	0.690191	-0.778089	-0.457807	Slc30a6	927	A0A8J8YBF1	A0A8J8YBF1	A0A8J8YBF1_RAT	Solute carrier family 30 member 6	FLEQPEIHTGR	FLEQPEIHTGR		FLEQPEIHTGR		FLEQPEIHTGR		FLEQPEIHTGR
		10.36	12.5384	13.2939	11.0938	14.6575	12.6882	12.1091	11.3982			0.392042	0.690227	-0.891726	-0.453332	AABR07037995.1	478	A0A8I5ZWF0	A0A8I5ZWF0	A0A8I5ZWF0_RAT	Phosphorylase b kinase regulatory subunit	HIGVLGTSK	EALEGILIR	HIGVLGTSK	HIGVLGTSK	HIGVLGTSK	HIGVLGTSK	LFGDISDR	HIGVLGTSK
		10.7539	10.4805	NaN	10.6937	13.3854	9.75597	10.4046	10.8873			0.365433	0.690259	-0.876927	-0.462556	Nsmce2	3184	Q4V8A0	Q4V8A0	NSE2_RAT	E3 SUMO-protein ligase NSE2	AVQSTINHVK	AVQSTINHVK	AVQSTINHVK	AVQSTINHVK		AVQSTINHVK	AVQSTINHVK	AVQSTINHVK
		11.7496	NaN	11.6426	NaN	13.074	10.2478	10.7985	10.7444			0.402593	0.690294	-0.936194	-0.458977	Dnajc19	480	A0A8I5ZWI8	A0A8I5ZWI8	A0A8I5ZWI8_RAT	DnaJ heat shock protein family (Hsp40) member C19	EAALILGVSPTANK	EAALILGVSPTANK		IMLLNHPDK	EAALILGVSPTANK	EAALILGVSPTANK		EAALILGVSPTANK
		10.6095	NaN	10.3324	NaN	11.7484	9.45184	11.7132	9.24626			0.370601	0.69031	-0.848367	-0.45204	Abhd1	3388	Q5RK23	Q5RK23	ABHD1_RAT	Protein ABHD1	VLLQSQPVIPYR	VLLQSQPVIPYR		VLLQSQPVIPYR	VLLQSQPVIPYR	VLLQSQPVIPYR		VLLQSQPVIPYR
		12.5254	11.3603	11.9783	12.3715	14.4492	11.9433	12.4214	12.3494			0.282283	0.690365	-0.731976	-0.451898	Strap	3520	Q5XIG8	Q5XIG8	STRAP_RAT	Serine-threonine kinase receptor-associated protein	GAVWGATLNK	EFLVAGGEDFK	QILSADDK	GAVWGATLNK	GAVWGATLNK	QILSADDK	EFLVAGGEDFK	EFLVAGGEDFK
		10.8953	9.87133	10.7713	NaN	12.1475	11.3758	11.2558	9.39328			0.301051	0.690427	-0.753207	-0.452187	Mtnd4	2290	P05508	P05508	NU4M_RAT	NADH-ubiquinone oxidoreductase chain 4	VSIILDPLTK	VSIILDPLTK	VSIILDPLTK	VSIILDPLTK	VSIILDPLTK	VSIILDPLTK		VSIILDPLTK
		7.96194	9.26613	NaN	NaN	NaN	9.64852	9.63621	9.6025			0.135266	0.690475	-0.61652	-0.454199	Usp3	548	A0A8I6A351	A0A8I6A351	A0A8I6A351_RAT	Ubiquitin carboxyl-terminal hydrolase	ELPAVELR		ELPAVELR	ELPAVELR		NKVDTYVQFPLR		NKVDTYVQFPLR
		12.0772	11.2075	NaN	NaN	13.6527	11.1507	10.4132	10.5118			0.403338	0.690593	-0.93585	-0.4585	Pola1	2240	O89042	O89042	DPOLA_RAT	DNA polymerase alpha catalytic subunit (Fragment)	IVIPTENIR	IVIPTENIR	IVIPTENIR	AAYAGGLVLDPK		YSAEVPQLPQNLK		IVIPTENIR
		10.0509	11.2082	NaN	NaN	12.2049	11.4308	10.8131	10.2882			0.210825	0.690602	-0.680123	-0.45783	Ptprm	217	A0A0G2K8V0	A0A0G2K8V0	A0A0G2K8V0_RAT	Protein-tyrosine-phosphatase	TLNMVTPTLR	YGNIIAYDHSR	TLNMVTPTLR	TLNMVTPTLR		AVSSFDPEIDLSNQSGR		LILMNPEGR
		13.6938	13.7818	13.5692	13.3894	15.8108	13.6421	14.4003	13.3845			0.250837	0.690616	-0.700874	-0.451736	2001-03-01	330	A0A8I5ZKR4	A0A8I5ZKR4	A0A8I5ZKR4_RAT	Methionine--tRNA ligase, cytoplasmic	IGTVSPLFQK	IGTVSPLFQK	IGTVSPLFQK	IGTVSPLFQK	TMPGSDWTPNAR	IGTVSPLFQK	IGTVSPLFQK	IGTVSPLFQK
		13.6173	13.0958	13.4174	14.4767	15.1421	12.7969	13.7189	16.2795			0.350954	0.690618	-0.832547	-0.456606	ENSRNOG00000068182	882	A0A8I6GJX4	A0A8I6GJX4	A0A8I6GJX4_RAT	Gag_p30 domain-containing protein	QLLLAGLR	QLLLAGLR	QLLLAGLR	QLLLAGLR	QLLLAGLR	QLLLAGLR	QLLLAGLR	QLLLAGLR
		12.1008	13.2131	NaN	13.3163	13.655	12.6093	13.4108	12.217			0.366494	0.690619	-0.848435	-0.454003	Cap1	2990	Q08163	Q08163	CAP1_RAT	Adenylyl cyclase-associated protein 1	EMNDAAMFYTNR	KEPALLELEGK	KEPALLELEGK	KEPALLELEGK		KEPALLELEGK	KEPALLELEGK	KEPALLELEGK
		16.6952	17.2719	18.4767	18.5883	19.2424	17.5812	18.9079	18.2459			0.259589	0.690632	-0.736296	-0.462656	Krt5	3932	Q6P6Q2	Q6P6Q2	K2C5_RAT	Keratin, type II cytoskeletal 5	FLEQQNK	WTLLQEQGTK	WTLLQEQGTK	GRLDSELR	HEISEMNR	WTLLQEQGTK	WTLLQEQGTK	WTLLQEQGTK
		11.1175	11.1142	NaN	11.2564	14.0369	11.123	10.5547	10.7614			0.378809	0.690674	-0.867162	-0.453338	Gspt1	3840	Q6AYD5	Q6AYD5	Q6AYD5_RAT	G1 to S phase transition 1	MDDPTVNWSNER	ENLSAAFSR	MDDPTVNWSNER	ENLSAAFSR		ENLSAAFSR	MDDPTVNWSNER	ENLSAAFSR
		NaN	10.3082	NaN	NaN	NaN	10.4615	10.602	9.59221			0.133424	0.6907	-0.61174	-0.452276	Hectd4	509	A0A8I5ZZM0	A0A8I5ZZM0	A0A8I5ZZM0_RAT	HECT domain E3 ubiquitin protein ligase 4			LGSGLHGTLR	QVSSLLTNHLAR		LGSGLHGTLR		LGSGLHGTLR
		11.812	12.3792	13.2776	13.1639	13.6577	12.8582	13.5468	13.1484			0.150863	0.690702	-0.644592	-0.463199	Bag6	3916	Q6MG49	Q6MG49	BAG6_RAT	Large proline-rich protein BAG6	DLEAPEVQESYR	PLTSPESLSR	PLTSPESLSR	LVMAQHMIR	PLTSPESLSR	LINLVGESLR	LINLVGESLR	LINLVGESLR
		14.2774	14.1568	13.0058	14.1092	15.4442	13.6454	13.8688	15.4478			0.258416	0.690779	-0.714241	-0.454305	Sfpq	864	A0A8I6GFD8	A0A8I6GFD8	A0A8I6GFD8_RAT	Splicing factor proline and glutamine-rich	FATHAAALSVR	AELDDTPM(UniMod:35)R	FATHAAALSVR	AELDDTPMR	FATHAAALSVR	FATHAAALSVR	FGQGGAGPVGGQGPR	FATHAAALSVR
		15.8407	16.2135	16.0135	15.2411	17.7667	16.532	16.3437	15.4361			0.234097	0.690801	-0.692402	-0.454494	Sec61a1	2769	P61621	D3ZEH3;P61621	S61A1_RAT	Protein transport protein Sec61 subunit alpha isoform 1	AFSPTTVNTGR	AFSPTTVNTGR	AFSPTTVNTGR	AFSPTTVNTGR	AFSPTTVNTGR	ETSMVHELNR	AFSPTTVNTGR	AFSPTTVNTGR
		16.6879	15.602	18.1009	16.5043	18.6824	16.0572	19.1316	16.5399			0.377756	0.690807	-0.879003	-0.457072	Gapdh	2277	P04797	F1LUV3;A0A0G2K7M1;M0R660;D3ZEN2;E9PTN6;A0A0G2K8S2;M0R7H7;D3ZGY4;D3ZQT0;E9PTV9;P04797	G3P_RAT	Glyceraldehyde-3-phosphate dehydrogenase	GAAQNIIPASTGAAK	GAAQNIIPASTGAAK	GAAQNIIPASTGAAK	GAAQNIIPASTGAAK	GAAQNIIPASTGAAK	GAAQNIIPASTGAAK	GAAQNIIPASTGAAK	GAAQNIIPASTGAAK
		11.4155	11.1921	NaN	10.725	13.1981	10.8842	11.5099	10.2161			0.34899	0.690826	-0.830391	-0.456861	Tars3	627	A0A8I6AAW1	A0A8I6AAW1	A0A8I6AAW1_RAT	Threonine--tRNA ligase	NELSGTLTGLTR	NELSGTLTGLTR	NELSGTLTGLTR	NELSGTLTGLTR		NELSGTLTGLTR	NELSGTLTGLTR	NELSGTLTGLTR
		14.3563	14.6308	13.4666	14.0066	15.6526	15.1688	13.9247	14.3941			0.19629	0.690852	-0.669989	-0.458606	Sqor	426	A0A8I5ZT96	A0A8I5ZT96	A0A8I5ZT96_RAT	Sulfide quinone oxidoreductase	TAAAVAAQSGILDR	VGAENVAIVEPSER	TAAAVAAQSGILDR	HNLIEVR	TAAAVAAQSGILDR	TAAAVAAQSGILDR	VGAENVAIVEPSER	HNLIEVR
		13.3188	11.1046	NaN	NaN	14.9501	10.0767	11.0731	11.0166			0.473495	0.690861	-1.14156	-0.457905	Capn2	2982	Q07009	Q07009	CAN2_RAT	Calpain-2 catalytic subunit	SGTMNSYEMR	EAAEGLGSHER	DREAAEGLGSHER	DREAAEGLGSHER		SDTFINLR		DREAAEGLGSHER
		9.37269	NaN	NaN	13.0319	17.896	11.0961	9.91021	NaN			0.538689	0.690892	-1.59543	-0.462741	Plcl1	3560	Q62688	Q62688;F1M324	PLCL1_RAT	Inactive phospholipase C-like protein 1	IISGQNFPK	IISGQNFPK		IISGQNFPK		IISGQNFPK	IISGQNFPK
		12.1767	NaN	NaN	9.72875	13.3288	10.0624	10.5247	10.1582			0.413799	0.690907	-0.942877	-0.454597	Asns	2668	P49088	P49088	ASNS_RAT	Asparagine synthetase [glutamine-hydrolyzing]	TTAAHGLELR	LFPGFEIETVK		TTAAHGLELR		TTAAHGLELR	ILFNNAIK	ILFNNAIK
		12.6353	12.4777	NaN	12.2378	14.047	11.9531	12.0603	12.1614			0.379431	0.690912	-0.86887	-0.453502	Xrn1	1690	D4ABN8	D4ABN8	D4ABN8_RAT	5'-3' exoribonuclease 1	ENFSVPVGLR	ENFSVPVGLR	ENFSVPVGLR	ENFSVPVGLR		ENFSVPVGLR	ENFSVPVGLR	ENFSVPVGLR
		13.5461	NaN	NaN	NaN	NaN	10.16	11.9621	11.7093			0.426105	0.691009	-0.982053	-0.456656	Rpa2	3647	Q63528	Q63528	RFA2_RAT	Replication protein A 32 kDa subunit	IDDMTAAPMDVR			IDDMTAAPMDVR		IDDMTAAPMDVR		IDDMTAAPMDVR
		16.0819	16.5468	14.9618	16.0819	18.6849	16.1209	15.4328	16.6897			0.335047	0.691052	-0.813982	-0.458125	Rps15	2813	P62845	D3ZAK6;P62845	RS15_RAT	40S ribosomal protein S15	EAPPMEKPEVVK	EAPPM(UniMod:35)EKPEVVK	EAPPMEKPEVVK	EAPPMEKPEVVK	EAPPMEKPEVVK	EAPPMEKPEVVK	EAPPMEKPEVVK	EAPPMEKPEVVK
		12.0291	11.1737	12.5825	12.265	13.6376	11.8329	13.1784	12.1418			0.236947	0.691131	-0.685127	-0.450287	Hip1r	1793	F1LML7	F1LML7	F1LML7_RAT	Huntingtin-interacting protein 1-related	LLDEQFAVLR	LLDEQFAVLR	IILGTHHEK	LLDEQFAVLR	AQAALDSVSGLEK	LLDEQFAVLR	LDDPLHLR	LLDEQFAVLR
		10.5764	10.8037	NaN	11.7185	12.6128	10.713	10.9431	11.3609			0.272163	0.691153	-0.73713	-0.45792	Fhl3	497	A0A8I5ZYD8	A0A8I5ZYD8	A0A8I5ZYD8_RAT	Four and a half LIM domains 3	YVSFEDR	ELFYEDR	YVSFEDR	YVSFEDR		ELFYEDR	TLTQGGVTYR	YVSFEDR
		NaN	NaN	NaN	NaN	10.7248	9.39268	10.2235	9.41257			0.149927	0.691189	-0.627481	-0.45464	Atg2b	1912	F1MAF8	F1MAF8	F1MAF8_RAT	Autophagy-related 2B		GIVDGAILPTETR		GVTGAVGEVLR		GIVDGAILPTETR		GIVDGAILPTETR
		11.0654	10.9801	10.9843	10.7481	12.3906	11.6544	11.6491	10.6202			0.137589	0.691198	-0.634118	-0.462783	Heatr5b	879	A0A8I6GJQ5	A0A8I6GJQ5	A0A8I6GJQ5_RAT	HEAT repeat-containing 5B	YVGGIGSGQHLK	STLGPEEVR	STLGPEEVR	YVGGIGSGQHLK	DEMDDDAMFTTLGEEDK	YVGGIGSGQHLK	AVEAVVNDTSSENK	YVGGIGSGQHLK
		NaN	10.4894	NaN	NaN	11.4083	9.04149	9.40469	10.5606			0.333691	0.691217	-0.808807	-0.457086	Utp14a	718	A0A8I6AJ81	A0A8I6AJ81	A0A8I6AJ81_RAT	UTP14A small subunit processome component		LLEAIGSLSGK	TLELPLHK	VSEFNVSSEGSGEK		LLEAIGSLSGK		TLELPLHK
		11.0803	12.0723	NaN	12.9505	13.1955	12.0876	11.7057	12.1133			0.328836	0.691227	-0.78062	-0.450026	Dlg1	3562	Q62696	Q62696	DLG1_RAT	Disks large homolog 1	IISVNSVDLR	IISVNSVDLR	IITGGAAAQDGR	IITGGAAAQDGR		IITGGAAAQDGR	IITGGAAAQDGR	IITGGAAAQDGR
		10.4722	NaN	11.0638	NaN	12.0926	10.7364	10.7559	10.0337			0.253583	0.69125	-0.698961	-0.449902	Afg3l2	1797	F1LN92	A0A8I6GMC1;F1LN92	F1LN92_RAT	AFG3-like matrix AAA peptidase subunit 2	VGQISFDLPR	GAILTGPPGTGK		GAILTGPPGTGK	GMGGLFSVGETTAK	GAILTGPPGTGK		VGQISFDLPR
		9.92977	9.49867	NaN	NaN	NaN	10.3887	10.1574	10.0569			0.0506723	0.69129	-0.562962	-0.457322	Alad	2300	P06214	P06214	HEM2_RAT	Delta-aminolevulinic acid dehydratase	TAVLESMTAFR		LAEVALAYAK	TAVLESMTAFR		LAEVALAYAK		LAEVALAYAK
		14.4344	14.788	14.6007	14.6343	16.3066	14.8271	15.1751	14.6554			0.148672	0.691457	-0.6267	-0.454691	Ywhaz	2848	P63102	P63102	1433Z_RAT	14-3-3 protein zeta/delta	FLIPNASQPESK	FLIPNASQPESK	FLIPNASQPESK	FLIPNASQPESK	FLIPNASQPESK	FLIPNASQPESK	SVTEQGAELSNEER	FLIPNASQPESK
		11.218	10.8792	10.3095	10.6484	12.2568	10.9611	11.1567	11.1191			0.135548	0.691484	-0.60965	-0.450356	Unc119b	156	A0A0G2K351	A0A0G2K351;Q62885	A0A0G2K351_RAT	Similar to Unc-119 protein homolog (Retinal protein 4) (RRG4) (Predicted), isoform CRA_a	LMIENPYETR	YQFTPAFLR	LMIENPYETR	LMIENPYETR	YQFTPAFLR	YQFTPAFLR	LMIENPYETR	LMIENPYETR
		12.7163	NaN	NaN	9.93567	NaN	9.01969	9.64808	9.57916			0.368691	0.691505	0.838392	0.450085	Supt4h1	1114	B5DEM7	B5DEM7	B5DEM7_RAT	Transcription elongation factor SPT4	LPQGIVR			VSNFKPGVYAVSVTGR		VSNFKPGVYAVSVTGR	VSNFKPGVYAVSVTGR	VSNFKPGVYAVSVTGR
		6.50681	8.64483	NaN	NaN	NaN	9.32328	10.6731	9.74287			0.391392	0.691572	-0.901387	-0.456145	Snx4	618	A0A8I6AAD8	A0A8I6AAD8	A0A8I6AAD8_RAT	Sorting nexin 4	IGLENFLLR		IGLENFLLR	LSADNMDPDFVER		LSADNMDPDFVER		LSADNMDPDFVER
		NaN	NaN	NaN	NaN	11.1758	9.78664	8.79636	9.86467			0.237978	0.691673	-0.70194	-0.457094	Huwe1	2692	P51593	P51593	HUWE1_RAT	E3 ubiquitin-protein ligase HUWE1 (Fragment)		FLQFVTGTSK		FLQFVTGTSK		VPLQGFAALEGMNGIQK		VPLQGFAALEGMNGIQK
		13.4863	NaN	NaN	12.0325	16.5762	10.5234	11.1709	11.7447			0.501009	0.691718	-1.21507	-0.450444	Rpl34	2378	P11250	P11250;D4A4W9	RL34_RAT	60S ribosomal protein L34	LSYNTASNK	AFLIEEQK		LSYNTASNK		AFLIEEQK	LSYNTASNK	AFLIEEQK
		NaN	NaN	NaN	NaN	NaN	9.09763	10.0776	10.4802			0.202518	0.691751	-0.667587	-0.45517	Pcnx3	1415	D3ZSQ1	D3ZSQ1	D3ZSQ1_RAT	Pecanex-like protein				PVVLQGMQVR		SAILSNTPSLLALR		PVVLQGMQVR
		11.9841	NaN	11.3594	11.5054	13.7025	10.6312	11.6139	11.1969			0.402312	0.691758	-0.902287	-0.450818	Carnmt1	3245	Q5BJZ6	Q5BJZ6	CARME_RAT	Carnosine N-methyltransferase	VNILVPGAGLGR	VNILVPGAGLGR		LLPQFPLHLDK	VNILVPGAGLGR	VNILVPGAGLGR	VNILVPGAGLGR	VNILVPGAGLGR
		13.6125	12.0114	14.6254	14.4772	15.2989	13.4591	14.6484	14.4385			0.314658	0.691811	-0.779614	-0.455754	Cdsn	326	A0A8I5ZKH8	A0A8I5ZKH8	A0A8I5ZKH8_RAT	Corneodesmosin	IYPVGYFTK	IYPVGYFTK	IYPVGYFTK	IYPVGYFTK	IYPVGYFTK	IYPVGYFTK	IYPVGYFTK	IYPVGYFTK
		12.3627	11.196	11.427	12.2805	13.5673	11.7982	11.8722	12.7813			0.228087	0.691812	-0.688225	-0.454947	Glg1	3553	Q62638	Q62638	GSLG1_RAT	Golgi apparatus protein 1	VAELSSDDFHLDR	LDPALQDK	VAELSSDDFHLDR	VAELSSDDFHLDR	LDPALQDK	VAELSSDDFHLDR	VAELSSDDFHLDR	LDPALQDK
		9.79854	NaN	NaN	11.2379	10.9821	9.14607	11.2	9.78006			0.360929	0.691841	-0.841869	-0.454726	Tmsb10	2855	P63312	P63312	TYB10_RAT	Thymosin beta-10	(UniMod:1)ADKPDMGEIASFDK	(UniMod:1)ADKPDMGEIASFDK		NTLPTKETIEQEK		(UniMod:1)ADKPDMGEIASFDK	(UniMod:1)ADKPDMGEIASFDK	(UniMod:1)ADKPDMGEIASFDK
		11.6127	12.5952	NaN	12.1308	13.9605	11.9122	11.415	11.824			0.385332	0.691915	-0.869739	-0.45086	Shc1	3325	Q5M824	Q5M824	SHC1_RAT	SHC-transforming protein 1	VMGPGVSYLVR	VM(UniMod:35)GPGVSYLVR	VMGPGVSYLVR	VMGPGVSYLVR		VMGPGVSYLVR	VMGPGVSYLVR	VMGPGVSYLVR
		15.3232	13.7944	13.1621	14.6142	17.0437	13.9477	13.5877	15.8073			0.387998	0.691969	-0.873152	-0.450467	Rpl5	2340	P09895	A0A8I6GKE4;P09895	RL5_RAT	60S ribosomal protein L5	GAVDGGLSIPHSTK	GAVDGGLSIPHSTK	GAVDGGLSIPHSTK	GAVDGGLSIPHSTK	GAVDGGLSIPHSTK	GAVDGGLSIPHSTK	GAVDGGLSIPHSTK	GAVDGGLSIPHSTK
		12.0182	NaN	NaN	NaN	13.5851	9.81738	10.3854	10.1121			0.430454	0.692098	-0.965117	-0.450568	Nxn	558	A0A8I6A4C2	A0A8I6A4C2	A0A8I6A4C2_RAT	Nucleoredoxin	EVIAGPLLR	EVIAGPLLR		EVIAGPLLR		EVIAGPLLR		QLIQPIAEK
		10.3607	12.0079	12.6496	19.6783	12.7259	13.2312	11.5698	11.5125			0.52623	0.692129	1.41424	0.455827	Brd4	1281	D3ZGX8	D3ZGX8	D3ZGX8_RAT	Bromodomain-containing 4	LAELQEQLK	LAELQEQLK	LAELQEQLK	LAELQEQLK	LAELQEQLK	LAELQEQLK	LAELQEQLK	VQPPTPLLPSVK
		12.0713	NaN	NaN	11.8472	13.6515	10.5158	10.9236	11.3113			0.402646	0.692204	-0.920637	-0.455178	Ola1	937	A0JPJ7	A0JPJ7	OLA1_RAT	Obg-like ATPase 1	IGIVGLPNVGK	IGIVGLPNVGK		IGIVGLPNVGK		IGIVGLPNVGK	IGIVGLPNVGK	IGIVGLPNVGK
		13.0342	14.0883	14.3852	14.0015	14.7233	14.2706	14.7868	14.1568			0.118087	0.692406	-0.607055	-0.455422	Dnajc10	3097	Q498R3	Q498R3	DJC10_RAT	DnaJ homolog subfamily C member 10	NEHIQVGR	NEHIQVGR	NEHIQVGR	NEHIQVGR	LETFQSQVK	NEHIQVGR	NEHIQVGR	NEHIQVGR
		9.15762	10.5151	NaN	NaN	12.1345	8.98612	10.2138	11.2598			0.345409	0.69244	-0.819722	-0.455239	Tfap2a	2737	P58197	P58197	AP2A_RAT	Transcription factor AP-2-alpha	IGLNLPAGR	IGLNLPAGR	EFTDLLAQDR	IGLNLPAGR		IGLNLPAGR		IGLNLPAGR
		11.413	10.8699	NaN	11.5669	12.6467	11.3748	10.8333	11.4012			0.27713	0.693259	-0.718172	-0.4486	Usp40	1333	D3ZL95	D3ZL95	D3ZL95_RAT	Ubiquitin-specific peptidase 40	LAVQSTSLLR	IIPLQLQR	LAVQSTSLLR	LAVQSTSLLR		LAVQSTSLLR	LAVQSTSLLR	IIPLQLQR
		NaN	NaN	NaN	11.8501	11.4535	9.98982	10.6667	10.3507			0.364618	0.693477	-0.827229	-0.448724	Shb	1355	D3ZN31	D3ZN31	D3ZN31_RAT	SH2 domain-containing adaptor protein B		VDPTIPLEK		VDPTIPLEK		VDPTIPLEK	VDPTIPLEK	VDPTIPLEK
		10.9965	12.6208	13.6183	12.8937	13.6366	13.7054	13.1211	12.5605			0.283293	0.693613	-0.72357	-0.448284	Mcu	111	A0A0G2K059	A0A0G2K059	A0A0G2K059_RAT	Calcium uniporter protein	VAIYSPDGVR	VAIYSPDGVR	VAIYSPDGVR	VAIYSPDGVR	VAIYSPDGVR	VAIYSPDGVR	VAIYSPDGVR	LVINDLTYHVRPPK
		11.6049	12.8241	11.9959	12.1887	13.572	12.622	12.249	12.6471			0.15395	0.693685	-0.619099	-0.44878	Nup88	2124	O08658	O08658	NUP88_RAT	Nuclear pore complex protein Nup88	EDAGVAESPLR	ELQLIPDQLR	ILAEAPDSFEK	ILAEAPDSFEK	ELQLIPDQLR	EDAGVAESPLR	ILAEAPDSFEK	ELQLIPDQLR
		9.79149	9.91222	11.5537	11.0045	NaN	11.0479	12.3528	11.5754			0.290686	0.693758	-0.724288	-0.445661	Atp6v1a	1540	D4A133	D4A133	D4A133_RAT	H(+)-transporting two-sector ATPase	TALVANTSNMPVAAR		VGHSELVGEIIR	TALVANTSNMPVAAR	LSMVQVWPVR	TALVANTSNMPVAAR	TALVANTSNMPVAAR	LSMVQVWPVR
		11.3726	10.7417	NaN	11.1819	13.0329	10.2847	10.9947	11.2799			0.346556	0.694	-0.791037	-0.445751	Lyar	3851	Q6AYK5	Q6AYK5	LYAR_RAT	Cell growth-regulating nucleolar protein	PNTEVPTK	QAPDNEISVK	ELLQQISAFDNVPR	NGGPAEDADEGPTK		PNTEVPTK	ELLQQISAFDNVPR	PNTEVPTK
		10.8942	NaN	NaN	10.5705	12.7844	9.87434	9.8243	10.1575			0.385924	0.69444	-0.85201	-0.445765	Nol12	3256	Q5D1Z3	Q5D1Z3	NOL12_RAT	Nucleolar protein 12	EEALEEADELER	EEALEEADELER		EEALEEADELER		EEALEEADELER	EEALEEADELER	EEALEEADELER
		11.6752	NaN	11.0271	12.0831	13.1172	10.7285	12.2847	10.8047			0.399109	0.694809	-0.876259	-0.44581	Oat	2266	P04182	P04182	OAT_RAT	Ornithine aminotransferase, mitochondrial	LAPPLVIKEDEIR	LPSDVVTAVR		LAPPLVIKEDEIR	LPSDVVTAVR	LPSDVVTAVR	LPSDVVTAVR	LPSDVVTAVR
		10.7108	NaN	NaN	NaN	11.8942	8.97337	9.53823	11.7168			0.364081	0.694917	-0.821769	-0.447357	Abcb1	2641	P43245	Q08201;P43245	MDR1_RAT	ATP-dependent translocase ABCB1	TTIVIAHR	TTIVIAHR		TTIVIAHR		TTIVIAHR		TTIVIAHR
		12.2419	NaN	12.1699	12.2044	13.9193	11.402	12.2174	11.3072			0.430655	0.695005	-0.939941	-0.444895	Niban1	4223	Q9ESN0	Q9ESN0	NIBA1_RAT	Protein Niban 1	AMVAQPAENR	AM(UniMod:35)VAQPAENR		AMVAQPAENR	QQQPGVPGSLAR	AMVAQPAENR	QQQPGVPGSLAR	AMVAQPAENR
		11.8105	11.0008	NaN	NaN	13.7667	9.52464	11.1581	10.7698			0.428707	0.695057	-0.934031	-0.444606	Srpk2	65	A0A0G2JX62	A0A0G2JX62	A0A0G2JX62_RAT	SRSF protein kinase 2	LQEIEELER	LQEIEELER	LQEIEELER	AADLLVNPLDPQNADK		LQEIEELER		AADLLVNPLDPQNADK
		10.196	11.6543	11.0959	11.1498	11.7597	11.9701	11.9171	10.9229			0.163207	0.695075	-0.618426	-0.445154	Mavs	3755	Q66HG9	Q66HG9	MAVS_RAT	Mitochondrial antiviral-signaling protein	TNLSPGVTVSALSAK	TNLSPGVTVSALSAK	TNLSPGVTVSALSAK	TNLSPGVTVSALSAK	TNLSPGVTVSALSAK	TNLSPGVTVSALSAK	TNLSPGVTVSALSAK	TNLSPGVTVSALSAK
		NaN	NaN	NaN	NaN	10.3427	9.12867	9.81965	8.65923			0.21174	0.695142	-0.655153	-0.44605	Lpcat4	1394	D3ZR52	D3ZR52	D3ZR52_RAT	1-acylglycerol-3-phosphate O-acyltransferase 7 (Lysophosphatidic acid acyltransferase, eta) (Predicted)		VALEPQLWELGK		VALEPQLWELGK		VALEPQLWELGK		VALEPQLWELGK
		13.3405	NaN	13.2786	11.1195	15.1774	11.3956	12.3828	11.5188			0.481648	0.695153	-1.10911	-0.447418	Pygb	2709	P53534	P53534;P09811	PYGB_RAT	Glycogen phosphorylase, brain form (Fragment)	GIAGLGDVAEVR	GIAGLGDVAEVR		GIAGLGDVAEVR	GIAGLGDVAEVR	GIAGLGDVAEVR	GIAGLGDVAEVR	GIAGLGDVAEVR
		12.1694	10.6968	NaN	11.9077	13.3671	10.5305	11.102	12.4462			0.391096	0.69516	-0.85732	-0.444723	Thrap3	3318	Q5M7V8	Q5M7V8	TR150_RAT	Thyroid hormone receptor-associated protein 3	YKDDPVDLR	YKDDPVDLR	YKDDPVDLR	YKDDPVDLR		SPLQSVVVR	YKDDPVDLR	YKDDPVDLR
		13.7845	16.1681	12.7312	16.0636	16.0475	16.1849	14.0282	16.0418			0.40714	0.695179	-0.888757	-0.444987	Asl	2484	P20673	P20673	ARLY_RAT	Argininosuccinate lyase	AEMQQILQGLDK	NDQVVTDLR	LKELIGEAAGK	LKELIGEAAGK	VAEEWAQGIFK	NDQVVTDLR	MAEDLILYGTK	AEMQQILQGLDK
		17.4754	17.0223	18.882	18.8436	19.3674	16.8793	19.3069	19.9168			0.364164	0.695198	-0.811751	-0.444335	Actb	2753	P60711	P60711;P63259	ACTB_RAT	Actin, cytoplasmic 1	EITALAPSTMK	AVFPSIVGR	EITALAPSTMK	EITALAPSTMK	EITALAPSTMK	EITALAPSTMK	EITALAPSTMK	AVFPSIVGR
		9.97087	NaN	NaN	NaN	11.4912	9.66795	10.9103	10.2586			0.170422	0.695209	-0.624737	-0.445864	Slc37a4	22	A0A0G2JTY3	A0A0G2JTY3	A0A0G2JTY3_RAT	Solute carrier family 37 member 4	AGLSVYGNPR	AGLSVYGNPR		FVSGVLSDQMSAR		FVSGVLSDQMSAR		FVSGVLSDQMSAR
		10.8894	11.2139	11.922	11.549	NaN	11.0324	10.8899	11.2734			0.146904	0.695232	0.605279	0.443928	Wwp2	1103	B4F767	B4F767	B4F767_RAT	E3 ubiquitin-protein ligase	ESSGTALAPETR		ESSGTALAPETR	VYYVDHNTK	ESSGTALAPETR	VYYVDHNTK	VYYVDHNTK	ESSGTALAPETR
		11.39	11.3976	12.4517	11.7469	12.4698	11.9483	12.9097	12.0377			0.124486	0.695279	-0.594821	-0.446159	Eif2b1	3700	Q64270	Q64270	EI2BA_RAT	Translation initiation factor eIF-2B subunit alpha	DKGETIQGLR	ILTHAYSR	DKGETIQGLR	DKGETIQGLR	DKGETIQGLR	DKGETIQGLR	DKGETIQGLR	DKGETIQGLR
		11.845	NaN	NaN	10.5332	12.9054	9.99009	10.2718	10.7691			0.400844	0.695358	-0.884094	-0.446963	Mrpl3	2469	P18665	P18665	RM03_RAT	39S ribosomal protein L3, mitochondrial	LGMMPLWTK	IKDSTLPAYK		LGMMPLWTK		LGMMPLWTK	LGMMPLWTK	LGMMPLWTK
		10.7609	11.0676	NaN	13.4311	13.2516	11.1193	12.4982	11.7165			0.376299	0.695456	-0.83765	-0.446315	Atic	2158	O35567	O35567	PUR9_RAT	Bifunctional purine biosynthesis protein ATIC	SGVAYIVAPSGSTADK	SGVAYIVAPSGSTADK	TLHPAVHAGILAR	EVSDGIVAPGYEEEALK		EVSDGIVAPGYEEEALK	EVSDGIVAPGYEEEALK	EVSDGIVAPGYEEEALK
[truncated: 2,354 more rows]

## Sheet: Figs
																								VAMP7
[truncated: 1 more rows]

[truncated: 1 more sheets: Legend]
