# Supplementary material for: VAMP7-dependent late endosomal secretion of ER and mitochondrial proteins impacts the tumor microenvironment and macrophage engagement
Source: Nat Commun. 2026 Feb 21;17:3012. doi: 10.1038/s41467-026-69900-4 (PMC13035943; doi:10.1038/s41467-026-69900-4)
Supplement: Supplementary file 6 — Supplementary Dataset 4 [file 41467_2026_69900_MOESM6_ESM.xlsx]

## Sheet: Feuil1
	IDH1
	Protein sequence (R132H site):
	MSRKIHGGSVVEMQGDEMTRIIWELIKEKLILPYVELDLHSYDLGIENRDATNDQVTKDAAEAIKKYNVGVKCATITPDE
	KRVEEFKLKQMWKSPNGTIRNILGGTVFREAIICKNIPRLVTGWVKPIIIGRHAYGDQYRATDFVVPGPGKVEITYTPKD
	GSQKVTYLVHDFEEGGGVAMGMYNQDKSIEDFAHSSFQMALSKGWPLYLSTKNTILKKYDGRFKDIFQEIYDKQYKSKFE
	AQKIWYEHRLIDDMVAQAMKSEGGFIWACKNYDGDVQSDSVAQGYGSLGMMTSVLICPDGKTVEAEAAHGTVTRHYRMYQ
	KGQETSTNPIASIFAWSRGLAHRAKLDNNTELSFFANALEEVCIETIEAGFMTKDLAACIKGLPNVQRSDYLNTFEFMDK
	LGENLKAKLAQAKL
	mRNA/Genomic sequence
	Rattus norvegicus isocitrate dehydrogenase (NADP(+)) 1 (Idh1), mRNA
	NCBI Reference Sequence: NM_031510.1
	>NM_031510.1 Rattus norvegicus isocitrate dehydrogenase (NADP(+)) 1 (Idh1), mRNA
	CGGGTGTGAGCGGGGTTATTGAAGTAAAAATGTCCAGAAAAATCCATGGCGGTTCTGTGGTGGAAATGCAAGGAGATGAAATGACACGGATCATCTGGGAATTGATTAAAGAAAAGCTCATTCTTCCCTACGTGGAACTGGATCTGCATAGCTATGACTTAGGCATAGAGAATCGGGATGCCACCAATGACCAGGTCACCAAGGATGCTGCGGAGGCTATAAAGAAATACAACGTCGGCGTCAAGTGTGCTACCATCACCCCCGATGAGAAGAGGGTTGAGGAGTTCAAGTTGAAACAAATGTGGAAATCACCCAACGGTACCATCCGGAACATTCTGGGCGGCACTGTCTTCAGAGAAGCTATTATCTGCAAAAATATCCCCCGGCTAGTGACAGGCT…
	132
	I C K N I P R L V T G W V K P I I I G R H A Y G D Q
	IDH1[database] ATCTGCAAAAATATCCCCCGGCTAGTGACAGGCTGGGTAAAACCCATCATCATTGGCCGACACGCCTATGGGGACCAA
	||||||||||||||||||||||||||||||||||||||||||||||||||||||||||||||||||||||||||||||
	IDH1[RG2_cDNA] ATCTGCAAAAATATCCCCCGGCTAGTGACAGGCTGGGTAAAACCCATCATCATTGGCCGACACGCCTATGGGGACCAA
	I C K N I P R L V T G W V K P I I I G R H A Y G D Q
	IDH2
	Protein sequence (R140Q R172K/M sites):
	MAGYLRAVSSLCRASGSTRTWAPAALNVPSWPEQPRRHYAEKRIKVEKPVVEMDGDEMTRIIWQFIKEKLILPHVDVQLKYFDLGLPNRDQTNDQVTIDSALATQKYSVAVKCATITPDEARVEEFKLKKMWKSPNGTIRNILGGTVFREPIICKNIPRLVPGWTKPITIGRHAHGDQYKATDFVVDRAGMFKLVFTPKDGSGAKEWEVYNFPAGGVGMGMYNTDESISGFAHSCFQYSIQKKWPLYLSTKNTIMKAYDGRFKDIFQEIFDKHYKTDFDKNKIWYEHRLIDDMVAQVLKSSGGFVWACKNYDGDVQSDILAQGFGSLGLMTSVLVCPDGKTIEAEAAHGTVTRHYREHQKGRPTSTNPIASIFAWTRGLEHRGKLDGNQDLIRFAQTLE…
	mRNA/Genomic sequence
	https://www.ncbi.nlm.nih.gov/gene/361596/
	Gene ID: 361596
	>NM_001014161.1 Rattus norvegicus isocitrate dehydrogenase (NADP(+)) 2 (Idh2), mRNA; nuclear gene for mitochondrial product
	GCGGCGCGCTCGGACCTCGTGTGCTCGGGATGGCCGGCTATCTGCGGGCCGTGAGCTCGCTCTGCAGAGCCTCGGGCTCAACACGGACCTGGGCACCGGCTGCACTGAATGTCCCCAGCTGGCCGGAGCAGCCGCGGCGCCACTATGCTGAGAAGAGAATCAAGGTGGAGAAGCCGGTGGTGGAGATGGATGGCGATGAGATGACCCGGATCATCTGGCAGTTCATCAAGGAGAAGCTCATCCTGCCTCACGTGGATGTCCAGCTCAAGTATTTTGACCTTGGGCTTCCAAACCGTGACCAGACCAATGACCAGGTCACCATCGACTCTGCGCTGGCCACTCAGAAGTACAGTGTGGCTGTTAAGTGTGCTACAATCACCCCCGATGAGGCCCGTGTGG…
	140 172
	I R N I L G G T V F R E P I I C K N I P R L V P G W T K P I T I G R H A
	IDH2[database] ATCCGTAACATCCTTGGGGGAACGGTCTTCAGAGAGCCAATTATCTGCAAAAATATCCCCCGCCTTGTCCCTGGCTGGACCAAGCCCATCACCATTGGCAGACACG
	||||||||||||||||||||||||||||||||||||||||||||||||||||||||||||||||||||||||||||||||||||||||||||||||||||||||||
	IDH2[RG2_cDNA] ATCCGTAACATCCTTGGGGGAACGGTCTTCAGAGAGCCAATTATCTGCAAAAATATCCCCCGCCTTGTCCCTGGCTGGACCAAGCCCATCACCATTGGCAGACACG
	I R N I L G G T V F R E P I I C K N I P R L V P G W T K P I T I G R H A
