# Supplementary material for: VAMP7-dependent late endosomal secretion of ER and mitochondrial proteins impacts the tumor microenvironment and macrophage engagement
Source: Nat Commun. 2026 Feb 21;17:3012. doi: 10.1038/s41467-026-69900-4 (PMC13035943; doi:10.1038/s41467-026-69900-4)
Supplement: Supplementary file 9 — source data [file 41467_2026_69900_MOESM9_ESM.xlsx]

## Sheet: Fig.1
					1A						1B						1C
																				1D				Secreted RTN3
																				WT	VAMP7KO	ATG5KO		Welch's t test	WT vs VAMP7KO
																				1.29955	0.553148	1.85309		P value	0.0136
																				1.15	0.45	1.98		P value summary	*
																				0.91	0.35	2.25		Significantly different (P < 0.05)?	Yes
																								One- or two-tailed P value?	Two-tailed
																								Welch-corrected t, df	t=5.236, df=2.998
																								Welch's t test	WT vs ATG5KO
																								P value	0.0051
																								P value summary	**
																								Significantly different (P < 0.05)?	Yes
																								One- or two-tailed P value?	Two-tailed
																								Welch-corrected t, df	t=5.570, df=3.996
																				1E				Secreted VDAC
																				WT	VAMP7KO	ATG5KO		Welch's t test	WT vs VAMP7KO
																				0.448213	0.084794	1.58		P value	0.0251
											1B						1C			0.31	0.198	1.2		P value summary	*
																				0.515575	0.146465	1.05699		Significantly different (P < 0.05)?	Yes
																								One- or two-tailed P value?	Two-tailed
																								Welch-corrected t, df	t=4.092, df=3.078
																								Welch's t test	WT vs ATG5KO
																								P value	0.0206
																								P value summary	*
																								Significantly different (P < 0.05)?	Yes
																								One- or two-tailed P value?	Two-tailed
																								Welch-corrected t, df	t=5.105, df=2.588
										1G
										WT	VAMP7KO	ATG5KO	WT	VAMP7KO	ATG5KO		Welch's t test- WT vs VAMP7KO
										8.187	0	47.28	0.886	7.33	0.608		P value	0.0015
										12.44	5.031	28.207	1.395	0.1093	0.74		P value summary	**
										11.07	0	21.82	0.529	1.179	0.497		Significantly different (P < 0.05)?	Yes
										9.371	0.178	24.809	0.262	4.764	0.625		One- or two-tailed P value?	Two-tailed
																	Welch-corrected t, df	t=5.761, df=5.571
																	Welch's t test- WT vs ATG5KO
																	P value	0.0367
																	P value summary	*
	1F																Significantly different (P < 0.05)?	Yes
																	One- or two-tailed P value?	Two-tailed
																	Welch-corrected t, df	t=3.488, df=3.160
								1I
									WT		VAMP7KO		WT+GFP-VAMP7		VAMP7KO+GFP-VAMP7		Two-way RM ANOVA	Matching: Stacked
								Distance	Mean	SD	Mean	SD	Mean	SD	Mean	SD	Assume sphericity?	No
								1.4	2141.39	114.122	1402.59	252.644	2690.5	976.207	2250.11	353.401	Alpha	0.05
								2.8	2217.17	131.299	1296.21	274.295	2653.18	655.04	3008.18	152.995
								4.2	3196.26	224.591	1442.14	216.232	3638.72	621.853	2843	343.654	Source of Variation	% of total variation	P value	P value summary	Significant?	Geisser-Greenhouse's epsilon
								5.6	3482.29	373.645	1058	194.211	3343.28	363.062	2650.28	778.208	Row Factor x Column Factor	42.32	<0.0001	****	Yes	0.3446
								7	4097.6	208.089	1756.2	388.994	3880	296.985	3500	565.685	Row Factor	53.89	<0.0001	****	Yes	0.3446
								8.4	3201.96	209.854	1283.21	142.957	2610.5	721.956	1832.13	217.974	Column Factor	0.2373	<0.0001	****	Yes
								9.8	2937.47	143.363	2428.1	303.401	1177.6	125.063	1178.02	124.472	Subject	0.2462	0.5441	ns	No
								11.2	1119.08	471.977	2705.73	303.271	764.05	370.262	790.118	407.127
								12.6	122.672	186.274	3428.7	436.865	587	547.301	295	417.193
								14	11.0309	28.0961	1649.42	386.94	0	0	0	0
								15.4	0	0	1514.58	260.398	0	0	0	0
								16.8	0	0	561.978	271.942	0	0	0	0
								18.2	0	0	258.064	130.711	0	0	0	0
								19.6	0	0	6.76937	13.4577	0	0	0	0
								1K
								Distance	WT		VAMP7KO		ATG5KO				Mixed-effects model (REML)	Matching: Across row
								0.25	1.163	0.105367	1.191	0.081567	1.244	0.119867			Assume sphericity?	No
								0.5	1.112	0.098933	1.139	0.068233	1.202	0.108133			Alpha	0.05
								0.75	1.087	0.095433	1.144	0.070433	1.25	0.134933
								1	1.384	0.131233	1.458	0.091633	1.578	0.178367			Fixed effect (type III)	P value	P value summary	Statistically significant (P < 0.05)?	F (DFn, DFd)	Geisser-Greenhouse's epsilon
																	Treatment (between columns)	0.0005	***	Yes	F (1.918, 59.98) = 8.773	0.1744
																	Random effects	SD	Variance
																	Individual (between rows)	0.1867	0.03487
																	Residual	0.3117	0.09714
																	Was the matching effective?
																	Chi-square, df	52.39, 1
																	P value	<0.0001
																	P value summary	****
																	Is there significant matching (P < 0.05)?	Yes
																	V7 25 vs. V7 1	-0.266	-0.4168 to -0.1152	Yes	****	<0.0001
																	V7 50 vs. V7 75	-0.004778	-0.07937 to 0.06981	No	ns	>0.9999
																	V7 50 vs. V7 1	-0.3176	-0.4702 to -0.1650	Yes	****	<0.0001
																	V7 75 vs. V7 1	-0.3128	-0.4315 to -0.1942	Yes	****	<0.0001

## Sheet: Fig.2
	2C
															2D
															WT	VAMP7KO	ATG5KO	t test- WT vs. VAMP7KO
															0.27717	1.049	1.01252	P value	0.0015
															0.116046	1.17726	1.89146	P value summary	**
															0.466951	1.18301	1.05637	Significantly different (P < 0.05)?	Yes
																		One- or two-tailed P value?	Two-tailed
																		t, df	t=7.694, df=4
																		t test- WT vs. ATG5KO
																		P value	0.0271
																		P value summary	*
																		Significantly different (P < 0.05)?	Yes
																		One- or two-tailed P value?	Two-tailed
																		t, df	t=3.406, df=4
															2E			t test- WT vs. VAMP7KO
															WT	VAMP7KO	ATG5KO	P value	0.0177
															0.212095	0.469755	0.356004	P value summary	*
															0.297468	0.536366	0.47162	Significantly different (P < 0.05)?	Yes
															0.366328	0.635498	0.425359	One- or two-tailed P value?	Two-tailed
																		t, df	t=3.889, df=4
																		t test- WT vs. ATG5KO
																		P value	0.0876
																		P value summary	ns
																		Significantly different (P < 0.05)?	No
					2F													One- or two-tailed P value?	Two-tailed
	2F				WT vs. VAMP7KO													t, df	t=2.251, df=4
	WT	VAMP7KO	ATG5KO		Mann Whitney test
	0	100	0		P value	0.007
	0	0	0		Exact or approximate P value?	Exact
	0	0	16		P value summary	**
	0	25	100		Significantly different (P < 0.05)?	Yes
	0	0	16		One- or two-tailed P value?	Two-tailed
	0	0	60		Sum of ranks in column A,B	810 , 1143
	20	0	0		Mann-Whitney U	314									2K
	0	50	0												WT	VAMP7KO		Welch's t test
	0	0	33		WT vs. ATG5KO										1.0767	0.98		P value	<0.0001
	0	0	0		Mann Whitney test										0.818	1.267		P value summary	****
	0	33	0		P value	0.5165									0.569816	0.778		Significantly different (P < 0.05)?	Yes
	0	0	100		Exact or approximate P value?	Exact									0.702444	1.156		One- or two-tailed P value?	Two-tailed
	25	0	0		P value summary	ns									0.674417	1.657		Welch-corrected t, df	t=4.768, df=21.89
	0	80	0		Significantly different (P < 0.05)?	No									0.830979	1.559
	40	100	0		One- or two-tailed P value?	Two-tailed									0.41	1.3809
	50	33	0		Sum of ranks in column A,C	939.5 , 1014									0.678	0.83
	0	40	0		Mann-Whitney U	443.5									0.3567	1.034
	0	75	0												0.453	0.889
	0	85	16												0.88	0.968
	0	50	0													1.4
	0	0	0			2I										1.23
	25	0	0			WT	VAMP7KO	ATG5KO	Welch's t test- WT vs. VAMP7KO
	0	0	0			0.5	1.66	0	P value	0.0097					2L
	50	0	25			0	1.28	0.4	P value summary	**					WT	VAMP7KO		Welch's t test
	0	33	0			0	0.8	0.14	Significantly different (P < 0.05)?	Yes					12	47		P value	0.0001
	0	25	100			0	1.66	0.42	One- or two-tailed P value?	Two-tailed					3	40		P value summary	***
	10	100	20			0.2	1.6	1	Welch-corrected t, df	t=2.896, df=17.82					25	36		Significantly different (P < 0.05)?	Yes
	20	66	0			0	1.57	0.28							9	54		One- or two-tailed P value?	Two-tailed
	0	0	0			0.33	1.75	0.2							8	13		Welch-corrected t, df	t=4.818, df=18.45
	0	66	0			0.2	0.5	0.66							4	40
	0	0	0			0.75	0.5	0.5	Welch's t test-WT vs. ATG5KO						9	11
						2.25	0.66	3	P value	0.5969					22	51
						1	1.25		P value summary	ns					18	33
							0.66		Significantly different (P < 0.05)?	No					5	21
							1.5		One- or two-tailed P value?	Two-tailed					7	29
									Welch-corrected t, df	t=0.5390, df=17.00						15
																42

## Sheet: Fig.3
	3A, B																3C, D
	A-WT	B-WT	C-VAMP7KO	D-VAMP7KO	E-ATG5KO	F-ATG5KO											A-WT	B-WT	C-VAMP7KO	D-VAMP7KO	E-ATG5KO	F-ATG5KO
	UT	BafA1	UT	BafA1	UT	BafA1			One-way ANOVA with Bonferroni post test								UT	BafA1	UT	BafA1	UT	BafA1
	0.108	0.302	0.067	0.145	0.366	0.401			3A, B	Mitotracker+CD63							0.301	0.289	0.198	0.109	0.401	0.501
	0.125	0.325	0.123	0.212	0.155	0.338			Bonferroni's multiple comparisons test	Mean diff.	95.00% CI of diff.	Below threshold?	Summary	Adjusted P Value			0.325	0.46	0.09	0.108	0.234	0.517
	0.212	0.255	0.177	0.123	0.201	0.265			UT vs. BafA1	-0.07043	-0.1153 to -0.02559	Yes	****	<0.0001	A-B		0.255	0.401	0.123	0.155	0.265	0.514
	0.155	0.198	0.185	0.165	0.178	0.351			UT vs. BafA1	-0.02343	-0.06826 to 0.02141	No	ns	>0.9999	C-D		0.198	0.347	0.165	0.198	0.356	0.317
	0.202	0.305	0.123	0.125	0.218	0.568			UT vs. BafA1	-0.1373	-0.1821 to -0.09241	Yes	****	<0.0001	E-F		0.305	0.412	0.125	0.189	0.289	0.705
	0.113	0.345	0.156	0.189	0.301	0.301			BafA1 vs. BafA1	0.1075	0.06266 to 0.1523	Yes	****	<0.0001	B-D		0.108	0.356	0.189	0.198	0.301	0.611
	0.255	0.287	0.09	0.212	0.216	0.425			BafA1 vs. BafA1	-0.1208	-0.1656 to -0.07594	Yes	****	<0.0001	B-F		0.287	0.309	0.109	0.085	0.425	0.455
	0.135	0.176	0.109	0.201	0.165	0.386											0.176	0.408	0.05	0.176	0.409	0.487
	0.234	0.267	0.2	0.178	0.126	0.414											0.267	0.411	0.178	0.21	0.414	0.47
	0.308	0.237	0.09	0.112	0.245	0.355											0.237	0.508	0.112	0.277	0.355	0.525
	0.205	0.317	0.104	0.07	0.325	0.409											0.201	0.261	0.05	0.109	0.234	0.399
	0.335	0.195	0.114	0.223	0.298	0.203											0.308	0.157	0.115	0.056	0.129	0.408
	0.295	0.314	0.215	0.199	0.264	0.287											0.197	0.372	0.078	0.035	0.31	0.498
	0.118	0.311	0.089	0.201	0.212	0.316											0.255	0.328	0.108	0.088	0.336	0.502
	0.105	0.218	0.156	0.15	0.189	0.412											0.189	0.257	0.134	0.155	0.298	0.466
	0.121	0.115	0.07	0.105	0.218	0.356											0.266	0.208	0.013	0.201	0.357	0.427
	0.098	0.15	0.112	0.098	0.109	0.425											0.102	0.414	0.055	0.165	0.229	0.565
	0.19	0.208	0.015	0.189	0.316	0.248			One-way ANOVA with Bonferroni post test								0.298	0.395	0.108	0.134	0.208	0.419
	0.215	0.301	0.219	0.178	0.177	0.389			3C, D	RTN3+CD63							0.178	0.409	0.07	0.195	0.409	0.41
	0.123	0.322	0.005	0.082	0.265	0.408			Bonferroni's multiple comparisons test	Mean diff.	95.00% CI of diff.	Below threshold?	Summary	Adjusted P Value			0.195	0.265	0.223	0.07	0.198	0.401
	0.111	0.365	0.089	0.148	0.222	0.444			UT vs. BafA1	-0.1325	-0.1806 to -0.08433	Yes	****	<0.0001	A-B		0.265	0.301	0.199	0.189	0.287	0.525
	0.204	0.109	0.114	0.09	0.309	0.363			UT vs. BafA1	-0.01712	-0.06523 to 0.03100	No	ns	>0.9999	C-D		0.311	0.316	0.201	0.118	0.316	0.55
	0.198	0.162	0.171	0.198	0.179	0.373			UT vs. BafA1	-0.1879	-0.2360 to -0.1397	Yes	****	<0.0001	E-F		0.218	0.412	0.15	0.098	0.412	0.498
	0.267	0.209	0.071	0.148	0.318	0.22			BafA1 vs. BafA1	0.2109	0.1628 to 0.2590	Yes	****	<0.0001	B-D		0.29	0.4	0.158	0.013	0.415	0.505
	0.187	0.299	0.166	0.231	0.288	0.322			BafA1 vs. BafA1	-0.1466	-0.1947 to -0.09851	Yes	****	<0.0001	B-F		0.155	0.415	0.219	0.12	0.215	0.601
	0.218	0.333	0.185	0.084	0.293	0.347											0.189	0.487	0.07	0.218	0.388	0.345
	0.102	0.282	0.209	0.11	0.315	0.398											0.266	0.305	0.1	0.15	0.231	0.419
	0.277	0.408	0.127	0.078	0.148	0.519											0.176	0.345	0.212	0.155	0.401	0.601
	0.301	0.356	0.023	0.059	0.227	0.421											0.138	0.418	0.145	0.109	0.286	0.53
	0.165	0.237	0.267	0.155	0.291	0.397											0.198	0.399	0.212	0.198	0.265	0.666
	0.251	0.337	0.049	0.185	0.313	0.478											0.305	0.412	0.123	0.21	0.356	0.498
	0.165	0.29	0.113	0.158	0.26	0.378											0.3	0.436	0.165	0.09	0.289	0.505
	0.109	0.155	0.119	0.219	0.345	0.508											0.101	0.234	0.125	0.167	0.301	0.602
	0.199	0.189	0.166	0.07	0.213	0.388											0.29	0.512	0.101	0.124	0.287	0.613
	0.176	0.266	0.2	0.1	0.189	0.277											0.218	0.256	0.15	0.09	0.316	0.378
	0.213	0.176	0.08	0.212	0.256	0.401											0.159	0.289	0.158	0.208	0.412	0.527
	0.115	0.155	0.065	0.114	0.215	0.378											0.155	0.309	0.05	0.18	0.415	0.576
	0.106	0.171	0.077	0.271	0.16	0.401											0.07	0.21	0.0123	0.125	0.215	0.488
	0.213	0.319	0.119	0.189	0.248	0.396											0.125	0.408	0.056	0.119	0.318	0.462
	0.248	0.328	0.228	0.018	0.302	0.459											0.254	0.298	0.108	0.098	0.198	0.508
	3E,F								One-way ANOVA with Bonferroni post test
	A-WT	B-WT	C-VAMP7KO	D-VAMP7KO	E-ATG5KO	F-ATG5KO			3E,F	VDAC+CD63
	UT	BafA1	UT	BafA1	UT	BafA1			Bonferroni's multiple comparisons test	Mean diff.	95.00% CI of diff.	Below threshold?	Summary	Adjusted P Value
	81	87	10	12	89	119			UT vs. BafA1	-20.28	-36.20 to -4.346	Yes	**	0.003	A-B
	48	82	12	36	97	54			UT vs. BafA1	-4.512	-20.25 to 11.22	No	ns	>0.9999	C-D
	61	50	5	61	77	92			UT vs. BafA1	-28.98	-44.90 to -13.05	Yes	****	<0.0001	E-F
	70	79	16	45	39	60			BafA1 vs. BafA1	52.96	37.13 to 68.80	Yes	****	<0.0001	B-D
	89	91	37	47	105	189			BafA1 vs. BafA1	-24.58	-40.50 to -8.646	Yes	***	0.0001	B-F
	65	79	2	5	97	55
	28	99	55	62	55	73
	45	101	45	27	65	78
	67	116	49	45	48	220
	35	85	51	37	70	167
	66	98	5	28	102	99
	83	101	38	15	80	55
	78	78	22	43	145	65
	49	55	25	26	115	87
	68	70	8	18	83	175
	22	89	12	32	76	89
	57	88	28	9	90	155
	65	75	32	20	67	105
	45	119	18	60	99	99
	58	120	21	44	83	78
	67	128	43	29	89	67
	77	111	10	18	67	71
	99	82	5	34	92	71
	34	65	15	28	73	99
	87	58	12	8	89	85
	35	89	7	18	88	123
	78	67	20	16	75	98
	89	90	38	26	34	121
	61	55	41	38	65	82
	32	48	14	21	90	133
	43	99	19	18	63	150
	76	60	41	41	58	189
	89	65	18	29	78	134
	53	35	45	38	87	145
	42	77	35	42	81	78
	76	85	26	35	60	98
	47	98	17	9	73	148
	71	56	46	10	48	85
	67	70	24	32	48	88
	87	101	37	45	85	105
			23	5
	3G,H								One-way ANOVA with Bonferroni post test
	A-WT	B-WT	C-VAMP7KO	D-VAMP7KO	E-ATG5KO	F-ATG5KO			3G,H	RTN3+CD63
	UT	BafA1	UT	BafA1	UT	BafA1
	81	77	71	49	99	102			Bonferroni's multiple comparisons test	Mean diff.	95.00% CI of diff.	Below threshold?	Summary	Adjusted P Value
	90	83	81	69	96	54			UT vs. BafA1	-17.73	-34.47 to -0.9834	Yes	*	0.0286	A-B
	61	60	71	61	35	92			UT vs. BafA1	-8.25	-25.00 to 8.496	No	ns	>0.9999	C-D
	70	89	16	45	78	60			UT vs. BafA1	-24.92	-41.75 to -8.086	Yes	***	0.0002	E-F
	89	99	37	47	96	176			BafA1 vs. BafA1	26.25	9.504 to 43.00	Yes	****	<0.0001	B-D
	65	79	96	58	85	55			BafA1 vs. BafA1	-20.8	-37.63 to -3.961	Yes	**	0.0046	B-F
	74	125	35	62	42	73
	80	101	45	71	71	78
	101	127	49	60	52	201
	35	85	51	61	62	121
	66	98	73	55	124	101
	83	101	38	60	80	55
	78	78	65	67	145	65
	49	55	42	96	115	87
	68	70	48	35	83	175
	90	120	54	42	76	162
	57	88	56	35	90	155
	65	75	72	20	67	198
	45	137	18	73	99	133
	58	155	65	80	83	200
	67	165	43	76	89	40
	77	111	75	55	91	48
	99	82	73	93	92	71
	34	65	80	78	73	99
	87	58	51	42	150	85
	102	135	51	86	88	135
	78	67	20	44	75	98
	89	90	92	97	110	121
	61	55	72	75	70	82
	90	48	68	56	90	133
	43	125	48	69	63	150
	76	60	41	68	58	134
	91	65	70	83	95	145
	53	103	45	98	87	78
	42	77	35	41	81	98
	76	85	63	29	60	148
	89	98	65	38	73	85
	71	56	46	42	48	88
	67	70	49	88	101	105
	87	162	37	61	85	98
	61	66	38	55	139	82
	55	54	69	32	118	105
	32	49	10	78	40	115
	78	31	31	65	62	65
	101	70	44	58	78	118
	38	145	14	75	73	130
	45	45	27	61	73	85
	49	55	98	45	56

## Sheet: Fig.4
	4A, B
	WT	VAMP7KO	ATG5KO	WT	VAMP7KO	ATG5KO		Unpaired t test	WT vs. VAMP7KO (UT)	Unpaired t test	WT vs. VAMP7KO (BafA1)		4E
	0.678	0.25	1.332	0.735	0.34	2.335		P value	0.0298	P value	0.0007
	0.811	0.04	1.65	0.871	0.26	1.996		P value summary	*	P value summary	***
	0.356	0.066	1.732	0.877	0.325	1.338		Significantly different (P < 0.05)?	Yes	Significantly different (P < 0.05)?	Yes
								One- or two-tailed P value?	Two-tailed	One- or two-tailed P value?	Two-tailed
								t, df	t=3.303, df=4	t, df	t=9.597, df=4
								Unpaired t test	WT vs. ATG5KO (UT)	Unpaired t test	WT vs. ATG5KO (BafA1)
								P value	0.0063	P value	0.0228
								P value summary	**	P value summary	*
								Significantly different (P < 0.05)?	Yes	Significantly different (P < 0.05)?	Yes
								One- or two-tailed P value?	Two-tailed	One- or two-tailed P value?	Two-tailed
								t, df	t=5.244, df=4	t, df	t=3.596, df=4
	4A								4D
									WT	VAMP7KO	ATG5KO
									0.56	0.35	1.05
									0.48	0.2	1.25
									0.4	0.07	0.99
									Unpaired t test	WT vs. VAMP7KO
									P value	0.0426
									P value summary	*			4E
									Significantly different (P < 0.05)?	Yes
									One- or two-tailed P value?	Two-tailed
									t, df	t=2.934, df=4
									Unpaired t test	WT vs. ATG5KO
									P value	0.0025
									P value summary	**
									Significantly different (P < 0.05)?	Yes
									One- or two-tailed P value?	Two-tailed
									t, df	t=6.764, df=4
	4C
													4E

## Sheet: Fig.5
	5B															5D
	A	B	C	D													WT	ATG5	ATG5+Longin		Welch's t test
	WT	VAMP7KO	ATG5KO	ATG5KO+Longin													0.65	1.49	0.23		WT vs ATG5KO
	0.338	0.09	0.341	0.185		One-way ANOVA with Bonferroni post test											0.5	1.76	0.15		P value	0.0079
	0.27	0.13	0.435	0.172		Bonferroni's multiple comparisons test	Mean diff.	95.00% CI of diff.	Below threshold?	Summary	Adjusted P Value						0.55	1.36	0.33		P value summary	**
	0.182	0.23	0.387	0.109		WT vs. VAMP7KO	0.09853	0.05399 to 0.1431	Yes	****	<0.0001	A-B									Significantly different (P < 0.05)?	Yes
	0.276	0.08	0.41	0.228		WT vs. ATG5KO	-0.1082	-0.1527 to -0.06364	Yes	****	<0.0001	A-C									One- or two-tailed P value?	Two-tailed
	0.26	0.14	0.249	0.154		WT vs. ATG5KO+Longin	0.106	0.06147 to 0.1505	Yes	****	<0.0001	A-D									Welch-corrected t, df	t=7.711, df=2.550
	0.12	0.351	0.317	0.203		VAMP7KO vs. ATG5KO	-0.2067	-0.2512 to -0.1622	Yes	****	<0.0001	B-C
	0.419	0.246	0.314	0.117		VAMP7KO vs. ATG5KO+Longin	0.007475	-0.03706 to 0.05201	No	ns	>0.9999	B-D									ATG5KO vs ATG5KO+Longin
	0.283	0.302	0.4	0.173		ATG5KO vs. ATG5KO+Longin	0.2142	0.1696 to 0.2587	Yes	****	<0.0001	C-D									P value	0.003
	0.328	0.274	0.417	0.158																	P value summary	**
	0.425	0.11	0.369	0.147																	Significantly different (P < 0.05)?	Yes
	0.37	0.202	0.313	0.151																	One- or two-tailed P value?	Two-tailed
	0.395	0.28	0.437	0.103																	Welch-corrected t, df	t=10.09, df=2.753
	0.3	0.213	0.422	0.208
	0.429	0.311	0.34	0.201												5E
	0.184	0.15	0.408	0.315													WT	ATG5KO	ATG5KO+Longin		Welch's t test
	0.16	0.323	0.423	0.15													1.13	1.91	0.47		WT vs ATG5KO
	0.208	0.113	0.52	0.303													0.98	1.67	0.52		P value	0.0015
	0.25	0.232	0.417	0.101													0.87	1.8	0.32		P value summary	**
	0.403	0.127	0.39	0.115																	Significantly different (P < 0.05)?	Yes
	0.21	0.148	0.36	0.173																	One- or two-tailed P value?	Two-tailed
	0.289	0.119	0.4	0.131																	Welch-corrected t, df	t=7.811, df=3.973
	0.256	0.32	0.387	0.143
	0.23	0.172	0.305	0.292																	ATG5KO vs ATG5KO+Longin
	0.212	0.114	0.313	0.25																	P value	0.0001
	0.313	0.123	0.364	0.08																	P value summary	***
	0.15	0.08	0.407	0.03																	Significantly different (P < 0.05)?	Yes
	0.17	0.144	0.314	0.211																	One- or two-tailed P value?	Two-tailed
	0.435	0.22	0.492	0.105																	Welch-corrected t, df	t=14.78, df=3.920
	0.22	0.136	0.277	0.172
	0.267	0.19	0.415	0.159												5F
	0.355	0.106	0.364	0.119													WT	ATG5KO	ATG5KO+Longin		Welch's t test
	0.218	0.109	0.425	0.071													0.56	1.35	0.158		WT vs ATG5KO
	0.185	0.125	0.44	0.136													0.48	1.78	0.11		P value	0.0247
	0.319	0.101	0.235	0.225													0.4	1.2	0.3		P value summary	*
	0.217	0.018	0.329	0.195																	Significantly different (P < 0.05)?	Yes
	0.197	0.257	0.44	0.137																	One- or two-tailed P value?	Two-tailed
	0.213	0.103	0.259	0.104																	Welch-corrected t, df	t=5.356, df=2.281
	0.244	0.1	0.45	0.139
	0.268	0.082	0.368	0.215																	ATG5KO vs ATG5KO+Longin
	0.159	0.115	0.401	0.107																	P value	0.0121
																					P value summary	*
																					Significantly different (P < 0.05)?	Yes
	5C																				One- or two-tailed P value?	Two-tailed
																					Welch-corrected t, df	t=6.855, df=2.426

## Sheet: Fig.6
												6B
	6A											WT	VAMP7KO	ATG5KO		WT vs. VAMP7KO
												1.29955	0.253148	2.08		Welch's t test
												1.15	0.18	1.98		P value	0.0114
												0.85	0.08	2.45		P value summary	*
																Significantly different (P < 0.05)?	Yes
																One- or two-tailed P value?	Two-tailed
																Welch-corrected t, df	t=6.570, df=2.565
																WT vs. ATG5KO
																Welch's t test
																P value	0.0054
																P value summary	**
																Significantly different (P < 0.05)?	Yes
																One- or two-tailed P value?	Two-tailed
																Welch-corrected t, df	t=5.497, df=3.976
6C
												6D
												WT	VAMP7KO	ATG5KO		WT vs. VAMP7KO
												0.964448	0.080109	1.37071		Welch's t test
												0.7	0.12	1.56		P value	0.028
												0.56	0.198	1.35		P value summary	*
																Significantly different (P < 0.05)?	Yes
																One- or two-tailed P value?	Two-tailed
																Welch-corrected t, df	t=4.928, df=2.338
																WT vs. ATG5KO
																Welch's t test
																P value	0.0134
																P value summary	*
																Significantly different (P < 0.05)?	Yes
																One- or two-tailed P value?	Two-tailed
				6F												Welch-corrected t, df	t=5.036, df=3.154
				WT	VAMP7KO	ATG5KO		WT vs. VAMP7KO
				0.42	0.108	0.49		Welch's t test				6H
				0.45	0.05	0.56		P value	0.0051			WT	VAMP7KO	ATG5KO		WT vs. VAMP7KO
				0.56	0.21	0.67		P value summary	**			0.79	0.05	0.8		Welch's t test
								Significantly different (P < 0.05)?	Yes			0.62	0.104	0.87		P value	0.0277
								One- or two-tailed P value?	Two-tailed			0.45	0.13	0.62		P value summary	*
								Welch-corrected t, df	t=5.598, df=3.965							Significantly different (P < 0.05)?	Yes
								WT vs. ATG5KO								One- or two-tailed P value?	Two-tailed
								Welch's t test								Welch-corrected t, df	t=5.205, df=2.230
								P value	0.2282
								P value summary	ns							WT vs. ATG5KO
								Significantly different (P < 0.05)?	No							Welch's t test
								One- or two-tailed P value?	Two-tailed							P value	0.3136
								Welch-corrected t, df	t=1.432, df=3.839							P value summary	ns
																Significantly different (P < 0.05)?	No
																One- or two-tailed P value?	Two-tailed
																Welch-corrected t, df	t=1.163, df=3.729
	6E						6G
		6I, J
		A-WT	B-WT	C-VAMP7KO	D-VAMP7KO	E-ATG5KO	F-ATG5KO
		UT	Thap	UT	Thap	UT	Thap
		0.308	0.5	0.234	0.063	0.412	0.512		One-way ANOVA with Bonferroni post test
		0.413	0.488	0.306	0.202	0.418	0.4		6I, J	RTN3+CD63
		0.402	0.487	0.295	0.123	0.312	0.5		Bonferroni's multiple comparisons test	Mean diff.	95.00% CI of diff.	Below threshold?	Summary	Adjusted P Value
		0.345	0.22	0.105	0.315	0.491	0.52		UT vs. Thap	-0.1245	-0.1802 to -0.06874	Yes	****	<0.0001	A-B
		0.267	0.412	0.123	0.125	0.416	0.601		UT vs. Thap	-0.0129	-0.06864 to 0.04284	No	ns	>0.9999	C-D
		0.113	0.198	0.156	0.189	0.324	0.527		UT vs. Thap	-0.1165	-0.1722 to -0.06071	Yes	****	<0.0001	E-F
		0.412	0.401	0.234	0.212	0.301	0.455
		0.135	0.455	0.156	0.201	0.364	0.498
		0.234	0.412	0.201	0.355	0.423	0.414
		0.323	0.237	0.189	0.112	0.289	0.355
		0.205	0.398	0.104	0.275	0.434	0.456
		0.325	0.514	0.114	0.223	0.336	0.397
		0.295	0.314	0.215	0.199	0.31	0.488
		0.118	0.311	0.089	0.201	0.453	0.512
		0.384	0.412	0.156	0.355	0.367	0.412
		0.186	0.485	0.228	0.025	0.23	0.455
		0.089	0.269	0.305	0.117	0.177	0.367
		0.206	0.248	0.064	0.095	0.334	0.585
		0.256	0.278	0.109	0.178	0.378	0.517
		0.198	0.403	0.156	0.206	0.259	0.601
		0.319	0.413	0.106	0.113	0.306	0.289
		0.114	0.383	0.204	0.266	0.284	0.437
		0.167	0.342	0.275	0.134	0.329	0.411
		0.233	0.31	0.027	0.255	0.402	0.509
		0.19	0.292	0.056	0.194	0.358	0.485
		0.148	0.366	0.166	0.037	0.413	0.208
		0.218	0.373	0.236	0.108	0.291	0.465
		0.227	0.509	0.194	0.153	0.307	0.387
		0.192	0.303	0.103	0.078	0.432	0.534
		0.366	0.311	0.114	0.312	0.436	0.264
		0.311	0.433	0.185	0.219	0.321	0.523
		0.235	0.505	0.321	0.255	0.289	0.507
		0.176	0.345	0.2	0.189	0.505	0.478
		0.409	0.401	0.234	0.212	0.301	0.514
		0.34	0.406	0.185	0.305	0.489	0.55
		0.235	0.412	0.123	0.125	0.416	0.601
		0.102	0.201	0.151	0.19	0.324	0.515
		0.325	0.576	0.114	0.223	0.336	0.575
		0.302	0.214	0.21	0.172	0.325	0.46
		0.232	0.315	0.099	0.107	0.244	0.378
		6K, L
		A-WT	B-WT	C-VAMP7KO	D-VAMP7KO	E-ATG5KO	F-ATG5KO		One-way ANOVA with Bonferroni post test
		UT	AA	UT	AA	UT	AA		6K, L	Mitotracker+CD63
		0.108	0.301	0.067	0.145	0.366	0.401		Bonferroni's multiple comparisons test	Mean diff.	95.00% CI of diff.	Below threshold?	Summary	Adjusted P Value
		0.125	0.325	0.123	0.212	0.155	0.234		UT vs. AA	-0.08288	-0.1248 to -0.04096	Yes	****	<0.0001	A-B
		0.212	0.255	0.034	0.123	0.201	0.265		UT vs. AA	-0.02938	-0.07129 to 0.01254	No	ns	0.5818	C-D
		0.155	0.198	0.185	0.165	0.178	0.356		UT vs. AA	-0.11	-0.1519 to -0.06803	Yes	****	<0.0001	E-F
		0.202	0.305	0.048	0.125	0.218	0.289
		0.113	0.345	0.156	0.189	0.301	0.301
		0.255	0.287	0.09	0.212	0.216	0.425
		0.135	0.316	0.109	0.201	0.165	0.409
		0.234	0.267	0.2	0.178	0.126	0.414
		0.308	0.237	0.09	0.112	0.245	0.355
		0.066	0.255	0.111	0.068	0.188	0.196
		0.155	0.215	0.104	0.107	0.159	0.251
		0.191	0.198	0.098	0.128	0.269	0.369
		0.204	0.313	0.202	0.211	0.311	0.503
		0.172	0.185	0.155	0.105	0.322	0.485
		0.152	0.097	0.15	0.232	0.179	0.288
		0.207	0.206	0.078	0.189	0.255	0.407
		0.251	0.351	0.056	0.079	0.235	0.355
		0.214	0.303	0.109	0.052	0.148	0.363
		0.166	0.279	0.099	0.105	0.298	0.308
		0.099	0.345	0.142	0.177	0.119	0.401
		0.108	0.416	0.167	0.034	0.25	0.297
		0.201	0.212	0.103	0.118	0.289	0.384
		0.122	0.316	0.148	0.278	0.301	0.322
		0.161	0.333	0.065	0.045	0.267	0.41
		0.273	0.178	0.135	0.155	0.201	0.298
		0.185	0.269	0.209	0.112	0.197	0.347
		0.301	0.31	0.044	0.138	0.288	0.352
		0.127	0.291	0.059	0.191	0.218	0.369
		0.213	0.311	0.111	0.102	0.26	0.448
		0.205	0.317	0.104	0.07	0.325	0.409
		0.335	0.195	0.114	0.223	0.298	0.198
		0.295	0.314	0.215	0.199	0.264	0.287
		0.118	0.311	0.089	0.201	0.212	0.316
		0.105	0.218	0.067	0.15	0.189	0.412
		0.165	0.29	0.114	0.158	0.26	0.415
		0.109	0.155	0.119	0.219	0.345	0.215
		0.199	0.189	0.166	0.07	0.213	0.388
		0.176	0.266	0.2	0.1	0.189	0.231
		0.213	0.176	0.08	0.212	0.256	0.401

## Sheet: Fig.7
		7A	GBMmark			7B	TCGA Stupp			7C	TCGA MES
		Days elapsed	HIGH	LOW		Days elapsed	HIGH	LOW		Days elapsed	HIGH	LOW		7A	GBMmark
		13.9		1		10	1			8.9		1		Comparison of Survival Curves					7F, G	Fresh Tumor Volume (mm3)
		11		1		19.6721	1			0.2		1							WT	VAMP7KO	ATG5KO
		20.7		0		17.6066	1			0.8		1		Log-rank (Mantel-Cox) test					325.4	474.459	74.36
		19.3		1		6.68852	1			7.6		1		P value	0.0357				204.584	419.994	139.44
		23.5		0		8.88525	1			9.2		1		P value summary	*				380.483	332.9	27.686
		13.7		1		9.08197	1			15.9		1		Are the survival curves sig different?	Yes				181.86	651.06	137.04
		11.1		0		77.4098	1			9.7		0
		17.4		1		20.7213	1			2.7		1		7B	TCGA Stupp				Welch's t test	WT vs. VAMP7KO
		33.2		1		21.6721	1			11.7		1		Comparison of Survival Curves					P value	0.0588
		18.5		1		40.2951	1			7.6		1		Log-rank (Mantel-Cox) test					P value summary	ns
		18.3		1		11.7377	1			21.3		1		P value	0.0446				Significantly different (P < 0.05)?	No
		17.9		1		10.8197	1			3.2		1		P value summary	*				One- or two-tailed P value?	Two-tailed
		19.6		1		24.6557	1			8.3		1		Are the survival curves sig different?	Yes				Welch-corrected t, df	t=2.386, df=5.412
		5.6		1		14.1639	1			4.4		1
		30.2		1		46.0656	1			4.9		1		7C	TCGA MES				Welch's t test	WT vs. ATG5KO
		7.7		1		4.45902	1			12.5		1		Comparison of Survival Curves					P value	0.0243
		9.3		1		24.1639	1			5.1		1		Log-rank (Mantel-Cox) test					P value summary	*
		19.7		1		7.31148	1			1.2		0		P value	0.0005				Significantly different (P < 0.05)?	Yes
		17.1		1		23.5082	1			4.1		1		P value summary	***				One- or two-tailed P value?	Two-tailed
		17		1		2.68852	1			14		1		Are the survival curves sig different?	Yes				Welch-corrected t, df	t=3.259, df=4.736
		11.4		1		5.83607	1			15.4		1
		11.4		1		14.4918	1			2.9		1							Welch's t test	ATG5KO vs. VAMP7KO
		14.7		1		11.8033	1			4.5		1							P value	0.0069
		7.3		1		15.9344	1			3.1		1							P value summary	**
		7.3		1		40.3934	1			40.5	1			7H, I	Fixed Tumor Volume (mm3)				Significantly different (P < 0.05)?	Yes
		12.4		1		31.2459	1			2.5	1			WT	VAMP7KO	ATG5 KO			One- or two-tailed P value?	Two-tailed
		19.4		1		6.72131	1			6	0			184.567	170.647	80.3582			Welch-corrected t, df	t=5.183, df=3.940
		12.2		1		12.5574	1			14.5	1			215.143	103.975	45.605
		17.3		1		7.27869	1			2.5	1			183.567	111.588	41.907
		53		0		33.5738	1			11.3	1			47.886	181.887	52.1345
		15.2		1		16.8852	1			5.3	0			306.33	236.385	73.3967			7J, K	%Necrosis in Tumor
		19.3		1		4.52459	1			16.6	1			358.941	285.894	139.372
		4.7		1		20.7869	1			29	1								WT	VAMP7KO	ATG5KO
		14		1		17.0164	1			1.6	0			Mann Whitney test	WT vs. VAMP7KO				15.63	17.72	5.117
		8		1		19.7705	1			7.2	0			P value	0.3939				7.348	35.14	5.391
		25.5		1		7.7377	1			12.9	1			Exact or approximate P value?	Exact				9.73	19.75	5.93
		112.7		0		38.6557	1			18.1	1			P value summary	ns				11.43	18.7	5.676
		17.5		1		16.459	1			9.9	1			Significantly different (P < 0.05)?	No				7.755	16.33	7.339
		19.9	0			8.78689	1			11	1			One- or two-tailed P value?	Two-tailed				2.819	8.177	1.059
		9.5	1			11.2131	1			17.6	1			Sum of ranks in column A,B	45 , 33
		9.4	0			7.5082	1			4.5	1			Mann-Whitney U	12				Mann Whitney test	WT vs. VAMP7KO
		8	0			17.7705	1			1	1								P value	0.0152
		30	0			26.7213	1			19	1			Mann Whitney test	WT vs. ATG5KO				Exact or approximate P value?	Exact
		12.2	1			21.082	1			7.3	0			P value	0.026				P value summary	*
		16.5	1			6.09836	1			31.3	0			Exact or approximate P value?	Exact				Significantly different (P < 0.05)?	Yes
		10.5	1			14.0984		1		11.8	1			P value summary	*				One- or two-tailed P value?	Two-tailed
		18.4	1			28.623		1		5.5	0			Significantly different (P < 0.05)?	Yes				Sum of ranks in column A,B	24 , 54
		22.7	1			3.2459		1		8.8	1			One- or two-tailed P value?	Two-tailed				Mann-Whitney U	3
		16.2	0			14.8852		1		19.9	0			Sum of ranks in column A,C	53 , 25
		34.2	1			15.082		1		10.5	0			Mann-Whitney U	4				Mann Whitney test	WT vs. ATG5KO
		35.8	0			31.4098		1		13.6	0								P value	0.0411
		19.2	1			6.52459		1		7.2	0			Mann Whitney test	ATG5KO vs. VAMP7KO				Exact or approximate P value?	Exact
		14.5	1			21.0164		1		17.5	1			P value	0.0087				P value summary	*
		17.1	1			8.32787		1						Exact or approximate P value?	Exact				Significantly different (P < 0.05)?	Yes
		13.8	1			17.7049		1						P value summary	**				One- or two-tailed P value?	Two-tailed
		4.9	1			12.5574		1						Significantly different (P < 0.05)?	Yes				Sum of ranks in column A,C	52 , 26
		51.3	0			21.8033		1						One- or two-tailed P value?	Two-tailed				Mann-Whitney U	5
		8.5	1			15.5082		1						Sum of ranks in column B,C	55 , 23
		12	1			9.77049		1						Mann-Whitney U	2				Mann Whitney test	ATG5KO vs. VAMP7KO
		13.9	1			24.1639		1											P value	0.0022
		15.4	0			16.5246		1											Exact or approximate P value?	Exact
		15.8	1			7.57377		1											P value summary	**
		19.6	1			11.2459		1											Significantly different (P < 0.05)?	Yes
		28.4	1			2.81967		1											One- or two-tailed P value?	Two-tailed
		24.2	1			7.93443		1											Sum of ranks in column B,C	57 , 21
		100.5	0			10.7541		1											Mann-Whitney U	0
		40	1			3.21311		1
		9.5	1			4.88525		1
		24.5	1			29.9672		1
		15.9	1			15.377		1											7L, M, N	Macrophages in Tumor
		63	0			8.59016		1											% macrophages in tumor
		25.1	1			9.34426		1											WT	VAMP7KO	ATG5 KO
		7.6	0			9.04918		1											20.1	25.3	24
		53.1	1			47.4754		1											29.48	13.31	31.28
		34.8	1			5.40984		1											40.31	12.1	20.18
		66.9	0			11.4754		1											38.83	22.51	27.46
		8.2	1			15.7049		1		7E									37.92	23.54	30.69
						26.8525		1		OCR	Group	Basal respiration	Maximal respiration	Spare Respiratory Capacity	ATP production	Proton leak	Non mito		42.13	31.47	35.32
						15.2459		1			WT	89.4759	302.255	212.779	41.597	47.8794	37.856
						4.36066		1			WT	125.755	436.501	310.746	59.684	66.071	51.252		Mann Whitney test	WT vs. VAMP7KO
						3.27869		1			WT	91.3609	364.43	273.069	39.248	52.1131	40.2		P value	0.026
						18.4262		1			WT	120.024	454.547	334.523	52.595	67.429	51.088		Exact or approximate P value?	Exact
						30.5574		1			WT	98.3268	345.958	247.631	40.495	57.8316	38.475		P value summary	*
						11.6721		1			WT	97.7425	323.401	225.658	42.933	54.8093	37.607		Are medians signif. different? (P < 0.05)	Yes
						34.8197		1			WT	14.9889	48.473	33.484	3.30812	11.6808	6.81367		One- or two-tailed P value?	Two-tailed
						10.3607		1			WT	20.0092	61.5426	41.5334	4.66049	15.3487	8.23006		Sum of ranks in column A,B	53 , 25
						3.63934		1			WT	101.121	353.613	252.492	9.31788	91.8034	48.2371		Mann-Whitney U	4
						3.08197		1			WT	124.612	395.31	270.698	8.85917	115.752	57.1505
						10.9836		1			WT	60.62	191.9	131.28	21.6332	38.9867	34.2552		Mann Whitney test	WT vs. ATG5KO
						4.03279		1			WT	94.9522	296.492	201.54	28.5908	66.3614	49.0679		P value	0.0411
											WT	67.4323	311.745	244.313	27.68	39.7522	44.455		Exact or approximate P value?	Exact
											WT	62.3949	263.142	200.748	27.25	35.1451	48.611		P value summary	*
											WT	52.5862	196.113	143.527	24.137	28.4493	31.974		Are medians signif. different? (P < 0.05)	Yes
											WT	97.5905	150.941	53.35	88.025	9.56571	58.386		One- or two-tailed P value?	Two-tailed
											WT	104.008	383.199	279.191	26.827	77.1811	50.241		Sum of ranks in column A,C	52 , 26
		7D									WT	83.2098	330.639	247.43	26.364	56.8455	53.547		Mann-Whitney U	5
											VAMP7	84.0064	232.393	148.387	36.51	47.4962	34.636
											VAMP7	50.004	160.625	110.621	7.712	42.2916	25.544		% macrophages in tumor periphery
											VAMP7	69.9764	220.865	150.888	11.4	58.5764	30.167		WT	VAMP7KO	ATG5KO
											VAMP7	76.2562	228.343	152.087	20.606	55.6505	31.012		44.01	30	14.4
											VAMP7	89.2354	247.868	158.633	33.841	55.3946	30.935		30.9	18.98	13.23
											VAMP7	75.4589	221.138	145.68	26.096	49.3624	24.98		21.57	15.03	10.61
											VAMP7	13.7797	37.827	24.0472	1.978	11.8016	5.688		36.18	31.09	20.41
											VAMP7	17.2291	46.353	29.1242	2.78	14.4491	5.973		35.47	42.18	18.5
											VAMP7	62.1369	158.977	96.8405	5.208	56.9284	33.534		38.29	33.06	35.01
											VAMP7	94.6994	279.027	184.328	35.542	59.1577	37.345
											VAMP7	99.3554	279.503	180.147	24.251	75.1044	44.827		Mann Whitney test	WT vs. VAMP7KO
											VAMP7	108.63	291.091	182.461	32.807	75.8229	42.509		P value	0.2403
											VAMP7	42.0813	139.432	97.351	13.019	29.0623	34.962		Exact or approximate P value?	Exact
											VAMP7	42.2647	160.377	118.112	15.614	26.6506	28.685		P value summary	ns
											VAMP7	70.4441	90.897	20.4531	47.239	23.2052	24.764		Are medians signif. different? (P < 0.05)	No
											VAMP7	50.4347	152.979	102.544	21.452	28.9826	25.218		One- or two-tailed P value?	Two-tailed
											VAMP7	37.8707	127.907	90.0367	4.133	33.7373	34.458		Sum of ranks in column A,B	47 , 31
											VAMP7	54.9789	179.49	124.511	5.098	49.8806	41.258		Mann-Whitney U	10
											ATG5	21.0848	77.328	56.2433	4.962	16.1229	18.823
											ATG5	20.0401	77.031	56.9907	2.728	17.312	17.337		Mann Whitney test	WT vs. ATG5KO
											ATG5	16.6861	58.065	41.3787	1.311	15.3746	15.703		P value	0.0087
											ATG5	16.0483	13.831	-2.21764	-0.029	16.0772	13.808		Exact or approximate P value?	Exact
											ATG5	32.3805	120.227	87.8467	6.62599	25.7545	17.3068		P value summary	**
											ATG5	19.502	72.4818	52.9798	2.26579	17.2363	9.90188		Are medians signif. different? (P < 0.05)	Yes
											ATG5	0.778885	2.342	1.56294	0.699	0.0793891	1.266		One- or two-tailed P value?	Two-tailed
											ATG5	0.409717	3.669	3.25889	-0.017	0.427146	1.44		Sum of ranks in column A,C	55 , 23
											ATG5	3.50804	21.206	17.698	1.213	2.2954	10.971		Mann-Whitney U	2
											ATG5	3.90298	23.39	19.4868	1.687	2.21574	9.885
											ATG5	7.97205	39.022	31.0499	4.232	3.74035	18.319
											ATG5	2.57565	19.173	16.5976	2.71	-0.134411	10.797
											ATG5	38.2615	105.699	67.4371	14.725	23.5368	26.898
											ATG5	74.6941	224.858	150.164	29.561	45.1328	39.882
											ATG5	45.5036	151.412	105.908	17.337	28.1663	31.778
											ATG5	33.444	129.23	95.7856	11.33	22.1137	24.383
											ATG5	22.3612	94.012	71.6512	7.791	14.5705	25.849
											ATG5	26.6297	110.899	84.2698	11.593	15.0371	25.238

## Sheet: SuppFig.1
	1A

## Sheet: SuppFig.2
											H										I
A	LC3						β-actin					A	B	C	D		Number of autophagosomes					A	B	C	D		Number of autolysosomes
												WT	VAMP7KO	WT	VAMP7KO		Welch's t test A-B					WT	VAMP7KO	WT	VAMP7KO		Welch's t test A-B
												12	14	15	33		P value	0.5104				37	17	4	10		P value	0.2773
												6	9	37	8		P value summary	ns				12	3	3	22		P value summary	ns
												6	2	18	14		Significantly different (P < 0.05)?	No				1	8	17	42		Significantly different (P < 0.05)?	No
												26	19	25	11		One- or two-tailed P value?	Two-tailed				19	42	11	6		One- or two-tailed P value?	Two-tailed
												5	7	63	43		Welch-corrected t, df	t=0.6610, df=84.86				3	32	19	25		Welch-corrected t, df	t=1.093, df=86.18
												9	10	54	11							3	17	6	6
												15	12	34	17		Welch's t test B-D					47	13	19	10		Welch's t test C-D
												9	23	31	22		P value	0.0002				38	8	24	6		P value	0.3062
												7	16	53	15		P value summary	***				18	12	36	3		P value summary	ns
												15	11	29	9		Significantly different (P < 0.05)?	Yes				22	16	47	1		Significantly different (P < 0.05)?	No
												11	4	50	14		One- or two-tailed P value?	Two-tailed				11	12	22	26		One- or two-tailed P value?	Two-tailed
												8	4	21	14		Welch-corrected t, df	t=3.875, df=66.81				2	2	26	14		Welch-corrected t, df	t=1.029, df=85.25
												11	3	53	39							35	3	27	14
							VAMP7KO vs WT					17	2	28	10		Welch's t test C-D					30	15	23	10		Welch's t test A-C
B		WT	VAMP7KO				One sample t test					7	5	45	12		P value	0.0468				21	2	46	7		P value	0.0341
		1	2.21321				t, df	t=3,660, df=4				27	2	82	12		P value summary	*				32	6	22	24		P value summary	*
		1	1.19589				P value (two tailed)	0.0216				7	5	15	29		Significantly different (P < 0.05)?	Yes				12	18	14	15		Significantly different (P < 0.05)?	Yes
		1	1.69978				P value summary	*				40	15	13	16		One- or two-tailed P value?	Two-tailed				38	3	18	16		One- or two-tailed P value?	Two-tailed
		1	1.589				Significant (alpha=0.05)?	Yes				37	24	14	57		Welch-corrected t, df	t=2.013, df=98.77				3	2	14	63		Welch-corrected t, df	t=2.160, df=72.73
		1	1.41808									7	17	38	64							34	4	7	37
												2	72	22	35		Welch's t test A-C					25	30	34	9		Welch's t test B-D
												23	24	38	48		P value	<0.0001				32	3	38	15		P value	0.0215
												34	30	18	93		P value summary	****				30	44	8	49		P value summary	*
												22	36	29	27		Significantly different (P < 0.05)?	Yes				2	67	55	35		Significantly different (P < 0.05)?	Yes
												40	32	49	166		One- or two-tailed P value?	Two-tailed				18	5	11	59		One- or two-tailed P value?	Two-tailed
							Table Analyzed	p62				4	21	36	96		Welch-corrected t, df	t=6.568, df=67.36				2	24	5	15		Welch-corrected t, df	t=2.340, df=89.86
												6	45	76	26							10	6	11	36
							Kruskal-Wallis test					5	7	83	67							1	1	148	18
							P value	0.0092				22	20	105	129							33	13	15	75
D							Exact or approximate P value?	Exact				6	9	112	25							10	6	18	18
			Wt	VAMP7KO	ATG5KO		P value summary	**				62	7	43	21							17	11	84	19
			1	1.29075	2.88647		Do the medians vary signif. (P < 0.05)?	Yes				25	15	145	25							17	3	72	2
			1	0.90916	2.60456		Number of groups	3				5	38	29	38							8	37	42	17
			1	0.813728	2.58342		Kruskal-Wallis statistic	7.652				4	14	57	22							24	34	50	33
			1	1.23314	2.69149							11	11	178	23							8	7	22	55
							Data summary					4	12	53	48							13	6	15	18
							Number of treatments (columns)	3				10	18	48	21							8	13	11	2
							Number of values (total)	12				7	16	64	19							1	5	17	68
												4	13	60	31							5	2	10	2
C	p62											3	23	54	14							7	14	7	24
												11	36	20	55							1	28	47	4
													14	16	38								3	6	10
													4	18	40								24	15	27
													7	38	11								20	4	25
													17	114	19								11	2	7
													3	29	19								10	42	12
													18	21	17								10	21	2
														46	80								9	30	14
														46	17								5		6
														57	37								2		32
														37
F										V7KO
		Wt			V7KO				Theoretical mean	1
	0 h	1	1	1	2.21321	1.19589	1.589		Actual mean	3.316
	2h30	3.44755	4.4051	2.7353	3.59488	3.65155	3.01976		Number of values	4
	4h	4.88505	5.25175	3.49662	4.72673	4.06806	3.27072
	6h	4.88546	5.70456	4.19355	4.51112	4.57259	3.38018		One sample t test
									t, df	t=4,045, df=3
									P value (two tailed)	0.0272
									P value summary	*
									Significant (alpha=0.05)?	Yes
									How big is the discrepancy?
									Discrepancy	2.316
									SD of discrepancy	1.145
									SEM of discrepancy	0.5727
									95% confidence interval	0,4937 to 4,139
									R squared (partial eta squared)	0.845
E	LC3 + Baf TC						β-actin
K	Wt	V7KO	A5KO	Wt starv	V7 starv	A5 starv	Wt ref	V7 ref	A5 ref
	1	0.913396	0.753311	1.35447		1.04382	1.08238	0.99265	0.696509
	1	0.865701	0.866785	1.34932	1.06366	0.806164	0.933156	0.652874	0.495898
	1	1.33227	0.855676	0.656524	0.94314	0.642185	1.07859	1.02047	0.757074
		Kruskall-Wallis
		Table Analyzed	4EBP1
		Kruskal-Wallis test
		P value	0.062
		Exact or approximate P value?	Approximate
		P value summary	ns
		Do the medians vary signif. (P < 0.05)?	No
		Number of groups	9
		Kruskal-Wallis statistic	14.85
		Data summary
		Number of treatments (columns)	9
		Number of values (total)	27
J	pS2448-mTOR							mTOR							pS757-ULK1								ULK1								pT389-p70S6K								p70S6K								β-actin
M	Wt	V7KO	A5KO	Wt starv	V7 starv	A5 starv	Wt ref	V7 ref	A5 ref
	1	0.782607	0.692492	0.072879	0.086617	0.028282	0.511523	0.734629	0.761744
	1	0.386181	0.724815	0.040902	0.009779	0.00531	0.723913	0.39853	0.519676
	1	0.778893	0.617683	0.032182	0.004426	0.007552	0.712223	1.32382	1.05742
	Table Analyzed	p-p70
	Kruskal-Wallis test
	P value	0.0095
	Exact or approximate P value?	Approximate
	P value summary	**
	Do the medians vary signif. (P < 0.05)?	Yes
	Number of groups	9
	Kruskal-Wallis statistic	20.23
	Data summary
	Number of treatments (columns)	9
	Number of values (total)	27
															β-actin

## Sheet: SuppFig.4
B	Wt	V7KO	A5KO
	100	161.829	534.662
	100	415.401	276.129
	100	279.378	388.197
	100	211.797	399.663
	Table Analyzed	Mitotracker IF		Number of families	1
				Number of comparisons per family	2
	Kruskal-Wallis test			Alpha	0.05
	P value	0.0035
	Exact or approximate P value?	Exact		Uncorrected Dunn's test	Mean rank diff.	Significant?	Summary	Individual P Value	A-?
	P value summary	**		Wt vs. V7KO	-5	Yes	*	0.0459	B	V7KO
	Do the medians vary signif. (P < 0.05)?	Yes		Wt vs. A5KO	-7	Yes	**	0.0052	C	A5KO
	Number of groups	3
	Kruskal-Wallis statistic	8.29		Test details	Mean rank 1	Mean rank 2	Mean rank diff.	n1	n2	Z
				Wt vs. V7KO	2.5	7.5	-5	4	4	1.996
	Data summary			Wt vs. A5KO	2.5	9.5	-7	4	4	2.795
	Number of treatments (columns)	3
	Number of values (total)	12
C	VDAC						β-actin
D	Wt	V7KO	A5KO
	1	3.92901	1.14737
	1	2.47521	2.50967
	1	1.76987	1.32234
	1	2.58199	2.40042
	Table Analyzed	VDAC - last 4 n		Number of families	1
				Number of comparisons per family	2
	Kruskal-Wallis test			Alpha	0.05
	P value	0.0019
	Exact or approximate P value?	Exact		Dunn's multiple comparisons test	Mean rank diff.	Significant?	Summary	Adjusted P Value	A-?
	P value summary	**		Wt vs. V7KO	-7.25	Yes	**	0.0076	B	V7KO
	Do the medians vary signif. (P < 0.05)?	Yes		Wt vs. A5KO	-4.75	No	ns	0.1158	C	A5KO
	Number of groups	3
	Kruskal-Wallis statistic	8.649		Test details	Mean rank 1	Mean rank 2	Mean rank diff.	n1	n2	Z
				Wt vs. V7KO	2.5	9.75	-7.25	4	4	2.895
	Data summary			Wt vs. A5KO	2.5	7.25	-4.75	4	4	1.897
	Number of treatments (columns)	3
	Number of values (total)	12
E		Wt																				V7ko																				A5ko
	Basal respiration	32.9	28.53	31.27	28.84	29.71	26.63	27.54	30.81	27.48	31.64	31.71	32.28	48.62	26.64	35.68						15.01	14.82	16.35	15.72	13.56	24.62	28.26	22.34	26.98	25.3	23.49	16.4	19.9547	26.71	13.38	12.64					11.41	11.83	5.87	9.84	10.14	8.3	19.59	18.98
	Maximal respiration	83.64	70.84	88.23	83.28	64.53	56.8	66.16	69.22	63.28	72.23	82.96	89.62	129.28	83.28	101.25						61.79	65.43	66.58	63.91	36.87	76.27	67.05	32.83	72.94	54.9	57.9	54.52	44.506	82.71	30.34	32.25					19.93	23.05	15.57	21.19	23.16	34.49	51.98	58.85
	Spare Respiratory Capacity	50.74	42.3	56.95	54.44	41.55	49.28	47.22	55.52	48.02	44.7	51.25	57.34	80.66	56.64	65.56						46.78	50.61	50.22	48.19	23.31	45.96	29.6	34.42	41.55	47.22	44.7	38.12	24.5513	56	30.09	24.55					8.51	11.22	9.7	11.35	13.02	29.76	37.52	26.19
	ATP production	18.02	13.42	18.61	15.88	16.28	15.74	20.36	16.65	15.08	17.16	17.62	15.9	32.79	12.75	25.41						12.59	12.14	13.47	10.69	9.22	15.61	13.66	15.74	14.84	16.28	13.77	11.76	11.758	19.27	22.93	9.93					7.02	5.54	3.73	5.87	3.45	12.54	13.87	12.86
	Proton leak	14.89	15.12	12.66	12.96	12.36	9.9	6.68	16.71	9.64	10.47	14.1	16.38	15.83	13.89	10.28						2.41	2.68	2.89	5.03	4.34	11.97	8.57	8.98	10.33	10.22	6.33	14.1	8.19665	3.78	18.76	7.18					4.39	6.29	2.15	3.97	6.69	13.16	5.8	8.47
	Table Analyzed	Basal resp NRK all		Number of families	1							Table Analyzed	Max resp NRK all		Number of families	1							Table Analyzed	Spare capacity NRK all		Number of families	1							Table Analyzed	ATP production NRK all		Number of families	1							Table Analyzed	Proton leak NRK all		Number of families	1
				Number of comparisons per family	3										Number of comparisons per family	3										Number of comparisons per family	3										Number of comparisons per family	3										Number of comparisons per family	3
	Kruskal-Wallis test			Alpha	0.05							Kruskal-Wallis test			Alpha	0.05							Kruskal-Wallis test			Alpha	0.05							Kruskal-Wallis test			Alpha	0.05							Kruskal-Wallis test			Alpha	0.05
	P value	<0.0001										P value	<0.0001										P value	<0.0001										P value	0.0008										P value	0.0003
	Exact or approximate P value?	Approximate		Dunn's multiple comparisons test	Mean rank diff.	Significant?	Summary	Adjusted P Value				Exact or approximate P value?	Approximate		Dunn's multiple comparisons test	Mean rank diff.	Significant?	Summary	Adjusted P Value				Exact or approximate P value?	Approximate		Dunn's multiple comparisons test	Mean rank diff.	Significant?	Summary	Adjusted P Value				Exact or approximate P value?	Approximate		Dunn's multiple comparisons test	Mean rank diff.	Significant?	Summary	Adjusted P Value				Exact or approximate P value?	Approximate		Dunn's multiple comparisons test	Mean rank diff.
	P value summary	****		Wt vs. V7ko	18.4	Yes	***	0.0002	A-B			P value summary	****		Wt vs. V7ko	13.4	Yes	*	0.0111	A-B			P value summary	****		Wt vs. V7ko	12.15	Yes	*	0.0255	A-B			P value summary	***		Wt vs. V7ko	11.37	Yes	*	0.0413	A-B			P value summary	***		Wt vs. V7ko	14.89
	Do the medians vary signif. (P < 0.05)?	Yes		Wt vs. A5ko	24.62	Yes	****	<0.0001	A-C			Do the medians vary signif. (P < 0.05)?	Yes		Wt vs. A5ko	24.01	Yes	****	<0.0001	A-C			Do the medians vary signif. (P < 0.05)?	Yes		Wt vs. A5ko	25.21	Yes	****	<0.0001	A-C			Do the medians vary signif. (P < 0.05)?	Yes		Wt vs. A5ko	17.93	Yes	***	0.0007	A-C			Do the medians vary signif. (P < 0.05)?	Yes		Wt vs. A5ko	17.78
	Number of groups	3		V7ko vs. A5ko	6.216	No	ns	0.5849	B-C			Number of groups	3		V7ko vs. A5ko	10.6	No	ns	0.0813	B-C			Number of groups	3		V7ko vs. A5ko	13.06	Yes	*	0.0193	B-C			Number of groups	3		V7ko vs. A5ko	6.563	No	ns	0.5136	B-C			Number of groups	3		V7ko vs. A5ko	2.897
	Kruskal-Wallis statistic	28.59										Kruskal-Wallis statistic	24.64										Kruskal-Wallis statistic	26.85										Kruskal-Wallis statistic	14.15										Kruskal-Wallis statistic	16.06
				Test details	Mean rank 1	Mean rank 2	Mean rank diff.	n1	n2	Z					Test details	Mean rank 1	Mean rank 2	Mean rank diff.	n1	n2	Z					Test details	Mean rank 1	Mean rank 2	Mean rank diff.	n1	n2	Z					Test details	Mean rank 1	Mean rank 2	Mean rank diff.	n1	n2	Z					Test details	Mean rank 1
	Data summary			Wt vs. V7ko	36.47	18.06	18.4	15	16	3.987		Data summary			Wt vs. V7ko	34.47	21.06	13.4	15	16	2.904		Data summary			Wt vs. V7ko	34.37	22.22	12.15	15	16	2.632		Data summary			Wt vs. V7ko	31.93	20.56	11.37	15	16	2.463		Data summary			Wt vs. V7ko	33.17
	Number of treatments (columns)	3		Wt vs. A5ko	36.47	11.85	24.62	15	13	5.058		Number of treatments (columns)	3		Wt vs. A5ko	34.47	10.46	24.01	15	13	4.932		Number of treatments (columns)	3		Wt vs. A5ko	34.37	9.154	25.21	15	13	5.18		Number of treatments (columns)	3		Wt vs. A5ko	31.93	14	17.93	15	13	3.685		Number of treatments (columns)	3		Wt vs. A5ko	33.17
	Number of values (total)	44		V7ko vs. A5ko	18.06	11.85	6.216	16	13	1.296		Number of values (total)	44		V7ko vs. A5ko	21.06	10.46	10.6	16	13	2.21		Number of values (total)	44		V7ko vs. A5ko	22.22	9.154	13.06	16	13	2.724		Number of values (total)	44		V7ko vs. A5ko	20.56	14	6.563	16	13	1.368		Number of values (total)	44		V7ko vs. A5ko	18.28
[truncated: 5 more columns]

[truncated: 4 more sheets: SuppFig.5, SuppFig.6, SuppFig.7A-F, SuppFig.7G-J]
